# Supplementary material for: Proteogenomic Analysis Reveals Proteins Involved in the First Step of Adipogenesis in Human Adipose-Derived Stem Cells
Source: Stem Cells Int. 2021 Dec 16;2021:3168428. doi: 10.1155/2021/3168428 (PMC8702357; doi:10.1155/2021/3168428)
Supplement: Supplementary Materials — Figure S1: human adipose-derived stem cell (hASC) characterization. Figure S2: sample chromatographies. Figure S3: Gene Ontology (GO) analysis of identified proteins in the proteomics assay. Figure S4: Gene Ontology (GO) analysis of differentially abundant proteins identified in the proteomic assay. Figure S5: mass spectrometer spectrum of identified hidden proteins in CT, ADI, and in both conditions. Table S1: proteins identified in the proteomic analysis of undifferentiated and induced hASC. Table S2: differentially abundant proteins during the first 24 hours of adipogenesis. Table S3: expression quantification of identified proteins and peptides. Table S4: differentially expressed genes in the total and polysomal RNA-seq during the first 24 hours of adipogenesis. [file 3168428.f1.zip]

Archive with 5 entries (5 files):
- Supplementary_Figures (2).docx
- Supplementary_Table1.xls
- Supplementary_Table2.xlsx
- Supplementary_Table3.xls
- Supplementary_Table4.xlsx
