# Supplementary material for: Proteogenomic Analysis Reveals Proteins Involved in the First Step of Adipogenesis in Human Adipose-Derived Stem Cells
Source: Stem Cells Int. 2021 Dec 16;2021:3168428. doi: 10.1155/2021/3168428 (PMC8702357; doi:10.1155/2021/3168428)
Supplement: Supplementary Materials — Figure S1: human adipose-derived stem cell (hASC) characterization. Figure S2: sample chromatographies. Figure S3: Gene Ontology (GO) analysis of identified proteins in the proteomics assay. Figure S4: Gene Ontology (GO) analysis of differentially abundant proteins identified in the proteomic assay. Figure S5: mass spectrometer spectrum of identified hidden proteins in CT, ADI, and in both conditions. Table S1: proteins identified in the proteomic analysis of undifferentiated and induced hASC. Table S2: differentially abundant proteins during the first 24 hours of adipogenesis. Table S3: expression quantification of identified proteins and peptides. Table S4: differentially expressed genes in the total and polysomal RNA-seq during the first 24 hours of adipogenesis. [file 3168428.f1.zip › Supplementary_Table1.xls]

## Sheet: Total from ADI
Protein Index	Locus	1::ADI_1	1::ADI_2	1::ADI_3	2::CT_1	2::CT_2	2::CT_3	Total Signal	Replicate Count	Description
0	Q15149	0.002053062896741693	0.0020529958666657324	0.0016941724346136015	0.0021982008972032986	0.002428777318969321	0.0017921267669189674	0.012219336181112614	6	Plectin OS=Homo sapiens OX=9606 GN=PLEC PE=1 SV=3
1	Q13813	0.0013652765346015248	0.0008622372122280878	0.0012443594247335402	0.0011844864005418564	0.0009177636289058499	0.0016221264974192228	0.007196249698430082	6	Spectrin alpha chain, non-erythrocytic 1 OS=Homo sapiens OX=9606 GN=SPTAN1 PE=1 SV=3
2	Q9Y490	0.0010935653184859608	0.0010345084550266409	0.0011921105751042747	0.0015480396281013322	0.0008844082654361799	0.001176980557465228	0.006929612799619616	6	Talin-1 OS=Homo sapiens OX=9606 GN=TLN1 PE=1 SV=3
3	P55072	0.0008618590882988968	0.0006230590509144623	0.0007747792399111725	0.0008130090327875442	0.0005964973538425007	0.0007759353420094028	0.00444513910776398	6	Transitional endoplasmic reticulum ATPase OS=Homo sapiens OX=9606 GN=VCP PE=1 SV=4
4	O15067	2.228510723780898E-06	7.70213501865987E-07	5.859129653397553E-07	7.529208259429823E-06	6.857160917386505E-08	7.158517329567087E-07	1.1898268792547036E-05	6	Phosphoribosylformylglycinamidine synthase OS=Homo sapiens OX=9606 GN=PFAS PE=1 SV=4
6	O00186	6.1616937133146086E-06	1.016374573915091E-05	1.3292491576049302E-05	7.137786375749933E-07	1.7929827843721505E-05	1.2664403669256258E-05	6.092594117906758E-05	6	Syntaxin-binding protein 3 OS=Homo sapiens OX=9606 GN=STXBP3 PE=1 SV=2
7	O00410	0.0002817261688720471	0.0001305838516133763	0.00028284539042177503	0.0004497308589342553	0.00014428522257698122	0.0003133860829465119	0.0016025575753649468	6	Importin-5 OS=Homo sapiens OX=9606 GN=IPO5 PE=1 SV=4
8	Q14839	1.2164771489551582E-06	2.1015356053296885E-06	3.583481791213937E-06		3.9315567747752425E-06	3.843373567563177E-06	1.4676424887837202E-05	5	Chromodomain-helicase-DNA-binding protein 4 OS=Homo sapiens OX=9606 GN=CHD4 PE=1 SV=2
9	O75083	0.0004270900872191033	0.00024391513851720472	0.0002615853960766467	0.00032109946329830297	0.00020640065306086524	0.00016419080622193604	0.001624281544394059	6	WD repeat-containing protein 1 OS=Homo sapiens OX=9606 GN=WDR1 PE=1 SV=4
10	Q16513	1.2885917011869962E-06	6.553971930696476E-07	4.652094850379166E-07	2.1101284812271965E-06	6.41319093031796E-07	1.7119637740439949E-06	6.872609727597548E-06	6	Serine/threonine-protein kinase N2 OS=Homo sapiens OX=9606 GN=PKN2 PE=1 SV=1
11	P38919	6.553767947577523E-05	2.8529045169282896E-05	2.859620339216173E-05	9.161349971153964E-06	1.842087647432521E-05	4.661225834012085E-05	0.00019685741282281986	6	Eukaryotic initiation factor 4A-III OS=Homo sapiens OX=9606 GN=EIF4A3 PE=1 SV=4
12	P80723	0.00022653646885748417	9.194037324590528E-05	0.00011551566928690261	7.062577365701638E-05	0.00011084488308099263	0.00011108921417722854	0.0007265523823055297	6	Brain acid soluble protein 1 OS=Homo sapiens OX=9606 GN=BASP1 PE=1 SV=2
13	Q92734	4.0182638904618714E-05	2.2118727954100124E-05	3.753964784646626E-05	5.390189648630083E-05	1.573779704776925E-05	4.7844559843918563E-05	0.00021732526808317375	6	Protein TFG OS=Homo sapiens OX=9606 GN=TFG PE=1 SV=2
14	P07384	7.049137880632433E-05	7.339299255646969E-05	0.00012548773609488212	0.0001708869934471026	5.428796356130395E-05	0.00010792359209305577	0.0006024706565591385	6	Calpain-1 catalytic subunit OS=Homo sapiens OX=9606 GN=CAPN1 PE=1 SV=1
15	P12109	8.439318347018402E-05	8.446159074967263E-05	7.80748356366746E-05	0.00026257542253069107	0.00017812182301062306	0.0002027884331603266	0.000890415288558172	6	Collagen alpha-1(VI) chain OS=Homo sapiens OX=9606 GN=COL6A1 PE=1 SV=3
16	P05141	5.694656136340031E-05	6.746420713561782E-05	5.73347473953117E-05		6.122402034401592E-05	7.404386411607613E-05	0.0003170134003544219	5	ADP/ATP translocase 2 OS=Homo sapiens OX=9606 GN=SLC25A5 PE=1 SV=7
17	O43776	0.00018129199385117002	9.215685168752623E-05	0.0001224101825930066	0.00019986212383533397	7.228888710564637E-05	0.00010106101203648363	0.0007690710511091668	6	Asparagine--tRNA ligase, cytoplasmic OS=Homo sapiens OX=9606 GN=NARS1 PE=1 SV=1
18	O94808	5.082600543602421E-05	1.856123207049257E-05	3.178929396419655E-05	1.885837248641399E-05		1.5088232591912431E-06	0.00012154372721631856	5	Glutamine--fructose-6-phosphate aminotransferase [isomerizing] 2 OS=Homo sapiens OX=9606 GN=GFPT2 PE=1 SV=3
19	P61158	0.00021379671586779555	0.00019337400020154666	0.00021772699651202867	0.0002850094249990621	0.00017611733581066887	0.0001788471000308003	0.001264871573421902	6	Actin-related protein 3 OS=Homo sapiens OX=9606 GN=ACTR3 PE=1 SV=3
20	Q9NZB2	4.2291882163753686E-05	3.301834823775943E-05	3.4954748201963857E-05	4.962436866012539E-05	3.0550241345746547E-05	4.069992879311824E-05	0.00023113951740246714	6	Constitutive coactivator of PPAR-gamma-like protein 1 OS=Homo sapiens OX=9606 GN=FAM120A PE=1 SV=2
22	Q8N766	2.87955166481444E-05	4.990386902034005E-05	4.0175410892773874E-05	6.652586875131416E-06	7.251294733989403E-05	2.305974090037933E-05	0.0002211000716766631	6	ER membrane protein complex subunit 1 OS=Homo sapiens OX=9606 GN=EMC1 PE=1 SV=1
23	O60841	5.268743963786167E-05	1.79318981720696E-05	5.365136839362787E-05	4.6617588816124376E-05	1.205315229218259E-05	3.428907331878645E-05	0.00021723052063065258	6	Eukaryotic translation initiation factor 5B OS=Homo sapiens OX=9606 GN=EIF5B PE=1 SV=4
24	P52907	0.00012236701219609346	8.952176110543085E-05	0.00011334883451148616	0.00011054322128114039	9.460420857855985E-05	7.811195890163177E-05	0.0006084969965743425	6	F-actin-capping protein subunit alpha-1 OS=Homo sapiens OX=9606 GN=CAPZA1 PE=1 SV=3
25	O95573	4.468798177854448E-05	5.5784498473474554E-05	6.49506247870257E-05	1.635027904767745E-05	3.7512694678761126E-05	2.0447687593152367E-05	0.00023973376635863568	6	Long-chain-fatty-acid--CoA ligase 3 OS=Homo sapiens OX=9606 GN=ACSL3 PE=1 SV=3
26	P61247	0.000290154956460847	0.00015528217842108733	0.0001748719872813367	0.0002188643725710416	0.0002583635693834094	0.00017342654406725275	0.0012709636081849748	6	40S ribosomal protein S3a OS=Homo sapiens OX=9606 GN=RPS3A PE=1 SV=2
27	P62333	8.379766828794226E-05	6.120137281908635E-05	9.781981376613918E-05	7.013336124548809E-05	6.529090119111409E-05	7.392720418351691E-05	0.00045217032149328686	6	26S proteasome regulatory subunit 10B OS=Homo sapiens OX=9606 GN=PSMC6 PE=1 SV=1
28	P35442	2.0134303737395407E-07	1.0712729987637488E-06	6.614994178774385E-07	4.391982457538072E-06	3.840932724050588E-06	9.487271588546708E-07	1.1115757794458471E-05	6	Thrombospondin-2 OS=Homo sapiens OX=9606 GN=THBS2 PE=1 SV=2
29	O43237	4.0083459812736954E-05	3.518016265282555E-05	3.757910980211283E-05	4.678069591815826E-05	1.9427749958967028E-05	2.551227268942207E-05	0.00020456345083422268	6	Cytoplasmic dynein 1 light intermediate chain 2 OS=Homo sapiens OX=9606 GN=DYNC1LI2 PE=1 SV=1
30	O95394	4.95809892576132E-05	4.016492971645855E-05	4.135293300809511E-05	7.634300977510253E-05	2.0082213136591467E-05	4.521751238156144E-05	0.0002727415872754223	6	Phosphoacetylglucosamine mutase OS=Homo sapiens OX=9606 GN=PGM3 PE=1 SV=1
31	Q9NR30	2.0679975715933806E-05	1.2927855410272587E-05	7.572244249623671E-06		1.7262002953661392E-05	2.556553106586114E-06	6.099863143607757E-05	5	Nucleolar RNA helicase 2 OS=Homo sapiens OX=9606 GN=DDX21 PE=1 SV=5
32	O14787	1.1338639841652124E-06	1.0180241913107804E-06	4.943902642092664E-06	5.136586925179478E-06	6.80076233347042E-07	3.3183011387809434E-06	1.623075511487612E-05	6	Transportin-2 OS=Homo sapiens OX=9606 GN=TNPO2 PE=1 SV=3
35	Q9HB71	2.0090468710592317E-05	1.3066909688309647E-05	1.8247571318084174E-05	3.326185826429935E-05	6.205890650176558E-06	1.692115443653392E-05	0.00010779385306799597	6	Calcyclin-binding protein OS=Homo sapiens OX=9606 GN=CACYBP PE=1 SV=2
36	P49023	1.2163608490994569E-05	7.119272083534317E-06	6.688098332881794E-06	3.475831680377368E-05	1.6706655986808107E-06	7.068375337236783E-06	6.946833664710195E-05	6	Paxillin OS=Homo sapiens OX=9606 GN=PXN PE=1 SV=3
37	P30626	8.485312646900455E-05	3.449657701171417E-05	5.98555634469963E-05	5.347517940213885E-05	4.1341326989830947E-05	5.467158958578779E-05	0.0003286933629054726	6	Sorcin OS=Homo sapiens OX=9606 GN=SRI PE=1 SV=1
38	P50579	2.135312454800344E-05	1.047377020975737E-05	1.4224667422887077E-05	2.1553987502744027E-05	3.850390665355929E-06	1.584919712697444E-05	8.730513747572229E-05	6	Methionine aminopeptidase 2 OS=Homo sapiens OX=9606 GN=METAP2 PE=1 SV=1
39	P25786	5.5888854406068415E-05	3.970186702375778E-05	5.483215159100782E-05	7.38744195779201E-05	3.373444422155627E-05	7.575455982931078E-05	0.00033378629664962113	6	Proteasome subunit alpha type-1 OS=Homo sapiens OX=9606 GN=PSMA1 PE=1 SV=1
40	Q7Z4H8	2.0570886753251057E-05	1.8492545373669235E-05	3.1031507052808074E-05	4.038184328268562E-05	3.3949609568628887E-05	4.1293768966671736E-05	0.00018572016099771462	6	Protein O-glucosyltransferase 3 OS=Homo sapiens OX=9606 GN=POGLUT3 PE=1 SV=2
41	P01889	1.2305863385028529E-05	5.939797470387488E-06	8.610694172538091E-06	2.5951863226690335E-06	5.431610343527324E-06	1.0240279570520429E-05	4.5123431264670895E-05	6	HLA class I histocompatibility antigen, B alpha chain OS=Homo sapiens OX=9606 GN=HLA-B PE=1 SV=3
42	P05386	0.00010506103140866461	0.000177117954769765	0.00015965133222030757	0.00010633640073996849	0.00014517778259373853	0.00019613345156920735	0.0008894779533016517	6	60S acidic ribosomal protein P1 OS=Homo sapiens OX=9606 GN=RPLP1 PE=1 SV=1
43	P41567	8.911682165900524E-06	1.5625870531315392E-06	4.822282367390562E-06	7.2706322588534825E-06		1.603086103644224E-05	3.859804488171835E-05	5	Eukaryotic translation initiation factor 1 OS=Homo sapiens OX=9606 GN=EIF1 PE=1 SV=1
44	P00390	2.3499986278400723E-05	2.692919326819424E-05	3.106971735018651E-05	4.381596814616464E-05	1.2831166115709973E-05	2.1170447091324536E-05	0.0001593164782499806	6	Glutathione reductase, mitochondrial OS=Homo sapiens OX=9606 GN=GSR PE=1 SV=2
45	P31949	0.0003894581990549718	0.00039099342129199805	0.00048027552875063687	0.00043247392898803955	0.0004201624673994144	0.00033747401907054445	0.0024508375645556054	6	Protein S100-A11 OS=Homo sapiens OX=9606 GN=S100A11 PE=1 SV=2
47	Q0ZGT2	2.1462536658748004E-05	1.8567823926629485E-05	2.1681094436173414E-05	1.394428226246119E-05	2.36965390923108E-05	2.4366316272937558E-05	0.00012371859264926046	6	Nexilin OS=Homo sapiens OX=9606 GN=NEXN PE=1 SV=1
48	O00303	4.969139693835516E-05	4.1906405886404797E-05	5.7168654162978254E-05	5.120642869283104E-05	3.245114267333341E-05	4.455147792615563E-05	0.0002769755062800583	6	Eukaryotic translation initiation factor 3 subunit F OS=Homo sapiens OX=9606 GN=EIF3F PE=1 SV=1
49	Q9UH62	2.979606158643779E-05	1.1711193660462023E-05	1.3848880247931417E-05		1.6813698769058617E-05	3.928091468444044E-05	0.00011145074894833029	5	Armadillo repeat-containing X-linked protein 3 OS=Homo sapiens OX=9606 GN=ARMCX3 PE=1 SV=1
50	P08708	8.602822868983829E-05	0.00010849535044930945	5.5276163340643315E-05	6.13740323136007E-05	7.227505749340341E-05	7.108746305497669E-05	0.00045453629534177183	6	40S ribosomal protein S17 OS=Homo sapiens OX=9606 GN=RPS17 PE=1 SV=2
51	Q9HD26	1.641367805423507E-05	3.044949079475437E-05	2.2742552824045276E-05	5.693039210666366E-06	3.322035658133521E-05	1.1633736763052035E-05	0.00012015285422808833	6	Golgi-associated PDZ and coiled-coil motif-containing protein OS=Homo sapiens OX=9606 GN=GOPC PE=1 SV=1
52	Q13243	2.8811816818851426E-06	3.267307241177859E-07	6.312673084036209E-07	3.1234785070846456E-06	3.365502784944969E-06	6.861327025689285E-06	1.7189488032125448E-05	6	Serine/arginine-rich splicing factor 5 OS=Homo sapiens OX=9606 GN=SRSF5 PE=1 SV=1
53	O15372	2.2094539884313344E-05	1.543671983398521E-05	2.07425465096301E-05	2.922871188483568E-05	1.0703026639256189E-05	1.481712620022697E-05	0.00011302267095224749	6	Eukaryotic translation initiation factor 3 subunit H OS=Homo sapiens OX=9606 GN=EIF3H PE=1 SV=1
54	Q8TDQ7	1.1974418164807898E-05	5.666381754269031E-06	6.570226909174197E-06	7.807634417710711E-06		3.1655498596994787E-06	3.5184211105661313E-05	5	Glucosamine-6-phosphate isomerase 2 OS=Homo sapiens OX=9606 GN=GNPDA2 PE=1 SV=1
55	O15260	3.177336671578585E-05	9.184611759049835E-05	8.790895551327526E-05	4.261001981012169E-05	0.00011100521972376937	0.00010548630615074	0.0004706299855041905	6	Surfeit locus protein 4 OS=Homo sapiens OX=9606 GN=SURF4 PE=1 SV=3
57	Q9P2R7	1.606716029093665E-05	6.4548867610407494E-06	1.243587586850498E-05	9.112262824573374E-06	1.0804887277086261E-05	1.4108939181969123E-05	6.898401220411114E-05	6	Succinate--CoA ligase [ADP-forming] subunit beta, mitochondrial OS=Homo sapiens OX=9606 GN=SUCLA2 PE=1 SV=3
58	Q8WUH6	1.2822961621596435E-05	4.885035428866982E-06	6.564520801733115E-06	6.535192256282904E-06	7.092529291058106E-06	9.62955423776448E-06	4.752979363730202E-05	6	Transmembrane protein 263 OS=Homo sapiens OX=9606 GN=TMEM263 PE=1 SV=1
59	Q15382	8.83941278235448E-06	6.1472208890320586E-06	4.330305618719867E-06	5.925106262124785E-06	3.7001074059619423E-06	7.806752183796646E-06	3.6748905141989776E-05	6	GTP-binding protein Rheb OS=Homo sapiens OX=9606 GN=RHEB PE=1 SV=1
60	O14495	4.768322115532647E-05	3.395746249875007E-05	6.513288487712696E-05	5.86077772334059E-05	2.7584373945269622E-05	0.00021272253371383375	0.00044568825342371275	6	Phospholipid phosphatase 3 OS=Homo sapiens OX=9606 GN=PLPP3 PE=1 SV=1
61	Q9UHL4	1.1989103102582112E-05	1.1817555961055311E-06	6.772132317229289E-06	1.1866605072320659E-05	1.4094092592439885E-06	7.009041052378754E-06	4.022804639986033E-05	6	Dipeptidyl peptidase 2 OS=Homo sapiens OX=9606 GN=DPP7 PE=1 SV=3
62	P12955	1.0463136816983586E-05	1.4418568708209414E-05	1.4116441901528728E-05	3.0427957317722583E-05	6.2596537458027405E-06	1.3711857659765795E-05	8.939761615001284E-05	6	Xaa-Pro dipeptidase OS=Homo sapiens OX=9606 GN=PEPD PE=1 SV=3
63	O75380	1.0285720218817593E-05	1.1374756048254134E-06	1.400233912028595E-06		2.493683173870677E-06	5.3077710958015194E-06	2.0624884005343798E-05	5	NADH dehydrogenase [ubiquinone] iron-sulfur protein 6, mitochondrial OS=Homo sapiens OX=9606 GN=NDUFS6 PE=1 SV=1
64	O60884	1.8774284119639762E-05	8.61302450021904E-06	1.7451920636071022E-05	1.862412629507105E-05	9.756670143425308E-06	1.285361297555943E-05	8.607363866998562E-05	6	DnaJ homolog subfamily A member 2 OS=Homo sapiens OX=9606 GN=DNAJA2 PE=1 SV=1
65	Q92882	1.0222610727384748E-05	6.522558644867481E-06	8.588473439067526E-06	1.4872335106920084E-05	3.5464592627882756E-06	9.459410027913703E-06	5.321184720894181E-05	6	Osteoclast-stimulating factor 1 OS=Homo sapiens OX=9606 GN=OSTF1 PE=1 SV=2
66	Q07812	2.5786572979554994E-05	1.010757750757586E-05	1.29260909619699E-05	1.7136175525995085E-05	1.0107250761750078E-05	1.3415767277268118E-05	8.947943501411403E-05	6	Apoptosis regulator BAX OS=Homo sapiens OX=9606 GN=BAX PE=1 SV=1
67	Q16706	7.845457562636985E-06	1.3771279012884158E-05	1.5674448208428938E-05		1.3785744190676435E-05	1.6835375657622275E-05	6.791230463224878E-05	5	Alpha-mannosidase 2 OS=Homo sapiens OX=9606 GN=MAN2A1 PE=1 SV=2
68	P19971	6.4008394746449525E-06	1.0536157397914422E-06	2.7290177230353357E-06	3.550209931133067E-05	9.863002915517908E-07	2.893143571748872E-06	4.956501611210306E-05	6	Thymidine phosphorylase OS=Homo sapiens OX=9606 GN=TYMP PE=1 SV=2
70	Q9NX55	2.145440039263236E-06		1.5101680753585934E-06	1.405454282615781E-06		2.410682380443339E-06	7.471744777680949E-06	4	Huntingtin-interacting protein K OS=Homo sapiens OX=9606 GN=HYPK PE=1 SV=2
71	Q8WUM0	4.656015457543559E-06	3.6493609293661768E-06	5.8220305720831454E-06	3.134057055397946E-07	3.898163561815804E-06	2.1545216304754123E-06	2.0493497856823894E-05	6	Nuclear pore complex protein Nup133 OS=Homo sapiens OX=9606 GN=NUP133 PE=1 SV=2
72	P61081	8.363387611864912E-06	7.171802889885586E-06	1.83516946205683E-05	1.2715684283781418E-05	2.1976687419228278E-05	2.718866080339313E-05	9.576791762872162E-05	6	NEDD8-conjugating enzyme Ubc12 OS=Homo sapiens OX=9606 GN=UBE2M PE=1 SV=1
73	Q9P000	1.3069429759145773E-06	1.274633686257663E-06	1.8558008126964204E-06	1.060064712972953E-05	5.218895013809926E-07	2.5034198026472095E-06	1.8063333908626392E-05	6	COMM domain-containing protein 9 OS=Homo sapiens OX=9606 GN=COMMD9 PE=1 SV=2
74	Q53EP0	8.585056228676636E-06	2.1440137972257335E-05	1.2704700983789273E-05	2.7514541356289817E-06	3.500281956326646E-05	1.0788790148241777E-05	9.127295903186045E-05	6	Fibronectin type III domain-containing protein 3B OS=Homo sapiens OX=9606 GN=FNDC3B PE=1 SV=2
75	Q9Y5Y2	1.1998100555688645E-06		2.1987992313179117E-06	4.122481549967085E-06		1.4976762979008112E-06	9.018767134754674E-06	4	Cytosolic Fe-S cluster assembly factor NUBP2 OS=Homo sapiens OX=9606 GN=NUBP2 PE=1 SV=1
76	Q96RF0	9.995885258724151E-06	9.157408851119996E-06	3.515338200349647E-05	1.465718981359753E-05	2.6939944419841553E-06	5.6039191338116944E-05	0.00012769705170703925	6	Sorting nexin-18 OS=Homo sapiens OX=9606 GN=SNX18 PE=1 SV=2
77	Q96EE3	4.7037768784821235E-06	5.615190662652421E-06	4.317949199293202E-06	1.6665490615821088E-06	3.710391066292373E-06	3.2359805761021686E-05	5.237366262932391E-05	6	Nucleoporin SEH1 OS=Homo sapiens OX=9606 GN=SEH1L PE=1 SV=3
78	Q93034	4.315692966831487E-06	1.8740622455215541E-06	3.246184478118612E-06	3.4872783784654194E-06	2.5255258356969925E-06	3.959953489166224E-06	1.940869739380029E-05	6	Cullin-5 OS=Homo sapiens OX=9606 GN=CUL5 PE=1 SV=4
79	O14684	3.4061684033479054E-05	3.497507054543142E-05	1.4741103609955784E-05	1.1069939160927028E-05	1.441021840684017E-06	2.8499741282743524E-05	0.00012478856047322084	6	Prostaglandin E synthase OS=Homo sapiens OX=9606 GN=PTGES PE=1 SV=2
80	Q4VC31	9.116962351269697E-06	2.9152447479413503E-06	4.755640668832948E-06	3.093262516956571E-06	1.6873561701005743E-06	1.8624466987070315E-06	2.343091315380817E-05	6	Coiled-coil domain-containing protein 58 OS=Homo sapiens OX=9606 GN=CCDC58 PE=1 SV=1
81	O14972	1.0963733576120584E-06	1.4709540706202534E-06	1.7815234784763076E-06	2.293990176768565E-06	8.065554810512999E-07	2.0345900073906455E-06	9.48398657191913E-06	6	Vacuolar protein sorting-associated protein 26C OS=Homo sapiens OX=9606 GN=VPS26C PE=1 SV=1
82	P23458	2.374174377766516E-06	2.0996419792854028E-06	8.514400599227393E-06	1.533973182275708E-06	1.8647854568088763E-06	3.597864759142285E-06	1.998484035450618E-05	6	Tyrosine-protein kinase JAK1 OS=Homo sapiens OX=9606 GN=JAK1 PE=1 SV=2
83	P30536	1.790468777099204E-05	2.4733891249998165E-05	1.6886292348387375E-05		3.4673018167367504E-05	3.2848412153695065E-05	0.00012704630169044017	5	Translocator protein OS=Homo sapiens OX=9606 GN=TSPO PE=1 SV=3
84	Q4V9L6	3.901943877288558E-05	2.1076726677596687E-05	2.19391078128903E-05	4.588321030660448E-06	4.083531241820455E-05	3.0500761838993288E-05	0.00015795966855123087	6	Transmembrane protein 119 OS=Homo sapiens OX=9606 GN=TMEM119 PE=1 SV=1
85	P56134	1.470436808562239E-05	2.279166811887511E-05	2.0514591842536128E-05	4.472370235404227E-06	2.4289282414115054E-05	1.5140224133382739E-05	0.00010191250482993565	6	ATP synthase subunit f, mitochondrial OS=Homo sapiens OX=9606 GN=ATP5MF PE=1 SV=3
86	O95232	1.7445669512088754E-05	1.5986035097919734E-06	2.4961883441164793E-06	1.2176249305156485E-05	2.5016525612111893E-06	7.561095104545564E-06	4.3779458336910446E-05	6	Luc7-like protein 3 OS=Homo sapiens OX=9606 GN=LUC7L3 PE=1 SV=2
87	Q99627	1.8391186144146034E-06	9.800296621055384E-07	4.967891326773435E-06	4.885765040946227E-06		5.281465011092832E-06	1.7954269655332637E-05	5	COP9 signalosome complex subunit 8 OS=Homo sapiens OX=9606 GN=COPS8 PE=1 SV=1
88	Q15287	3.7046671898731823E-06	8.147064612055188E-06	7.137351612817685E-06		1.212714927587686E-05	8.271271968668143E-06	3.938750465929106E-05	5	RNA-binding protein with serine-rich domain 1 OS=Homo sapiens OX=9606 GN=RNPS1 PE=1 SV=1
89	Q9Y276	9.027035808267579E-07	7.915188279354814E-07	9.665435803441602E-07	3.1356955720108843E-07	1.1051983977944856E-06	6.95969509249779E-07	4.7755034533517524E-06	6	Mitochondrial chaperone BCS1 OS=Homo sapiens OX=9606 GN=BCS1L PE=1 SV=1
90	Q7Z417	1.9383508627588744E-06	9.454207785938087E-07	6.830161379820958E-07		7.047291432052359E-07	1.365102363251173E-06	5.636619285791188E-06	5	Nuclear fragile X mental retardation-interacting protein 2 OS=Homo sapiens OX=9606 GN=NUFIP2 PE=1 SV=1
91	Q9UHY7	4.028241964121241E-06		1.2481343517991577E-06	5.652144168273763E-06		5.272402094804562E-06	1.6200922578998725E-05	4	Enolase-phosphatase E1 OS=Homo sapiens OX=9606 GN=ENOPH1 PE=1 SV=1
93	Q9NY12	9.181580836442388E-06	5.5053149963523465E-06			6.714707885418505E-06	5.9768564388464714E-06	2.737846015705971E-05	4	H/ACA ribonucleoprotein complex subunit 1 OS=Homo sapiens OX=9606 GN=GAR1 PE=1 SV=1
94	Q96GG9	1.9186010533539438E-06		1.826696781778155E-06	3.6916643143175633E-06			7.436962149449663E-06	3	DCN1-like protein 1 OS=Homo sapiens OX=9606 GN=DCUN1D1 PE=1 SV=1
95	Q7Z460	8.629865368178511E-06		3.0460633150353065E-07	6.689073709980838E-07	2.553572058683467E-07		9.858736276548473E-06	4	CLIP-associating protein 1 OS=Homo sapiens OX=9606 GN=CLASP1 PE=1 SV=1
96	Q6VY07	2.738260926648922E-06	7.7783618354086E-07	1.7455099966892331E-06	1.546761371389446E-06	9.451446003455593E-07		7.75351307861402E-06	5	Phosphofurin acidic cluster sorting protein 1 OS=Homo sapiens OX=9606 GN=PACS1 PE=1 SV=2
98	Q9UPQ0	3.602540421194265E-06	3.587207411085436E-06	5.129465286547178E-06	3.3732220921516646E-07	3.6270993693962006E-06	2.8414182521879292E-06	1.9125052949626174E-05	6	LIM and calponin homology domains-containing protein 1 OS=Homo sapiens OX=9606 GN=LIMCH1 PE=1 SV=4
99	Q96BW5	2.4337851617930873E-06	1.379702365676396E-06	2.5966193228652423E-06	1.8074914881604006E-06	1.8202627132875397E-07	2.28589101940932E-06	1.06855156292332E-05	6	Phosphotriesterase-related protein OS=Homo sapiens OX=9606 GN=PTER PE=1 SV=1
100	P49841	4.354363926856368E-07	5.781236260398632E-07	9.286540371265841E-07		4.089593184610238E-07	1.2957279213311392E-06	3.6469012956442472E-06	5	Glycogen synthase kinase-3 beta OS=Homo sapiens OX=9606 GN=GSK3B PE=1 SV=2
101	P53701	9.649821127055955E-06	6.666873045163004E-06	2.564884153065517E-06		3.1499194695407707E-06	4.097697919626186E-06	2.6129195714451434E-05	5	Cytochrome c-type heme lyase OS=Homo sapiens OX=9606 GN=HCCS PE=1 SV=1
102	Q16775	1.962758673158711E-06	2.6118224844961105E-06	2.5728435609222798E-06	6.283722848737754E-07		4.038864244787288E-06	1.1814661248238166E-05	5	Hydroxyacylglutathione hydrolase, mitochondrial OS=Homo sapiens OX=9606 GN=HAGH PE=1 SV=2
104	Q15427	2.3594744388737935E-06	1.2464486753969316E-06				5.661333254337826E-06	9.26725636860855E-06	3	Splicing factor 3B subunit 4 OS=Homo sapiens OX=9606 GN=SF3B4 PE=1 SV=1
106	Q53T59	5.685666462600033E-07		7.421776965677219E-07	1.1255902058312088E-05			1.2566646401139813E-05	3	HCLS1-binding protein 3 OS=Homo sapiens OX=9606 GN=HS1BP3 PE=1 SV=1
107	Q96EQ0	1.4121083236917915E-06	1.4936645189090606E-06	1.2375855344048526E-06				4.143358377005705E-06	3	Small glutamine-rich tetratricopeptide repeat-containing protein beta OS=Homo sapiens OX=9606 GN=SGTB PE=1 SV=1
111	O15042	1.8562253486539068E-06	1.3444017093293376E-06			4.83563879928288E-07	3.638744617807137E-06	7.3229355557186695E-06	4	U2 snRNP-associated SURP motif-containing protein OS=Homo sapiens OX=9606 GN=U2SURP PE=1 SV=2
114	P17480	5.094998435271575E-07	1.977672064356274E-06	3.4931846989736017E-06		1.3460901713224071E-06	1.0803965641436721E-06	8.406843342323112E-06	5	Nucleolar transcription factor 1 OS=Homo sapiens OX=9606 GN=UBTF PE=1 SV=1
116	Q6ZRP7	2.1819303531732863E-07	1.101415501779348E-06	2.1849969647049074E-07		6.918898496980094E-07		2.2299980832651765E-06	4	Sulfhydryl oxidase 2 OS=Homo sapiens OX=9606 GN=QSOX2 PE=1 SV=3
119	Q8TC07	4.632455582923097E-07		3.2867014724265815E-06	3.984262799088908E-06		2.434969182537669E-06	1.0169179012345468E-05	4	TBC1 domain family member 15 OS=Homo sapiens OX=9606 GN=TBC1D15 PE=1 SV=2
122	O00541	1.6901803405333618E-06	2.8091266386650515E-06	1.9792800231915556E-06		4.332165747602497E-06	1.0360024420297193E-06	1.1846755192022185E-05	5	Pescadillo homolog OS=Homo sapiens OX=9606 GN=PES1 PE=1 SV=1
125	Q9H3S7	1.329746923559777E-07	1.2709979222656146E-06	1.9256103627755505E-06	7.333781879353057E-06	2.1730975045449278E-07	1.5423155555165146E-06	1.2422990162721206E-05	6	Tyrosine-protein phosphatase non-receptor type 23 OS=Homo sapiens OX=9606 GN=PTPN23 PE=1 SV=1
127	P06744	0.0003967805518509291	0.0002286605075531878	0.00030023830750629905	0.00039741062610515584	0.00014692235882728027	0.00026968638125839757	0.0017396987331012494	6	Glucose-6-phosphate isomerase OS=Homo sapiens OX=9606 GN=GPI PE=1 SV=4
128	Q9BVC6	4.129142694858458E-05		3.1001147485429404E-05	2.6830503452942623E-05	3.6898617107684504E-05	3.926247255805434E-05	0.00017528416755269546	5	Transmembrane protein 109 OS=Homo sapiens OX=9606 GN=TMEM109 PE=1 SV=1
129	O75369	0.0008547661768570783	0.0007697857385249928	0.0009526530440430905	0.000884693739171448	0.0007394977164029752	0.0008464507883377936	0.0050478472033373785	6	Filamin-B OS=Homo sapiens OX=9606 GN=FLNB PE=1 SV=2
130	O60271	1.8245269656379568E-05	1.9088577798832032E-05	3.1033596797219485E-05	2.3917407623230002E-05	2.4016631396826202E-05	1.2297889640150232E-05	0.00012859937291263753	6	C-Jun-amino-terminal kinase-interacting protein 4 OS=Homo sapiens OX=9606 GN=SPAG9 PE=1 SV=4
131	Q07954	0.0006437777471877313	0.000462979290565858	0.0003719627778107381	0.0002568605078402701	0.0005389824316426693	0.00039743714360211625	0.002671999898649383	6	Prolow-density lipoprotein receptor-related protein 1 OS=Homo sapiens OX=9606 GN=LRP1 PE=1 SV=2
132	Q92538	1.128388774453072E-05	5.488761397232861E-06	1.127162913637272E-05	1.81823791700623E-05	3.273267264565886E-06	4.472156430178987E-06	5.397208114294347E-05	6	Golgi-specific brefeldin A-resistance guanine nucleotide exchange factor 1 OS=Homo sapiens OX=9606 GN=GBF1 PE=1 SV=2
133	Q9H307	1.8265710693719942E-06	6.486420283734742E-06	4.748277026807231E-06		1.1535272366323618E-05	3.1792674077096732E-06	2.7775808153947257E-05	5	Pinin OS=Homo sapiens OX=9606 GN=PNN PE=1 SV=5
134	P63010	9.347523949330836E-05	0.00010010451673010917	0.00013219762816816272	7.675781798048654E-05	0.00014702068152256526	0.00013454367108544453	0.0006840995549800765	6	AP-2 complex subunit beta OS=Homo sapiens OX=9606 GN=AP2B1 PE=1 SV=1
135	Q8WWI1	0.0002711271493044791	0.00019255319563411932	0.00021038471257643393	0.00017189543270468798	0.00037135505754837457	0.00023828794514101456	0.0014556034929091093	6	LIM domain only protein 7 OS=Homo sapiens OX=9606 GN=LMO7 PE=1 SV=3
136	P27816	0.00041543918688221877	0.00028384275920661443	0.000353285775050115	0.00041463313423601084	0.0002146067305344396	0.0004088000776837503	0.0020906076635931487	6	Microtubule-associated protein 4 OS=Homo sapiens OX=9606 GN=MAP4 PE=1 SV=3
137	Q9H4M9	0.00012864110718416004	8.383199976415864E-05	0.0001059282185951285	0.00014389677092476654	8.270992126662101E-05	0.0001472887080080045	0.0006922967257428392	6	EH domain-containing protein 1 OS=Homo sapiens OX=9606 GN=EHD1 PE=1 SV=2
138	Q9Y2D4	1.978807367450439E-06	2.1318468871784597E-06	4.519649793165135E-06	6.604490616913096E-06	2.3816573844297227E-06	3.401607481803288E-06	2.1018059530940142E-05	6	Exocyst complex component 6B OS=Homo sapiens OX=9606 GN=EXOC6B PE=1 SV=3
139	Q8WWI5	3.7833027788447264E-06	5.451985672352345E-06	6.631999456849284E-06	1.41191955777956E-06	6.543664741691346E-06	9.817294490200974E-06	3.3640166697718234E-05	6	Choline transporter-like protein 1 OS=Homo sapiens OX=9606 GN=SLC44A1 PE=1 SV=1
140	P06737	3.4357801176901694E-05	6.679858300830415E-06	3.18456469941948E-05	7.304507058889889E-05	7.593905095462171E-06	4.351531587802399E-05	0.00019703759803431196	6	Glycogen phosphorylase, liver form OS=Homo sapiens OX=9606 GN=PYGL PE=1 SV=4
141	P07858	0.0006148211744519323	0.000456105064870328	0.00042836880269591087	0.0005217226744992246	0.0003968900324447719	0.0003347586235617689	0.0027526663725239366	6	Cathepsin B OS=Homo sapiens OX=9606 GN=CTSB PE=1 SV=3
142	Q8WUM4	0.00014730432023915844	8.73950306014229E-05	0.00011454083463425011	0.00018130960854711756	6.134463674795806E-05	0.00012527049898686018	0.0007171649297567673	6	Programmed cell death 6-interacting protein OS=Homo sapiens OX=9606 GN=PDCD6IP PE=1 SV=1
143	P19338	0.0008180888443682184	0.00036843459640784775	0.00016511331578222173	0.000492763512226076	0.00010148455297700143	0.00022222509758015229	0.0021681099193415175	6	Nucleolin OS=Homo sapiens OX=9606 GN=NCL PE=1 SV=3
144	Q2TAY7	1.9428297140632054E-06	1.778535875701183E-06	2.55334338753103E-06		2.6726286688076373E-06	3.33341855782522E-06	1.2280756203928275E-05	5	WD40 repeat-containing protein SMU1 OS=Homo sapiens OX=9606 GN=SMU1 PE=1 SV=2
146	O43491	5.7089676884995105E-05	4.1688344961183314E-05	4.7549996483145506E-05	1.0080609014482625E-05	3.156129561843089E-05	5.616417032390713E-05	0.00024413409328614461	6	Band 4.1-like protein 2 OS=Homo sapiens OX=9606 GN=EPB41L2 PE=1 SV=1
147	P49411	0.00018190496497184655	0.00011165324447585258	0.00015100771310400674	0.00017125909263852006	0.00011830422513677553	0.0001444469551423546	0.000878576195469356	6	Elongation factor Tu, mitochondrial OS=Homo sapiens OX=9606 GN=TUFM PE=1 SV=2
148	P06396	0.000201053488688319	0.00010002773986359409	0.00013387197447564488	0.00017980899146594526	9.578421592184322E-05	0.00010394550907798296	0.0008144919194933293	6	Gelsolin OS=Homo sapiens OX=9606 GN=GSN PE=1 SV=1
149	Q9Y262	5.9556223495306006E-05	3.6535169465035675E-05	7.333960742720432E-05	8.139282860306741E-05	3.824002461647752E-05	3.622279321350248E-05	0.00032528664682059344	6	Eukaryotic translation initiation factor 3 subunit L OS=Homo sapiens OX=9606 GN=EIF3L PE=1 SV=1
150	P08865	0.0003941082482004059	0.0003883897061554903	0.00036563324297286034	0.0003707541053216962	0.0003806545929453993	0.00031836402240881874	0.0022179039180046708	6	40S ribosomal protein SA OS=Homo sapiens OX=9606 GN=RPSA PE=1 SV=4
151	O75390	0.00022080662149763172	8.378424873748865E-05	0.00024668243607932946	0.000170034735888406	8.98700445585468E-05	0.00022897901540124352	0.001040157102162646	6	Citrate synthase, mitochondrial OS=Homo sapiens OX=9606 GN=CS PE=1 SV=2
152	O00567	3.9560678006420397E-05	2.366941929135716E-05	2.2271217676272146E-05		3.231624948051525E-05	3.032023691346093E-05	0.00014813780136802587	5	Nucleolar protein 56 OS=Homo sapiens OX=9606 GN=NOP56 PE=1 SV=4
153	P62834	7.295033137813227E-06	1.2499657132477024E-05	1.1929730261495623E-05		1.0058556644062456E-05	1.2293600515846623E-05	5.407657769169496E-05	5	Ras-related protein Rap-1A OS=Homo sapiens OX=9606 GN=RAP1A PE=1 SV=1
154	Q12905	0.00014507589186278094	6.862253119861937E-05	8.019129192343392E-05	3.8781729002632654E-05	8.823629953454784E-05	8.436695442503035E-05	0.0005052746979470451	6	Interleukin enhancer-binding factor 2 OS=Homo sapiens OX=9606 GN=ILF2 PE=1 SV=2
155	P18124	0.0002816122850369062	0.00026006548120480015	0.0002154438397430515	0.00017649031397644203	0.00023128659901751168	0.00023764417854507598	0.0014025426975237875	6	60S ribosomal protein L7 OS=Homo sapiens OX=9606 GN=RPL7 PE=1 SV=1
156	O94760	2.7185432304506003E-05	1.2631682898088835E-06	6.616715386117546E-06	8.599125399633813E-06		1.3129004457903626E-05	5.679344583796988E-05	5	N(G),N(G)-dimethylarginine dimethylaminohydrolase 1 OS=Homo sapiens OX=9606 GN=DDAH1 PE=1 SV=3
157	P26373	0.00028374730872106986	0.0002642584002961937	0.00026011604357361966	0.0002176892458698127	0.00029418578948790217	0.00032798637348397454	0.0016479831614325726	6	60S ribosomal protein L13 OS=Homo sapiens OX=9606 GN=RPL13 PE=1 SV=4
158	P39019	0.00017537401096196057	0.00016539293719102866	0.0001450826532888868	0.00014616121503440934	0.00016856672924242923	0.0001585434003523838	0.0009591209460710984	6	40S ribosomal protein S19 OS=Homo sapiens OX=9606 GN=RPS19 PE=1 SV=2
159	Q9UNH7	3.923973701833912E-05	1.4650691531516905E-05	2.9593053015576964E-05	5.490210397072958E-05	2.0307855519985008E-05	3.878992672501072E-05	0.00019748336778115826	6	Sorting nexin-6 OS=Homo sapiens OX=9606 GN=SNX6 PE=1 SV=1
160	Q14554	4.248233639373481E-05	3.14765201081565E-05	2.7281670571561036E-05	2.9029731646017605E-05	3.709326060739888E-05	1.7799176472236272E-05	0.00018516269579910513	6	Protein disulfide-isomerase A5 OS=Homo sapiens OX=9606 GN=PDIA5 PE=1 SV=1
161	P22061	5.050570499343503E-05	2.095727385996365E-05	3.516056230751282E-05	6.325179053053937E-05	2.158069112378846E-05	2.0226187148042745E-05	0.00021168220996328207	6	Protein-L-isoaspartate(D-aspartate) O-methyltransferase OS=Homo sapiens OX=9606 GN=PCMT1 PE=1 SV=4
164	Q9NR31	3.6904496036664744E-05	3.210188417293086E-05	3.987028589020407E-05	4.5599061060650976E-05	3.0032754677547234E-05	5.080395784048677E-05	0.00023531243967848465	6	GTP-binding protein SAR1a OS=Homo sapiens OX=9606 GN=SAR1A PE=1 SV=1
165	P11279	0.00018731715835259893	9.895207789932341E-05	0.00010917107593143341	0.00010565407373741619	0.00012220839344857426	0.00012000019433784488	0.0007433029737071911	6	Lysosome-associated membrane glycoprotein 1 OS=Homo sapiens OX=9606 GN=LAMP1 PE=1 SV=3
166	Q9NW15	3.549018373100542E-06	1.7841202148208648E-05	9.636360850362688E-06	2.6139428084578526E-06	1.7610065378875127E-05	1.0126151205581007E-05	6.137674076458586E-05	6	Anoctamin-10 OS=Homo sapiens OX=9606 GN=ANO10 PE=1 SV=2
167	Q9P0L0	2.537609459027488E-05	3.1002276196755705E-05	2.519316122617779E-05	9.707435263345058E-06	2.8637834984349235E-05	2.1265041979578265E-05	0.00014118184424048093	6	Vesicle-associated membrane protein-associated protein A OS=Homo sapiens OX=9606 GN=VAPA PE=1 SV=3
168	O95292	9.14364605557232E-06	1.8606445612816982E-05	3.0359562896407188E-05	9.948972281570502E-06	2.5367072844472007E-05	1.5311833174785454E-05	0.00010873753286562445	6	Vesicle-associated membrane protein-associated protein B/C OS=Homo sapiens OX=9606 GN=VAPB PE=1 SV=3
169	P32322	2.3857879178913135E-05	1.5531406525887397E-05	5.555703440459203E-06	9.512907510432995E-06	2.072658326043226E-05	4.283456832062236E-06	7.946793674818723E-05	6	Pyrroline-5-carboxylate reductase 1, mitochondrial OS=Homo sapiens OX=9606 GN=PYCR1 PE=1 SV=2
170	Q13619	5.906671354003839E-06	1.2927398259852042E-06	3.0841979304986804E-06	6.755758832758869E-06	1.9708507120948194E-06	3.140718990444648E-06	2.2150937645786064E-05	6	Cullin-4A OS=Homo sapiens OX=9606 GN=CUL4A PE=1 SV=3
171	Q13642	0.0002259778053103549	0.0001682973568040276	0.00031991813066210644	0.00018249583216713492	0.00016688338649504305	0.0003054805766109974	0.0013690530880496642	6	Four and a half LIM domains protein 1 OS=Homo sapiens OX=9606 GN=FHL1 PE=1 SV=4
172	Q13451	4.607870371415419E-05	3.1829574403198847E-07	6.9143089761526484E-06				5.3311308434338825E-05	3	Peptidyl-prolyl cis-trans isomerase FKBP5 OS=Homo sapiens OX=9606 GN=FKBP5 PE=1 SV=2
173	Q00325	0.00020290961527484217	0.00017834458038608792	0.00020779965581946557	2.2174471389817474E-05	0.00023008331525102514	0.00020061082905884202	0.0010419224671800805	6	Phosphate carrier protein, mitochondrial OS=Homo sapiens OX=9606 GN=SLC25A3 PE=1 SV=2
174	Q02790	1.6183278329155805E-05	8.639999132726877E-06	1.5320124183289393E-05	1.7774795612528743E-05	1.7685236183524263E-06	6.50309572383839E-06	6.618981659989163E-05	6	Peptidyl-prolyl cis-trans isomerase FKBP4 OS=Homo sapiens OX=9606 GN=FKBP4 PE=1 SV=3
175	P17931	0.00026851281228434904	0.00013037374633544113	0.00017035046683091048	0.0002764790175231598	0.00014992282691873816	0.0002657662237923045	0.001261405093684903	6	Galectin-3 OS=Homo sapiens OX=9606 GN=LGALS3 PE=1 SV=5
176	Q12765	3.1088480082050134E-05	1.4955435900086597E-05	2.0646505205490264E-05	4.743919100683788E-05	1.0010172937937348E-05	2.892414584743621E-05	0.00015306393097983844	6	Secernin-1 OS=Homo sapiens OX=9606 GN=SCRN1 PE=1 SV=2
177	P54709	8.4013655227658E-05	8.103673781057865E-05	0.00010506092538416466	2.967802160181628E-05	4.813383965639589E-05	8.350139238747035E-05	0.0004314245720680839	6	Sodium/potassium-transporting ATPase subunit beta-3 OS=Homo sapiens OX=9606 GN=ATP1B3 PE=1 SV=1
178	P25789	4.704860760706542E-05	4.093542755171732E-05	4.891434182787535E-05	5.76793423575333E-05	3.6298941059485556E-05	3.6268885613653917E-05	0.00026714554601733084	6	Proteasome subunit alpha type-4 OS=Homo sapiens OX=9606 GN=PSMA4 PE=1 SV=1
179	Q16543	4.996334427424151E-05	5.043285558411512E-05	5.4158324514447424E-05	4.784827933980135E-05	3.2090850401616855E-05	3.0894040699855716E-05	0.00026538769481407803	6	Hsp90 co-chaperone Cdc37 OS=Homo sapiens OX=9606 GN=CDC37 PE=1 SV=1
180	Q8NE71	8.710467521609432E-06	5.893383327306672E-06	1.2904947049450703E-05	1.8839964200498767E-05	4.45900865905393E-06	5.184998529984471E-06	5.599276928790397E-05	6	ATP-binding cassette sub-family F member 1 OS=Homo sapiens OX=9606 GN=ABCF1 PE=1 SV=2
181	P55268	1.2738370096729495E-05	7.954605222642387E-06	8.502385840407197E-06	1.614482656048217E-05	3.985315027492588E-05	1.8860354768896808E-05	0.00010405369276408395	6	Laminin subunit beta-2 OS=Homo sapiens OX=9606 GN=LAMB2 PE=1 SV=2
182	Q14444	6.450747139339479E-05	4.3509588314049705E-05	2.5647107524632942E-05	3.699159765600354E-05	1.660255507469656E-05	4.5785335937980704E-05	0.00023304365590075824	6	Caprin-1 OS=Homo sapiens OX=9606 GN=CAPRIN1 PE=1 SV=2
183	Q9H2U2	3.154115004159118E-05	4.627658729252038E-06	1.690035426027268E-05	4.4774806219376024E-05	1.571316180387675E-05	2.6792010866491216E-05	0.0001403491419208599	6	Inorganic pyrophosphatase 2, mitochondrial OS=Homo sapiens OX=9606 GN=PPA2 PE=1 SV=2
184	Q9Y6E0	1.0815911912630343E-06	2.4623245344571576E-06	3.939219930053791E-06	3.60176434779293E-06	1.5136921262388493E-06	1.7299733923860706E-06	1.4328565522191834E-05	6	Serine/threonine-protein kinase 24 OS=Homo sapiens OX=9606 GN=STK24 PE=1 SV=1
185	P00505	3.861621477006935E-05	5.220142398223408E-05	7.483618846363828E-05	0.0001186788821131612	5.795977677497812E-05	0.00010391701708734212	0.00044620950319142314	6	Aspartate aminotransferase, mitochondrial OS=Homo sapiens OX=9606 GN=GOT2 PE=1 SV=3
186	Q15121	5.130867353388744E-05	4.421287910347868E-05	6.570490927089816E-05	0.00015641828612860786	3.1665779731771604E-05	8.165040863867541E-05	0.0004309609364073192	6	Astrocytic phosphoprotein PEA-15 OS=Homo sapiens OX=9606 GN=PEA15 PE=1 SV=2
187	Q9UBE0	0.00035984691715538943	4.616116948673883E-06	8.811089060611158E-06	2.0001599991361716E-05	4.227986731409836E-06	8.4300019917045E-06	0.00040593371187915055	6	SUMO-activating enzyme subunit 1 OS=Homo sapiens OX=9606 GN=SAE1 PE=1 SV=1
188	Q02978	1.723291772598144E-05	2.706498956301261E-05	2.6524596774347277E-05		3.837432051046987E-05	2.2453733673896477E-05	0.0001316505582477077	5	Mitochondrial 2-oxoglutarate/malate carrier protein OS=Homo sapiens OX=9606 GN=SLC25A11 PE=1 SV=3
189	Q14019	8.21649210036928E-05	3.3005471547556204E-05	6.579803485312518E-05	9.105103949270498E-05	1.9283814220350534E-05	5.389956211332965E-05	0.0003452028432307593	6	Coactosin-like protein OS=Homo sapiens OX=9606 GN=COTL1 PE=1 SV=3
190	Q8IWB7	9.27782100744777E-06	7.5126967326640184E-06	1.1969382617562076E-05	1.2662658939235795E-05	1.2497917437268658E-05	4.720353090847829E-06	5.8640829825026146E-05	6	WD repeat and FYVE domain-containing protein 1 OS=Homo sapiens OX=9606 GN=WDFY1 PE=1 SV=1
191	Q70UQ0	3.931049242560373E-05	5.5222318186499766E-05	3.51772886422756E-05	6.433451313767823E-06	5.792861970965336E-05	3.1417529400000814E-05	0.00022548969967780107	6	Inhibitor of nuclear factor kappa-B kinase-interacting protein OS=Homo sapiens OX=9606 GN=IKBIP PE=1 SV=1
192	O75569	1.4594452044665216E-05	9.713546302929723E-06	1.1383712873588669E-05	9.278449949164045E-06	9.768690916471681E-06	1.102431838630604E-05	6.576317047312538E-05	6	Interferon-inducible double-stranded RNA-dependent protein kinase activator A OS=Homo sapiens OX=9606 GN=PRKRA PE=1 SV=1
193	P07108	6.006023207135318E-05	2.8636055879517703E-05	4.5247671094254944E-05	0.00028013325677069803	2.6604290749400587E-05	9.434640928538001E-05	0.0005350279158506044	6	Acyl-CoA-binding protein OS=Homo sapiens OX=9606 GN=DBI PE=1 SV=2
194	O60888	1.1079052994178327E-05	7.20245098847455E-06	5.984261402426084E-06	2.234532651096524E-05	5.8008514257936115E-06	8.729490110480684E-06	6.11414334323185E-05	6	Protein CutA OS=Homo sapiens OX=9606 GN=CUTA PE=1 SV=2
195	O75844	1.199658691234481E-05	3.210680845913947E-05	3.41770172535342E-05	9.37889487053053E-06	4.160927406093599E-05	2.2252027168144924E-05	0.00015152060872462993	6	CAAX prenyl protease 1 homolog OS=Homo sapiens OX=9606 GN=ZMPSTE24 PE=1 SV=2
196	O00487	3.291631471539178E-05	3.147124984778845E-05	4.962472287412239E-05	1.7836362489312448E-05	2.951633053925443E-05	3.9223057017740884E-05	0.0002005880374836104	6	26S proteasome non-ATPase regulatory subunit 14 OS=Homo sapiens OX=9606 GN=PSMD14 PE=1 SV=1
197	P50416	1.175797265802226E-05	1.192344923318098E-05	1.576448273082315E-05	4.993166568040894E-07	1.7721081975998023E-05	6.578622045084138E-05	0.0001234525237056699	6	Carnitine O-palmitoyltransferase 1, liver isoform OS=Homo sapiens OX=9606 GN=CPT1A PE=1 SV=2
198	P62913	0.00012095588270865176	9.922337108314721E-05	9.509629152375284E-05	8.984848954588695E-05	0.00010242582702789762	0.00011291341455725443	0.0006204632764465908	6	60S ribosomal protein L11 OS=Homo sapiens OX=9606 GN=RPL11 PE=1 SV=2
199	O75521	2.7492400111753134E-05	1.3652104089587988E-05	1.9568187990631125E-05	3.02382598731743E-05	2.0349722323305113E-05	3.322973489741014E-05	0.0001445304092858618	6	Enoyl-CoA delta isomerase 2 OS=Homo sapiens OX=9606 GN=ECI2 PE=1 SV=4
200	O43837	1.8308686023468537E-05	7.310316795051439E-06	5.372000974931931E-06	7.61307373269209E-06	4.717449824032785E-06	3.858418435243296E-06	4.717994578542008E-05	6	Isocitrate dehydrogenase [NAD] subunit beta, mitochondrial OS=Homo sapiens OX=9606 GN=IDH3B PE=1 SV=2
201	P22059	1.8136254531616308E-05	4.234348598347149E-06	1.4692933534793231E-05	1.3338544781044942E-05	4.853408992756873E-06	1.2513975993889875E-05	6.776946643244838E-05	6	Oxysterol-binding protein 1 OS=Homo sapiens OX=9606 GN=OSBP PE=1 SV=1
202	Q9Y3B8	6.279498837731926E-05	2.0867485632131468E-05	3.3492197416364144E-05	4.8139652673115634E-05	1.7362535778467342E-05	3.550642860311088E-05	0.00021816328848050872	6	Oligoribonuclease, mitochondrial OS=Homo sapiens OX=9606 GN=REXO2 PE=1 SV=3
203	P46779	3.1422277535494944E-05	1.1563681635380885E-05	1.5906689299600379E-06	1.0860012302107112E-05	3.3560292581453582E-06	6.691669932514801E-06	6.548433959360314E-05	6	60S ribosomal protein L28 OS=Homo sapiens OX=9606 GN=RPL28 PE=1 SV=3
204	Q14498	1.5224015538004696E-05	4.9113580626344554E-06	6.04587087709887E-06	2.3215571847599987E-06	7.557143817122073E-06	1.605715531319141E-05	5.2117100792811505E-05	6	RNA-binding protein 39 OS=Homo sapiens OX=9606 GN=RBM39 PE=1 SV=2
205	P23142	2.792640614893139E-06		2.7259776579006815E-06	5.790854882973049E-06	9.911697799590737E-07	5.6713779397871834E-06	1.7972020875513127E-05	5	Fibulin-1 OS=Homo sapiens OX=9606 GN=FBLN1 PE=1 SV=4
206	P50281	1.0311964111745837E-05	1.5306062577236164E-05	1.395002135067212E-05	7.501881185126162E-05	4.0574387111541466E-05	4.04285882598375E-05	0.00019558983526229471	6	Matrix metalloproteinase-14 OS=Homo sapiens OX=9606 GN=MMP14 PE=1 SV=3
207	P42677	1.6763558462459865E-05	1.1422570212639274E-05	9.518368031141227E-06	7.95483143975744E-06	8.114466467503652E-06	7.420930021858825E-06	6.119472463536029E-05	6	40S ribosomal protein S27 OS=Homo sapiens OX=9606 GN=RPS27 PE=1 SV=3
208	Q66K74	5.685140103207763E-06	3.741105888931207E-06	7.364554920025789E-06	6.657090299936615E-06	3.232647710596518E-06	8.722244844139018E-06	3.540278376683691E-05	6	Microtubule-associated protein 1S OS=Homo sapiens OX=9606 GN=MAP1S PE=1 SV=2
209	Q5T6V5	3.4006941555373784E-06	8.405053357866153E-07	3.6076983603612034E-06	1.5126628285978149E-05		5.802197870390191E-06	2.8777724008053538E-05	5	Queuosine salvage protein OS=Homo sapiens OX=9606 GN=C9orf64 PE=1 SV=1
210	Q96G03	3.208811868458183E-06	1.8707929732506072E-06	1.4788641551816867E-05	5.115091690565338E-05	3.65582402792844E-07	3.599723783855966E-05	0.00010738198354053155	6	Phosphoglucomutase-2 OS=Homo sapiens OX=9606 GN=PGM2 PE=1 SV=4
211	Q9Y3C0	1.610085858700476E-06	2.188784802669738E-06	3.0132619533895136E-06	2.397734437515227E-06	1.05771225353535E-06	2.9636836634941516E-06	1.3231262969304456E-05	6	WASH complex subunit 3 OS=Homo sapiens OX=9606 GN=WASHC3 PE=1 SV=1
212	Q92629	1.7089197668248504E-05	1.231586592733612E-05	2.226743564789034E-05		2.582397861829565E-05	2.1837949219908744E-05	9.933442708167936E-05	5	Delta-sarcoglycan OS=Homo sapiens OX=9606 GN=SGCD PE=1 SV=2
213	P32455	3.001998474476407E-06	1.7714178508821707E-06	3.2020071250418556E-06	1.5602685729063465E-05	2.6378717227942652E-06	7.0836040216212245E-06	3.3299584923879386E-05	6	Guanylate-binding protein 1 OS=Homo sapiens OX=9606 GN=GBP1 PE=1 SV=2
214	Q9H1E5	4.749588833634755E-06	4.465127968834064E-06	8.28771625000914E-06		7.330798518220403E-06	9.863922885221305E-06	3.469715445591966E-05	5	Thioredoxin-related transmembrane protein 4 OS=Homo sapiens OX=9606 GN=TMX4 PE=1 SV=1
215	P30876	4.327529876305066E-06	2.182957193336518E-06	3.014262837804164E-06	1.3084838395010623E-06	3.2180957623292675E-07	6.420340877254387E-06	1.7575384200434122E-05	6	DNA-directed RNA polymerase II subunit RPB2 OS=Homo sapiens OX=9606 GN=POLR2B PE=1 SV=1
218	Q92544	3.4161220359729992E-06	1.027864349510564E-05	5.0161218773172145E-06		8.307250790032815E-06	8.519233797620747E-06	3.553737199604941E-05	5	Transmembrane 9 superfamily member 4 OS=Homo sapiens OX=9606 GN=TM9SF4 PE=1 SV=2
219	O95487	3.5676264947612032E-06	1.184166816834467E-06	3.928083379388191E-06	4.2901940512368725E-06	1.219111468570318E-06	3.061073293349936E-06	1.7250255504140986E-05	6	Protein transport protein Sec24B OS=Homo sapiens OX=9606 GN=SEC24B PE=1 SV=2
220	P36269	5.4681788436722486E-06	1.2160099529433623E-05	1.3335998548272447E-06		7.866728018664944E-06		2.682860624659806E-05	4	Glutathione hydrolase 5 proenzyme OS=Homo sapiens OX=9606 GN=GGT5 PE=1 SV=2
221	Q13442	3.998717501259083E-05	1.0637746780734991E-05	1.3561474828190507E-05	2.6488276735367573E-05	8.729535694284742E-06	1.4230013057863026E-05	0.00011363422210903166	6	28 kDa heat- and acid-stable phosphoprotein OS=Homo sapiens OX=9606 GN=PDAP1 PE=1 SV=1
222	P52434	2.838314637282294E-06		2.787043971160015E-06		2.0051258120546397E-06	2.1525990087813618E-06	9.783083429278312E-06	4	DNA-directed RNA polymerases I, II, and III subunit RPABC3 OS=Homo sapiens OX=9606 GN=POLR2H PE=1 SV=4
223	Q8TBA6	9.810380993427492E-07	5.150628737261608E-06	1.7061212690801694E-06	8.000572538381674E-08	2.4255304744496196E-06	1.0914398158659662E-06	1.1434764121383929E-05	6	Golgin subfamily A member 5 OS=Homo sapiens OX=9606 GN=GOLGA5 PE=1 SV=3
224	Q8WUW1	3.0529715968930337E-06		4.950708347936056E-06	4.359667017311522E-06	2.3754573665478826E-06	6.058575543449235E-06	2.0797379872137728E-05	5	Protein BRICK1 OS=Homo sapiens OX=9606 GN=BRK1 PE=1 SV=1
226	Q10588	6.732008339447052E-06	1.5444340088513557E-05	5.680381580926792E-06	4.425341686769655E-06	1.8775960604732283E-05	2.8931772037439978E-05	7.998980433782931E-05	6	ADP-ribosyl cyclase/cyclic ADP-ribose hydrolase 2 OS=Homo sapiens OX=9606 GN=BST1 PE=1 SV=2
228	P04156	1.527064496646738E-05	1.6813239498690523E-05	1.2427872457300378E-05	7.889492538341635E-06	1.8975346903183914E-05	3.1565636998856834E-05	0.00010294223336284067	6	Major prion protein OS=Homo sapiens OX=9606 GN=PRNP PE=1 SV=1
230	Q96A26	6.981993443883975E-06	5.021205771152089E-06	5.136272897181598E-06		4.519973079459023E-06	3.165046803643572E-06	2.4824491995320255E-05	5	Protein FAM162A OS=Homo sapiens OX=9606 GN=FAM162A PE=1 SV=2
231	P51580	1.2656063945999711E-06		1.5319839200085042E-06				2.7975903146084754E-06	2	Thiopurine S-methyltransferase OS=Homo sapiens OX=9606 GN=TPMT PE=1 SV=1
233	Q6PCB7	1.3337061514630844E-06	5.998901689039149E-07	2.9065788528904004E-06		1.9276675507364215E-06	4.441774203025363E-06	1.1209616927019182E-05	5	Long-chain fatty acid transport protein 1 OS=Homo sapiens OX=9606 GN=SLC27A1 PE=1 SV=1
234	Q5JTH9	1.3078632958393937E-06	1.881889558837177E-06	2.0195302885925576E-06		3.2462587644333383E-06	3.0629808171681736E-06	1.1518522724870642E-05	5	RRP12-like protein OS=Homo sapiens OX=9606 GN=RRP12 PE=1 SV=2
236	Q12888	1.843195050800166E-06	1.4465425825934331E-06	1.2037170200289149E-06		4.897772916235166E-06	4.431842106616114E-06	1.3823069676273794E-05	5	TP53-binding protein 1 OS=Homo sapiens OX=9606 GN=TP53BP1 PE=1 SV=2
237	Q9Y697	5.541931663157887E-06	8.151205026985488E-07	1.1667448347066864E-06	2.478342874134017E-07	6.256838443932301E-07	3.6933860645853463E-06	1.2090701196955101E-05	6	Cysteine desulfurase, mitochondrial OS=Homo sapiens OX=9606 GN=NFS1 PE=1 SV=3
239	Q8NF37	2.6506688679219697E-06	4.2561173587813365E-06	1.3648068488246741E-06	1.8832306033611755E-06	3.882751272497793E-06	2.4982788680092067E-06	1.6535853819396156E-05	6	Lysophosphatidylcholine acyltransferase 1 OS=Homo sapiens OX=9606 GN=LPCAT1 PE=1 SV=2
240	Q9NT62	8.258210005621148E-06	5.121835398061421E-06	8.38380708479601E-06	1.3931790270992781E-05	5.109471230251832E-06	7.124086268052506E-06	4.7929200257775696E-05	6	Ubiquitin-like-conjugating enzyme ATG3 OS=Homo sapiens OX=9606 GN=ATG3 PE=1 SV=1
241	Q8IV08	3.795354875156419E-05	1.6205064005609154E-05	2.480186510788374E-05	4.6810108801563164E-05	2.8491370706957456E-05	1.817604770882403E-05	0.00017243800508240175	6	5'-3' exonuclease PLD3 OS=Homo sapiens OX=9606 GN=PLD3 PE=1 SV=1
242	Q53TN4	1.2760554335825567E-05	3.7456385529261986E-06	4.871303389111737E-06	1.76412052849601E-06	1.7652760939640155E-06		2.490689290032353E-05	5	Cytochrome b reductase 1 OS=Homo sapiens OX=9606 GN=CYBRD1 PE=1 SV=1
243	P98160	1.607260009860033E-06	9.138286101343558E-07	1.7179961813708195E-06		2.138210091021967E-06	1.9880333260475014E-06	8.365328218434677E-06	5	Basement membrane-specific heparan sulfate proteoglycan core protein OS=Homo sapiens OX=9606 GN=HSPG2 PE=1 SV=4
245	Q9H1I8	5.47785839676567E-06		1.3442619798425827E-05				1.8920478195191498E-05	2	Activating signal cointegrator 1 complex subunit 2 OS=Homo sapiens OX=9606 GN=ASCC2 PE=1 SV=3
246	Q9UPT8	8.340503350256996E-07	4.096903800567022E-07					1.243740715082402E-06	2	Zinc finger CCCH domain-containing protein 4 OS=Homo sapiens OX=9606 GN=ZC3H4 PE=1 SV=3
247	Q9Y4K0	1.0437259379304547E-05	2.6967461150557107E-06			8.450172674622863E-06		2.1584178168983123E-05	3	Lysyl oxidase homolog 2 OS=Homo sapiens OX=9606 GN=LOXL2 PE=1 SV=1
249	Q13439	1.544460694901868E-07	2.0929948096812028E-06		4.009328549640923E-06	5.206434091178473E-06		1.1463203519990786E-05	4	Golgin subfamily A member 4 OS=Homo sapiens OX=9606 GN=GOLGA4 PE=1 SV=1
250	O96008	4.426553361006066E-06	2.380168083798263E-05	2.1104156194469203E-05		2.4900857600226344E-05	1.3627159531742116E-05	8.786040752542636E-05	5	Mitochondrial import receptor subunit TOM40 homolog OS=Homo sapiens OX=9606 GN=TOMM40 PE=1 SV=1
251	Q16563	1.9747080180530034E-05	7.373795751732095E-05	2.6717837378887725E-05		5.147296955446278E-05	4.490574992617471E-05	0.0002165815945573762	5	Synaptophysin-like protein 1 OS=Homo sapiens OX=9606 GN=SYPL1 PE=1 SV=1
253	Q69YQ0	5.1084597764609385E-06	2.6709941485234044E-06	6.417643673018854E-08		1.966837436066462E-06	1.8010302362111744E-06	1.1611498033992167E-05	5	Cytospin-A OS=Homo sapiens OX=9606 GN=SPECC1L PE=1 SV=2
256	Q12846	4.271845943022495E-06	4.597565239465766E-06	2.7534062861195683E-06		4.691599485077751E-06	4.459347744892492E-06	2.0773764698578073E-05	5	Syntaxin-4 OS=Homo sapiens OX=9606 GN=STX4 PE=1 SV=2
257	Q6DKJ4	5.991098958180564E-07	3.8932749596639095E-06	1.2625573812374431E-06	1.9546618891229344E-06	2.0401340060945215E-07		7.913617526451797E-06	5	Nucleoredoxin OS=Homo sapiens OX=9606 GN=NXN PE=1 SV=2
258	Q14978	4.180473482138402E-06	2.8733397054737337E-06	2.097949001166226E-06		3.284306159904429E-06		1.243606834868279E-05	4	Nucleolar and coiled-body phosphoprotein 1 OS=Homo sapiens OX=9606 GN=NOLC1 PE=1 SV=2
263	Q9Y2D5	7.428519144864822E-05	8.645539316670867E-05	5.783943843523347E-05	6.29763898227527E-05	0.00012176519201063653	9.584771810407618E-05	0.0004991693229880558	6	A-kinase anchor protein 2 OS=Homo sapiens OX=9606 GN=AKAP2 PE=1 SV=3
264	Q00341	0.0002982228469775805	0.00027630399192667577	0.00026270983458694054	0.0001557805100588894	0.0004081161002194778	0.000272597549738824	0.001673730833508388	6	Vigilin OS=Homo sapiens OX=9606 GN=HDLBP PE=1 SV=2
265	P14625	0.001707775972615067	0.0014591584684381432	0.0013359406964153016	0.001409368807118922	0.0014068170481173876	0.0012079063969663724	0.008526967389671194	6	Endoplasmin OS=Homo sapiens OX=9606 GN=HSP90B1 PE=1 SV=1
266	Q9BX68	7.74899663467626E-06	3.7873935755285837E-06	4.118141767174992E-06	3.5173626312917953E-06	4.045158162350844E-06	1.8785072621619743E-06	2.5095560033184448E-05	6	Histidine triad nucleotide-binding protein 2, mitochondrial OS=Homo sapiens OX=9606 GN=HINT2 PE=1 SV=1
267	P20700	3.577143484003007E-05	3.5711736450015944E-05	4.109453598693187E-05		6.357850873516885E-05	2.4164959206620407E-05	0.00020032117521876714	5	Lamin-B1 OS=Homo sapiens OX=9606 GN=LMNB1 PE=1 SV=2
268	P27797	0.0018492959577085218	0.0017705833497196838	0.0013717851513371305	0.0014661025685437003	0.0013006854355876916	0.0008771623713390739	0.008635614834235802	6	Calreticulin OS=Homo sapiens OX=9606 GN=CALR PE=1 SV=1
269	P47897	2.7008166061134342E-05	3.334224878138459E-05	4.902112503547332E-05	7.072880824380663E-05	1.9756742541259127E-05	4.043022349954224E-05	0.00024028731416260026	6	Glutamine--tRNA ligase OS=Homo sapiens OX=9606 GN=QARS1 PE=1 SV=1
270	P49792	1.9164408589277363E-06	8.989405154825818E-06	8.40442629671851E-06	4.6079587605781035E-06	4.48370392732136E-06	4.0463845282269335E-07	2.880657345119422E-05	6	E3 SUMO-protein ligase RanBP2 OS=Homo sapiens OX=9606 GN=RANBP2 PE=1 SV=2
271	Q96JB5	1.4601241644069552E-05	1.0279107629546188E-05	1.3291460754256121E-05	5.969694336242104E-06	1.7752438078910714E-05	1.546705101073138E-05	7.736099345375606E-05	6	CDK5 regulatory subunit-associated protein 3 OS=Homo sapiens OX=9606 GN=CDK5RAP3 PE=1 SV=2
272	P49588	0.00027874806396929443	0.00019185987187806061	0.00020694463248752484	0.0003822357121063652	0.0001414850897898045	0.00020080873477338712	0.0014020821050044368	6	Alanine--tRNA ligase, cytoplasmic OS=Homo sapiens OX=9606 GN=AARS1 PE=1 SV=2
273	Q9UBF2	4.055257511830979E-06	1.0736430727662302E-06	6.81882398840633E-06	9.697774255876779E-06	3.6464123701773913E-06	6.986225774780153E-06	3.227813697383786E-05	6	Coatomer subunit gamma-2 OS=Homo sapiens OX=9606 GN=COPG2 PE=1 SV=1
275	P08237	6.130746555873589E-06	1.0256495611515708E-05	8.285083575885683E-06	9.509428237492505E-06	4.969847911264338E-06	3.4152147965976904E-06	4.2566816688629517E-05	6	ATP-dependent 6-phosphofructokinase, muscle type OS=Homo sapiens OX=9606 GN=PFKM PE=1 SV=2
276	P52209	0.00015559128200891091	0.00016714744465453588	0.0003087643858024202	0.0002808511416219382	0.00011659087010901383	0.0002765066443099867	0.0013054517685068055	6	6-phosphogluconate dehydrogenase, decarboxylating OS=Homo sapiens OX=9606 GN=PGD PE=1 SV=3
277	P54886	6.682083368720904E-05	7.846750066832005E-05	6.97472550486956E-05	9.075491045056233E-05	8.657976175182743E-05	5.314529509143144E-05	0.0004455155566980459	6	Delta-1-pyrroline-5-carboxylate synthase OS=Homo sapiens OX=9606 GN=ALDH18A1 PE=1 SV=2
278	Q16643	0.0001742565188222668	0.00015187084627281693	0.00014085549899358837	0.0001799778287419388	0.00013264825741336045	0.0001796599414000923	0.0009592688916440636	6	Drebrin OS=Homo sapiens OX=9606 GN=DBN1 PE=1 SV=4
279	P39023	0.00016854022699336384	0.00012232621210785444	0.00014903187194563347	0.00017590155959608487	0.00020172620693376995	0.00017066827664521193	0.0009881943542219185	6	60S ribosomal protein L3 OS=Homo sapiens OX=9606 GN=RPL3 PE=1 SV=2
280	O00429	2.8240096659244784E-05	5.231738930329379E-05	6.668674897502514E-05	6.566371768529945E-05	2.441283240153083E-05	4.626424020718499E-05	0.00028358502523157897	6	Dynamin-1-like protein OS=Homo sapiens OX=9606 GN=DNM1L PE=1 SV=2
281	Q9HDC9	0.00013088695896205503	0.00011072897772608727	0.0001111305353722049	6.247676755097729E-05	0.00011119002250924298	0.0001009138293224617	0.0006273270914430293	6	Adipocyte plasma membrane-associated protein OS=Homo sapiens OX=9606 GN=APMAP PE=1 SV=2
282	O00232	6.604319708963384E-05	7.19370910886566E-05	7.725050106083348E-05	7.865114722398534E-05	5.1365239142549744E-05	6.535886777631597E-05	0.000410606043381975	6	26S proteasome non-ATPase regulatory subunit 12 OS=Homo sapiens OX=9606 GN=PSMD12 PE=1 SV=3
283	P05091	8.966573712465196E-05	3.9762636454088654E-05	6.508528838124027E-05	4.1304000289691126E-05	3.888142633491427E-05	4.526309401683538E-05	0.00031996218260142164	6	Aldehyde dehydrogenase, mitochondrial OS=Homo sapiens OX=9606 GN=ALDH2 PE=1 SV=2
284	P35611	6.545592397077293E-05	4.142765207050006E-05	7.119438276506775E-05	0.0001186248732595455	4.754637863460083E-05	0.00010648522802180274	0.00045073443872228983	6	Alpha-adducin OS=Homo sapiens OX=9606 GN=ADD1 PE=1 SV=2
285	P78344	4.473096079092247E-05	2.3118053129116284E-05	3.6804449128196977E-05	8.212917311545056E-05	1.2790374821117076E-05	4.234490275121602E-05	0.0002419179137360194	6	Eukaryotic translation initiation factor 4 gamma 2 OS=Homo sapiens OX=9606 GN=EIF4G2 PE=1 SV=1
287	P61586	2.314782209427819E-05	3.3179557951206865E-05	4.7109665971819425E-05	3.49620182924748E-05	3.947620460393952E-05	4.1272415133958304E-05	0.0002191476840476771	6	Transforming protein RhoA OS=Homo sapiens OX=9606 GN=RHOA PE=1 SV=1
288	P27635	7.041805730288046E-05	6.0446950836264145E-05	7.18939918319204E-05	6.117881268499772E-05	6.35355472633434E-05	6.116222211572696E-05	0.0003886355820351331	6	60S ribosomal protein L10 OS=Homo sapiens OX=9606 GN=RPL10 PE=1 SV=4
289	Q02818	0.00011715361046846047	8.484323456659403E-05	9.347666223930335E-05	6.573972668379214E-05	8.562404004269974E-05	6.438755784436743E-05	0.0005112248318452171	6	Nucleobindin-1 OS=Homo sapiens OX=9606 GN=NUCB1 PE=1 SV=4
290	P61019	6.122785062113691E-05	9.247461139286079E-05	4.805641195709104E-05	3.766608865890595E-05	5.848722113828574E-05	6.40530614576492E-05	0.00036196524522592963	6	Ras-related protein Rab-2A OS=Homo sapiens OX=9606 GN=RAB2A PE=1 SV=1
291	P28066	0.00010249969732690104	6.971166578112462E-05	7.97574006539291E-05	0.00014205323477137633	5.513571596733935E-05	8.009875863508542E-05	0.0005292564731357558	6	Proteasome subunit alpha type-5 OS=Homo sapiens OX=9606 GN=PSMA5 PE=1 SV=3
292	Q9P0M6	3.3019863752418107E-06		2.814888795037095E-06		8.631479903940713E-06	8.620882009306427E-06	2.3369237083526045E-05	4	Core histone macro-H2A.2 OS=Homo sapiens OX=9606 GN=MACROH2A2 PE=1 SV=3
293	P10768	6.40327154354732E-05	2.5500895007458926E-05	4.439302905766309E-05	0.00012248887178934693	1.7582105480242347E-05	3.627308998047761E-05	0.00031027070675066214	6	S-formylglutathione hydrolase OS=Homo sapiens OX=9606 GN=ESD PE=1 SV=2
294	Q13561	7.838827727440294E-05	4.959242339575477E-05	5.013558050983411E-05	6.81617494629636E-05	3.808087567587116E-05	4.501750928592529E-05	0.0003293764156047519	6	Dynactin subunit 2 OS=Homo sapiens OX=9606 GN=DCTN2 PE=1 SV=4
295	Q96AG4	0.000297378836378161	0.000341924022920924	0.00023049505763615355	0.00010579532117215513	0.00038076262483549377	0.0002783297998333418	0.0016346856627762292	6	Leucine-rich repeat-containing protein 59 OS=Homo sapiens OX=9606 GN=LRRC59 PE=1 SV=1
296	P27105	8.352030683052862E-05	0.00013445891198765565	0.00010674517715465238	6.258109944516363E-05	0.00015439334637682816	0.00012762802211722395	0.0006693268639120524	6	Stomatin OS=Homo sapiens OX=9606 GN=STOM PE=1 SV=3
298	Q96AE4	2.672722629678889E-05	1.5445534264550544E-05	2.21224139734376E-05	1.295000330115828E-05	1.0791762867689623E-05	1.9707080215088864E-05	0.00010774402091871379	6	Far upstream element-binding protein 1 OS=Homo sapiens OX=9606 GN=FUBP1 PE=1 SV=3
299	Q8NFQ8	6.478792889352702E-06	9.972934000468677E-06	4.586575358180599E-06	4.829722732391897E-07	7.026820833196754E-06	4.998248043419314E-06	3.354634339785724E-05	6	Torsin-1A-interacting protein 2 OS=Homo sapiens OX=9606 GN=TOR1AIP2 PE=1 SV=1
300	Q9NRV9	3.3795668234817094E-05	1.0946058100480901E-05	4.8946498541706766E-05	3.965102010867321E-05	1.789779184940191E-05	5.067498096033768E-05	0.00020191201779541757	6	Heme-binding protein 1 OS=Homo sapiens OX=9606 GN=HEBP1 PE=1 SV=1
301	Q07955	5.692625562032336E-05	4.284668604895635E-05	4.666505735892898E-05	2.169588098458173E-05	3.4796661750984905E-05	6.416409513058407E-05	0.0002670946368943594	6	Serine/arginine-rich splicing factor 1 OS=Homo sapiens OX=9606 GN=SRSF1 PE=1 SV=2
302	P84103	1.3809790581714407E-05		1.93328142443439E-05		2.1403830107945457E-05	2.8765563204283517E-05	8.331199813828728E-05	4	Serine/arginine-rich splicing factor 3 OS=Homo sapiens OX=9606 GN=SRSF3 PE=1 SV=1
303	O00231	8.110824514707875E-05	9.760412331849457E-05	0.00012182720152319228	9.72673164455185E-05	7.481792829092389E-05	9.034094228441587E-05	0.000562965757009624	6	26S proteasome non-ATPase regulatory subunit 11 OS=Homo sapiens OX=9606 GN=PSMD11 PE=1 SV=3
304	O75094	1.1087774647850605E-05	1.1928766270414875E-06	1.2023676260440479E-05	1.3535715676093087E-05	3.723617177916206E-06	2.866807575833248E-05	7.023173614767434E-05	6	Slit homolog 3 protein OS=Homo sapiens OX=9606 GN=SLIT3 PE=2 SV=3
305	P48047	0.00013929355259923484	8.931874702799692E-05	9.691501872474757E-05	5.685542092555444E-06	0.000113484399155949	9.95518870053045E-05	0.0005442491466057883	6	ATP synthase subunit O, mitochondrial OS=Homo sapiens OX=9606 GN=ATP5PO PE=1 SV=1
306	P55010	8.019253102050405E-05	1.8776208372132948E-05	3.680299306105513E-05	8.974924254143572E-05	1.817046584095032E-05	3.6976349977462436E-05	0.0002806677908135406	6	Eukaryotic translation initiation factor 5 OS=Homo sapiens OX=9606 GN=EIF5 PE=1 SV=2
307	P61421	3.123952528119262E-05	2.6971598695520226E-05	2.6855656782597925E-05	8.048716025538077E-06	3.676086895806149E-05	1.6765462101711205E-05	0.0001466418278446215	6	V-type proton ATPase subunit d 1 OS=Homo sapiens OX=9606 GN=ATP6V0D1 PE=1 SV=1
308	P49773	5.9745887681347907E-05	2.278638406371421E-05	2.488047366332592E-05	4.291845207081515E-05	8.766361038724166E-06	1.325293230631812E-05	0.0001723504908242455	6	Histidine triad nucleotide-binding protein 1 OS=Homo sapiens OX=9606 GN=HINT1 PE=1 SV=2
309	Q9Y6B6	8.453864040831827E-06	4.721760505004011E-06	4.356249945935385E-06	9.003439003198887E-06	2.489906259431239E-06	7.688137630915789E-06	3.671335738531714E-05	6	GTP-binding protein SAR1b OS=Homo sapiens OX=9606 GN=SAR1B PE=1 SV=1
310	P09110	2.7994762297279075E-05	3.002427896247029E-05	3.677714576107616E-05	1.7769831604955E-05	3.489497316532068E-05	3.5470865481885335E-05	0.00018293185727298654	6	3-ketoacyl-CoA thiolase, peroxisomal OS=Homo sapiens OX=9606 GN=ACAA1 PE=1 SV=2
311	O43504	3.4451366216571675E-05	1.2872212264801594E-05	6.3976326464370915E-06	6.683357420686521E-06	9.657146448706399E-06	1.5607540162968494E-05	8.566925516017177E-05	6	Ragulator complex protein LAMTOR5 OS=Homo sapiens OX=9606 GN=LAMTOR5 PE=1 SV=1
312	P12821	1.4873375160651353E-05		3.9631614653585455E-06		1.0004494136091313E-07	6.404618151559635E-06	2.5341199718930447E-05	4	Angiotensin-converting enzyme OS=Homo sapiens OX=9606 GN=ACE PE=1 SV=1
313	Q06323	7.450474931869022E-05	2.4158631125739934E-05	6.58856673007947E-05	0.0001596498349644081	2.2513981348663606E-05	9.655970980588534E-05	0.00044327257386418196	6	Proteasome activator complex subunit 1 OS=Homo sapiens OX=9606 GN=PSME1 PE=1 SV=1
314	Q9HD45	2.826208830085673E-05	3.601257259434164E-05	3.398105881049663E-05	7.836264570671609E-06	4.416578090049331E-05	2.951175609882668E-05	0.0001797695212756866	6	Transmembrane 9 superfamily member 3 OS=Homo sapiens OX=9606 GN=TM9SF3 PE=1 SV=2
315	P50213	2.9203215187624713E-05	1.276367433973516E-05	2.0008393531014655E-05	2.1002204190594913E-05	1.6305349305172986E-05	1.8866054815247558E-05	0.00011814889136939	6	Isocitrate dehydrogenase [NAD] subunit alpha, mitochondrial OS=Homo sapiens OX=9606 GN=IDH3A PE=1 SV=1
316	Q9Y2Z0	1.7875659249167915E-05	1.73326684789079E-05	1.478585938387528E-05	2.511440195411324E-05	6.399664669852507E-06	8.71440801543031E-06	9.022266175134715E-05	6	Protein SGT1 homolog OS=Homo sapiens OX=9606 GN=SUGT1 PE=1 SV=3
317	P46109	5.841803576132599E-06		1.4815312885265209E-06	1.4457976853086872E-05		9.281566785811554E-06	3.106287850355755E-05	4	Crk-like protein OS=Homo sapiens OX=9606 GN=CRKL PE=1 SV=1
318	P62829	0.00011890422171516974	0.00012152704869942766	0.0001174128323061616	0.00010290249799209351	0.0001117936144964261	0.00011107088982398628	0.000683611105033265	6	60S ribosomal protein L23 OS=Homo sapiens OX=9606 GN=RPL23 PE=1 SV=1
320	P42167	1.7160107626106918E-05	7.6017866348035965E-06	1.1498855021759215E-05		1.8365541254663706E-05	2.3294521347599858E-05	7.792081188493329E-05	5	Lamina-associated polypeptide 2, isoforms beta/gamma OS=Homo sapiens OX=9606 GN=TMPO PE=1 SV=2
321	Q8IVL6	1.1899114204913702E-05	9.953718661383395E-06	2.077435318637513E-06	1.0460062978712368E-05	1.2080341006411188E-05	7.354375177039422E-06	5.3825047347097584E-05	6	Prolyl 3-hydroxylase 3 OS=Homo sapiens OX=9606 GN=P3H3 PE=1 SV=1
322	P36957	8.997955907846778E-05	4.780361416162056E-05	5.1341848166751075E-05	6.782765550936032E-05	5.315586142352027E-05	8.221009136134404E-05	0.00039231862970106403	6	Dihydrolipoyllysine-residue succinyltransferase component of 2-oxoglutarate dehydrogenase complex, mitochondrial OS=Homo sapiens OX=9606 GN=DLST PE=1 SV=4
323	Q9H0A0	9.532362617049504E-06	3.924538181381201E-06	1.74652683244897E-05	2.615856011656403E-06	7.108414960390319E-06	3.5554442444492716E-06	4.4201884339416406E-05	6	RNA cytidine acetyltransferase OS=Homo sapiens OX=9606 GN=NAT10 PE=1 SV=2
325	P55263	1.7284073829501377E-05	6.373416528201695E-06	1.2273114140321917E-05	2.3628082247853884E-05	4.028004448850125E-06	3.411926176087463E-05	9.770595295560363E-05	6	Adenosine kinase OS=Homo sapiens OX=9606 GN=ADK PE=1 SV=2
326	Q9UBW8	1.68188515323858E-05	9.279692057130445E-06	2.925544493428205E-05	1.554413594138514E-05	1.765412579305563E-05	5.407187027510721E-06	9.395943728574978E-05	6	COP9 signalosome complex subunit 7a OS=Homo sapiens OX=9606 GN=COPS7A PE=1 SV=1
327	P35637	2.525610035856322E-05	1.2973006514924535E-05	2.0330552868209598E-05	5.737426705739236E-06	1.6760998816717362E-05	2.247342419533318E-05	0.00010353150945948712	6	RNA-binding protein FUS OS=Homo sapiens OX=9606 GN=FUS PE=1 SV=1
328	P09417	8.817292550985367E-06		7.448845176558525E-06	2.2204396552919692E-05	1.2736646330756196E-06	7.521811155156284E-06	4.726601006869549E-05	5	Dihydropteridine reductase OS=Homo sapiens OX=9606 GN=QDPR PE=1 SV=2
329	Q969X5	4.9298576760382544E-05	3.2591723757435006E-05	3.7843753259371866E-05	1.4186901721508886E-05	3.8601607877167024E-05	3.262048705134706E-05	0.00020514305042721237	6	Endoplasmic reticulum-Golgi intermediate compartment protein 1 OS=Homo sapiens OX=9606 GN=ERGIC1 PE=1 SV=1
330	Q9Y5L4	1.4759744960443426E-05	1.4345847863043516E-05	1.4171789847997555E-05	8.176728204388207E-06	1.3870835801748704E-05	9.839522490742309E-06	7.516446916836372E-05	6	Mitochondrial import inner membrane translocase subunit Tim13 OS=Homo sapiens OX=9606 GN=TIMM13 PE=1 SV=1
331	Q06278	8.033210640531545E-06	2.6882785597721294E-06	1.4801106351702045E-05	1.7732154933692837E-06		8.854785057020293E-07	2.8181289551077034E-05	5	Aldehyde oxidase OS=Homo sapiens OX=9606 GN=AOX1 PE=1 SV=2
332	Q96P70	3.486007243547812E-06	3.4127654837616846E-06	8.370022983265044E-06	2.6867664073258567E-05	3.0725897638387475E-06	9.6868079781903E-06	5.489585752586215E-05	6	Importin-9 OS=Homo sapiens OX=9606 GN=IPO9 PE=1 SV=3
333	Q9HAV7	2.474608244675602E-05	1.8823993116090662E-05	1.211005648304471E-05	1.4753546937754338E-05	1.7145554769888796E-05	9.63612745437066E-06	9.721536120790519E-05	6	GrpE protein homolog 1, mitochondrial OS=Homo sapiens OX=9606 GN=GRPEL1 PE=1 SV=2
335	Q9P299	1.5245245248020194E-05	9.056091906996785E-06	6.436352478708418E-06	1.742458443434282E-05	3.7967849090373135E-06	6.5254696619310785E-06	5.848452863903661E-05	6	Coatomer subunit zeta-2 OS=Homo sapiens OX=9606 GN=COPZ2 PE=2 SV=1
336	Q9UKG1	5.197459864337602E-06	4.161179908424041E-06	2.614018408018692E-06	1.2416178439760781E-05		3.477983289748451E-06	2.7866819910289565E-05	5	DCC-interacting protein 13-alpha OS=Homo sapiens OX=9606 GN=APPL1 PE=1 SV=1
337	P62847	8.010242884409092E-05	7.526310016655389E-05	7.735807034291997E-05	9.490599126479537E-05	8.11379221639067E-05	0.00010279764932270488	0.0005115651621049718	6	40S ribosomal protein S24 OS=Homo sapiens OX=9606 GN=RPS24 PE=1 SV=1
338	Q9H2D6	7.0122248028732515E-06	1.0703441927278986E-05	1.4796175815253261E-05	4.585337721546754E-06	5.5813866413666075E-06	5.619523779246069E-06	4.829809068756494E-05	6	TRIO and F-actin-binding protein OS=Homo sapiens OX=9606 GN=TRIOBP PE=1 SV=3
339	Q15629	1.0865912322782767E-05	1.8234962814683353E-05	1.85213112276918E-05	4.006267143156127E-06	3.332804378045696E-05	2.156635295253485E-05	0.00010652285024130585	6	Translocating chain-associated membrane protein 1 OS=Homo sapiens OX=9606 GN=TRAM1 PE=1 SV=3
340	Q9UMX5	2.4073705096503812E-05	1.2664452699002746E-05	1.5199427086574175E-05	1.766149874221761E-05	1.4167670363474724E-05	1.4139485827165893E-05	9.790623981493896E-05	6	Neudesin OS=Homo sapiens OX=9606 GN=NENF PE=1 SV=1
341	Q6UW02	1.7003477719901373E-06	1.6105312576153598E-06	1.1116501751581865E-06		2.8029995474573904E-06	2.054862210431306E-05	2.7774150856534135E-05	5	Cytochrome P450 20A1 OS=Homo sapiens OX=9606 GN=CYP20A1 PE=1 SV=1
342	Q9BRR6	1.0795215420457376E-05	6.924985804704215E-06	6.689689220279071E-06	4.235891211568468E-06	1.012275751574511E-05	9.334860097818021E-06	4.810339927057226E-05	6	ADP-dependent glucokinase OS=Homo sapiens OX=9606 GN=ADPGK PE=1 SV=1
344	Q9BRF8	7.218808486026939E-06	3.2015685167968718E-06	4.347516627100737E-06	7.988709463053901E-06		1.94460738670335E-06	2.47012104796818E-05	5	Serine/threonine-protein phosphatase CPPED1 OS=Homo sapiens OX=9606 GN=CPPED1 PE=1 SV=3
345	Q9Y3D6	9.477979901415941E-06	4.294393925864031E-06	8.205153963649925E-06	3.4909482964373656E-06	8.236897822196255E-06	6.633750422565882E-06	4.03391243321294E-05	6	Mitochondrial fission 1 protein OS=Homo sapiens OX=9606 GN=FIS1 PE=1 SV=2
346	Q12996	1.6375590763956607E-06	8.461145092202146E-07	1.2325103723845229E-06		5.253110679451585E-07	6.785953449541993E-07	4.920090370899756E-06	5	Cleavage stimulation factor subunit 3 OS=Homo sapiens OX=9606 GN=CSTF3 PE=1 SV=1
347	Q96KP1	5.561775653327442E-06	1.2944111914902075E-06	2.974990587483373E-06	3.517887210540247E-06	1.44141673538047E-06	5.373524180567488E-06	2.0164005558789227E-05	6	Exocyst complex component 2 OS=Homo sapiens OX=9606 GN=EXOC2 PE=1 SV=1
348	O15439	1.443610687908373E-06	7.95820814081339E-06	3.351802060106623E-06		9.627220149917266E-06	4.454681029480656E-06	2.6835522068226306E-05	5	Multidrug resistance-associated protein 4 OS=Homo sapiens OX=9606 GN=ABCC4 PE=1 SV=3
349	Q9H4A6	3.484837058744423E-06	2.2834875191255044E-06	3.1931292477552322E-06	3.356977480805569E-06	2.754309025546259E-06	3.985123547711437E-06	1.9057863879688424E-05	6	Golgi phosphoprotein 3 OS=Homo sapiens OX=9606 GN=GOLPH3 PE=1 SV=1
350	Q02880	1.3344643001289984E-05	1.2277254708281759E-06	1.009698938741333E-05		1.283116330261251E-05	2.6074164979600102E-05	6.35746861417441E-05	5	DNA topoisomerase 2-beta OS=Homo sapiens OX=9606 GN=TOP2B PE=1 SV=3
351	P30566	8.256106110580372E-06	2.3581596933580543E-06	6.0664157194010235E-06	1.4546901552514236E-05	1.4408967981845836E-06	1.2981180542363606E-05	4.564966041640188E-05	6	Adenylosuccinate lyase OS=Homo sapiens OX=9606 GN=ADSL PE=1 SV=2
354	Q9BU23	2.2032334401395484E-06	2.246585327736526E-06	2.4819164764257725E-06	2.922495817629709E-06	4.596860827380272E-06	2.6781563175552876E-06	1.7129248206867116E-05	6	Lipase maturation factor 2 OS=Homo sapiens OX=9606 GN=LMF2 PE=1 SV=2
355	Q9BV86	2.103875641664256E-06	8.35306487275074E-07	1.9104026280682206E-06	1.3633129458840227E-06		2.2007193751534E-06	8.413617078044974E-06	5	N-terminal Xaa-Pro-Lys N-methyltransferase 1 OS=Homo sapiens OX=9606 GN=NTMT1 PE=1 SV=3
358	P50897	1.9948348046591326E-06	4.625072919173276E-06	3.3771362557253365E-06	1.5798701514348419E-06	3.2524280981367387E-06	3.0404257997729004E-06	1.7869768028902227E-05	6	Palmitoyl-protein thioesterase 1 OS=Homo sapiens OX=9606 GN=PPT1 PE=1 SV=1
359	Q99598	1.3728500386049882E-06	4.332459801989896E-06	4.3227112407823275E-06	6.151626986649112E-06	9.482739691543785E-07	2.272979067826054E-06	1.9400901105006754E-05	6	Translin-associated protein X OS=Homo sapiens OX=9606 GN=TSNAX PE=1 SV=1
360	Q03701	1.1725742424580229E-06		1.1349686373479942E-06		5.897646551921897E-07		2.8973075349982065E-06	3	CCAAT/enhancer-binding protein zeta OS=Homo sapiens OX=9606 GN=CEBPZ PE=1 SV=3
361	Q16540	2.99581254128434E-06	8.17952329147529E-07		2.068910920747946E-06			5.882675791179815E-06	3	39S ribosomal protein L23, mitochondrial OS=Homo sapiens OX=9606 GN=MRPL23 PE=1 SV=1
362	Q9H4X1	1.6884348667065992E-06	2.101237469415705E-06	1.4011105751368061E-06				5.19078291125911E-06	3	Regulator of cell cycle RGCC OS=Homo sapiens OX=9606 GN=RGCC PE=1 SV=1
363	P35754	2.0884901913248277E-05	5.691817969313911E-06	1.4556596104455962E-05	1.8566451845488144E-05	2.5723272211455278E-06	1.6462620973917797E-05	7.873471602756963E-05	6	Glutaredoxin-1 OS=Homo sapiens OX=9606 GN=GLRX PE=1 SV=2
365	Q9GZT8	3.074281459171545E-06	1.2042348309053539E-06	2.1046958559234678E-06	3.1560278756347258E-06			9.539240021635093E-06	4	NIF3-like protein 1 OS=Homo sapiens OX=9606 GN=NIF3L1 PE=1 SV=2
369	Q15057	2.465778922775058E-07		1.0113923956804275E-06	6.93583177019679E-06		6.71389070384552E-07	8.865191128539274E-06	4	Arf-GAP with coiled-coil, ANK repeat and PH domain-containing protein 2 OS=Homo sapiens OX=9606 GN=ACAP2 PE=1 SV=3
371	Q00535	3.059966660257754E-07	2.2857542955289982E-07		1.778188266339831E-06			2.3127603619185062E-06	3	Cyclin-dependent-like kinase 5 OS=Homo sapiens OX=9606 GN=CDK5 PE=1 SV=3
373	Q12769	1.1677036655735969E-06	1.5954267324281828E-06	3.0264297387191954E-06	9.511122313392929E-07	4.667516764333478E-06	2.5863271831095207E-06	1.3994516315503268E-05	6	Nuclear pore complex protein Nup160 OS=Homo sapiens OX=9606 GN=NUP160 PE=1 SV=3
375	Q12965	9.26026492413871E-06	1.2423596043174313E-05	3.008945187361874E-05	1.991208067547713E-05	8.730233933579418E-06	3.43849674735894E-05	0.00011480059492357773	6	Unconventional myosin-Ie OS=Homo sapiens OX=9606 GN=MYO1E PE=1 SV=2
376	Q3SY69	0.00016836216018580583	0.0001484936157991848	0.00012666054742189127	0.0001866313072102459	0.00018870496881303594	0.00013265401194709596	0.0009515066113772597	6	Mitochondrial 10-formyltetrahydrofolate dehydrogenase OS=Homo sapiens OX=9606 GN=ALDH1L2 PE=1 SV=2
377	Q9H223	1.3230253053742613E-05	1.0257625409977323E-05	2.4459966325409008E-05	1.4106363114311943E-05	8.149252963486351E-06	2.6327927903384365E-05	9.653138877031159E-05	6	EH domain-containing protein 4 OS=Homo sapiens OX=9606 GN=EHD4 PE=1 SV=1
378	P31150	4.704564460775997E-05	4.5613006231026585E-05	4.7110243030432314E-05	7.981710999410775E-05	3.3538504454688054E-05	5.536510103680178E-05	0.00030848960935481645	6	Rab GDP dissociation inhibitor alpha OS=Homo sapiens OX=9606 GN=GDI1 PE=1 SV=2
379	Q13310	2.3789862677165948E-05	4.178103910005413E-05	3.0120736057725386E-05	1.3720552485957134E-05	1.9635147917783346E-05	1.4583859382971394E-05	0.00014363119762165734	6	Polyadenylate-binding protein 4 OS=Homo sapiens OX=9606 GN=PABPC4 PE=1 SV=1
380	Q92974	1.3500202964873145E-05	9.153993416751464E-06	1.1262108563533482E-05	2.481975995252633E-05	1.231300557058057E-05	1.8016249722352567E-05	8.906532019061755E-05	6	Rho guanine nucleotide exchange factor 2 OS=Homo sapiens OX=9606 GN=ARHGEF2 PE=1 SV=4
381	P04844	0.00025936566891528407	0.0003252151237320404	0.00033296353142932863	0.0001257291514911737	0.000394390580439193	0.00023889120654216496	0.0016765552625491848	6	Dolichyl-diphosphooligosaccharide--protein glycosyltransferase subunit 2 OS=Homo sapiens OX=9606 GN=RPN2 PE=1 SV=3
382	Q9BSJ8	8.245515450756436E-05	0.0001234240307295744	0.0001581427488057099	4.811144129491159E-05	0.00016722584599956122	0.00011972550452297691	0.0006990847258602984	6	Extended synaptotagmin-1 OS=Homo sapiens OX=9606 GN=ESYT1 PE=1 SV=1
383	P23528	0.0007212848859048837	0.0006832106542291611	0.0006944905854468094	0.0011353319114814277	0.0005421101712164032	0.0006050656208020384	0.0043814938290807235	6	Cofilin-1 OS=Homo sapiens OX=9606 GN=CFL1 PE=1 SV=3
385	P05455	0.00010687395964709191	3.9556893524475626E-05	6.555221570444026E-05	0.00010776628550303302	5.133519003855779E-05	7.404793883950212E-05	0.0004451324832571007	6	Lupus La protein OS=Homo sapiens OX=9606 GN=SSB PE=1 SV=2
386	Q96QK1	0.00012810520479102536	6.054619453056341E-05	0.00010650653326202753	0.00017835574265338665	7.26439897528146E-05	0.0001254077146493418	0.0006715653796391594	6	Vacuolar protein sorting-associated protein 35 OS=Homo sapiens OX=9606 GN=VPS35 PE=1 SV=2
387	P08648	0.00011362468998223809	0.00013929956253653245	0.0001313143752217714	5.711853865778417E-06	0.00011776181534345345	9.442675933419957E-05	0.0006021390562839734	6	Integrin alpha-5 OS=Homo sapiens OX=9606 GN=ITGA5 PE=1 SV=2
388	P49591	0.00014408131780548202	0.00012343016379452504	0.0001516466989438781	0.0001351895504387049	9.182053201645121E-05	0.00013793665759494076	0.000784104920593982	6	Serine--tRNA ligase, cytoplasmic OS=Homo sapiens OX=9606 GN=SARS1 PE=1 SV=3
389	P18085	0.0001755289386411373	0.00012243594988268838	0.00016010817744020717	0.00013107909834166696	0.0001956456817305025	0.00016958932578533002	0.0009543871718215324	6	ADP-ribosylation factor 4 OS=Homo sapiens OX=9606 GN=ARF4 PE=1 SV=3
391	P50148	1.1384337084366431E-05	1.2004276380466392E-05	1.3923539638878195E-05		1.457498515414553E-05	1.6165126370307246E-05	6.80522646281638E-05	5	Guanine nucleotide-binding protein G(q) subunit alpha OS=Homo sapiens OX=9606 GN=GNAQ PE=1 SV=4
392	P29992	2.0782093972506228E-05	1.9847112173100756E-05	2.0598087197682744E-05	5.994663240872742E-05	1.5725121385139756E-05	2.0919539566538327E-05	0.00015781858670369523	6	Guanine nucleotide-binding protein subunit alpha-11 OS=Homo sapiens OX=9606 GN=GNA11 PE=1 SV=2
393	P41091	1.569131375646579E-05	1.82154380974664E-05	1.77968189273742E-05	1.3046460761966665E-05	6.3554743575426E-06	2.5188797569537514E-05	9.629430347035317E-05	6	Eukaryotic translation initiation factor 2 subunit 3 OS=Homo sapiens OX=9606 GN=EIF2S3 PE=1 SV=3
394	Q6UB35	5.360262233770048E-06	1.1010495016179205E-05	4.658451072399154E-06	7.099286395554034E-06	1.2156791886229049E-05	3.929147241551153E-06	4.421443384568264E-05	6	Monofunctional C1-tetrahydrofolate synthase, mitochondrial OS=Homo sapiens OX=9606 GN=MTHFD1L PE=1 SV=1
395	Q14847	8.846697802377972E-05	0.00010378646043849403	0.00018452942014528494	0.0001443479145463801	4.00887144906631E-05	0.00010295307318250203	0.0006641725608271039	6	LIM and SH3 domain protein 1 OS=Homo sapiens OX=9606 GN=LASP1 PE=1 SV=2
396	P31943	3.94874492968432E-05	2.3417453259695113E-05	3.852726932379546E-05	1.2901850887333544E-05	4.37080400384786E-05	4.4196572099580446E-05	0.00020223863490572637	6	Heterogeneous nuclear ribonucleoprotein H OS=Homo sapiens OX=9606 GN=HNRNPH1 PE=1 SV=4
397	Q15417	6.950429462224199E-05	6.475477169230259E-05	8.216488920679733E-05	9.568012205465011E-05	9.670503344225896E-05	0.00010798039840930306	0.0005167895094275541	6	Calponin-3 OS=Homo sapiens OX=9606 GN=CNN3 PE=1 SV=1
398	P54578	0.0016565858306912785	2.715860864167417E-05	0.00015197492075374596	0.0003774187437562032	0.00024210794833828066	0.0002764145786872889	0.002731660630868472	6	Ubiquitin carboxyl-terminal hydrolase 14 OS=Homo sapiens OX=9606 GN=USP14 PE=1 SV=3
399	P06703	0.000900291093146998	6.545685743865494E-05	0.0001631237804617511	0.0004756402297802022	0.00013923034254981984	0.0004197746519102341	0.00216351695528766	6	Protein S100-A6 OS=Homo sapiens OX=9606 GN=S100A6 PE=1 SV=1
400	O00264	7.363889872346925E-05	8.860407045206399E-05	7.481596840593744E-05	2.6200952408849377E-05	9.121913055758966E-05	8.827254614116689E-05	0.0004427515666890766	6	Membrane-associated progesterone receptor component 1 OS=Homo sapiens OX=9606 GN=PGRMC1 PE=1 SV=3
402	P21266	7.26108234380089E-06	2.395074879320338E-05	3.4581302213808855E-05	2.0433993511910164E-05	1.7937851944541397E-05	3.761201370767048E-05	0.00014177699251493518	6	Glutathione S-transferase Mu 3 OS=Homo sapiens OX=9606 GN=GSTM3 PE=1 SV=3
403	Q96AB3	1.741984474989586E-05	5.779827090155067E-06	1.2982540196784704E-05	1.9034019092159546E-05	9.384325347450417E-06	1.4984619478180101E-05	7.958517595462568E-05	6	Isochorismatase domain-containing protein 2 OS=Homo sapiens OX=9606 GN=ISOC2 PE=1 SV=1
404	Q13616	3.081115035906323E-06	1.5524646014756225E-06	3.803737193243983E-06	3.8131815305750497E-06	2.3026921401801096E-06	1.5380778202445223E-06	1.609126832162561E-05	6	Cullin-1 OS=Homo sapiens OX=9606 GN=CUL1 PE=1 SV=2
405	P31942	6.620115533739553E-05	5.604686110226582E-05	4.479561986974739E-05	2.618357527640684E-06	7.856873679186439E-05	4.036615445688469E-05	0.0002885968850857985	6	Heterogeneous nuclear ribonucleoprotein H3 OS=Homo sapiens OX=9606 GN=HNRNPH3 PE=1 SV=2
406	Q13185	2.6948653476254012E-05	2.191833119228037E-05	1.5371044310506943E-05	1.2847002228240928E-05	9.244825780438277E-06	1.472767362050654E-05	0.00010105753060822707	6	Chromobox protein homolog 3 OS=Homo sapiens OX=9606 GN=CBX3 PE=1 SV=4
407	Q96CS3	2.039741226434321E-05	3.5966601380446425E-05	3.300678855338474E-05	8.680604666838577E-06	4.858364517070111E-05	2.623588678279995E-05	0.00017287093881851402	6	FAS-associated factor 2 OS=Homo sapiens OX=9606 GN=FAF2 PE=1 SV=2
408	Q8N1F7	7.139519598199997E-06	6.0737548222782435E-06	1.1704475415512925E-05	2.7620497566405675E-06	1.990042487772364E-05	7.308550179551064E-06	5.488877464990644E-05	6	Nuclear pore complex protein Nup93 OS=Homo sapiens OX=9606 GN=NUP93 PE=1 SV=2
409	Q9HC38	2.7482709689338396E-05	7.891516556146698E-06	1.7638072944977925E-05	4.085284700993206E-05	5.999238180268578E-06	1.3856445941537706E-05	0.00011372083032220136	6	Glyoxalase domain-containing protein 4 OS=Homo sapiens OX=9606 GN=GLOD4 PE=1 SV=1
410	P52292	9.798588619575968E-06	2.2460010460103744E-06	3.115550868746554E-06	8.088992507742907E-07		3.917868679220225E-06	1.988690846432741E-05	5	Importin subunit alpha-1 OS=Homo sapiens OX=9606 GN=KPNA2 PE=1 SV=1
411	P38159	1.510869913924331E-05		3.750243778047116E-06		4.18750464210803E-06		2.3046447559398457E-05	3	RNA-binding motif protein, X chromosome OS=Homo sapiens OX=9606 GN=RBMX PE=1 SV=3
412	Q01105	6.838891638866929E-05	1.9063025398686765E-05	2.9989991512231883E-05	6.517328982543728E-05	2.1772571289483555E-05	3.959128924215408E-05	0.00024397908365666286	6	Protein SET OS=Homo sapiens OX=9606 GN=SET PE=1 SV=3
413	Q9ULC3	3.144491843732058E-05	8.922345929178828E-06	1.855603978044635E-05	7.162915793529095E-06	3.740803428459627E-05	1.8902413776516617E-05	0.00012239666800158773	6	Ras-related protein Rab-23 OS=Homo sapiens OX=9606 GN=RAB23 PE=1 SV=1
414	Q96IU4	4.8895015760096995E-05	3.9341911225687924E-05	4.3794660617965694E-05	5.467135854981411E-05	4.0306814247648415E-05	1.9266898318705543E-05	0.0002462766587199187	6	Protein ABHD14B OS=Homo sapiens OX=9606 GN=ABHD14B PE=1 SV=1
415	P61289	2.346599855838313E-05	3.433221569019947E-05	3.7026568763364396E-05	2.5042713588763195E-05	2.5038551678869843E-05	2.724647210879224E-05	0.00017215252038837227	6	Proteasome activator complex subunit 3 OS=Homo sapiens OX=9606 GN=PSME3 PE=1 SV=1
416	Q96FQ6	4.17953120857244E-05	6.550248859559575E-06	1.1688199826387392E-05	1.9283362020615625E-05	1.5225710098354287E-05	3.003548628813711E-05	0.00012457831917877838	6	Protein S100-A16 OS=Homo sapiens OX=9606 GN=S100A16 PE=1 SV=1
417	Q6NVY1	1.1437301729133041E-05	3.8789927405581405E-06	8.58762809654658E-06	2.2802007905386482E-05	4.900079870429622E-06	1.130352872620418E-05	6.290953906825804E-05	6	3-hydroxyisobutyryl-CoA hydrolase, mitochondrial OS=Homo sapiens OX=9606 GN=HIBCH PE=1 SV=2
419	O43684	1.3924490059706246E-05	8.692049454747402E-06	1.4506270655289538E-05	5.784715099452986E-06	5.73031529822184E-06	6.414259539585782E-06	5.505210010700379E-05	6	Mitotic checkpoint protein BUB3 OS=Homo sapiens OX=9606 GN=BUB3 PE=1 SV=1
420	Q99805	8.200673080779335E-06	6.13351356995169E-05	3.3201722378156556E-05	5.130678376310437E-06	5.028634802424645E-05	1.626260615378457E-05	0.00017441716371279425	6	Transmembrane 9 superfamily member 2 OS=Homo sapiens OX=9606 GN=TM9SF2 PE=1 SV=1
421	P07741	3.571564583412318E-05	2.7532463160307555E-05	4.9461701317435765E-05	8.105030230209307E-05	1.091942921526844E-05	5.653752065250882E-05	0.0002612170624817368	6	Adenine phosphoribosyltransferase OS=Homo sapiens OX=9606 GN=APRT PE=1 SV=2
422	Q00688	3.9992096081158017E-05	3.5051320907788095E-05	3.7926468957191055E-05	2.8353262853432465E-05	2.118364869998253E-05	4.825253038866045E-05	0.00021075932788821265	6	Peptidyl-prolyl cis-trans isomerase FKBP3 OS=Homo sapiens OX=9606 GN=FKBP3 PE=1 SV=1
424	Q08380	9.098660337910271E-06	6.4733632501857925E-06	0.00017182513463582472	1.2114040842469451E-05	4.192633887344751E-06	5.541466436370585E-06	0.00020924529939010558	6	Galectin-3-binding protein OS=Homo sapiens OX=9606 GN=LGALS3BP PE=1 SV=1
425	P21399	4.480468817247894E-06	4.178895330835016E-06	1.794985600510155E-05	1.740037214429846E-05		1.4176879870861342E-05	5.818647216834426E-05	5	Cytoplasmic aconitate hydratase OS=Homo sapiens OX=9606 GN=ACO1 PE=1 SV=3
427	Q96KA5	7.685594060307914E-06	1.0474139338693683E-05	4.31796659213098E-06		1.8939382525163756E-05	7.096415658943134E-06	4.8513498175239465E-05	5	Cleft lip and palate transmembrane protein 1-like protein OS=Homo sapiens OX=9606 GN=CLPTM1L PE=1 SV=1
428	Q9UM54	1.3342497422289453E-05	5.81113253078093E-06	7.418444389588168E-06	4.317005193611752E-06	8.90503285323121E-06	9.836987875231039E-06	4.963110026473256E-05	6	Unconventional myosin-VI OS=Homo sapiens OX=9606 GN=MYO6 PE=1 SV=4
429	O75531	1.5617339055981E-05	3.531300949457542E-05	4.578674915365281E-05	3.581679927111966E-06	3.661322610195517E-05	4.792445128719841E-05	0.00018483645502047477	6	Barrier-to-autointegration factor OS=Homo sapiens OX=9606 GN=BANF1 PE=1 SV=1
430	Q6UXN9	2.9739191034897027E-06		6.207963220333463E-07	1.3276052055563475E-06	1.3487183813907848E-06	1.8322871467628663E-05	2.4593910480098843E-05	5	WD repeat-containing protein 82 OS=Homo sapiens OX=9606 GN=WDR82 PE=1 SV=1
431	Q9P0I2	1.1723001399906717E-05	1.3374350062867392E-05	7.2975949601919594E-06		1.7460329684862593E-05	7.456537849380635E-06	5.73118139572093E-05	5	ER membrane protein complex subunit 3 OS=Homo sapiens OX=9606 GN=EMC3 PE=1 SV=3
432	Q9UNE7	5.837218064729497E-06	2.828372735959178E-06	3.2804655382558534E-06	5.5386805418496635E-06	1.1657529789801349E-06	4.484249194443397E-06	2.3134739054217722E-05	6	E3 ubiquitin-protein ligase CHIP OS=Homo sapiens OX=9606 GN=STUB1 PE=1 SV=2
433	Q9P0J0	1.5480020754704986E-05	1.2315429400798626E-05	7.999379082813652E-06		9.003271484566339E-06	8.229526596382973E-06	5.302762731926658E-05	5	NADH dehydrogenase [ubiquinone] 1 alpha subcomplex subunit 13 OS=Homo sapiens OX=9606 GN=NDUFA13 PE=1 SV=3
435	O43895	4.666103690293596E-06		1.0841754123248036E-06			7.3793638262184675E-06	1.3129642928836867E-05	3	Xaa-Pro aminopeptidase 2 OS=Homo sapiens OX=9606 GN=XPNPEP2 PE=1 SV=3
437	Q9UH99	5.5234696370328806E-06	1.0790905098308528E-05	1.1536963871681901E-05		1.988387533340893E-05	1.038376235975113E-05	5.811897630018337E-05	5	SUN domain-containing protein 2 OS=Homo sapiens OX=9606 GN=SUN2 PE=1 SV=3
438	P34949	3.7790112766629426E-06		1.5744998181260926E-06	8.325519016409775E-06		5.514332343322589E-07	1.423046334553107E-05	4	Mannose-6-phosphate isomerase OS=Homo sapiens OX=9606 GN=MPI PE=1 SV=2
439	P60866	0.00013750332456178194	0.0001004935753081475	8.822326155081121E-05	9.253075169731508E-05	9.494556842393912E-05	8.03821079309226E-05	0.0005940785894729175	6	40S ribosomal protein S20 OS=Homo sapiens OX=9606 GN=RPS20 PE=1 SV=1
441	P18754	4.704583480493176E-06	2.154009847074632E-06	5.048180776887891E-06		1.6882078202217327E-06	3.2624662969585214E-06	1.6857448221635952E-05	5	Regulator of chromosome condensation OS=Homo sapiens OX=9606 GN=RCC1 PE=1 SV=1
442	Q9NUQ6	7.771640289940379E-06	1.8136574099921893E-06	3.2309498471529656E-06	3.0981289298299473E-06	1.793384177567965E-06	2.7293885740467333E-06	2.043714922853018E-05	6	SPATS2-like protein OS=Homo sapiens OX=9606 GN=SPATS2L PE=1 SV=2
443	Q9H3U1	5.299195119264054E-07	1.7792162434141824E-06	8.114725445243994E-06	2.883527070800637E-06	1.379901795125197E-06	5.759700685659083E-06	2.04469907521695E-05	6	Protein unc-45 homolog A OS=Homo sapiens OX=9606 GN=UNC45A PE=1 SV=1
444	Q96EM0	7.99278000463232E-06	5.732640454507359E-06	5.586644954753682E-06	7.755110811446432E-06	2.438000094400653E-06	4.894837032956033E-06	3.440001335269648E-05	6	Trans-3-hydroxy-L-proline dehydratase OS=Homo sapiens OX=9606 GN=L3HYPDH PE=1 SV=2
445	Q5XKP0	1.3036918858929513E-05	9.348839003625347E-07	9.023667217286761E-06		9.196538150467508E-06	6.976628209317643E-06	3.916863633636396E-05	5	MICOS complex subunit MIC13 OS=Homo sapiens OX=9606 GN=MICOS13 PE=1 SV=1
446	Q9HCU0	8.205917546957221E-06	3.1838689760494373E-07	1.0823281997736419E-06	1.7605693427513708E-06		3.1969097580366916E-06	1.456411174512387E-05	5	Endosialin OS=Homo sapiens OX=9606 GN=CD248 PE=1 SV=1
448	Q7Z2Z2	1.0362260922652222E-06	5.068745000062919E-07	1.7372332208934075E-06	6.506527158493197E-06		1.7542858409664508E-06	1.1541146812624568E-05	5	Elongation factor-like GTPase 1 OS=Homo sapiens OX=9606 GN=EFL1 PE=1 SV=2
450	Q8NFH4	1.7160278342161928E-06	4.975763520934733E-07	1.6930830320195307E-06	1.6655654027804365E-06	9.245572012690313E-07		6.496809822378666E-06	5	Nucleoporin Nup37 OS=Homo sapiens OX=9606 GN=NUP37 PE=1 SV=1
451	Q8IZ81	4.384610799295895E-06	4.438989909803726E-06	4.415783687780557E-06		7.3584304344330555E-06		2.0597814831313235E-05	4	ELMO domain-containing protein 2 OS=Homo sapiens OX=9606 GN=ELMOD2 PE=1 SV=1
452	P50135	5.736159480222934E-06		2.766233421016817E-06	1.0126067087780475E-05		2.1492786896381457E-06	2.0777738678658372E-05	4	Histamine N-methyltransferase OS=Homo sapiens OX=9606 GN=HNMT PE=1 SV=1
453	Q9BW27	5.238882715460283E-06	2.9168500639713733E-06	2.0406325975063097E-06	1.4480875391311592E-06	4.539225708339466E-06	6.817316146095708E-06	2.30009947705043E-05	6	Nuclear pore complex protein Nup85 OS=Homo sapiens OX=9606 GN=NUP85 PE=1 SV=1
454	O94906	2.1168759121063957E-06	2.199619865964025E-06	1.8431415834583824E-06		3.1945829350406588E-06	3.5077734524999302E-06	1.2861993749069393E-05	5	Pre-mRNA-processing factor 6 OS=Homo sapiens OX=9606 GN=PRPF6 PE=1 SV=1
455	Q15397	1.6330524600384072E-06	1.1687829470677588E-06	1.6348581042390967E-06		3.904898053500499E-06	2.5746535345631603E-06	1.091624509940892E-05	5	Pumilio homolog 3 OS=Homo sapiens OX=9606 GN=PUM3 PE=1 SV=3
456	Q9NWV4	2.4971395990423515E-05	5.074949509273127E-05	0.00016893662745812743	2.5923867674078368E-05	4.277136775596379E-06	1.5355873339880328E-05	0.0002902143963308373	6	CXXC motif containing zinc binding protein OS=Homo sapiens OX=9606 GN=CZIB PE=1 SV=1
459	Q01973	2.3540119845441823E-06		3.4576743937154927E-06			5.156209583007686E-06	1.0967895961267361E-05	3	Inactive tyrosine-protein kinase transmembrane receptor ROR1 OS=Homo sapiens OX=9606 GN=ROR1 PE=1 SV=2
461	Q9NUQ9	1.6557393526837679E-06	2.982615650712069E-06	2.415629522857418E-06	4.193515946333189E-06	2.417990274753287E-06	4.465145377304798E-06	1.8130636124644528E-05	6	CYFIP-related Rac1 interactor B OS=Homo sapiens OX=9606 GN=CYRIB PE=1 SV=1
462	O15533	8.330009417785487E-07		3.425095317851343E-06		3.2668881902609172E-06	4.674240378474227E-06	1.2199224828365036E-05	4	Tapasin OS=Homo sapiens OX=9606 GN=TAPBP PE=1 SV=1
463	Q96PZ0	1.918791866235876E-06		5.877924659596007E-07			2.0146870618490637E-07	2.708053038380383E-06	3	Pseudouridylate synthase 7 homolog OS=Homo sapiens OX=9606 GN=PUS7 PE=1 SV=2
464	Q9UQE7	3.648893734205828E-07	4.187329969438549E-06	5.310973356453077E-07		5.535817770628791E-06	9.12121485481253E-06	1.974034930394576E-05	5	Structural maintenance of chromosomes protein 3 OS=Homo sapiens OX=9606 GN=SMC3 PE=1 SV=2
466	P43897	4.359271341899664E-06		5.392561969073705E-06			2.9180990314200297E-06	1.2669932342393397E-05	3	Elongation factor Ts, mitochondrial OS=Homo sapiens OX=9606 GN=TSFM PE=1 SV=2
468	Q9Y512	1.6111367896541704E-06	2.475496759385949E-05	2.3443763158355262E-05		4.6637141004428275E-05	2.3723309516238936E-05	0.00012017031806253613	5	Sorting and assembly machinery component 50 homolog OS=Homo sapiens OX=9606 GN=SAMM50 PE=1 SV=3
469	P48681	1.4473121216125106E-06	1.0930710032880517E-06		1.2705043926312211E-05	1.0004196242780822E-06		1.6245846675490854E-05	4	Nestin OS=Homo sapiens OX=9606 GN=NES PE=1 SV=2
470	Q9Y613	6.228131018741052E-06		1.1821722206691288E-06	1.060785437655523E-05		3.855489991916151E-06	2.1873647607881562E-05	4	FH1/FH2 domain-containing protein 1 OS=Homo sapiens OX=9606 GN=FHOD1 PE=1 SV=3
475	O43847	4.295327444879715E-06	3.027307972788825E-06	7.545169879259131E-06	1.6182803166276188E-05	3.188983818077587E-06	6.0712402510093716E-06	4.031083253229082E-05	6	Nardilysin OS=Homo sapiens OX=9606 GN=NRDC PE=1 SV=3
476	P54687	6.416485926009236E-05	4.342747962809616E-05	3.1653541336036554E-05	5.560457965981683E-05	2.1606431200310676E-05	2.979703295010657E-05	0.0002462539240344592	6	Branched-chain-amino-acid aminotransferase, cytosolic OS=Homo sapiens OX=9606 GN=BCAT1 PE=1 SV=3
477	P38646	0.000489761235306764	0.0004096371802655654	0.0003539154062162772	0.00044079315328569445	0.0003773505443776491	0.00031401053212900144	0.0023854680515809517	6	Stress-70 protein, mitochondrial OS=Homo sapiens OX=9606 GN=HSPA9 PE=1 SV=2
478	Q8NBS9	0.0004312989139988874	0.0004223336664057023	0.0003637425913679314	0.0004428747587573748	0.00047858909976852544	0.00026046311523919026	0.002399302145537612	6	Thioredoxin domain-containing protein 5 OS=Homo sapiens OX=9606 GN=TXNDC5 PE=1 SV=2
479	P04075	0.0013633823596257261	0.000770240665569044	0.0009527381922740052	0.0023272019121704777	0.0024448276688848842	0.000730999815591223	0.00858939061411536	6	Fructose-bisphosphate aldolase A OS=Homo sapiens OX=9606 GN=ALDOA PE=1 SV=2
481	Q9UBG0	0.00014779377897780992	9.607247286137944E-05	0.0001031231310308904	2.392861376626167E-05	0.00015959487011231964	0.00010110875875961451	0.0006316216255082756	6	C-type mannose receptor 2 OS=Homo sapiens OX=9606 GN=MRC2 PE=1 SV=2
482	P78371	0.0002703173652064703	0.00018515695879550958	0.00024155913270925447	0.00026137439701873894	0.00012110932748461703	0.00017212364632252742	0.0012516408275371177	6	T-complex protein 1 subunit beta OS=Homo sapiens OX=9606 GN=CCT2 PE=1 SV=4
483	Q15019	0.00031381997309215765	0.00013695775626677522	0.00018500745326757535	8.150254966650308E-05	0.00010483272688186068	0.00026106707669903707	0.001083187535873909	6	Septin-2 OS=Homo sapiens OX=9606 GN=SEPTIN2 PE=1 SV=1
484	Q86XP3	5.318822779944078E-06	2.1238743634368907E-06	4.149238470764159E-06	6.943510752267754E-07	3.8102973397396075E-06	6.271262427856486E-06	2.2367846456967996E-05	6	ATP-dependent RNA helicase DDX42 OS=Homo sapiens OX=9606 GN=DDX42 PE=1 SV=1
485	P06756	0.00014025489680872808	0.00019356939890512303	9.910174937893124E-05	1.7572732708032133E-05	0.00015861562461274968	0.0001284141976642406	0.0007375286000778048	6	Integrin alpha-V OS=Homo sapiens OX=9606 GN=ITGAV PE=1 SV=2
486	P13674	0.00036502252783041995	0.00021561362204093273	0.00018271754617653056	0.00024949984482428944	0.00024169324099962682	0.00022564154465112756	0.001480188326522927	6	Prolyl 4-hydroxylase subunit alpha-1 OS=Homo sapiens OX=9606 GN=P4HA1 PE=1 SV=2
487	Q15942	0.00020156149996468565	0.0001784869690872298	0.000159607564527901	0.00024103694801024423	0.00015412554178509223	0.00012741300678685132	0.0010622315301620042	6	Zyxin OS=Homo sapiens OX=9606 GN=ZYX PE=1 SV=1
488	Q9H2M9	8.901656659635445E-06	2.2362542255946908E-06	4.744601079549766E-06	7.04708005738793E-06	7.484986307648245E-06	1.3306718730440848E-05	4.372129706025693E-05	6	Rab3 GTPase-activating protein non-catalytic subunit OS=Homo sapiens OX=9606 GN=RAB3GAP2 PE=1 SV=1
489	Q96D15	0.00045714880069034063	0.00029919005478329207	0.00017313904722456548	0.0002894393466255077	0.00025602335807490303	0.00017362615665787045	0.0016485667640564793	6	Reticulocalbin-3 OS=Homo sapiens OX=9606 GN=RCN3 PE=1 SV=1
490	O43865	2.266990174900403E-05	6.89328704439598E-06	1.4920125284754614E-05	2.914331349306451E-05	2.4439055955673974E-06	5.3234389003951415E-06	8.139397206718168E-05	6	S-adenosylhomocysteine hydrolase-like protein 1 OS=Homo sapiens OX=9606 GN=AHCYL1 PE=1 SV=2
491	Q9Y265	8.089602943286513E-05	4.354055637733773E-05	5.91848282853571E-05	4.625090060271093E-05	3.7903450320816674E-05	4.5492591844490724E-05	0.0003132683568635783	6	RuvB-like 1 OS=Homo sapiens OX=9606 GN=RUVBL1 PE=1 SV=1
492	P45974	4.1567641363617614E-05	3.1588454900379555E-05	3.8391138570086814E-05	6.0890734310281886E-05	2.308909527538455E-05	3.2272694708468986E-05	0.00022779975912821942	6	Ubiquitin carboxyl-terminal hydrolase 5 OS=Homo sapiens OX=9606 GN=USP5 PE=1 SV=2
493	Q96HE7	8.564461911902423E-05	6.92791604604699E-05	7.324594279875934E-05	9.610319785364652E-05	7.037820508085124E-05	6.575151044616754E-05	0.0004604026357589188	6	ERO1-like protein alpha OS=Homo sapiens OX=9606 GN=ERO1A PE=1 SV=2
494	P67809	6.497399556098878E-05	3.9274997605592864E-05	2.6600833648540773E-05	2.2568359559546082E-05	5.613041268992899E-05	1.7518368771645826E-05	0.0002270669678362433	6	Y-box-binding protein 1 OS=Homo sapiens OX=9606 GN=YBX1 PE=1 SV=3
495	Q9UHB6	6.472527324075848E-05	0.00011894233075505646	0.0001465974205239222	7.568178480703306E-05	8.290089948300184E-05	6.264315195442873E-05	0.0005514908607642008	6	LIM domain and actin-binding protein 1 OS=Homo sapiens OX=9606 GN=LIMA1 PE=1 SV=1
496	P61006	4.791336478450524E-06	4.934077697395315E-06	5.185332951814181E-06	4.235422619271853E-06	4.327000648633474E-06		2.3473170395565347E-05	5	Ras-related protein Rab-8A OS=Homo sapiens OX=9606 GN=RAB8A PE=1 SV=1
497	Q8NBL1	3.679135822509052E-06		2.1756267438425353E-06	1.5326210069040092E-06		1.3054077059244015E-06	8.692791279179997E-06	4	Protein O-glucosyltransferase 1 OS=Homo sapiens OX=9606 GN=POGLUT1 PE=1 SV=1
498	Q15008	6.53658283510706E-05	5.219129152819396E-05	6.40371512213929E-05	5.756083494218054E-05	4.03913355128247E-05	3.122758590589887E-05	0.0003107740274615616	6	26S proteasome non-ATPase regulatory subunit 6 OS=Homo sapiens OX=9606 GN=PSMD6 PE=1 SV=1
499	O14818	4.522469242220436E-05	4.338951495681592E-05	5.2778138951473376E-05	7.049572763995524E-05	2.798520537714747E-05	4.7432440242697E-05	0.00028730571959029335	6	Proteasome subunit alpha type-7 OS=Homo sapiens OX=9606 GN=PSMA7 PE=1 SV=1
500	Q32MZ4	1.0220546221755528E-05	9.957982527088036E-06	4.382791592908154E-06	1.001374922049121E-05	5.199001965057544E-06	2.4293698113418865E-06	4.220344133864236E-05	6	Leucine-rich repeat flightless-interacting protein 1 OS=Homo sapiens OX=9606 GN=LRRFIP1 PE=1 SV=2
501	P61020	8.741884852997456E-06	5.555801134028288E-06	7.31559833829486E-06	1.1887880682165386E-05	8.6907836243496E-06	1.5087665216335425E-05	5.7279613848171016E-05	6	Ras-related protein Rab-5B OS=Homo sapiens OX=9606 GN=RAB5B PE=1 SV=1
502	P04062	5.430057999054632E-05	2.952180390574508E-05	2.740304211318444E-05	2.2516937320593896E-05	4.6793291581898936E-05	2.560199903258659E-05	0.00020613765394455528	6	Lysosomal acid glucosylceramidase OS=Homo sapiens OX=9606 GN=GBA PE=1 SV=3
503	O95831	4.056887026811519E-05	3.146329081081582E-05	1.759904243309073E-05	2.9398454006158266E-06	3.3865386705112954E-05	1.519792004360811E-05	0.00014163435566135865	6	Apoptosis-inducing factor 1, mitochondrial OS=Homo sapiens OX=9606 GN=AIFM1 PE=1 SV=1
504	P21291	7.830118402573002E-05	9.692676482823091E-05	6.059487881798721E-05	8.591921233640971E-05	9.786563691168939E-05	8.236894358805693E-05	0.0005019766205081041	6	Cysteine and glycine-rich protein 1 OS=Homo sapiens OX=9606 GN=CSRP1 PE=1 SV=3
505	Q92791	4.549091864580725E-06	9.92479702905624E-06	1.1260378470841261E-06	8.037016576229716E-06	6.578323838974603E-06	5.111304560769816E-06	3.5326571716695226E-05	6	Endoplasmic reticulum protein SC65 OS=Homo sapiens OX=9606 GN=P3H4 PE=1 SV=1
507	Q08378	1.175164006191347E-05	1.5746765326538486E-05	5.815376945992971E-06	1.0891678767594744E-05	9.39979583719831E-06	5.6683701131802504E-06	5.927362705241823E-05	6	Golgin subfamily A member 3 OS=Homo sapiens OX=9606 GN=GOLGA3 PE=1 SV=2
508	P63000	4.5538236843852876E-05	3.856793503670868E-05	3.668544261015071E-05	1.877838998197872E-05	3.2714643593320604E-05	4.7103696348709624E-05	0.0002193883444147212	6	Ras-related C3 botulinum toxin substrate 1 OS=Homo sapiens OX=9606 GN=RAC1 PE=1 SV=1
509	Q96I99	3.531969314038132E-05	1.3225808155628677E-05	2.1244627121059918E-05	2.860346452326409E-05	7.466914357489159E-06	2.1471137026748684E-05	0.00012733164432457184	6	Succinate--CoA ligase [GDP-forming] subunit beta, mitochondrial OS=Homo sapiens OX=9606 GN=SUCLG2 PE=1 SV=2
511	P04439	2.396283790275237E-05	1.968388419652174E-05	3.256052421655962E-05	1.4106435220673582E-05	2.216397070886813E-05	3.9566290934376796E-05	0.00015204394317975224	6	HLA class I histocompatibility antigen, A alpha chain OS=Homo sapiens OX=9606 GN=HLA-A PE=1 SV=2
512	O60443	2.4708945816589438E-05	2.1584797817202865E-05	2.3574722012519357E-05	5.475045814177922E-05	4.893602739271439E-06	3.263585638320108E-05	0.0001621483829105634	6	Gasdermin-E OS=Homo sapiens OX=9606 GN=GSDME PE=1 SV=2
513	O75165	2.5449230418495326E-05	1.7283423572130228E-05	2.3047099545296463E-05	1.2291829078085132E-05	2.1453316305089776E-05	4.9293396107897815E-05	0.00014881829502699475	6	DnaJ homolog subfamily C member 13 OS=Homo sapiens OX=9606 GN=DNAJC13 PE=1 SV=5
514	P25787	2.815358323140693E-05	3.96470384419847E-05	4.785743102742929E-05	5.6167384315444336E-05	3.61834491492512E-05	4.339224847607054E-05	0.000251401134641587	6	Proteasome subunit alpha type-2 OS=Homo sapiens OX=9606 GN=PSMA2 PE=1 SV=2
515	P55209	0.00014475850363733852	0.00010316439647781877	0.00014366454585771542	0.0001112764241453348	5.854085302776975E-05	0.00012067545064069892	0.0006820801737866762	6	Nucleosome assembly protein 1-like 1 OS=Homo sapiens OX=9606 GN=NAP1L1 PE=1 SV=1
516	Q14157	2.6286303398621702E-05	1.5879457604395496E-05	2.2493304164403096E-05	1.6384117959573066E-05	9.018669272037507E-06	1.7608239037140035E-05	0.0001076700914361709	6	Ubiquitin-associated protein 2-like OS=Homo sapiens OX=9606 GN=UBAP2L PE=1 SV=2
517	Q9Y5M8	6.510112597941429E-05	6.92554813720661E-05	5.277123272048271E-05	1.6475212759929805E-05	6.954596946484873E-05	4.756947665923345E-05	0.00032071849895597506	6	Signal recognition particle receptor subunit beta OS=Homo sapiens OX=9606 GN=SRPRB PE=1 SV=3
518	P09601	3.88850645840375E-05	7.728482079337146E-05	9.037595715592174E-05	2.0775533240754924E-05	0.00010748072168307126	5.522326253126243E-05	0.0003900253599884193	6	Heme oxygenase 1 OS=Homo sapiens OX=9606 GN=HMOX1 PE=1 SV=1
519	P42785	2.4662044494909553E-05	1.6305957471865072E-05	2.7387811086074423E-05	5.985490692476909E-05	2.064339900190414E-05	3.9942822143754956E-05	0.00018879694112327724	6	Lysosomal Pro-X carboxypeptidase OS=Homo sapiens OX=9606 GN=PRCP PE=1 SV=1
520	Q13637	2.950314903468505E-05	3.3130100033428945E-05	2.771564002590055E-05	1.7689638827905363E-05	4.486650877222501E-05	2.538980209104143E-05	0.00017829483878518637	6	Ras-related protein Rab-32 OS=Homo sapiens OX=9606 GN=RAB32 PE=1 SV=3
521	P36542	0.0001005313730592565	7.330367604290076E-05	7.540731034611168E-05	6.115223490969429E-06	0.00010541797850424724	5.815283679920112E-05	0.00041892839824268676	6	ATP synthase subunit gamma, mitochondrial OS=Homo sapiens OX=9606 GN=ATP5F1C PE=1 SV=1
522	P13995	3.5934745401695546E-05	1.2509937210697333E-05	1.159327484392908E-05	2.6263699968264826E-06	1.4112582820538726E-05	5.0644967910516845E-06	8.184140706473885E-05	6	Bifunctional methylenetetrahydrofolate dehydrogenase/cyclohydrolase, mitochondrial OS=Homo sapiens OX=9606 GN=MTHFD2 PE=1 SV=2
523	P17612	8.182233970497902E-06	7.641916491531296E-06	8.761027337269634E-06	6.824882309797696E-06		4.108373089168774E-06	3.5518433198265306E-05	5	cAMP-dependent protein kinase catalytic subunit alpha OS=Homo sapiens OX=9606 GN=PRKACA PE=1 SV=2
524	Q99961	3.490431140938335E-05	1.729537344279653E-05	2.110710797862635E-05	2.3809999675627822E-05	9.026571102770843E-06	2.7880571000474338E-05	0.00013402393460967924	6	Endophilin-A2 OS=Homo sapiens OX=9606 GN=SH3GL1 PE=1 SV=1
525	O60762	2.487946436619572E-05	1.8693741828496972E-05	2.0768140763932515E-05	3.4907117665255276E-06	3.779650704309912E-05	2.648356294501768E-05	0.00013211212871326751	6	Dolichol-phosphate mannosyltransferase subunit 1 OS=Homo sapiens OX=9606 GN=DPM1 PE=1 SV=1
526	O95299	2.506227814091795E-05	3.323360794144763E-05	2.154635544750895E-05		3.0182292341998486E-05	2.688651139175089E-05	0.0001369110452636239	5	NADH dehydrogenase [ubiquinone] 1 alpha subcomplex subunit 10, mitochondrial OS=Homo sapiens OX=9606 GN=NDUFA10 PE=1 SV=1
527	P62314	2.6752672751754096E-05	3.4298263629863195E-05	3.2580133632890516E-05	5.401245039985303E-06	3.6353749678959416E-05	3.251569786815223E-05	0.00016790176260160475	6	Small nuclear ribonucleoprotein Sm D1 OS=Homo sapiens OX=9606 GN=SNRPD1 PE=1 SV=1
528	P48163	9.010235836086191E-06	1.7384229483850676E-05	1.7107846712024144E-05	1.562089874749473E-05	1.771013450534622E-05	1.4653967166276859E-05	9.148731245107882E-05	6	NADP-dependent malic enzyme OS=Homo sapiens OX=9606 GN=ME1 PE=1 SV=1
529	Q92626	1.448648794417537E-05	1.7306871481524593E-05	1.0458216853722166E-05	4.354773057897045E-06	1.186520604007408E-05	9.522172977030656E-06	6.799372835442392E-05	6	Peroxidasin homolog OS=Homo sapiens OX=9606 GN=PXDN PE=1 SV=2
530	Q9BXJ9	1.579551346142008E-05		3.210231902104148E-06	7.0872137038210036E-06		4.6114925245906295E-06	3.0704451591935866E-05	4	N-alpha-acetyltransferase 15, NatA auxiliary subunit OS=Homo sapiens OX=9606 GN=NAA15 PE=1 SV=1
531	P20908	2.268317961914337E-05	3.839216774884731E-05	1.1032300140325142E-05	2.2118226964173357E-05	0.00033565539620254145	3.7698621661178106E-05	0.00046757989233620875	6	Collagen alpha-1(V) chain OS=Homo sapiens OX=9606 GN=COL5A1 PE=1 SV=3
532	P33527	9.889360536817142E-05	1.0009167586910924E-05	2.1809601233132854E-05		3.0390137079955628E-05	2.0156373790218607E-05	0.00018125888505838943	5	Multidrug resistance-associated protein 1 OS=Homo sapiens OX=9606 GN=ABCC1 PE=1 SV=3
533	Q93008	2.7156628517303827E-06	7.393747086749486E-06	1.5189995968602128E-05	1.8890190196416156E-05	7.503555349670265E-06	7.5515782425193704E-06	5.924472969568779E-05	6	Probable ubiquitin carboxyl-terminal hydrolase FAF-X OS=Homo sapiens OX=9606 GN=USP9X PE=1 SV=4
534	P04216	9.64648312317597E-05	0.00015374843056194313	8.054938128622975E-05	5.110918598231825E-05	7.250656657990809E-05	9.291592905599094E-05	0.0005472943246981498	6	Thy-1 membrane glycoprotein OS=Homo sapiens OX=9606 GN=THY1 PE=1 SV=2
535	Q9Y333	8.312636060691704E-06	3.1591538225311877E-06	5.14189283490451E-06	4.931560370363932E-06	1.2201649237916697E-06		2.2765408012283003E-05	5	U6 snRNA-associated Sm-like protein LSm2 OS=Homo sapiens OX=9606 GN=LSM2 PE=1 SV=1
536	Q9UBV2	1.0267196729710344E-05	5.310438353279663E-06	5.426077933134652E-06	1.9436008527298743E-06	3.7324605731509322E-06	5.221609002068033E-06	3.1901383444073495E-05	6	Protein sel-1 homolog 1 OS=Homo sapiens OX=9606 GN=SEL1L PE=1 SV=3
537	P27144	3.69598235552044E-05	7.721497452490573E-06	1.764104236182771E-05	2.1693088309795427E-05	5.885792521109563E-06	1.7558055360839465E-05	0.00010745929956126714	6	Adenylate kinase 4, mitochondrial OS=Homo sapiens OX=9606 GN=AK4 PE=1 SV=1
539	P36543	2.641862672395573E-05	1.565193713938249E-05	1.198880685096651E-05	3.849405167220815E-05	1.1521032427297383E-05	2.3654517378061855E-05	0.0001277289721918721	6	V-type proton ATPase subunit E 1 OS=Homo sapiens OX=9606 GN=ATP6V1E1 PE=1 SV=1
540	O75821	2.0906042043584342E-05	1.4206683155261526E-05	1.86396087105767E-05	7.711635246976575E-05	1.2245157153409203E-05	4.282887998766434E-05	0.00018594272352026185	6	Eukaryotic translation initiation factor 3 subunit G OS=Homo sapiens OX=9606 GN=EIF3G PE=1 SV=2
541	Q96A65	4.798170774940041E-06	2.1649926552224264E-06	5.788097655276442E-06	7.339034426882649E-06	2.619132966603165E-06	9.131647265233879E-06	3.18410757441586E-05	6	Exocyst complex component 4 OS=Homo sapiens OX=9606 GN=EXOC4 PE=1 SV=1
542	P67870	9.921669002398898E-06	8.109480028164933E-06	1.0392994896477173E-05	1.6519712769145157E-05	7.655293032454598E-06	9.215695589537183E-06	6.181484531817795E-05	6	Casein kinase II subunit beta OS=Homo sapiens OX=9606 GN=CSNK2B PE=1 SV=1
543	Q13510	1.6370096817981435E-05	9.257722103701669E-06	1.5571707679988476E-05	1.248381577731699E-05	1.825627317006864E-05	1.0253797102176112E-05	8.219341265123332E-05	6	Acid ceramidase OS=Homo sapiens OX=9606 GN=ASAH1 PE=1 SV=5
544	Q9Y4E8	2.1868106440940266E-06	1.1855439624276787E-06	6.968236899639953E-06	4.6899803674566656E-06	7.781322624170174E-07	1.5033822241335879E-06	1.7312086360168927E-05	6	Ubiquitin carboxyl-terminal hydrolase 15 OS=Homo sapiens OX=9606 GN=USP15 PE=1 SV=3
546	P62304	9.901002821579563E-06	1.641180753119003E-05	1.761249945117249E-05	4.3226121957823385E-06	2.5094114265728485E-05	2.2022072710862993E-05	9.53641089763159E-05	6	Small nuclear ribonucleoprotein E OS=Homo sapiens OX=9606 GN=SNRPE PE=1 SV=1
547	P63208	2.5727935553313892E-05	1.2445095965462877E-05	1.769876450887743E-05	3.8410908181021346E-05	1.5234307411394458E-05	2.0025331168239545E-05	0.00012954234278830955	6	S-phase kinase-associated protein 1 OS=Homo sapiens OX=9606 GN=SKP1 PE=1 SV=2
548	Q96S97	1.0605552426610552E-05	6.919084684687147E-05	2.049266415665809E-05	3.3864935933636664E-06	6.753993042099392E-05	4.6138220168738205E-05	0.0002173537076132359	6	Myeloid-associated differentiation marker OS=Homo sapiens OX=9606 GN=MYADM PE=1 SV=2
549	P26885	4.766260407923892E-05	3.703683637289438E-05	4.880488686569894E-05	3.0139160157383355E-05	3.744534043072203E-05	4.379682225393414E-05	0.00024488565015987177	6	Peptidyl-prolyl cis-trans isomerase FKBP2 OS=Homo sapiens OX=9606 GN=FKBP2 PE=1 SV=2
550	P19404	2.6137132075614975E-05	7.934409367191116E-06	1.2000003677534402E-05		1.0458180836386966E-05	1.9478348069572777E-05	7.600807402630023E-05	5	NADH dehydrogenase [ubiquinone] flavoprotein 2, mitochondrial OS=Homo sapiens OX=9606 GN=NDUFV2 PE=1 SV=2
551	Q16774	5.897048590071219E-06	1.9572718955318517E-06	6.599714218911951E-06	1.2027962653537759E-05	1.781629306098574E-06	2.9488101994679085E-06	3.121243686361926E-05	6	Guanylate kinase OS=Homo sapiens OX=9606 GN=GUK1 PE=1 SV=2
552	O14672	4.232105243912273E-06	2.6297559469859263E-06	1.8720276321174414E-05	8.61161795341202E-07	7.5319105774639974E-06	2.6496130170861596E-05	6.047134005573941E-05	6	Disintegrin and metalloproteinase domain-containing protein 10 OS=Homo sapiens OX=9606 GN=ADAM10 PE=1 SV=1
553	O14880	1.874083153647479E-05	1.7385767681398374E-05	3.0224014492019632E-05	2.819534493234285E-05	4.392633494318625E-05	8.115364387453176E-05	0.00021962593745995362	6	Microsomal glutathione S-transferase 3 OS=Homo sapiens OX=9606 GN=MGST3 PE=1 SV=1
554	O75746	1.0000813587829834E-06		2.5556284406497306E-06		3.122275137095501E-06	3.329809257196487E-06	1.0007794193724702E-05	4	Calcium-binding mitochondrial carrier protein Aralar1 OS=Homo sapiens OX=9606 GN=SLC25A12 PE=1 SV=2
556	P05120	2.285888478424252E-06	1.1866713930889927E-05	0.00011554442177679317	1.2245796040798077E-05	1.074010638022431E-05	2.583340060071139E-05	0.00017851632720784113	6	Plasminogen activator inhibitor 2 OS=Homo sapiens OX=9606 GN=SERPINB2 PE=1 SV=2
557	P29218	5.70087774736768E-06	4.002757997267589E-06	6.352387498828504E-06	9.428053402342776E-06	3.317302667104765E-06	3.7295223403102417E-06	3.253090165322155E-05	6	Inositol monophosphatase 1 OS=Homo sapiens OX=9606 GN=IMPA1 PE=1 SV=1
558	Q8IXM3	1.4361703441825427E-06	6.342084696687716E-07	3.893154588648986E-06		1.4154759996082365E-06	2.7256251650960945E-06	1.0104634567204632E-05	5	39S ribosomal protein L41, mitochondrial OS=Homo sapiens OX=9606 GN=MRPL41 PE=1 SV=1
560	Q9NYK5	4.730190639973538E-06	3.4685012173095524E-06	5.003992101303753E-06	1.9442593397841536E-06	7.189452372244299E-06	2.144084788661375E-06	2.448048045927667E-05	6	39S ribosomal protein L39, mitochondrial OS=Homo sapiens OX=9606 GN=MRPL39 PE=1 SV=3
561	Q96N66	7.80026629643862E-06	2.585503916552099E-05	1.9228642298663274E-05	4.518551271154204E-06	3.047163455051188E-05	1.551974655963382E-05	0.0001033938801419228	6	Lysophospholipid acyltransferase 7 OS=Homo sapiens OX=9606 GN=MBOAT7 PE=1 SV=2
562	P67812	3.374968483952166E-05	2.9238913819422104E-05	4.245149982728398E-05	1.3335887458373285E-05	5.677218708816939E-05	3.8534812406960586E-05	0.000214082985439731	6	Signal peptidase complex catalytic subunit SEC11A OS=Homo sapiens OX=9606 GN=SEC11A PE=1 SV=1
563	O15498	1.0190451390125304E-05	9.966345156424759E-06	1.2505345748108854E-05	1.094269817616576E-05	5.66897348344515E-06	5.689841687382853E-06	5.496365564165268E-05	6	Synaptobrevin homolog YKT6 OS=Homo sapiens OX=9606 GN=YKT6 PE=1 SV=1
564	Q9NWU2	6.463118878448322E-07		1.5796622439027565E-06	2.4930831921188056E-06	1.3766633012494127E-06	3.970645766560755E-06	1.0066366391676562E-05	5	Glucose-induced degradation protein 8 homolog OS=Homo sapiens OX=9606 GN=GID8 PE=1 SV=1
565	O60783	1.9278618022968566E-06		1.5283676460842595E-06	9.113662538076296E-07	1.290489600178541E-06		5.6580853023672865E-06	4	28S ribosomal protein S14, mitochondrial OS=Homo sapiens OX=9606 GN=MRPS14 PE=1 SV=1
566	P49959	3.5527844348763193E-06	1.4592871783753311E-06	1.2116583258624075E-06		2.623655075236988E-06	2.4338347401781765E-06	1.1281219754529223E-05	5	Double-strand break repair protein MRE11 OS=Homo sapiens OX=9606 GN=MRE11 PE=1 SV=3
567	O15305	1.804971699558448E-05	1.7607226271504834E-06	2.7486286341659127E-06	1.3978837866851843E-05		3.868160400101529E-06	4.040606652385425E-05	5	Phosphomannomutase 2 OS=Homo sapiens OX=9606 GN=PMM2 PE=1 SV=1
568	P53985	2.330560143178223E-05	1.3526587791557656E-05	7.248649587965358E-06	2.9540417156561247E-06	5.078254258939254E-05	1.1070196756583046E-05	0.00010888761987293695	6	Monocarboxylate transporter 1 OS=Homo sapiens OX=9606 GN=SLC16A1 PE=1 SV=3
569	Q9BY32	1.4927531762988822E-05		1.519228912664982E-05	1.2434633203795309E-05		5.312177772229344E-06	4.786663186566329E-05	4	Inosine triphosphate pyrophosphatase OS=Homo sapiens OX=9606 GN=ITPA PE=1 SV=2
570	Q9Y3Y2	2.0528179837667124E-06		9.336813197862317E-07		1.0920729950211389E-05	1.6630985027188435E-06	1.5570327756483177E-05	4	Chromatin target of PRMT1 protein OS=Homo sapiens OX=9606 GN=CHTOP PE=1 SV=2
574	Q99614	5.10865752908916E-06	3.316119904258277E-06	4.820522930120078E-06	7.452528319109618E-06	2.9354525559358702E-06	3.5578851936201707E-06	2.7191166432133176E-05	6	Tetratricopeptide repeat protein 1 OS=Homo sapiens OX=9606 GN=TTC1 PE=1 SV=1
575	Q13188	3.1091082698575504E-06	1.8098126696317347E-06	6.601306829133253E-06	3.134392048129417E-06	2.5934049324264312E-06	5.354035489923305E-06	2.260206023910169E-05	6	Serine/threonine-protein kinase 3 OS=Homo sapiens OX=9606 GN=STK3 PE=1 SV=2
576	Q8IYB3	2.3793410079092437E-06	4.0171905480843216E-07	1.9597291845079793E-06	1.9718457601869117E-06	2.999657090349021E-06	2.4652853697304945E-06	1.2177577467492084E-05	6	Serine/arginine repetitive matrix protein 1 OS=Homo sapiens OX=9606 GN=SRRM1 PE=1 SV=2
577	Q9P253	1.4799931908456217E-06	1.268412707869112E-06	9.73358988278575E-07	1.4619038991816517E-06		1.9306212713969543E-06	7.114290057571915E-06	5	Vacuolar protein sorting-associated protein 18 homolog OS=Homo sapiens OX=9606 GN=VPS18 PE=1 SV=2
578	Q06033	1.4523375928294736E-05	2.5055961056561647E-05	2.7950576281691768E-05	3.85201284899389E-05	6.712133885014838E-05	8.070598462772211E-05	0.0002538773652343575	6	Inter-alpha-trypsin inhibitor heavy chain H3 OS=Homo sapiens OX=9606 GN=ITIH3 PE=1 SV=2
580	P52701	1.2721820875392273E-06		7.368380969398974E-07	1.4212578515875122E-05			1.6221598700354246E-05	3	DNA mismatch repair protein Msh6 OS=Homo sapiens OX=9606 GN=MSH6 PE=1 SV=2
582	Q8ND76	6.828874949875177E-07	1.150756543114566E-06	1.5524829062699075E-06		1.32650257100674E-06	2.666744616667659E-06	7.37937413204639E-06	5	Cyclin-Y OS=Homo sapiens OX=9606 GN=CCNY PE=1 SV=2
585	P78330	1.9869360755235194E-06		2.833276487079115E-06	8.052999242004819E-06	1.1140095667860737E-06	4.001962577693107E-06	1.7989183949086635E-05	5	Phosphoserine phosphatase OS=Homo sapiens OX=9606 GN=PSPH PE=1 SV=2
599	P26038	0.0004301854780187569	0.0002247657320056339	0.00022788396117856522	0.0001977878479272687	0.00020787929643682716	0.00014312221107519105	0.0014316245266422429	6	Moesin OS=Homo sapiens OX=9606 GN=MSN PE=1 SV=3
600	Q9Y4G6	4.648280127158598E-05	1.035753039871548E-05	3.479702959847334E-05	1.9539829146504822E-05	7.145726534340799E-06	3.149925747569084E-05	0.00014982217442531125	6	Talin-2 OS=Homo sapiens OX=9606 GN=TLN2 PE=1 SV=4
601	Q86V81	3.841892204777672E-05	2.4338421681952156E-05	1.99290304300066E-05	8.50798531891014E-06	3.61856461448083E-05	4.872502744114071E-05	0.00017610503306459462	6	THO complex subunit 4 OS=Homo sapiens OX=9606 GN=ALYREF PE=1 SV=3
603	P35579	0.0016584858473549118	0.002366084584614822	0.001999154235043818	0.0026241940143555626	0.001962515489978979	0.0017558532297343925	0.012366287401082487	6	Myosin-9 OS=Homo sapiens OX=9606 GN=MYH9 PE=1 SV=4
604	Q13509	4.6072424455145336E-05	7.634230080140716E-05	7.971458609739832E-05	0.00018312238892951378	5.3841147701974906E-05	5.859858003752514E-05	0.0004976914280229646	6	Tubulin beta-3 chain OS=Homo sapiens OX=9606 GN=TUBB3 PE=1 SV=2
605	Q13438	5.499509143324556E-06	2.4609684866513244E-06	2.5850861649452755E-06				1.0545563794921156E-05	3	Protein OS-9 OS=Homo sapiens OX=9606 GN=OS9 PE=1 SV=1
606	P06733	0.0037743583529973026	0.0014621128571212592	0.0022132145231468017	0.0048953316218687554	0.0011605588918259275	0.00197292160604351	0.015478497853003557	6	Alpha-enolase OS=Homo sapiens OX=9606 GN=ENO1 PE=1 SV=2
607	P07900	0.0002636567447503128	0.0002641758517699161	0.000287371768371884	0.00037617183509346846	0.00013253405210548856	0.0003292522299829737	0.0016531624820740436	6	Heat shock protein HSP 90-alpha OS=Homo sapiens OX=9606 GN=HSP90AA1 PE=1 SV=5
609	Q9Y6Y8	3.833270829660028E-06	2.7025075984987148E-05	1.785504693331365E-05	5.547437702319229E-06	1.0597906203621E-05	7.4541615246200835E-06	7.231289917852113E-05	6	SEC23-interacting protein OS=Homo sapiens OX=9606 GN=SEC23IP PE=1 SV=1
610	P45877	8.154765368688594E-05	6.083704889889383E-05	5.5175980152989526E-05	6.324096841438416E-05	7.746022250245631E-05	5.429993172840324E-05	0.00039256180538401305	6	Peptidyl-prolyl cis-trans isomerase C OS=Homo sapiens OX=9606 GN=PPIC PE=1 SV=1
612	P35221	6.539994869433205E-05	0.0003125108672725265	6.693213746626271E-05	3.4378327012345956E-05	0.00011650398954762199	8.584591455864719E-05	0.0006815711845517364	6	Catenin alpha-1 OS=Homo sapiens OX=9606 GN=CTNNA1 PE=1 SV=1
613	P16615	0.00017717115846820888	0.0002571712040161867	0.00019089547562684282	0.00011904200018865565	0.00024696129697359185	0.00017653406594027885	0.0011677752012137646	6	Sarcoplasmic/endoplasmic reticulum calcium ATPase 2 OS=Homo sapiens OX=9606 GN=ATP2A2 PE=1 SV=1
614	P61978	0.0005411687752106874	0.00020799784831464669	0.00031718552923350955	0.0002499173071979346	0.00023390244448042916	0.0004332933184857284	0.0019834652229229364	6	Heterogeneous nuclear ribonucleoprotein K OS=Homo sapiens OX=9606 GN=HNRNPK PE=1 SV=1
615	Q01518	0.0004380080653962851	0.0002548278690655629	0.0002722827120448507	0.0003525029505421668	0.0001859867870946714	0.00021720051546936014	0.001720808899612897	6	Adenylyl cyclase-associated protein 1 OS=Homo sapiens OX=9606 GN=CAP1 PE=1 SV=5
616	Q04637	6.418439706945049E-05	5.53950650183376E-05	6.594428705365552E-05	9.598390901036595E-05	4.235184696051732E-05	5.4295487629411345E-05	0.0003781549927417383	6	Eukaryotic translation initiation factor 4 gamma 1 OS=Homo sapiens OX=9606 GN=EIF4G1 PE=1 SV=4
617	Q9HAB8	3.565980804004122E-06		4.293330502611985E-06	9.05224604489588E-06		3.5706534352648733E-06	2.048221078677686E-05	4	Phosphopantothenate--cysteine ligase OS=Homo sapiens OX=9606 GN=PPCS PE=1 SV=2
618	P23396	0.0005584160181080812	0.0005812826381699941	0.0005703837179775674	0.0005152981310887557	0.0007059944852075821	0.0004459546654381019	0.0033773296559900822	6	40S ribosomal protein S3 OS=Homo sapiens OX=9606 GN=RPS3 PE=1 SV=2
619	P30153	0.00014563665273258547	0.00010794695565782494	0.00013470274570915127	0.00017735928136463448	7.031031671225722E-05	8.68045082281947E-05	0.000722760460404648	6	Serine/threonine-protein phosphatase 2A 65 kDa regulatory subunit A alpha isoform OS=Homo sapiens OX=9606 GN=PPP2R1A PE=1 SV=4
620	Q96AC1	0.00014876040123086587	0.00017784658222143112	0.00014825499362973937	9.380876161338231E-05	0.00010327229658722621	0.00010007583169164801	0.0007720188669742929	6	Fermitin family homolog 2 OS=Homo sapiens OX=9606 GN=FERMT2 PE=1 SV=1
621	P11766	0.00041418191243099866	9.800302549969216E-05	0.00016939378296878822	0.00029604235031373044	6.869346295694501E-05	0.0001429177139072574	0.0011892322480774118	6	Alcohol dehydrogenase class-3 OS=Homo sapiens OX=9606 GN=ADH5 PE=1 SV=4
622	P55084	0.00018694160393061877	0.00011333487973533342	0.00014421917794690258	0.00012050731398579184	0.0001702342416407389	0.00014466611675777074	0.0008799033339971562	6	Trifunctional enzyme subunit beta, mitochondrial OS=Homo sapiens OX=9606 GN=HADHB PE=1 SV=3
623	P33176	7.511788803284006E-05	8.118280023931227E-05	0.00010273484673056316	9.640121051272737E-05	4.1347253093760484E-05	7.038929344644223E-05	0.0004671732920556456	6	Kinesin-1 heavy chain OS=Homo sapiens OX=9606 GN=KIF5B PE=1 SV=1
624	Q15436	0.0001094417153440349	9.675248240240556E-05	9.97192671363818E-05	0.00011403579852914739	7.068947832744365E-05	8.089928762832922E-05	0.0005715380293677424	6	Protein transport protein Sec23A OS=Homo sapiens OX=9606 GN=SEC23A PE=1 SV=2
625	P40261	0.0002756328246312476	0.00013007119459990552	0.00013453356941577624	0.0003886955522797486	5.5604550000854036E-05	0.00011430122632605259	0.0010988389172535847	6	Nicotinamide N-methyltransferase OS=Homo sapiens OX=9606 GN=NNMT PE=1 SV=1
626	Q92499	6.928630413539001E-05	4.589357270552355E-05	6.486561054927842E-05	6.807224411374779E-05	5.833539399164961E-05	5.615044370988715E-05	0.00036260356920547656	6	ATP-dependent RNA helicase DDX1 OS=Homo sapiens OX=9606 GN=DDX1 PE=1 SV=2
627	P30041	0.0003262790129164694	0.00027703508258803994	0.00036020829927308027	0.00038822018301827447	0.00016059943362478418	0.0002651176149548542	0.0017774596263755024	6	Peroxiredoxin-6 OS=Homo sapiens OX=9606 GN=PRDX6 PE=1 SV=3
628	P17858	8.622228798369017E-05	9.314868883045445E-05	0.0001007136913405285	8.672007658954705E-05	6.460480560469289E-05	5.355850761694855E-05	0.0004849680579658616	6	ATP-dependent 6-phosphofructokinase, liver type OS=Homo sapiens OX=9606 GN=PFKL PE=1 SV=6
629	Q13263	8.90448368901417E-05	6.856721669327794E-05	7.788472377109785E-05	3.583386923727696E-05	7.97496015178853E-05	6.762051483193235E-05	0.0004187007629416121	6	Transcription intermediary factor 1-beta OS=Homo sapiens OX=9606 GN=TRIM28 PE=1 SV=5
630	O15144	0.0002214751230505481	0.00017694342216398266	0.00020509127189442938	0.00021553112392052573	0.00014969156635027706	0.00018495519142519313	0.0011536876988049562	6	Actin-related protein 2/3 complex subunit 2 OS=Homo sapiens OX=9606 GN=ARPC2 PE=1 SV=1
631	Q92900	5.330522908676905E-05	4.5985674143332033E-05	5.370627490580905E-05	3.8823782024988E-05	1.546007649496217E-05	3.760927798559096E-05	0.0002448903146414513	6	Regulator of nonsense transcripts 1 OS=Homo sapiens OX=9606 GN=UPF1 PE=1 SV=2
632	P43034	5.362535429072787E-05	2.7988573682497012E-05	3.810335037509516E-05	5.219678453363467E-05	2.2130008519438884E-05	3.266523693023927E-05	0.00022670930833163284	6	Platelet-activating factor acetylhydrolase IB subunit beta OS=Homo sapiens OX=9606 GN=PAFAH1B1 PE=1 SV=2
633	P49748	7.391765809126505E-05	6.910335856190187E-05	6.56153093862189E-05	4.52102107877403E-05	5.5172113350594827E-05	5.582123970939389E-05	0.00036483988988711484	6	Very long-chain specific acyl-CoA dehydrogenase, mitochondrial OS=Homo sapiens OX=9606 GN=ACADVL PE=1 SV=1
634	Q14192	0.00012871489522837335	6.877966615472996E-05	5.4357453050237715E-05	7.251413691113944E-05	7.34690416962542E-05	5.279635598574992E-05	0.00045063154902648454	6	Four and a half LIM domains protein 2 OS=Homo sapiens OX=9606 GN=FHL2 PE=1 SV=3
635	P49189	0.0001065408432851002	0.0002091562541308497	8.559796950682343E-05	0.0005283041917433311	2.9954920366291688E-05	7.148340580149433E-05	0.0010310375848338906	6	4-trimethylaminobutyraldehyde dehydrogenase OS=Homo sapiens OX=9606 GN=ALDH9A1 PE=1 SV=3
636	Q9Y3F4	6.382397818457792E-05	0.00010137541270324751	0.0001359492534100795	6.473245620912326E-05	0.0008524501369219438	3.399777737722278E-05	0.0012523290148061946	6	Serine-threonine kinase receptor-associated protein OS=Homo sapiens OX=9606 GN=STRAP PE=1 SV=1
637	P22234	0.00011979390508729294	8.609944604523836E-05	0.00011559230038267346	0.00017321916120236868	6.055182855364228E-05	6.725673631051088E-05	0.0006225133775817266	6	Multifunctional protein ADE2 OS=Homo sapiens OX=9606 GN=PAICS PE=1 SV=3
638	P17980	5.326505371151477E-05	5.3635144942753746E-05	8.392849702246316E-05	8.106228948907772E-05	4.398237847941476E-05	6.057541689499841E-05	0.00037644878054022256	6	26S proteasome regulatory subunit 6A OS=Homo sapiens OX=9606 GN=PSMC3 PE=1 SV=3
639	P39656	0.00011216414423829925	0.0001201006687882768	0.00020231641072738864	6.234535729951059E-05	0.00022411896848206414	0.00017416013676846442	0.0008952056863040038	6	Dolichyl-diphosphooligosaccharide--protein glycosyltransferase 48 kDa subunit OS=Homo sapiens OX=9606 GN=DDOST PE=1 SV=4
640	O95864	4.927949894846592E-05	2.3230202385806582E-05	4.6026691335492186E-05	9.356664071736435E-06	5.33188288841709E-06	1.9854357802157104E-05	0.0001530792974320753	6	Acyl-CoA 6-desaturase OS=Homo sapiens OX=9606 GN=FADS2 PE=1 SV=1
641	Q5SSJ5	3.641910736422437E-05	2.7258592994232394E-05	3.206393769661577E-05	1.1522083152070545E-05	3.7736385980827885E-05	5.498593518990413E-05	0.0001999860423778751	6	Heterochromatin protein 1-binding protein 3 OS=Homo sapiens OX=9606 GN=HP1BP3 PE=1 SV=1
642	P19784	1.7918851183731955E-06	1.9084209292214646E-06	8.78716481148516E-06	4.149342918848881E-06		3.1471741728711493E-06	1.978398795079985E-05	5	Casein kinase II subunit alpha' OS=Homo sapiens OX=9606 GN=CSNK2A2 PE=1 SV=1
643	P51858	4.248953712751432E-05	2.0537837155725994E-05	1.891640777942042E-05	3.880297062162021E-05	1.0069325650048443E-05	2.3892111195238087E-05	0.00015470818952956748	6	Hepatoma-derived growth factor OS=Homo sapiens OX=9606 GN=HDGF PE=1 SV=1
645	Q96I24	6.7354529595628215E-06	1.6449956353426753E-05	1.1987844564498878E-05	4.578975440703145E-06	1.3374159647548522E-05	1.9906371682948558E-05	7.303276064868868E-05	6	Far upstream element-binding protein 3 OS=Homo sapiens OX=9606 GN=FUBP3 PE=1 SV=2
646	P21796	7.883056340857715E-05	0.0002181525946222871	0.0001038199300245169	3.766177889276539E-05	0.0002473888544001322	0.0002885948197073228	0.0009744485410556015	6	Voltage-dependent anion-selective channel protein 1 OS=Homo sapiens OX=9606 GN=VDAC1 PE=1 SV=2
647	P62249	0.0002976999382562327	0.00022508852712606984	0.00021225052613390994	0.00022663791184553464	0.00025343482218473054	0.00017028852882191282	0.0013854002543683905	6	40S ribosomal protein S16 OS=Homo sapiens OX=9606 GN=RPS16 PE=1 SV=2
648	Q9Y2A7	1.489148822243541E-05	2.031542475849217E-05	3.965773328422755E-05	2.9466595884360534E-05	2.0341543447203312E-05	3.20570797568248E-05	0.0001567298653535438	6	Nck-associated protein 1 OS=Homo sapiens OX=9606 GN=NCKAP1 PE=1 SV=1
649	P30044	0.0002567836843118505	0.00019666563281717667	0.00029555410301572844	0.0004716175368083807	0.00020447866924398016	0.00023123339520470285	0.0016563330214018194	6	Peroxiredoxin-5, mitochondrial OS=Homo sapiens OX=9606 GN=PRDX5 PE=1 SV=4
650	P16278	0.00011628207308240724	3.562322918367253E-05	4.583084388358301E-05	4.3332676616244937E-05	4.707569455656172E-05	4.220168287069937E-05	0.0003303462001931688	6	Beta-galactosidase OS=Homo sapiens OX=9606 GN=GLB1 PE=1 SV=2
651	P27695	6.232503491030698E-05	2.545776715919419E-05	5.051311116521388E-05	5.1418202120792354E-05	2.4084612236466617E-05	6.796541366837449E-05	0.00028176414126034847	6	DNA-(apurinic or apyrimidinic site) endonuclease OS=Homo sapiens OX=9606 GN=APEX1 PE=1 SV=2
652	P22087	4.446895061192111E-05	3.2168623945480726E-05	3.6002422321751055E-05		5.456856864864042E-05	4.02614896243276E-05	0.0002074700551521209	5	rRNA 2'-O-methyltransferase fibrillarin OS=Homo sapiens OX=9606 GN=FBL PE=1 SV=2
653	P46977	5.93046871747642E-05	0.00011599234457853074	0.00012834888083082253	3.18349147976958E-05	0.00015983314580268624	9.948006991288702E-05	0.0005947940430973866	6	Dolichyl-diphosphooligosaccharide--protein glycosyltransferase subunit STT3A OS=Homo sapiens OX=9606 GN=STT3A PE=1 SV=2
654	Q8TCJ2	2.1801415810692366E-05	5.501036462206366E-05	4.5292628237329224E-05	1.202370780339545E-05	6.303900426661838E-05	3.655798702328697E-05	0.00023372510776338603	6	Dolichyl-diphosphooligosaccharide--protein glycosyltransferase subunit STT3B OS=Homo sapiens OX=9606 GN=STT3B PE=1 SV=1
655	Q04837	1.9344466673259735E-05	3.085124077601454E-05	4.85038406472059E-05	3.542245012599518E-05	7.914183768872997E-06		0.00014203618199134835	5	Single-stranded DNA-binding protein, mitochondrial OS=Homo sapiens OX=9606 GN=SSBP1 PE=1 SV=1
656	Q15067	1.6635046579374356E-05	2.5425473469303736E-05	2.6340280140499938E-05	5.383625607269852E-06	2.1672859650953245E-05	1.5083622010733447E-05	0.00011054090745813456	6	Peroxisomal acyl-coenzyme A oxidase 1 OS=Homo sapiens OX=9606 GN=ACOX1 PE=1 SV=3
657	P54619	1.0971708114436708E-05	7.496176788449007E-06	4.121956328583841E-06	6.391984645141867E-06	8.95944284654386E-06	2.169002137738531E-05	5.9631290100540594E-05	6	5'-AMP-activated protein kinase subunit gamma-1 OS=Homo sapiens OX=9606 GN=PRKAG1 PE=1 SV=1
660	O43747	1.981960788489916E-05	1.2670596634875835E-05	1.7352766417162474E-05	2.642198487991727E-05	1.7281730672385917E-05	1.5534464936137893E-05	0.00010908115142537855	6	AP-1 complex subunit gamma-1 OS=Homo sapiens OX=9606 GN=AP1G1 PE=1 SV=5
661	Q13620	1.226889440403945E-05	4.18024256141971E-06	8.16294171371938E-06	8.060879934351433E-06	1.4511176714017499E-06	3.124114176504241E-06	3.724819046143596E-05	6	Cullin-4B OS=Homo sapiens OX=9606 GN=CUL4B PE=1 SV=4
662	Q9UBC2	2.222995898348865E-05		5.574155889666631E-06	5.700659262977984E-06	3.7304607553375703E-06	5.757996309827491E-06	4.299323120129833E-05	5	Epidermal growth factor receptor substrate 15-like 1 OS=Homo sapiens OX=9606 GN=EPS15L1 PE=1 SV=1
663	O75911	4.6043956053246884E-05	3.823458567001902E-05	1.945769901702457E-05	6.8413172032714375E-06	2.7724953078749298E-05	3.838486736492646E-05	0.00017668737838723766	6	Short-chain dehydrogenase/reductase 3 OS=Homo sapiens OX=9606 GN=DHRS3 PE=1 SV=2
664	Q13488	1.0708265069279633E-05	2.2586203179898E-05	1.4259656515021685E-05	2.9262268157595522E-06	2.8230627803200162E-05	2.3538520750280507E-05	0.00010224950013343954	6	V-type proton ATPase 116 kDa subunit a3 OS=Homo sapiens OX=9606 GN=TCIRG1 PE=1 SV=3
665	Q2M389	1.7853324707425573E-05	2.4625283586501786E-06	1.533846000493769E-05	1.4048865858619848E-05	4.335455100876552E-06	7.740960557608841E-06	6.177959458811868E-05	6	WASH complex subunit 4 OS=Homo sapiens OX=9606 GN=WASHC4 PE=1 SV=2
667	Q08257	1.0501590866455556E-05	3.4131099323216303E-06	2.3594783717198822E-05	2.481804065478464E-05	6.589203237915913E-06	1.5511204933853346E-05	8.442793334252991E-05	6	Quinone oxidoreductase OS=Homo sapiens OX=9606 GN=CRYZ PE=1 SV=1
668	P52306	1.5083553953513476E-05	1.1456781464040928E-05	3.474214747014276E-05	6.985963412530206E-05	8.78106779130048E-06	2.4785772444464712E-05	0.00016470895724876442	6	Rap1 GTPase-GDP dissociation stimulator 1 OS=Homo sapiens OX=9606 GN=RAP1GDS1 PE=1 SV=3
669	O75347	2.3890186487942618E-05	2.0048631494465987E-05	2.6884451382210698E-05	3.151049891466263E-05	8.757444630939105E-06	2.8897756568076225E-05	0.00013998896947829727	6	Tubulin-specific chaperone A OS=Homo sapiens OX=9606 GN=TBCA PE=1 SV=3
670	Q15363	4.890295138224535E-05	4.529268452836196E-05	2.9478491979660822E-05	7.644557378885895E-06	5.6550458863358394E-05	1.4584300486706926E-05	0.00020245344461921935	6	Transmembrane emp24 domain-containing protein 2 OS=Homo sapiens OX=9606 GN=TMED2 PE=1 SV=1
671	P35268	0.00012155801144655524	0.00017109733901468017	0.0001416880521887491	9.339780604646895E-05	0.0001675080095026282	9.772033727626205E-05	0.0007929695554753437	6	60S ribosomal protein L22 OS=Homo sapiens OX=9606 GN=RPL22 PE=1 SV=2
672	Q9UKM9	2.1289219471218382E-05	8.175775297974346E-06	1.0101062339231146E-05		1.2316328390356666E-05	1.1547141526843176E-05	6.342952702562371E-05	5	RNA-binding protein Raly OS=Homo sapiens OX=9606 GN=RALY PE=1 SV=1
673	Q14980	1.1134064086364752E-05	2.8061018313182808E-06	5.484019295816636E-06		1.002785966331032E-05	1.3611414944753478E-05	4.306345982156347E-05	5	Nuclear mitotic apparatus protein 1 OS=Homo sapiens OX=9606 GN=NUMA1 PE=1 SV=2
674	Q16576	5.83793305535792E-06	4.35531295357849E-06	6.6531694011518836E-06	3.951009958988643E-06	6.097775820713762E-06	4.2993331267049785E-06	3.119453431649568E-05	6	Histone-binding protein RBBP7 OS=Homo sapiens OX=9606 GN=RBBP7 PE=1 SV=1
675	Q86UU1	6.975206933119032E-06	1.273006816733036E-06	4.127737110578422E-06		8.417340585780977E-08	1.667443872704424E-06	1.4127568138992724E-05	5	Pleckstrin homology-like domain family B member 1 OS=Homo sapiens OX=9606 GN=PHLDB1 PE=1 SV=1
676	P14854	2.062399579952209E-05	2.9324003448734387E-05	2.9817029197276242E-05	6.252546279295039E-06	2.9482142717421258E-05	3.302659597423278E-05	0.0001485263134164818	6	Cytochrome c oxidase subunit 6B1 OS=Homo sapiens OX=9606 GN=COX6B1 PE=1 SV=2
678	Q99829	1.0696284880009879E-05	3.222560383021882E-05	4.962859158305954E-05	2.6940539940264865E-05	2.0321262310210713E-05	5.0391915220265696E-05	0.00019020419776402954	6	Copine-1 OS=Homo sapiens OX=9606 GN=CPNE1 PE=1 SV=1
679	O00764	2.0315642828939535E-05	2.734187690870413E-05	0.0001653974492222022	5.778393652467729E-05	5.553465301832765E-06	4.807316515834841E-06	0.00028119968730219074	6	Pyridoxal kinase OS=Homo sapiens OX=9606 GN=PDXK PE=1 SV=1
680	Q13564	1.0688172832240485E-05	4.835159243776954E-06	5.843195309296413E-06	1.951945079958378E-05	1.5915849196132417E-06	6.667764339877001E-06	4.914532744438787E-05	6	NEDD8-activating enzyme E1 regulatory subunit OS=Homo sapiens OX=9606 GN=NAE1 PE=1 SV=1
681	Q9Y2T2	6.780520339145793E-06	6.1750265995126716E-06	9.673294779164529E-06	7.527392533145002E-06	6.362269702580687E-06	9.291300897526401E-06	4.5809804851075084E-05	6	AP-3 complex subunit mu-1 OS=Homo sapiens OX=9606 GN=AP3M1 PE=1 SV=1
682	P62318	2.3511305384224072E-05	4.195896172390302E-05	6.21995912922196E-05		4.2310957569040276E-05	4.756332253679994E-05	0.0002175441385061869	5	Small nuclear ribonucleoprotein Sm D3 OS=Homo sapiens OX=9606 GN=SNRPD3 PE=1 SV=1
683	Q9HB07	2.3187341058168232E-05	1.7174083017890067E-05	1.5520404370397444E-05	1.6181716101436104E-05	8.22887373577272E-06	9.561765444750029E-06	8.985418372841459E-05	6	MYG1 exonuclease OS=Homo sapiens OX=9606 GN=MYG1 PE=1 SV=3
684	O60502	2.3846922931069533E-06	3.9869440970883626E-06	3.860002221562749E-06	9.58713192587035E-06	1.4231174475032975E-06	1.9170118987814525E-06	2.3158899883913165E-05	6	Protein O-GlcNAcase OS=Homo sapiens OX=9606 GN=OGA PE=1 SV=2
685	Q9H444	7.3852350997977225E-06	2.310355823687334E-06	3.173974150963138E-06	5.129032152255533E-06	4.427904957999606E-06	4.49164607048543E-06	2.691814825518876E-05	6	Charged multivesicular body protein 4b OS=Homo sapiens OX=9606 GN=CHMP4B PE=1 SV=1
686	Q9Y2Z4	1.5996226741645363E-06	2.7373718676938446E-07	1.5885859093569881E-06	4.4913199510646554E-06	4.1128626376057203E-07	7.373190399663871E-07	9.101871025082522E-06	6	Tyrosine--tRNA ligase, mitochondrial OS=Homo sapiens OX=9606 GN=YARS2 PE=1 SV=2
687	P56199	9.115158065750718E-06	1.2137597851320942E-05	6.73332528444443E-06	1.7167035383912353E-06	1.785997544145536E-05	1.5235859552003119E-05	6.27986197333658E-05	6	Integrin alpha-1 OS=Homo sapiens OX=9606 GN=ITGA1 PE=1 SV=2
688	P21283	7.184157073929243E-06	1.8050166834400355E-06	2.780755158777429E-06	1.5060538534968184E-05	3.3951468878854826E-06	6.630202661755612E-06	3.685581700075599E-05	6	V-type proton ATPase subunit C 1 OS=Homo sapiens OX=9606 GN=ATP6V1C1 PE=1 SV=4
689	Q4G0F5	8.93275185464937E-06	1.5300109223176801E-06	5.3362010213257825E-06	8.41953308171338E-06	2.0127451834759833E-06	5.889262825037506E-06	3.21205048885197E-05	6	Vacuolar protein sorting-associated protein 26B OS=Homo sapiens OX=9606 GN=VPS26B PE=1 SV=2
690	Q13523	3.652657932096672E-06	9.841830548159667E-07	6.260559262307179E-07		3.5865229313030813E-06	3.072908768266115E-06	1.1922328612712554E-05	5	Serine/threonine-protein kinase PRP4 homolog OS=Homo sapiens OX=9606 GN=PRPF4B PE=1 SV=3
691	O75608	1.8680614820428397E-06		1.8108878516416952E-06	6.305745279316771E-06			9.984694613001306E-06	3	Acyl-protein thioesterase 1 OS=Homo sapiens OX=9606 GN=LYPLA1 PE=1 SV=1
692	Q6NYC8	6.060657876408272E-06	1.803060035499368E-05	1.0744422731253171E-05	7.184513324895287E-06	2.3386406124848428E-05	1.0032950939052659E-05	7.54395513514515E-05	6	Phostensin OS=Homo sapiens OX=9606 GN=PPP1R18 PE=1 SV=1
693	P02794	4.5876580052571035E-06	3.5023617044603884E-06	1.6351128138071665E-06	8.798095164657677E-06	4.737774750686877E-05	1.3642779537825232E-05	7.954375473287634E-05	6	Ferritin heavy chain OS=Homo sapiens OX=9606 GN=FTH1 PE=1 SV=2
694	Q99685	3.2673113373556602E-06	1.4520895585997663E-06	6.581008816487444E-06	9.76896237887591E-06	5.817526672758928E-07	9.608667973011397E-06	3.125979273160607E-05	6	Monoglyceride lipase OS=Homo sapiens OX=9606 GN=MGLL PE=1 SV=2
696	O00170	8.894169163317233E-06		4.11152111548355E-06	1.1416872179072868E-05	3.1692051338685954E-06	7.866253850865837E-06	3.545802144260808E-05	5	AH receptor-interacting protein OS=Homo sapiens OX=9606 GN=AIP PE=1 SV=2
698	Q9Y3E5	8.807298894522665E-07	8.659484575938357E-06	3.6046019205542056E-06		5.892855222856266E-06	1.7059607127822653E-06	2.074363232158336E-05	5	Peptidyl-tRNA hydrolase 2, mitochondrial OS=Homo sapiens OX=9606 GN=PTRH2 PE=1 SV=1
699	P48507	1.1507557710832889E-05	7.779989418621806E-06	1.1882892029227708E-05	1.584647517072124E-05	3.1358286667983515E-06	9.101286816421826E-06	5.925402981262382E-05	6	Glutamate--cysteine ligase regulatory subunit OS=Homo sapiens OX=9606 GN=GCLM PE=1 SV=1
700	P04424	3.770566398749703E-06	7.0156709970079225E-06	5.233238288618077E-06	7.782977587063621E-06	1.7144078827855947E-06	4.62618730490436E-06	3.014304845912928E-05	6	Argininosuccinate lyase OS=Homo sapiens OX=9606 GN=ASL PE=1 SV=4
701	O15155	2.9477086053332456E-06	8.019591844747096E-06	6.7903502350061954E-06		4.880035133146381E-06	1.9651941614263923E-06	2.4602879979659313E-05	5	BET1 homolog OS=Homo sapiens OX=9606 GN=BET1 PE=1 SV=1
702	Q9BXF6	2.4069987335424733E-06	1.6969738012634172E-05			2.3635997054841054E-06	6.109599053631272E-07	2.235129635702388E-05	4	Rab11 family-interacting protein 5 OS=Homo sapiens OX=9606 GN=RAB11FIP5 PE=1 SV=1
703	P06132	1.0584287558648972E-06	1.74595369972962E-06		4.930517935955933E-06		2.0267456116196313E-06	9.76164600317008E-06	4	Uroporphyrinogen decarboxylase OS=Homo sapiens OX=9606 GN=UROD PE=1 SV=2
704	Q9Y2E5	2.758943204218622E-06	1.1317818020019469E-06	5.735808690441452E-06	5.592354196155485E-06			1.5218887892817506E-05	4	Epididymis-specific alpha-mannosidase OS=Homo sapiens OX=9606 GN=MAN2B2 PE=1 SV=4
705	Q9BUQ8	5.817556903307511E-06	2.0859465811609525E-06	1.8708635519778692E-06		2.848387594761173E-06	8.184801123749097E-06	2.0807555754956604E-05	5	Probable ATP-dependent RNA helicase DDX23 OS=Homo sapiens OX=9606 GN=DDX23 PE=1 SV=3
706	P41247	1.0955324814029555E-06	1.256511618810098E-06	1.4125694506488537E-06	4.951714556600017E-07	1.1515966256194291E-06	3.8181779663510034E-07	5.793199428776439E-06	6	Patatin-like phospholipase domain-containing protein 4 OS=Homo sapiens OX=9606 GN=PNPLA4 PE=1 SV=3
707	Q01433	3.2218284858143257E-06	2.2931631411492493E-06	2.7227493212171795E-06	6.8700008203924705E-06	1.7893571473188002E-06	2.2150960995180387E-06	1.9112195015410063E-05	6	AMP deaminase 2 OS=Homo sapiens OX=9606 GN=AMPD2 PE=1 SV=2
708	Q7Z434	6.746919161530995E-07	4.176409820833155E-06	4.651595616670956E-06	5.139649502494423E-07	4.268647877804792E-06	7.130428063864533E-06	2.1415738245575976E-05	6	Mitochondrial antiviral-signaling protein OS=Homo sapiens OX=9606 GN=MAVS PE=1 SV=2
709	P57740	1.2173137714668937E-06	1.2391889291236695E-06	1.3876532537729379E-05	8.682895547903349E-07	3.6536230587979487E-06	1.926884241370804E-06	2.278183209327903E-05	6	Nuclear pore complex protein Nup107 OS=Homo sapiens OX=9606 GN=NUP107 PE=1 SV=1
710	O14683	7.114154537029189E-06	5.868789101343214E-06	8.902838393112517E-06		1.1397068719590464E-05	1.121461659784335E-05	4.449746734891874E-05	5	Tumor protein p53-inducible protein 11 OS=Homo sapiens OX=9606 GN=TP53I11 PE=1 SV=2
712	P35080	2.317573572684447E-05	1.4284394771395817E-05	1.2715260862079595E-05	2.881515047689392E-05	9.108735263051776E-06	1.797616873187816E-05	0.00010607544583214373	6	Profilin-2 OS=Homo sapiens OX=9606 GN=PFN2 PE=1 SV=3
713	Q9GZT4	1.0720980105526156E-06		1.7098238464558727E-06	1.7795905079708436E-06		3.893729194247339E-06	8.455241559226672E-06	4	Serine racemase OS=Homo sapiens OX=9606 GN=SRR PE=1 SV=1
716	Q6UXV4	4.046417600578592E-06	2.1240585686191817E-06	4.643440976007476E-06		5.734603586284971E-06	7.108991050986811E-06	2.365751178247703E-05	5	MICOS complex subunit MIC27 OS=Homo sapiens OX=9606 GN=APOOL PE=1 SV=1
717	Q05519	3.0104911658308862E-06	2.4753453411169544E-06	2.68944978245407E-06		4.8694837209535685E-06	3.9982065836899015E-06	1.7042976594045382E-05	5	Serine/arginine-rich splicing factor 11 OS=Homo sapiens OX=9606 GN=SRSF11 PE=1 SV=1
720	P11172	4.246123783372818E-06	1.8848908327155092E-06	4.538345290903859E-06	6.213278756364862E-06		4.258109333985349E-06	2.1140747997342397E-05	5	Uridine 5'-monophosphate synthase OS=Homo sapiens OX=9606 GN=UMPS PE=1 SV=1
721	P08582	1.4887905428238861E-06		2.5540823155503547E-06		2.647117391192772E-07	2.1345677073307657E-05	2.5653261670801177E-05	4	Melanotransferrin OS=Homo sapiens OX=9606 GN=MELTF PE=1 SV=2
722	Q9Y376	6.5663653672954576E-06	1.6848355736920894E-06	3.678472781439315E-06	7.930924420794484E-06	9.191918933142131E-07	5.693657533987905E-06	2.6473447570523465E-05	6	Calcium-binding protein 39 OS=Homo sapiens OX=9606 GN=CAB39 PE=1 SV=1
723	Q9BXY0	2.038189525783839E-06	1.5196376297827567E-06	2.2998721283556208E-06		2.5346292140187814E-06		8.392328497940999E-06	4	Protein MAK16 homolog OS=Homo sapiens OX=9606 GN=MAK16 PE=1 SV=2
724	Q9NQZ2	8.6550131383554E-07	1.5539755097065816E-07					1.020898864806198E-06	2	Something about silencing protein 10 OS=Homo sapiens OX=9606 GN=UTP3 PE=1 SV=1
725	Q5QJE6	4.2143293122124625E-07		1.3728711903863583E-06		9.942638474821458E-07		2.7885679690897504E-06	3	Deoxynucleotidyltransferase terminal-interacting protein 2 OS=Homo sapiens OX=9606 GN=DNTTIP2 PE=1 SV=2
726	Q969E2	3.3649070979509914E-06	7.650482090392288E-06	1.0897008712815348E-05		1.6408555962976194E-05	4.708725931861748E-06	4.3029679795996564E-05	5	Secretory carrier-associated membrane protein 4 OS=Homo sapiens OX=9606 GN=SCAMP4 PE=1 SV=1
727	Q9NX62	4.858974119456119E-06	7.107231315102946E-06	7.373073001259618E-06		9.730618063421877E-06	4.068507189103619E-06	3.313840368834418E-05	5	Golgi-resident adenosine 3',5'-bisphosphate 3'-phosphatase OS=Homo sapiens OX=9606 GN=BPNT2 PE=1 SV=1
729	Q99643	4.486126220234954E-06		4.26081516245707E-06		2.865082262619702E-06		1.1612023645311727E-05	3	Succinate dehydrogenase cytochrome b560 subunit, mitochondrial OS=Homo sapiens OX=9606 GN=SDHC PE=1 SV=1
730	O75312	3.633987192901626E-06		2.3258378792746836E-06	3.7512852276566173E-06		3.587548464234246E-06	1.3298658764067172E-05	4	Zinc finger protein ZPR1 OS=Homo sapiens OX=9606 GN=ZPR1 PE=1 SV=1
731	Q12788	1.418826218292338E-06		9.347034640135612E-07				2.3535296823058995E-06	2	Transducin beta-like protein 3 OS=Homo sapiens OX=9606 GN=TBL3 PE=1 SV=2
735	Q9UKM7	7.570243086330024E-07	1.734772276400676E-06			2.3250783468918202E-06		4.816874931925498E-06	3	Endoplasmic reticulum mannosyl-oligosaccharide 1,2-alpha-mannosidase OS=Homo sapiens OX=9606 GN=MAN1B1 PE=1 SV=2
736	Q14139	3.7017700767148773E-06	1.1430805700083602E-06	4.584480736479146E-06	2.555382074301808E-06	6.612505856888689E-06	2.565786514228605E-06	2.1163005828621488E-05	6	Ubiquitin conjugation factor E4 A OS=Homo sapiens OX=9606 GN=UBE4A PE=1 SV=2
738	Q16647	0.0005478924460538697	0.00042046529616331953	0.000782246166312617	0.00024543143385596846	0.0006873625277969518	0.000740204274615942	0.0034236021447986687	6	Prostacyclin synthase OS=Homo sapiens OX=9606 GN=PTGIS PE=1 SV=1
739	Q13555	4.5511394949795927E-07	1.2825141513140938E-06	1.1699393133037032E-06	1.3371706007662757E-06	2.4462481530951235E-06	1.0159722862207236E-06	7.706958454197878E-06	6	Calcium/calmodulin-dependent protein kinase type II subunit gamma OS=Homo sapiens OX=9606 GN=CAMK2G PE=1 SV=4
740	P46783	0.00010608925117852707	4.516120737621018E-05	5.4341279679434716E-05	0.00010916148678767872	5.905540083620301E-05	4.557373100457536E-05	0.00041938235686262906	6	40S ribosomal protein S10 OS=Homo sapiens OX=9606 GN=RPS10 PE=1 SV=1
742	P46940	0.0004664329445506285	0.0004568310942150302	0.00044415929136616065	0.000548844171100963	0.0005165695340098754	0.00047806387537117754	0.0029109009106138353	6	Ras GTPase-activating-like protein IQGAP1 OS=Homo sapiens OX=9606 GN=IQGAP1 PE=1 SV=1
743	Q9UHA4	7.502427749299588E-06	3.843140470178104E-06	7.83519366751325E-06		1.422587963830313E-05	1.3641172425186361E-05	4.704781395048043E-05	5	Ragulator complex protein LAMTOR3 OS=Homo sapiens OX=9606 GN=LAMTOR3 PE=1 SV=1
744	P00338	0.005153885655892424	0.0035521772195927963	0.005142090012111871	0.002557128654457047	0.0016394812402466849	0.0015347751147764758	0.0195795378970773	6	L-lactate dehydrogenase A chain OS=Homo sapiens OX=9606 GN=LDHA PE=1 SV=2
745	P13639	0.0018911676291386817	0.0010683191567949842	0.0011413599859062807	0.0018502540418643527	0.0005827183557796134	0.0009448830955368721	0.007478702265020785	6	Elongation factor 2 OS=Homo sapiens OX=9606 GN=EEF2 PE=1 SV=4
746	P11142	0.0010562794672977238	0.0009550878337977753	0.0010752888560665121	0.000962674002880994	0.0005729713537166181	0.0007242619418759582	0.005346563455635582	6	Heat shock cognate 71 kDa protein OS=Homo sapiens OX=9606 GN=HSPA8 PE=1 SV=1
747	P30101	0.0013718933467967622	0.0012038721380099667	0.0011299849370264058	0.0012051632933555408	0.0012592035659712848	0.0010739303773620382	0.007244047658521998	6	Protein disulfide-isomerase A3 OS=Homo sapiens OX=9606 GN=PDIA3 PE=1 SV=4
748	P47895	0.0002471565836115203	5.558352637439482E-05	0.00016936646988673968	0.00020999486587363014	2.827934031083409E-05	0.00012296184830196233	0.0008333426343590814	6	Aldehyde dehydrogenase family 1 member A3 OS=Homo sapiens OX=9606 GN=ALDH1A3 PE=1 SV=2
749	O43175	0.0005521759828989478	0.0003200340461784858	0.0004592619440421986	0.0006154647511420772	0.0002809460919739792	0.0004075531702473373	0.0026354359864830257	6	D-3-phosphoglycerate dehydrogenase OS=Homo sapiens OX=9606 GN=PHGDH PE=1 SV=4
750	P36871	0.000269932304367081	0.00013464464662700805	0.0002783947982401984	0.00028638786319174186	8.679132773014801E-05	0.00021694081776473645	0.0012730917579209138	6	Phosphoglucomutase-1 OS=Homo sapiens OX=9606 GN=PGM1 PE=1 SV=3
751	P08473	0.00016590784967951302	7.784539510522645E-05	8.784806776085123E-05	8.578911671490319E-05	7.238118149546194E-05	0.000139353174211307	0.0006291247849672629	6	Neprilysin OS=Homo sapiens OX=9606 GN=MME PE=1 SV=2
752	P55786	7.474452600126171E-05	4.98364354855974E-05	8.392353339491088E-05	0.00017092004392480305	3.764230724511676E-05	8.812080280267075E-05	0.0005051876488543606	6	Puromycin-sensitive aminopeptidase OS=Homo sapiens OX=9606 GN=NPEPPS PE=1 SV=2
753	Q99460	0.00012314520597513483	0.00010163020693390555	0.00014876245106768118	0.00013732213124428372	8.781323309325083E-05	9.736679969869012E-05	0.0006960400280129461	6	26S proteasome non-ATPase regulatory subunit 1 OS=Homo sapiens OX=9606 GN=PSMD1 PE=1 SV=2
754	Q9NVA2	0.00011636796391662402	3.310323031929328E-05	4.4431108639848306E-05	1.6528641612347238E-05	2.580548706873459E-05	6.555059077735348E-05	0.00030178702233420087	6	Septin-11 OS=Homo sapiens OX=9606 GN=SEPTIN11 PE=1 SV=3
755	Q02809	0.00011173318737287684	0.00010357902751352009	7.28009519666088E-05	0.00013357273071661633	0.00011082842254795931	6.939528563882803E-05	0.0006019096057564093	6	Procollagen-lysine,2-oxoglutarate 5-dioxygenase 1 OS=Homo sapiens OX=9606 GN=PLOD1 PE=1 SV=2
756	P49419	0.00013704854545543353	6.421936797857368E-05	3.592670166331366E-05	0.00011081633332439878	4.366754669052625E-05	3.394884709274803E-05	0.000425627342204994	6	Alpha-aminoadipic semialdehyde dehydrogenase OS=Homo sapiens OX=9606 GN=ALDH7A1 PE=1 SV=5
757	O75533	4.141737335154216E-05	3.388236901610923E-05	3.1147752769180925E-05		3.803582072166477E-05	4.3125962747731436E-05	0.0001876092786062285	5	Splicing factor 3B subunit 1 OS=Homo sapiens OX=9606 GN=SF3B1 PE=1 SV=3
758	P07339	0.00022409002782836345	0.00020160606962528466	0.00022143296685963118	0.0003150566380457931	0.00025971812727440644	0.00017078182744730182	0.0013926856570807807	6	Cathepsin D OS=Homo sapiens OX=9606 GN=CTSD PE=1 SV=1
759	P34897	0.00012615763412918783	7.303318292881045E-05	7.893556019454612E-05	0.00010412600512791414	8.762863611748225E-05	8.110532979852083E-05	0.0005509863482964615	6	Serine hydroxymethyltransferase, mitochondrial OS=Homo sapiens OX=9606 GN=SHMT2 PE=1 SV=3
760	Q9BS26	0.0001066344942535237	6.495606154644442E-05	7.643381794960553E-05	9.230604896997664E-05	9.667011620785858E-05	7.216357516061042E-05	0.0005091641140880193	6	Endoplasmic reticulum resident protein 44 OS=Homo sapiens OX=9606 GN=ERP44 PE=1 SV=1
762	Q13283	0.00010183116345881697	3.62790377560203E-05	4.936498795648909E-05	3.8728733451026E-05	3.749321800826692E-05	7.493484953414737E-05	0.00033863199016476663	6	Ras GTPase-activating protein-binding protein 1 OS=Homo sapiens OX=9606 GN=G3BP1 PE=1 SV=1
763	P60228	4.8561294426968806E-05	2.629077527446057E-05	5.9291351798733664E-05	0.0001099186031718612	2.7311137356444012E-05	4.6813696095054665E-05	0.00031818685812352296	6	Eukaryotic translation initiation factor 3 subunit E OS=Homo sapiens OX=9606 GN=EIF3E PE=1 SV=1
764	Q9Y2X3	4.6231952955484826E-05	2.313335108925118E-05	4.3970820394223774E-05		3.342120423957281E-05	4.258333842518517E-05	0.00018934066710371778	5	Nucleolar protein 58 OS=Homo sapiens OX=9606 GN=NOP58 PE=1 SV=1
765	P51149	0.00018092683688135472	0.00020707038858840582	0.00018210943390274705	0.0001223913599404056	0.00020567246583709723	0.0003251486548837215	0.001223319140033732	6	Ras-related protein Rab-7a OS=Homo sapiens OX=9606 GN=RAB7A PE=1 SV=1
767	Q13596	4.616062097215587E-05	1.9102623348844477E-05	3.3448210243370553E-05	7.011249441882665E-05	1.0961684391646822E-05	4.5646776830051596E-05	0.00022543241020489595	6	Sorting nexin-1 OS=Homo sapiens OX=9606 GN=SNX1 PE=1 SV=3
768	P09486	0.00018484853589892074	0.00023478709798713701	7.848445286152348E-05	9.765602822805011E-05	0.00046321886728150247	0.00012830325431708992	0.0011872982365742238	6	SPARC OS=Homo sapiens OX=9606 GN=SPARC PE=1 SV=1
769	P40925	0.00016196168277194214	0.00013531621417701793	0.00011408155931904765	0.0002211501361713752	9.382275032148825E-05	0.00013708870161550793	0.0008634210443763792	6	Malate dehydrogenase, cytoplasmic OS=Homo sapiens OX=9606 GN=MDH1 PE=1 SV=4
770	P54920	6.455733915830928E-05	3.989699568648774E-05	5.2944231695805276E-05	5.585947144918428E-05	5.48152126797524E-05	5.0706126653464563E-05	0.0003187793773230035	6	Alpha-soluble NSF attachment protein OS=Homo sapiens OX=9606 GN=NAPA PE=1 SV=3
771	O75367	4.6502409847370746E-05	3.6431944901494726E-05	3.5960870747153934E-05		5.8069872961445375E-05	3.992884951697721E-05	0.000216893947974442	5	Core histone macro-H2A.1 OS=Homo sapiens OX=9606 GN=MACROH2A1 PE=1 SV=4
772	Q92747	9.737260666359376E-06	9.337475329374091E-06	1.0348647549861878E-05	1.3315555854610625E-05	7.122079164415661E-06	6.168740322169945E-06	5.6029758886791585E-05	6	Actin-related protein 2/3 complex subunit 1A OS=Homo sapiens OX=9606 GN=ARPC1A PE=1 SV=2
773	Q9Y608	2.308038832096301E-06	1.9514791119886862E-05	0.00011741877140437041	5.842998949980789E-06	1.3179497314545649E-06	2.8928518127444123E-06	0.00014929540185053332	6	Leucine-rich repeat flightless-interacting protein 2 OS=Homo sapiens OX=9606 GN=LRRFIP2 PE=1 SV=1
774	P38117	9.509257855988891E-05	3.746293057681645E-05	4.834720098562191E-05	6.292945545105021E-05	4.7602079987912394E-05	4.382622266193794E-05	0.0003352604682232278	6	Electron transfer flavoprotein subunit beta OS=Homo sapiens OX=9606 GN=ETFB PE=1 SV=3
775	P46063	5.709037221803161E-05	2.1721544867252226E-05	4.0215966770940396E-05	4.6151853507946684E-05	1.1795313337656704E-05	2.498877872568469E-05	0.0002019638294275123	6	ATP-dependent DNA helicase Q1 OS=Homo sapiens OX=9606 GN=RECQL PE=1 SV=3
776	P51665	3.337384215009453E-05	2.5121083668967637E-05	3.4673817911056766E-05	4.216118129516022E-05	2.3195923553115807E-05	2.9541773077026047E-05	0.000188067621655421	6	26S proteasome non-ATPase regulatory subunit 7 OS=Homo sapiens OX=9606 GN=PSMD7 PE=1 SV=2
777	Q7L2H7	4.015051564851544E-05	1.8226608787183505E-05	2.6847283389720865E-05	4.4192996935406637E-05	1.7560213420180875E-05	2.758670213562928E-05	0.0001745643203166366	6	Eukaryotic translation initiation factor 3 subunit M OS=Homo sapiens OX=9606 GN=EIF3M PE=1 SV=1
778	O75506	5.868968173774266E-06		2.6224451389623664E-06	1.1935158099593645E-05	1.466193261508497E-06	5.053107308965758E-06	2.6945871982804532E-05	5	Heat shock factor-binding protein 1 OS=Homo sapiens OX=9606 GN=HSBP1 PE=1 SV=1
779	O60493	5.8997536600997764E-05	1.7442990190706427E-05	2.1045500542381163E-05	6.37931936099565E-05	1.6666767637162876E-05	4.8767825609505935E-05	0.00022671381419071067	6	Sorting nexin-3 OS=Homo sapiens OX=9606 GN=SNX3 PE=1 SV=3
780	Q9Y2B0	9.426795913529767E-05	6.129176275112714E-05	5.110485325245939E-05	8.012465944107464E-05	7.58374694695281E-05	4.288501142717336E-05	0.0004055117154766603	6	Protein canopy homolog 2 OS=Homo sapiens OX=9606 GN=CNPY2 PE=1 SV=1
781	Q9UL25	3.8343415579854514E-05	2.9050402266958498E-05	2.4522032799353013E-05	1.3860842913439594E-05	3.554400342362916E-05	2.38363871816531E-05	0.0001651570841648879	6	Ras-related protein Rab-21 OS=Homo sapiens OX=9606 GN=RAB21 PE=1 SV=3
782	Q969H8	9.664457828341217E-05	8.250381058030696E-05	7.20906714045611E-05	0.00012017459443008662	8.680880881869335E-05	7.668163182478522E-05	0.0005349040953418454	6	Myeloid-derived growth factor OS=Homo sapiens OX=9606 GN=MYDGF PE=1 SV=1
783	P99999	7.235253870974256E-05	7.091176889615227E-05	6.236365970462948E-05	4.255382357538493E-05	5.4378296645710844E-05	7.257558427226641E-05	0.00037513567180388647	6	Cytochrome c OS=Homo sapiens OX=9606 GN=CYCS PE=1 SV=2
784	O00244	3.450552571277284E-05	1.3704453726911024E-05	1.776023568115562E-05	2.405095297386725E-05	4.36438819089235E-06	2.6002286553251853E-05	0.00012038784283885094	6	Copper transport protein ATOX1 OS=Homo sapiens OX=9606 GN=ATOX1 PE=1 SV=1
785	Q15369	3.451353704160925E-05	2.3704765477302708E-05	3.769774203741914E-05	3.6936892537553793E-05	1.5042343487861088E-05	2.5135693591482875E-05	0.00017303097417322886	6	Elongin-C OS=Homo sapiens OX=9606 GN=ELOC PE=1 SV=1
786	O75340	3.6227479269793554E-05	4.2033552958184E-05	4.090254926704105E-05	1.4745511094844244E-05	5.950065151557472E-05	5.0844966544669824E-05	0.0002442547106501074	6	Programmed cell death protein 6 OS=Homo sapiens OX=9606 GN=PDCD6 PE=1 SV=1
787	P68402	2.1640308107305466E-05	1.5538142375978163E-05	2.8679216608911744E-05	5.7307868572799315E-05	2.2881410517872734E-05	2.9713803610475976E-05	0.00017576074979334336	6	Platelet-activating factor acetylhydrolase IB subunit alpha2 OS=Homo sapiens OX=9606 GN=PAFAH1B2 PE=1 SV=1
788	P20290	9.131003633653392E-06	1.073592473691273E-05	1.0645076244996723E-05	1.6930120933041998E-05	9.747654125949085E-06	1.1864117358349354E-05	6.905389703290328E-05	6	Transcription factor BTF3 OS=Homo sapiens OX=9606 GN=BTF3 PE=1 SV=1
789	Q9BWS9	1.4010944732188573E-05	7.88196236245024E-06	7.673682751677959E-06	5.741861598250289E-06	6.822270668085815E-06	4.893956630374941E-06	4.7024678743027815E-05	6	Chitinase domain-containing protein 1 OS=Homo sapiens OX=9606 GN=CHID1 PE=1 SV=1
790	Q9BZF9	6.0850834775130085E-06	4.030348262678988E-06	2.437172210893503E-06	1.3544111287533633E-05	1.3147010770002611E-05	1.1181225804501996E-05	5.042495181312374E-05	6	Uveal autoantigen with coiled-coil domains and ankyrin repeats OS=Homo sapiens OX=9606 GN=UACA PE=1 SV=2
791	Q16698	2.1028583175478797E-05	2.4069898825851814E-05	2.7618287291119055E-05	1.2300731654675316E-05	1.5405162590526362E-05	1.7216952528941708E-05	0.00011763961606659306	6	2,4-dienoyl-CoA reductase, mitochondrial OS=Homo sapiens OX=9606 GN=DECR1 PE=1 SV=1
792	Q12874	1.509775055108368E-05	7.739000859628905E-06	4.242457227049922E-06		1.2735120553691242E-05	1.1448569467378856E-05	5.12628986588326E-05	5	Splicing factor 3A subunit 3 OS=Homo sapiens OX=9606 GN=SF3A3 PE=1 SV=1
793	Q9HB90	3.5728929568517687E-06	2.4320341205958013E-05	1.6928322089491708E-06	5.466853091687767E-06	1.5041919875431537E-06		3.655711145098987E-05	5	Ras-related GTP-binding protein C OS=Homo sapiens OX=9606 GN=RRAGC PE=1 SV=1
794	Q13155	1.0783569726309305E-05	1.5966683471230278E-05	2.105741535450279E-05	3.813049513795273E-05	1.3483880908087973E-05	1.4476397416917216E-05	0.0001138984420150003	6	Aminoacyl tRNA synthase complex-interacting multifunctional protein 2 OS=Homo sapiens OX=9606 GN=AIMP2 PE=1 SV=2
795	Q9NX40	2.089015628853257E-05	1.2357668311354959E-05	1.0639890639613954E-05		1.112894755580056E-05	9.928966681859179E-05	0.00015430632961389382	5	OCIA domain-containing protein 1 OS=Homo sapiens OX=9606 GN=OCIAD1 PE=1 SV=1
796	O43169	1.3036478104145518E-05	3.076907251606103E-05	3.51085773465311E-05	1.3709794180401354E-05	4.5874093074416773E-05	3.2628716089777156E-05	0.00017112673131133296	6	Cytochrome b5 type B OS=Homo sapiens OX=9606 GN=CYB5B PE=1 SV=3
797	O14737	1.585442240804685E-05	1.4608361322465677E-05	1.5614760848962064E-05	1.9545392012618842E-05	1.1152665024503538E-05	1.5042858495466677E-05	9.181846011206364E-05	6	Programmed cell death protein 5 OS=Homo sapiens OX=9606 GN=PDCD5 PE=1 SV=3
798	P21281	1.5248345631141838E-05	1.1728570262293364E-05	1.2623494645395083E-05	4.578166420018345E-05	2.2134858438302703E-05	1.7002124166266764E-05	0.0001245190573435832	6	V-type proton ATPase subunit B, brain isoform OS=Homo sapiens OX=9606 GN=ATP6V1B2 PE=1 SV=3
799	P30038	7.348769334381309E-06	4.230382256692359E-06	5.786425621889584E-06	7.986992407774373E-06	3.509402455578444E-06	5.471725140656902E-06	3.433369721697297E-05	6	Delta-1-pyrroline-5-carboxylate dehydrogenase, mitochondrial OS=Homo sapiens OX=9606 GN=ALDH4A1 PE=1 SV=3
800	Q9UHX1	6.762499378414633E-06	3.4537414503175457E-06	4.76328905192272E-06	1.1611007953730481E-06	7.594795558863892E-06	3.993135900131992E-06	2.772856213502383E-05	6	Poly(U)-binding-splicing factor PUF60 OS=Homo sapiens OX=9606 GN=PUF60 PE=1 SV=1
801	Q15185	4.8798261186511685E-05	4.027949875850021E-05	5.4102744094566065E-05	6.93316664257454E-05	2.3383241886055805E-05	2.5017937461930276E-05	0.00026091334981330944	6	Prostaglandin E synthase 3 OS=Homo sapiens OX=9606 GN=PTGES3 PE=1 SV=1
802	Q08J23	5.270803019546841E-06	1.478017683052485E-06	6.357325400554008E-06	8.504500906708344E-06	2.943817347828223E-06	5.207603145825202E-06	2.97620675035151E-05	6	RNA cytosine C(5)-methyltransferase NSUN2 OS=Homo sapiens OX=9606 GN=NSUN2 PE=1 SV=2
803	Q14011	1.773220337769664E-05	6.849720917311909E-06	1.0446240484311541E-05	4.77155781124134E-06	1.6432214803447766E-05	2.0660605149976735E-05	7.689254254398593E-05	6	Cold-inducible RNA-binding protein OS=Homo sapiens OX=9606 GN=CIRBP PE=1 SV=1
804	O75629	1.2464380267758145E-05		2.08297921010569E-06	6.573926434661595E-06			2.112128591252543E-05	3	Protein CREG1 OS=Homo sapiens OX=9606 GN=CREG1 PE=1 SV=1
805	Q96A49	9.111034335919361E-06	7.984486277917178E-06	5.071333456006713E-06	2.9745884438703246E-06		8.176086444163008E-06	3.3317528957876584E-05	5	Synapse-associated protein 1 OS=Homo sapiens OX=9606 GN=SYAP1 PE=1 SV=1
806	Q9Y3B3	5.115949649684077E-05	7.402766534319826E-05	5.177063547474637E-05	3.1390250960183105E-05	8.395797429385166E-05	5.294395719839314E-05	0.0003452499797672133	6	Transmembrane emp24 domain-containing protein 7 OS=Homo sapiens OX=9606 GN=TMED7 PE=1 SV=2
807	Q8IY81	4.614895909562592E-06	2.92898912235962E-06	3.566034785075295E-06		4.016963547016759E-06	3.970624578817918E-06	1.909750794283218E-05	5	pre-rRNA 2'-O-ribose RNA methyltransferase FTSJ3 OS=Homo sapiens OX=9606 GN=FTSJ3 PE=1 SV=2
808	P10515	1.6932870829804097E-05	1.3757860478284953E-05	1.7683307176576604E-05	2.4599114567944066E-05	3.118356731152013E-05	9.457948062825726E-05	0.00019873620099238712	6	Dihydrolipoyllysine-residue acetyltransferase component of pyruvate dehydrogenase complex, mitochondrial OS=Homo sapiens OX=9606 GN=DLAT PE=1 SV=3
809	Q53GS9	5.283017627150066E-06	1.334352628022052E-06	8.829992917367741E-07		1.3454984602002909E-06	1.4533528550411655E-06	1.0299220862150347E-05	5	U4/U6.U5 tri-snRNP-associated protein 2 OS=Homo sapiens OX=9606 GN=USP39 PE=1 SV=2
810	O15118	1.2816322084473095E-05	2.7520259421556476E-05	1.7888863979083652E-05	1.3722456932755584E-05	1.4403949654036541E-05	1.4505283069816892E-05	0.00010085713514172224	6	NPC intracellular cholesterol transporter 1 OS=Homo sapiens OX=9606 GN=NPC1 PE=1 SV=2
811	P53990	5.460702842144312E-06	7.444754403174925E-07	2.152374830146585E-06	3.7596746796314837E-06		2.9205535195783233E-06	1.5037781311818196E-05	5	IST1 homolog OS=Homo sapiens OX=9606 GN=IST1 PE=1 SV=1
812	Q7L523	3.0716300560169052E-06	5.309570418608339E-06	4.396648684867062E-06	4.710135199817245E-06	3.59541311539175E-06	2.515232450288521E-06	2.3598629924989825E-05	6	Ras-related GTP-binding protein A OS=Homo sapiens OX=9606 GN=RRAGA PE=1 SV=1
814	Q8IX12	4.647666056427664E-06		2.8718686132120343E-06		2.987937724306347E-06	4.721428586594251E-06	1.5228900980540297E-05	4	Cell division cycle and apoptosis regulator protein 1 OS=Homo sapiens OX=9606 GN=CCAR1 PE=1 SV=2
815	P09234	3.7959932377308614E-05	1.229766545613739E-05	1.2807210127922608E-05			2.9597534280963907E-05	9.266234224233251E-05	4	U1 small nuclear ribonucleoprotein C OS=Homo sapiens OX=9606 GN=SNRPC PE=1 SV=1
816	Q9HC07	7.734342264097344E-06	2.5500335120095617E-05	2.153402254025883E-05	4.545291448547439E-06	2.513601201627102E-05	9.946439337280415E-06	9.439644272655066E-05	6	Transmembrane protein 165 OS=Homo sapiens OX=9606 GN=TMEM165 PE=1 SV=1
817	Q9BQE5	6.739040379677336E-06	6.790079105891425E-06	8.927721535974138E-06	8.744182418629264E-06	1.628939817653911E-05	7.895928371672469E-06	5.538634998838374E-05	6	Apolipoprotein L2 OS=Homo sapiens OX=9606 GN=APOL2 PE=1 SV=1
818	Q9H832	4.640562084609762E-06	2.716427957663372E-06	6.1239967875983445E-06	1.0869890502394682E-05	1.7546951332675982E-06	4.06234350935343E-06	3.016791597488719E-05	6	Ubiquitin-conjugating enzyme E2 Z OS=Homo sapiens OX=9606 GN=UBE2Z PE=1 SV=2
819	Q8N5K1	6.502859514990984E-06	4.7038579571912785E-06	5.0135043061691666E-06	4.282750542917444E-06	5.087159171279208E-06	4.404066963449827E-05	6.963080112704634E-05	6	CDGSH iron-sulfur domain-containing protein 2 OS=Homo sapiens OX=9606 GN=CISD2 PE=1 SV=1
820	Q6P9B6	4.169600246845097E-06	1.1370913093801772E-05	1.0856442638810803E-05		1.2705548718648177E-05	9.380329707470615E-06	4.848283440557647E-05	5	MTOR-associated protein MEAK7 OS=Homo sapiens OX=9606 GN=MEAK7 PE=1 SV=2
821	Q9H0U6	5.346742633712343E-06	4.977203882333491E-06	7.791170500677106E-06	1.696403418207809E-07	5.48761503521748E-06	3.1884190185393516E-06	2.6960791412300558E-05	6	39S ribosomal protein L18, mitochondrial OS=Homo sapiens OX=9606 GN=MRPL18 PE=1 SV=1
825	O95861	3.213205453059173E-06	1.744132728237297E-06	5.4853486455403714E-06	4.9419879204452925E-06		6.312267593623316E-06	2.169694234090545E-05	5	3'(2'),5'-bisphosphate nucleotidase 1 OS=Homo sapiens OX=9606 GN=BPNT1 PE=1 SV=1
827	Q9NZ01	1.9650012513323622E-05	3.549109691926758E-05	2.8169065666593488E-05	1.1337433217394185E-05	3.015278242620919E-05	2.0160519294177412E-05	0.00014496091003696546	6	Very-long-chain enoyl-CoA reductase OS=Homo sapiens OX=9606 GN=TECR PE=1 SV=1
828	P53680	1.2499085371587227E-05	9.762033856527396E-06	8.011117798818028E-06	1.220624250353363E-05	9.074234685190142E-06	1.0220639984480294E-05	6.177335420013672E-05	6	AP-2 complex subunit sigma OS=Homo sapiens OX=9606 GN=AP2S1 PE=1 SV=2
829	Q92575	3.781160694462752E-06	3.7892039048935806E-06	4.189854467468746E-06	2.413676815035079E-06	4.821515387013626E-06	2.390940911323477E-06	2.1386352180197262E-05	6	UBX domain-containing protein 4 OS=Homo sapiens OX=9606 GN=UBXN4 PE=1 SV=2
830	O00217	3.643229451177406E-06	1.416302553194734E-06	6.508498024236978E-06	9.069759469740879E-07	7.370860062399404E-06	9.263548875538789E-06	2.91094149135214E-05	6	NADH dehydrogenase [ubiquinone] iron-sulfur protein 8, mitochondrial OS=Homo sapiens OX=9606 GN=NDUFS8 PE=1 SV=1
832	O94919	7.81014911802592E-06	7.777492625900615E-06	5.367131533682418E-06		1.1352061984900586E-05	7.128826619022977E-06	3.943566188153252E-05	5	Endonuclease domain-containing 1 protein OS=Homo sapiens OX=9606 GN=ENDOD1 PE=1 SV=2
833	O95486	4.121962674428452E-06	3.498946643514815E-06	1.8121945811201892E-06	4.4862073883241185E-06	1.8094441577516782E-06	2.2222400088713673E-06	1.795099545401062E-05	6	Protein transport protein Sec24A OS=Homo sapiens OX=9606 GN=SEC24A PE=1 SV=2
834	Q8IZL8	1.0750219996175973E-06	2.8312937973108816E-06	2.4804031543870536E-06		5.1387228789417005E-06	3.033061044955589E-06	1.4558502875212822E-05	5	Proline-, glutamic acid- and leucine-rich protein 1 OS=Homo sapiens OX=9606 GN=PELP1 PE=1 SV=2
835	O75937	3.461733074712153E-06	2.562500617198018E-05	3.0252433373520653E-06	3.1489345229230865E-07		5.926729800960258E-06	3.8353605837296966E-05	5	DnaJ homolog subfamily C member 8 OS=Homo sapiens OX=9606 GN=DNAJC8 PE=1 SV=2
837	Q9Y3A3	4.750109855050829E-06	5.409646571068351E-06	6.105319873051139E-06	4.676980003105671E-06	5.771673678392525E-06	2.1258058166516864E-06	2.8839535797320204E-05	6	MOB-like protein phocein OS=Homo sapiens OX=9606 GN=MOB4 PE=1 SV=1
838	O75153	9.639607495753031E-07	7.226875467895404E-07	1.8522210155429243E-06	6.453304305532747E-06			9.992173617440515E-06	4	Clustered mitochondria protein homolog OS=Homo sapiens OX=9606 GN=CLUH PE=1 SV=2
839	P49593	1.0853077620459731E-06	2.1962745431694656E-06	2.7624550395421806E-06	7.5569056579797665E-06	2.090552117980015E-06	1.515428343739932E-06	1.7206923464457333E-05	6	Protein phosphatase 1F OS=Homo sapiens OX=9606 GN=PPM1F PE=1 SV=3
840	Q13907	1.2164581575596438E-06	5.146735797989631E-06	4.4056302229384426E-06	4.8033046388272136E-06			1.557212881731493E-05	4	Isopentenyl-diphosphate Delta-isomerase 1 OS=Homo sapiens OX=9606 GN=IDI1 PE=1 SV=2
841	P15151	2.3082894910816117E-06	8.277640674938752E-06			4.739260231565828E-06	3.079091561325682E-06	1.8404281958911875E-05	4	Poliovirus receptor OS=Homo sapiens OX=9606 GN=PVR PE=1 SV=2
844	Q9P2B2	2.738686269370668E-06	1.8504818631610882E-06	1.2610472915145156E-05	1.1190033037039505E-06	7.443175355189212E-06	3.373096463567344E-06	2.9134916170137418E-05	6	Prostaglandin F2 receptor negative regulator OS=Homo sapiens OX=9606 GN=PTGFRN PE=1 SV=2
846	Q9UJW0	8.891572246778975E-07		8.807202200646859E-07	3.538571547320455E-06		1.5160864561412855E-06	6.824535448204324E-06	4	Dynactin subunit 4 OS=Homo sapiens OX=9606 GN=DCTN4 PE=1 SV=1
847	Q92665	2.2295952863070836E-06	7.450552611069546E-07	1.5268718456719826E-06	3.344946678694521E-06	1.776417805506097E-06	2.179701485694584E-06	1.1802588362981223E-05	6	28S ribosomal protein S31, mitochondrial OS=Homo sapiens OX=9606 GN=MRPS31 PE=1 SV=3
848	P49757	1.6816734528956863E-06	2.4942781769778737E-06	1.9629936524192397E-06	7.084307841307254E-07	1.9226282738620034E-06	1.7172629362256448E-06	1.0487267276511173E-05	6	Protein numb homolog OS=Homo sapiens OX=9606 GN=NUMB PE=1 SV=2
849	P49406	2.0199688190503093E-06	1.0702910100307055E-06		9.95016956394482E-07	2.368650400966208E-06	4.149812710250357E-06	1.0603739896692061E-05	5	39S ribosomal protein L19, mitochondrial OS=Homo sapiens OX=9606 GN=MRPL19 PE=1 SV=2
850	Q14CX7	6.089837569495542E-07		4.4610467947658455E-07				1.0550884364261387E-06	2	N-alpha-acetyltransferase 25, NatB auxiliary subunit OS=Homo sapiens OX=9606 GN=NAA25 PE=1 SV=1
851	Q96IJ6	2.940926460134752E-06	1.954154795751283E-06	9.15137924334857E-07	1.3035347695905063E-05		6.766972995453236E-07	1.9522264175671278E-05	5	Mannose-1-phosphate guanyltransferase alpha OS=Homo sapiens OX=9606 GN=GMPPA PE=1 SV=1
852	Q9UI26	7.231019013708153E-07		3.5549172480251197E-07	2.0474039504430777E-06		9.378264650600283E-07	4.063824041676433E-06	4	Importin-11 OS=Homo sapiens OX=9606 GN=IPO11 PE=1 SV=1
853	O00471	1.3139990604530618E-06		3.5519005874393106E-06	2.2551543762250513E-06	4.197937950800351E-07	2.4568076983440437E-06	9.997655517541503E-06	5	Exocyst complex component 5 OS=Homo sapiens OX=9606 GN=EXOC5 PE=1 SV=1
854	Q9Y5K6	9.522454053841313E-07	9.93562179939212E-07	1.3570007564553843E-06		2.112804074137028E-07	3.218071714310856E-06	6.732160463503287E-06	5	CD2-associated protein OS=Homo sapiens OX=9606 GN=CD2AP PE=1 SV=1
859	O43617	5.267477323881395E-06		5.0513584170964E-06	7.88836788472391E-06	2.323073207743733E-06	4.066357694659649E-06	2.4596634528105087E-05	5	Trafficking protein particle complex subunit 3 OS=Homo sapiens OX=9606 GN=TRAPPC3 PE=1 SV=1
860	Q5H9R7	6.015339135476519E-07		1.742609975069787E-06	1.2246064690524688E-06		1.5590949551969881E-06	5.127845312866896E-06	4	Serine/threonine-protein phosphatase 6 regulatory subunit 3 OS=Homo sapiens OX=9606 GN=PPP6R3 PE=1 SV=2
863	O43707	0.0012070443370308238	0.0012727764023768053	0.0012774801155811563	0.0009961795293200412	0.00157058750270512	0.0013744450766458747	0.0076985129636598214	6	Alpha-actinin-4 OS=Homo sapiens OX=9606 GN=ACTN4 PE=1 SV=2
865	Q03252	0.00011961321377052176	7.633993604079197E-05	9.372869328558964E-05		0.00011057837415375107	9.436545397574474E-05	0.0004946256712263992	5	Lamin-B2 OS=Homo sapiens OX=9606 GN=LMNB2 PE=1 SV=4
866	P53396	0.0003929890456914699	0.000265348395859557	0.0003559910866757117	0.00044284152418188217	0.00013932790550589684	0.0002512583733868969	0.0018477563313014146	6	ATP-citrate synthase OS=Homo sapiens OX=9606 GN=ACLY PE=1 SV=3
868	Q02952	0.00026367599742488834	0.00020342458802757033	0.00044137532995640436	0.00019190739868130992	0.00020086027067215247	0.0004342619745627353	0.0017355055593250607	6	A-kinase anchor protein 12 OS=Homo sapiens OX=9606 GN=AKAP12 PE=1 SV=4
869	Q14764	0.0002959520170251563	0.00021328123075365038	0.0003179405159067586	0.00036974237113376044	0.00020216283146497535	0.0003007189880466505	0.0016997979543309516	6	Major vault protein OS=Homo sapiens OX=9606 GN=MVP PE=1 SV=4
870	P02461	3.227719719923916E-05	2.0701309825429422E-05	1.3022403704503195E-06	8.409521181396986E-05	6.410862013276814E-05	0.00010346415541323046	0.0003059487347550874	6	Collagen alpha-1(III) chain OS=Homo sapiens OX=9606 GN=COL3A1 PE=1 SV=4
871	Q9Y678	0.00017480629127813508	7.405596935021156E-05	0.0001280264602181564	0.00023494375717251164	7.177355295120627E-05	0.00018245156274138388	0.0008660575937116049	6	Coatomer subunit gamma-1 OS=Homo sapiens OX=9606 GN=COPG1 PE=1 SV=1
872	P31946	0.00013185034528057226	8.367215934845943E-05	0.00010865268594368983	0.0001268332680203998	6.967358527523862E-05	0.00011860491359238807	0.000639286957460748	6	14-3-3 protein beta/alpha OS=Homo sapiens OX=9606 GN=YWHAB PE=1 SV=3
873	P63104	0.0005400678145071412	0.00028076340081194213	0.00048064767456145656	0.0005753106592756359	0.00034767414790009285	0.0003523901940436459	0.002576853891099915	6	14-3-3 protein zeta/delta OS=Homo sapiens OX=9606 GN=YWHAZ PE=1 SV=1
874	Q14152	9.874034346096469E-05	6.965929853977846E-05	8.263477952192427E-05	0.00011032686855039757	5.214969991307581E-05	0.00013126796685752125	0.0005447789568436621	6	Eukaryotic translation initiation factor 3 subunit A OS=Homo sapiens OX=9606 GN=EIF3A PE=1 SV=1
875	P32119	7.983392013287857E-05	4.618062742858024E-05	3.9776571349568073E-05	6.983116608757299E-05	1.9524999725024788E-05	4.3431596278211544E-05	0.00029857888100183624	6	Peroxiredoxin-2 OS=Homo sapiens OX=9606 GN=PRDX2 PE=1 SV=5
876	P36578	0.0004201820808629686	0.0003039229489719367	0.0003744200853525731	0.0004902549633790804	0.00045290707312322834	0.0003928954021672166	0.0024345825538570035	6	60S ribosomal protein L4 OS=Homo sapiens OX=9606 GN=RPL4 PE=1 SV=5
877	P12277	6.775846271927449E-05	6.421969836414936E-05	9.092728575067211E-05	0.0001083153154173764	2.2773918348798937E-05	6.0073730423286544E-05	0.0004140684110235578	6	Creatine kinase B-type OS=Homo sapiens OX=9606 GN=CKB PE=1 SV=1
878	O14980	4.305978976240949E-05	2.4754378921114484E-05	5.5859675627113184E-05	0.00010098845495414012	3.5399084415019955E-05	6.238590665602807E-05	0.0003224472903358253	6	Exportin-1 OS=Homo sapiens OX=9606 GN=XPO1 PE=1 SV=1
879	P12081	4.725439886235324E-05	2.5161563450363398E-05	4.346056304458264E-05	3.225181290068114E-05	1.5060540865947991E-05	1.8579871773121915E-05	0.0001817687508970503	6	Histidine--tRNA ligase, cytoplasmic OS=Homo sapiens OX=9606 GN=HARS1 PE=1 SV=2
880	P07954	6.588836190031019E-05	9.810163700166953E-05	7.278337770744306E-05	9.831767933013338E-05	7.290275955088176E-05	7.488836700870425E-05	0.00048288218249914217	6	Fumarate hydratase, mitochondrial OS=Homo sapiens OX=9606 GN=FH PE=1 SV=3
881	Q99497	0.00021303598407128153	0.00010349095402232783	0.00012152977531721979	0.0002457158232367566	8.039400858547141E-05	0.00014679321586313557	0.0009109597610961928	6	Parkinson disease protein 7 OS=Homo sapiens OX=9606 GN=PARK7 PE=1 SV=2
882	Q9Y3A5	5.611016698417815E-05	1.0619290163306391E-05	2.81975194257081E-05	4.335467251177594E-05	8.957088001580692E-06	6.576643060806818E-05	0.00021300516769461747	6	Ribosome maturation protein SBDS OS=Homo sapiens OX=9606 GN=SBDS PE=1 SV=4
883	Q9UN86	9.096959764727781E-06	1.2799106714932002E-05	8.834919671328735E-06	6.333275790993404E-06	4.972828196891483E-06	6.906549981110321E-06	4.894364011998373E-05	6	Ras GTPase-activating protein-binding protein 2 OS=Homo sapiens OX=9606 GN=G3BP2 PE=1 SV=2
884	P54725	6.7040071789663825E-06	5.421255139515055E-06	4.016905460885698E-06	1.0946339817690802E-05	2.70527898134595E-06	8.460381383882188E-06	3.825416796228608E-05	6	UV excision repair protein RAD23 homolog A OS=Homo sapiens OX=9606 GN=RAD23A PE=1 SV=1
885	Q13740	0.00010896597622115568	0.00021133458902273166	5.243966795591436E-05	2.047330376716715E-06	9.061506260039814E-05	7.21831973041389E-05	0.0005375858234810555	6	CD166 antigen OS=Homo sapiens OX=9606 GN=ALCAM PE=1 SV=2
886	P35232	9.3625750067345E-05	0.00017244788168891632	0.0001559011006869642	9.160647277251336E-06	0.0001245491716291827	0.00019653989642523542	0.000752224447774895	6	Prohibitin OS=Homo sapiens OX=9606 GN=PHB PE=1 SV=1
887	Q9UNM6	8.605343073216219E-05	3.4335389854956046E-05	5.331669157196834E-05	6.877143722895237E-05	4.4325876181036436E-05	5.9101292480867076E-05	0.0003459041180499425	6	26S proteasome non-ATPase regulatory subunit 13 OS=Homo sapiens OX=9606 GN=PSMD13 PE=1 SV=2
888	P52565	0.0002419992504638613	0.00018398429486324173	0.00022177364539369457	0.00032237674531128776	0.00015129341735211998	0.0002456615091663149	0.0013670888625505202	6	Rho GDP-dissociation inhibitor 1 OS=Homo sapiens OX=9606 GN=ARHGDIA PE=1 SV=3
889	P55795	1.599872329980177E-05	1.7684362293371378E-05	2.046522249717369E-05	6.84253329453849E-06	2.8412472169115887E-05	2.714999624718575E-05	0.00011655330980118696	6	Heterogeneous nuclear ribonucleoprotein H2 OS=Homo sapiens OX=9606 GN=HNRNPH2 PE=1 SV=1
890	P60891	9.44302493704315E-06	6.790199491982835E-06	1.0341546811279509E-05	5.162606754246915E-06	7.500920119639749E-06	9.341749053604771E-06	4.858004716779693E-05	6	Ribose-phosphate pyrophosphokinase 1 OS=Homo sapiens OX=9606 GN=PRPS1 PE=1 SV=2
891	P62081	0.00017131374455952323	0.00019754803282094873	0.00019915060471370287	0.00020603652919262645	0.0002239442978836167	0.00021556509794656842	0.0012135583071169864	6	40S ribosomal protein S7 OS=Homo sapiens OX=9606 GN=RPS7 PE=1 SV=1
892	P25398	0.0004347148334211444	8.077016089421974E-05	0.00012375817219738164	0.00020994524082531662	0.00012384138852813227	0.0001626760463994432	0.0011357058422656378	6	40S ribosomal protein S12 OS=Homo sapiens OX=9606 GN=RPS12 PE=1 SV=3
893	P62917	0.00013617870482795136	0.00013083368215109967	0.0001235084674205604	0.0001614104177232022	0.00020962326365866357	0.00011228638316139573	0.0008738409189428728	6	60S ribosomal protein L8 OS=Homo sapiens OX=9606 GN=RPL8 PE=1 SV=2
894	P15586	6.0427238836017006E-05	4.443913730941959E-05	5.182234560094106E-05	5.33276078323823E-05	4.064418967285229E-05	4.55810337968238E-05	0.000296241553048436	6	N-acetylglucosamine-6-sulfatase OS=Homo sapiens OX=9606 GN=GNS PE=1 SV=3
895	P37837	0.00016129514713107072	9.469257171816667E-05	0.00010453443404390069	0.00015105858539993315	7.764770216035344E-05	0.00010854895626947702	0.0006977773967229016	6	Transaldolase OS=Homo sapiens OX=9606 GN=TALDO1 PE=1 SV=2
896	P17174	3.652098171180157E-05	4.232163777297548E-05	4.1040851455115696E-05	5.7583922481637485E-05	3.257117528459577E-05	1.9920693621760064E-05	0.00022995926232788604	6	Aspartate aminotransferase, cytoplasmic OS=Homo sapiens OX=9606 GN=GOT1 PE=1 SV=3
897	P20042	7.389138135720691E-05	3.32344610655424E-05	5.137511903380789E-05	4.850810357831418E-05	5.58936075791275E-05	6.251921617427114E-05	0.00032542188878827	6	Eukaryotic translation initiation factor 2 subunit 2 OS=Homo sapiens OX=9606 GN=EIF2S2 PE=1 SV=2
898	Q9Y5B9	3.991765878651235E-05	9.454516902488651E-06	1.6262694925073758E-05		4.245769569823273E-05	9.296536057292177E-06	0.00011738910236959966	5	FACT complex subunit SPT16 OS=Homo sapiens OX=9606 GN=SUPT16H PE=1 SV=1
899	O60313	8.441232776960692E-06	9.664046705467953E-06	8.401758714419824E-06		7.133003288504703E-06	8.385296660568705E-06	4.202533814592188E-05	5	Dynamin-like 120 kDa protein, mitochondrial OS=Homo sapiens OX=9606 GN=OPA1 PE=1 SV=3
900	Q03135	7.409971784587042E-05	0.00022363770717316253	0.0003434987262758445	3.564133178754287E-05	0.0002499826809455577	0.00022723012887479487	0.0011540902929027728	6	Caveolin-1 OS=Homo sapiens OX=9606 GN=CAV1 PE=1 SV=4
901	P60903	0.0011028571946202622	0.000347499607634715	0.00021753468106477003	9.928150590053444E-05	0.0002801435091551103	0.0010737421281093187	0.0031210586264847104	6	Protein S100-A10 OS=Homo sapiens OX=9606 GN=S100A10 PE=1 SV=2
902	O60551	4.7007224217436675E-06		1.4609911066628175E-05	4.6774243450185365E-06		8.18378279291039E-06	3.2171840626300774E-05	4	Glycylpeptide N-tetradecanoyltransferase 2 OS=Homo sapiens OX=9606 GN=NMT2 PE=1 SV=1
903	O43252	4.1214285691128085E-06	6.963906714962041E-06	4.928044277401167E-06	4.153880401479939E-06	7.762067763480861E-06	6.237043172700039E-06	3.4166370899136854E-05	6	Bifunctional 3'-phosphoadenosine 5'-phosphosulfate synthase 1 OS=Homo sapiens OX=9606 GN=PAPSS1 PE=1 SV=2
904	P16070	0.00015039319027132584	0.00010644424325304442	0.00010467552114289248	7.655339382035615E-05	8.894095498952694E-05	0.0001778212378699673	0.0007048285413471132	6	CD44 antigen OS=Homo sapiens OX=9606 GN=CD44 PE=1 SV=3
905	Q7L576	1.6584637041355613E-05	2.9973053449227025E-05	3.3974419086990165E-05	3.530264283916658E-05	1.0713805736878277E-05	1.939066162991116E-05	0.00014593921978352882	6	Cytoplasmic FMR1-interacting protein 1 OS=Homo sapiens OX=9606 GN=CYFIP1 PE=1 SV=1
906	O95479	3.141480833139519E-05	2.035749553387587E-05	1.597633926431674E-05	2.0623375257303833E-05	1.2331023626391456E-05	1.793721843890367E-05	0.00011864026045218676	6	GDH/6PGL endoplasmic bifunctional protein OS=Homo sapiens OX=9606 GN=H6PD PE=1 SV=2
907	Q63ZY3	1.1071270065194525E-05	1.0690190483187731E-05	2.420409353231038E-05	2.250548973079191E-05	1.2658387827124327E-05	1.79835830318665E-05	9.911301467047536E-05	6	KN motif and ankyrin repeat domain-containing protein 2 OS=Homo sapiens OX=9606 GN=KANK2 PE=1 SV=1
908	Q93052	2.5372303991573173E-05	1.9210828353974742E-05	2.479002719738141E-05	4.10082946179714E-05	2.3260266744621404E-05	1.818178475647608E-05	0.0001518235056619982	6	Lipoma-preferred partner OS=Homo sapiens OX=9606 GN=LPP PE=1 SV=1
909	Q9Y3Z3	1.9850560225096688E-05	1.3400811015186722E-06	2.125704896425843E-05	2.8653010787163153E-05		1.8781474401405706E-06	7.29788485181775E-05	5	Deoxynucleoside triphosphate triphosphohydrolase SAMHD1 OS=Homo sapiens OX=9606 GN=SAMHD1 PE=1 SV=2
910	Q9UHB9	1.7334327236707143E-05	3.504915735395711E-05	4.295475389964926E-05	1.86461612804523E-05	1.2871399442442028E-05	4.536924638897134E-05	0.00017222504560217918	6	Signal recognition particle subunit SRP68 OS=Homo sapiens OX=9606 GN=SRP68 PE=1 SV=2
911	P13798	2.4654389855171798E-05	1.5619335592814057E-05	1.453831088115717E-05	2.3808975162909942E-05	3.314383582063532E-06	9.10926037384879E-06	9.104465544796529E-05	6	Acylamino-acid-releasing enzyme OS=Homo sapiens OX=9606 GN=APEH PE=1 SV=4
912	P63220	7.661485606038471E-05	6.283153521102297E-05	6.19590885895077E-05	7.133785264893851E-05	7.080636856045323E-05	5.648004661375562E-05	0.00040002974768406276	6	40S ribosomal protein S21 OS=Homo sapiens OX=9606 GN=RPS21 PE=1 SV=1
913	Q14254	3.539417688907052E-05	8.458802844814509E-06	7.641930414036638E-06	2.89846754429177E-06	1.7266869262918164E-05	2.136791397362166E-05	9.302816092875325E-05	6	Flotillin-2 OS=Homo sapiens OX=9606 GN=FLOT2 PE=1 SV=2
914	Q9ULZ3	8.590147686455768E-06	2.5650979653626702E-06	1.7398609158744333E-05	1.7383684569176827E-05	2.4446518206122377E-06	1.3373433372293738E-05	6.175562457264556E-05	6	Apoptosis-associated speck-like protein containing a CARD OS=Homo sapiens OX=9606 GN=PYCARD PE=1 SV=2
915	Q9BR76	3.20222228538414E-05	2.8826039652139534E-05	3.9871494038441557E-05	5.449522363387595E-05	2.5962763741586023E-05	3.403105927321002E-05	0.0002152088031930945	6	Coronin-1B OS=Homo sapiens OX=9606 GN=CORO1B PE=1 SV=1
916	P48147	9.842042072352734E-06	1.059025278457264E-05	1.3230050002770398E-05	2.1877471369600525E-05	3.244995212408531E-06	9.408098618661748E-06	6.819291006036657E-05	6	Prolyl endopeptidase OS=Homo sapiens OX=9606 GN=PREP PE=1 SV=2
917	Q9Y639	1.8773471137087698E-05	3.115051315846029E-05	2.9202448362905684E-05	7.062600060610434E-06	2.1187280100293514E-05	3.843474588761745E-05	0.00014581105870697508	6	Neuroplastin OS=Homo sapiens OX=9606 GN=NPTN PE=1 SV=2
918	P49755	8.097156211594924E-05	8.330074631187637E-05	8.504005715268294E-05	3.683935266719717E-05	0.0001352196073237076	9.390245452140734E-05	0.0005152737800928208	6	Transmembrane emp24 domain-containing protein 10 OS=Homo sapiens OX=9606 GN=TMED10 PE=1 SV=2
919	Q6P2E9	2.482666595861859E-06	7.881253445486095E-07	3.790362544801992E-06	5.68401613407379E-06	1.8224429610548085E-06	3.679799182115026E-06	1.8247412762456084E-05	6	Enhancer of mRNA-decapping protein 4 OS=Homo sapiens OX=9606 GN=EDC4 PE=1 SV=1
920	Q99584	0.00010450434314027122	3.3910621492100614E-05	5.85728415090123E-05	1.5869701104832837E-05	2.0091949604356474E-05	7.18082094517443E-05	0.0003047576663023177	6	Protein S100-A13 OS=Homo sapiens OX=9606 GN=S100A13 PE=1 SV=1
921	Q6PKG0	4.492341981655497E-06	3.888880250958762E-06	6.6479335443062905E-06	6.932602057697104E-06	7.733976876088874E-06	2.5991873444167634E-06	3.2294922055123286E-05	6	La-related protein 1 OS=Homo sapiens OX=9606 GN=LARP1 PE=1 SV=2
922	P40121	5.430067888416135E-05	2.5411539714150302E-05	5.272067443228096E-05	0.00012289009255858011	2.414695243395281E-05	4.3745165026515025E-05	0.0003232151030496405	6	Macrophage-capping protein OS=Homo sapiens OX=9606 GN=CAPG PE=1 SV=2
923	Q9UHV9	9.048283441041336E-06	6.162829823029144E-06	6.901737670026743E-06	2.0337680692471954E-05	4.572403231010346E-06	1.591174733080344E-05	6.293468218838296E-05	6	Prefoldin subunit 2 OS=Homo sapiens OX=9606 GN=PFDN2 PE=1 SV=1
924	Q9Y5K8	2.441466640741181E-06	1.7471989830310893E-06	1.0909969836593673E-06	9.716984582847393E-06	2.6007671541859354E-06	2.0817250042216537E-06	1.967913934868662E-05	6	V-type proton ATPase subunit D OS=Homo sapiens OX=9606 GN=ATP6V1D PE=1 SV=1
925	P84157	2.665658714394572E-05	9.648690092424096E-06	1.7918319085324257E-05	3.3987059508909376E-06	2.8104351357694537E-05	1.940990431783917E-05	0.00010513655794811873	6	Matrix-remodeling-associated protein 7 OS=Homo sapiens OX=9606 GN=MXRA7 PE=1 SV=1
926	Q96M27	8.66471562927624E-06	1.5751221583979777E-06	5.778421504666217E-06	6.883605073656537E-06	4.245652966484519E-06	3.4359397895742136E-06	3.0583457122055705E-05	6	Protein PRRC1 OS=Homo sapiens OX=9606 GN=PRRC1 PE=1 SV=1
927	P09132	3.013409676491527E-06	2.441351111749553E-06	2.8722474091309256E-06	4.386266667402672E-06	2.9095570570497315E-06	3.952970698439105E-06	1.9575802620263513E-05	6	Signal recognition particle 19 kDa protein OS=Homo sapiens OX=9606 GN=SRP19 PE=1 SV=3
928	Q9Y5U9	4.357291333956819E-05	5.34896370562729E-05	2.3379041749434717E-05	6.832077504050718E-05	2.109924895329086E-05	6.058745917218375E-05	0.00027044907531125764	6	Immediate early response 3-interacting protein 1 OS=Homo sapiens OX=9606 GN=IER3IP1 PE=1 SV=1
929	Q9UM22	2.361607240940768E-05	9.014921100729852E-06	1.4028608222522232E-05	1.449055639142584E-05	1.1587621484344982E-05	6.853286630108159E-06	7.959106623853875E-05	6	Mammalian ependymin-related protein 1 OS=Homo sapiens OX=9606 GN=EPDR1 PE=1 SV=2
930	P25445	4.5795222615697865E-06	4.265900577155642E-06	1.6483013416683014E-06		2.9186204776319153E-06	2.3337938257764488E-06	1.5746138483802094E-05	5	Tumor necrosis factor receptor superfamily member 6 OS=Homo sapiens OX=9606 GN=FAS PE=1 SV=1
931	Q9UNF1	8.423908064236867E-07	1.0770359799115449E-06		2.6377837666365586E-06	1.3677277329517176E-06	1.8746152387907644E-06	7.799553524714272E-06	5	Melanoma-associated antigen D2 OS=Homo sapiens OX=9606 GN=MAGED2 PE=1 SV=2
932	Q96AQ6	6.137712848523827E-06	4.142093389913463E-06	6.230131567974385E-06	2.6361390649818424E-06	8.334156241828329E-06	5.154544830394754E-06	3.26347779436166E-05	6	Pre-B-cell leukemia transcription factor-interacting protein 1 OS=Homo sapiens OX=9606 GN=PBXIP1 PE=1 SV=1
933	Q09161	5.865383164398797E-06	3.5750058552171384E-06	2.0989693454254674E-06	4.799961550096711E-07	2.80796823565023E-06	3.0082375220023656E-06	1.7835560277703668E-05	6	Nuclear cap-binding protein subunit 1 OS=Homo sapiens OX=9606 GN=NCBP1 PE=1 SV=1
934	Q9NUQ7	5.679187426146425E-06	2.3586492533493414E-06	3.7538683694491457E-06	3.885860082965437E-07	9.252145822199961E-06	4.519274329543059E-06	2.5951711208984476E-05	6	Ufm1-specific protease 2 OS=Homo sapiens OX=9606 GN=UFSP2 PE=1 SV=3
935	Q9BTT0	5.2357885786220675E-06	1.389749716169247E-06	6.4242440351575464E-06	1.1556188594298316E-05	4.5226348581174705E-06		2.9128605782364646E-05	5	Acidic leucine-rich nuclear phosphoprotein 32 family member E OS=Homo sapiens OX=9606 GN=ANP32E PE=1 SV=1
936	P37198	2.8337041601184194E-05	8.569530028918842E-07	8.571939077415516E-05	1.0564098201688994E-06	3.2846121531068815E-05	5.2910823189010775E-06	0.00015410699904837004	6	Nuclear pore glycoprotein p62 OS=Homo sapiens OX=9606 GN=NUP62 PE=1 SV=3
937	P13716	2.6887565324237548E-06		8.371396258969911E-08	8.286961803626466E-06			1.105943229863992E-05	3	Delta-aminolevulinic acid dehydratase OS=Homo sapiens OX=9606 GN=ALAD PE=1 SV=1
938	Q96AT9	5.005897640755235E-06		2.285881460017285E-06	8.965969130160968E-06		3.0876089358509943E-06	1.9345357166784482E-05	4	Ribulose-phosphate 3-epimerase OS=Homo sapiens OX=9606 GN=RPE PE=1 SV=1
939	Q15050	3.270838926994726E-06	8.82936276441558E-06	8.335040167049805E-06		8.404277113846833E-06	6.8824517793804875E-06	3.572197075168743E-05	5	Ribosome biogenesis regulatory protein homolog OS=Homo sapiens OX=9606 GN=RRS1 PE=1 SV=2
940	O43294	4.149218876162202E-06	1.4813759828829135E-05	9.060731608300376E-06	8.815371888315454E-06	1.9167834455928622E-05	1.1214249709865613E-05	6.72211663674014E-05	6	Transforming growth factor beta-1-induced transcript 1 protein OS=Homo sapiens OX=9606 GN=TGFB1I1 PE=1 SV=2
941	O14653	2.370983175728862E-06	6.213590802295911E-06	3.5041680953531804E-06	1.2222420353134262E-06	7.661612173267592E-06	4.301651199840008E-06	2.527424748179898E-05	6	Golgi SNAP receptor complex member 2 OS=Homo sapiens OX=9606 GN=GOSR2 PE=1 SV=2
942	Q9H553	4.089094495001596E-06	1.273788104955749E-05	7.65829622615151E-06	1.3838598326271358E-06	1.278156297756469E-05	1.8798463546234154E-06	4.053054093552584E-05	6	Alpha-1,3/1,6-mannosyltransferase ALG2 OS=Homo sapiens OX=9606 GN=ALG2 PE=1 SV=1
943	P28072	1.728365851477939E-05	1.2940009965613571E-05	7.971493449645416E-06	1.3104853543262259E-05	9.01735411007336E-06	6.191875337149995E-06	6.650924492052399E-05	6	Proteasome subunit beta type-6 OS=Homo sapiens OX=9606 GN=PSMB6 PE=1 SV=4
944	Q9Y6C9	7.367842884892363E-06	2.5888435277827264E-05	7.462972323081886E-06		2.5540303795624764E-05	4.2906922232650265E-05	0.00010916647651407655	5	Mitochondrial carrier homolog 2 OS=Homo sapiens OX=9606 GN=MTCH2 PE=1 SV=1
945	O00743	8.625988674189501E-07		3.6396704640281715E-06	3.019338431104457E-06			7.521607762551579E-06	3	Serine/threonine-protein phosphatase 6 catalytic subunit OS=Homo sapiens OX=9606 GN=PPP6C PE=1 SV=1
949	O15269	9.3074164894048E-06	6.259399131160732E-06	1.4898998877668473E-05	6.440412424598788E-06	1.102768362231987E-05	0.0007445187905843107	0.0007924527011294633	6	Serine palmitoyltransferase 1 OS=Homo sapiens OX=9606 GN=SPTLC1 PE=1 SV=1
950	Q5TCZ1	1.1365054581228682E-06	2.480545738508683E-06			3.6617678961820793E-06		7.278819092813631E-06	3	SH3 and PX domain-containing protein 2A OS=Homo sapiens OX=9606 GN=SH3PXD2A PE=1 SV=1
951	O14735	1.2986044661100912E-05	1.8690621434574405E-05	1.9051707449190207E-05	6.107399219886028E-06	2.3374181380048503E-05	1.3180359673104113E-05	9.339031381790417E-05	6	CDP-diacylglycerol--inositol 3-phosphatidyltransferase OS=Homo sapiens OX=9606 GN=CDIPT PE=1 SV=1
952	Q9NVZ3	2.439330423072448E-06	2.3564880917665838E-06	5.466427659028612E-06	5.242810977451177E-06		1.0788079869136265E-05	2.629313702045509E-05	5	Adaptin ear-binding coat-associated protein 2 OS=Homo sapiens OX=9606 GN=NECAP2 PE=1 SV=1
953	Q9UNK0	3.252503914376911E-06		1.9894605645346996E-06		2.1115456048189227E-06	2.0184433941975362E-05	2.7537944025705895E-05	4	Syntaxin-8 OS=Homo sapiens OX=9606 GN=STX8 PE=1 SV=2
954	O95070	2.828422282473841E-06	8.424288524400592E-06	6.328180517770878E-06		8.879808118839386E-06		2.64606994434847E-05	4	Protein YIF1A OS=Homo sapiens OX=9606 GN=YIF1A PE=1 SV=2
957	Q14956	2.122660728982695E-05	7.555633427929042E-06	1.0457808243670793E-05	0.00024216724036758418	6.483473350673559E-06	1.5235020621212751E-05	0.00030312578330089724	6	Transmembrane glycoprotein NMB OS=Homo sapiens OX=9606 GN=GPNMB PE=1 SV=2
958	Q9P0J7	4.2640317409453166E-07	6.83716959595059E-07	9.653710176433752E-07	1.1259092457344086E-06	7.468007781340416E-07	1.3381894729309981E-06	5.286390648132415E-06	6	E3 ubiquitin-protein ligase KCMF1 OS=Homo sapiens OX=9606 GN=KCMF1 PE=1 SV=2
959	Q9UKD2	6.173773457541385E-06		3.036860037308057E-06		1.7978014177782845E-06	1.17651319244293E-06	1.2184948105070655E-05	4	mRNA turnover protein 4 homolog OS=Homo sapiens OX=9606 GN=MRTO4 PE=1 SV=2
962	Q8NBU5	1.953884751453704E-06	1.3720966636279862E-06	1.2921504686932615E-06		3.5624739980146123E-06	2.35069090505149E-06	1.0531296786841052E-05	5	ATPase family AAA domain-containing protein 1 OS=Homo sapiens OX=9606 GN=ATAD1 PE=1 SV=1
963	Q7Z3U7	2.0655225307315445E-07	1.6716764771637572E-06	3.692544718196273E-06	2.889677493753505E-06	3.1670304627335025E-07	3.6207206871736325E-06	1.2397874675633673E-05	6	Protein MON2 homolog OS=Homo sapiens OX=9606 GN=MON2 PE=1 SV=3
964	Q16832	6.692721212276217E-06	2.4676357313538523E-06	3.544994886130089E-06	5.4370630806299925E-06	4.928342926706523E-06	2.8525456334348236E-06	2.5923303470531496E-05	6	Discoidin domain-containing receptor 2 OS=Homo sapiens OX=9606 GN=DDR2 PE=1 SV=2
965	Q9Y2H6	1.4311949340660868E-06	8.306920980397752E-07	3.4935653148490146E-06		1.9509848174015753E-06	2.7561952636237007E-07	7.982056690718821E-06	5	Fibronectin type-III domain-containing protein 3A OS=Homo sapiens OX=9606 GN=FNDC3A PE=1 SV=4
968	P30711	1.49035117872907E-06	3.854135205746976E-06	2.279530435848061E-06	2.8858322278829388E-06	2.928176268044055E-06	1.8775938325339335E-06	1.5315619148785035E-05	6	Glutathione S-transferase theta-1 OS=Homo sapiens OX=9606 GN=GSTT1 PE=1 SV=4
972	P35610	6.948366735104158E-06	1.0641000786535076E-05	2.8115601642987208E-05		1.7347214932376145E-05	6.41949737792974E-06	6.947168147493232E-05	5	Sterol O-acyltransferase 1 OS=Homo sapiens OX=9606 GN=SOAT1 PE=1 SV=3
973	O96005	1.585834769610473E-06	6.050703899099686E-06	6.701350424443766E-07		6.950849596958431E-06	4.546125512294155E-06	1.980364882040712E-05	5	Cleft lip and palate transmembrane protein 1 OS=Homo sapiens OX=9606 GN=CLPTM1 PE=1 SV=1
983	Q53H12	9.27835310467833E-07	2.9167768740964766E-06	4.7857663766988505E-06		6.842593726709078E-06	4.0086656768773235E-06	1.948163796484956E-05	5	Acylglycerol kinase, mitochondrial OS=Homo sapiens OX=9606 GN=AGK PE=1 SV=2
986	Q03405	1.4208607502848508E-06	3.837141217644842E-06					5.258001967929693E-06	2	Urokinase plasminogen activator surface receptor OS=Homo sapiens OX=9606 GN=PLAUR PE=1 SV=1
987	Q6P2Q9	4.497871447923027E-05	2.5730446959443987E-05	2.6821085540750067E-05	5.852989755345881E-07	3.67385746970201E-05	3.755684884215724E-05	0.00017241096949413627	6	Pre-mRNA-processing-splicing factor 8 OS=Homo sapiens OX=9606 GN=PRPF8 PE=1 SV=2
988	P26640	6.813234868964722E-05	7.335067762019332E-05	8.562962368840264E-05	0.00013258798280796677	5.8796821098392916E-05	6.554337571474024E-05	0.0004840408296193431	6	Valine--tRNA ligase OS=Homo sapiens OX=9606 GN=VARS1 PE=1 SV=4
989	P09493	0.00011435533936461092	0.00022655496635068004	0.0001171426845986799	0.00010306535166114877	0.0003368466307978995	0.0001813637397146671	0.0010793287124876863	6	Tropomyosin alpha-1 chain OS=Homo sapiens OX=9606 GN=TPM1 PE=1 SV=2
991	P49327	0.00021793723516326158	0.0002885750497956844	0.0003712996295674087	0.000655645674930713	9.703064829798586E-05	0.00018672377019037038	0.001817212007945424	6	Fatty acid synthase OS=Homo sapiens OX=9606 GN=FASN PE=1 SV=3
992	P53621	0.00028595642489014127	0.00021006404869774222	0.0003007680796004768	0.0002983581931368974	0.00014454047507474603	0.00019556557394248818	0.0014352527953424919	6	Coatomer subunit alpha OS=Homo sapiens OX=9606 GN=COPA PE=1 SV=2
993	Q58FG1	2.0745882687761654E-05	3.149163099807493E-07	4.100824474469406E-06	1.5901951097910833E-05	1.1439740712072084E-06	2.360728017207851E-06	4.4568276658537704E-05	6	Putative heat shock protein HSP 90-alpha A4 OS=Homo sapiens OX=9606 GN=HSP90AA4P PE=5 SV=1
994	Q92616	5.750846287408725E-05	3.9977207657115516E-05	8.869660004253089E-05	9.822526924865644E-05	2.906635005712607E-05	8.470143340561697E-05	0.00039817532328513316	6	eIF-2-alpha kinase activator GCN1 OS=Homo sapiens OX=9606 GN=GCN1 PE=1 SV=6
995	P11413	0.000270136301174803	0.00025419687041878885	0.0003291213737795798	0.000384071651425081	0.0001326679698925502	0.00024657476881816376	0.0016167689355089665	6	Glucose-6-phosphate 1-dehydrogenase OS=Homo sapiens OX=9606 GN=G6PD PE=1 SV=4
996	P40939	0.00024557392646614644	0.00021412924735021772	0.00022408826152060698	0.00014792147596755814	0.00026740992985410054	0.00026402822211002213	0.001363151063268652	6	Trifunctional enzyme subunit alpha, mitochondrial OS=Homo sapiens OX=9606 GN=HADHA PE=1 SV=2
997	P41252	0.00012160867088814153	0.0002934731507366454	0.00018096488445780288	0.0002712694210084089	0.00011326397266549898	0.00023897913742648507	0.0012195592371829827	6	Isoleucine--tRNA ligase, cytoplasmic OS=Homo sapiens OX=9606 GN=IARS1 PE=1 SV=2
998	P11216	0.00022253472244141223	0.00014876873041433776	0.00014746226923210607	0.00015589532342567922	7.307218734946944E-05	0.00010136261835589711	0.0008490958512189019	6	Glycogen phosphorylase, brain form OS=Homo sapiens OX=9606 GN=PYGB PE=1 SV=5
999	O60506	0.00016459802228246744	9.337690358519508E-05	0.00011137669587094982	0.00010816242094931037	9.891333000101971E-05	0.00015457332062746766	0.0007310006933164101	6	Heterogeneous nuclear ribonucleoprotein Q OS=Homo sapiens OX=9606 GN=SYNCRIP PE=1 SV=2
1000	P11586	6.261898170349499E-05	2.524312123741349E-05	5.435560525410141E-05	0.0029783545751533892	2.5736569172647983E-05	3.205520368523075E-05	0.003178364056206278	6	C-1-tetrahydrofolate synthase, cytoplasmic OS=Homo sapiens OX=9606 GN=MTHFD1 PE=1 SV=3
1001	Q9H4A4	8.320711773161657E-05	5.017812773927061E-05	5.349808992666148E-05	0.00012088501982772839	2.3275235007030945E-05	4.2329540105693616E-05	0.00037337313033800165	6	Aminopeptidase B OS=Homo sapiens OX=9606 GN=RNPEP PE=1 SV=2
1002	P09211	0.0003097168750334129	0.00038128280113595053	0.000428207820229115	0.0007240930602524748	0.00027215489321177585	0.0002935357021899452	0.0024089911520526744	6	Glutathione S-transferase P OS=Homo sapiens OX=9606 GN=GSTP1 PE=1 SV=2
1003	P04040	7.20064929009247E-05	4.6320714857283384E-05	5.762435752585113E-05	4.7601996434867635E-05	3.9444120287593055E-05	4.449182293584735E-05	0.00030748950494236725	6	Catalase OS=Homo sapiens OX=9606 GN=CAT PE=1 SV=3
1004	P30048	0.00021757804672072485	9.761511526704418E-05	0.0001402903025537589	0.0002236253746299934	0.00014783378757911243	0.00020099851213878622	0.00102794113888942	6	Thioredoxin-dependent peroxide reductase, mitochondrial OS=Homo sapiens OX=9606 GN=PRDX3 PE=1 SV=3
1005	Q9BZG1	8.838603873517684E-06	7.359241316459652E-06	1.4053078321972367E-05		1.9577616139132965E-05	1.2158462466028236E-05	6.19870021171109E-05	5	Ras-related protein Rab-34 OS=Homo sapiens OX=9606 GN=RAB34 PE=1 SV=1
1006	P61026	4.1764457722672104E-05	7.837559377880292E-05	6.985939223244566E-05	2.0775927464178486E-05	7.825700680105955E-05	3.922053952896062E-05	0.00032825291752811936	6	Ras-related protein Rab-10 OS=Homo sapiens OX=9606 GN=RAB10 PE=1 SV=1
1007	Q96TA1	4.100166011886864E-05	3.958111370379203E-05	4.6158514053682794E-05	7.282141058485901E-05	2.9094372201662553E-05	6.2935680254783E-05	0.000291592750917648	6	Protein Niban 2 OS=Homo sapiens OX=9606 GN=NIBAN2 PE=1 SV=3
1008	Q15233	0.00011369724807029994	5.68432318166303E-05	5.903626223959884E-05	4.80101408482126E-06	6.477790826059834E-05	5.384994762997283E-05	0.0003530056121019215	6	Non-POU domain-containing octamer-binding protein OS=Homo sapiens OX=9606 GN=NONO PE=1 SV=4
1009	Q9UH65	3.8595491442598454E-05	7.702654731525454E-06	2.9537743726394603E-05	3.2925739187344744E-05	8.208300455178097E-06	4.431894749787692E-05	0.0001612888770409183	6	Switch-associated protein 70 OS=Homo sapiens OX=9606 GN=SWAP70 PE=1 SV=1
1010	P08243	5.723413945176139E-05	6.766365538876396E-05	6.124303902365835E-05	4.701568489174183E-05	5.2181680998129436E-05	4.6509437374860984E-05	0.00033184763712891595	6	Asparagine synthetase [glutamine-hydrolyzing] OS=Homo sapiens OX=9606 GN=ASNS PE=1 SV=4
1011	P51148	4.092228008757086E-05	4.3582554050189236E-05	3.2814403359430615E-05	1.3602416142248952E-05	4.493987006624194E-05	2.632946166225544E-05	0.00020219098536793705	6	Ras-related protein Rab-5C OS=Homo sapiens OX=9606 GN=RAB5C PE=1 SV=2
1012	O00203	3.052514888338333E-05	2.670080580483262E-05	3.958949981078572E-05	4.223393302670156E-05	2.225642980652743E-05	1.7181946184345166E-05	0.00017848776351657582	6	AP-3 complex subunit beta-1 OS=Homo sapiens OX=9606 GN=AP3B1 PE=1 SV=3
1013	P04080	0.0002707393724661602	0.00021831717000009846	0.0001744823782808047	0.0005370203108046215	0.00011686365306835219	0.00016137231453168616	0.0014787951991517233	6	Cystatin-B OS=Homo sapiens OX=9606 GN=CSTB PE=1 SV=2
1014	O43143	3.235060977188797E-05	1.6461368896387074E-05	3.102792396654351E-05	2.0550088562191334E-05	2.478826616884313E-05	3.308901517231217E-05	0.00015826727253816518	6	Pre-mRNA-splicing factor ATP-dependent RNA helicase DHX15 OS=Homo sapiens OX=9606 GN=DHX15 PE=1 SV=2
1015	O75396	0.00013300660550949163	0.00020333946439647673	0.00016192914194625878	9.171160588570962E-05	0.0002403312843168082	0.00019288422905603487	0.0010232023311107798	6	Vesicle-trafficking protein SEC22b OS=Homo sapiens OX=9606 GN=SEC22B PE=1 SV=4
1016	O95336	3.7280796764754206E-05	3.098095154112644E-05	5.6379932199689616E-05	0.00010864436667993107	4.851572047630147E-05	6.544386571340667E-05	0.00034724563337520947	6	6-phosphogluconolactonase OS=Homo sapiens OX=9606 GN=PGLS PE=1 SV=2
1017	Q6WCQ1	1.3156958404575732E-05	1.4447520914184477E-05	1.74345711061064E-05	5.609508401959018E-06	3.846784198301742E-05	3.054002824668831E-05	0.00011965642905653137	6	Myosin phosphatase Rho-interacting protein OS=Homo sapiens OX=9606 GN=MPRIP PE=1 SV=3
1018	P10301	4.6019470657838774E-05	4.1253796379243E-05	3.045804572354273E-05	7.066843952767168E-06	5.7178313502049326E-05	7.687542062187182E-05	0.0002588518908373128	6	Ras-related protein R-Ras OS=Homo sapiens OX=9606 GN=RRAS PE=1 SV=1
1019	Q9Y305	1.718860702680223E-05	9.3705268107954E-06	2.154265163589428E-05	2.8674417443718586E-05	1.5642885204579278E-05	3.112452146667641E-05	0.00012354360958846618	6	Acyl-coenzyme A thioesterase 9, mitochondrial OS=Homo sapiens OX=9606 GN=ACOT9 PE=1 SV=2
1020	P00492	1.393129968562223E-05	1.0980439603623989E-05	1.2143439304620308E-05	3.0405536257217323E-05	2.8336999418861635E-06	1.4230996870491237E-05	8.452541166346126E-05	6	Hypoxanthine-guanine phosphoribosyltransferase OS=Homo sapiens OX=9606 GN=HPRT1 PE=1 SV=2
1021	Q16718	2.7026972201533513E-05	1.4756878527155995E-05	1.7302613641210258E-05	1.057762731090787E-06	2.1725658351351522E-05	1.8069253376222512E-05	9.993913882856459E-05	6	NADH dehydrogenase [ubiquinone] 1 alpha subcomplex subunit 5 OS=Homo sapiens OX=9606 GN=NDUFA5 PE=1 SV=3
1022	Q12904	2.3540921555430238E-05	5.5011140077418895E-05	5.353078587136064E-05	6.321513355467974E-05	3.472890451627926E-05	2.748611858318222E-05	0.000257513004158351	6	Aminoacyl tRNA synthase complex-interacting multifunctional protein 1 OS=Homo sapiens OX=9606 GN=AIMP1 PE=1 SV=2
1023	Q9H299	0.00010208291156258	5.15415320457085E-05	7.441674590473398E-05	0.00022207932201805737	3.9689870193192303E-05	8.38281877527991E-05	0.0005736385694770712	6	SH3 domain-binding glutamic acid-rich-like protein 3 OS=Homo sapiens OX=9606 GN=SH3BGRL3 PE=1 SV=1
1024	P12110	2.464667571939663E-05	3.609190611362538E-05	2.0588469516416157E-05	0.00010249837146623213	5.232519034177271E-05	3.0176987762007506E-05	0.00026632760091945055	6	Collagen alpha-2(VI) chain OS=Homo sapiens OX=9606 GN=COL6A2 PE=1 SV=4
1025	Q9NR45	4.905131264086028E-05	1.3301593086673909E-05	3.418770705128177E-05	4.167998237211293E-05	1.7742019535448163E-05	3.503485342864434E-05	0.0001909974681150214	6	Sialic acid synthase OS=Homo sapiens OX=9606 GN=NANS PE=1 SV=2
1026	Q07866	1.0576529232532403E-05	2.2533338349585013E-05	2.8486152940727653E-05	3.2860141825124406E-05	1.4429495323517652E-05	2.9813813069391397E-05	0.00013869947074087854	6	Kinesin light chain 1 OS=Homo sapiens OX=9606 GN=KLC1 PE=1 SV=2
1028	P49720	2.3587449184251836E-05	4.8724232136005225E-05	5.033168602788082E-05	5.2144040134772974E-05	2.4841867078434095E-05	2.8201745546613876E-05	0.00022783102010795882	6	Proteasome subunit beta type-3 OS=Homo sapiens OX=9606 GN=PSMB3 PE=1 SV=2
1029	Q12959	5.523726141044798E-06	2.894849373855949E-06	2.4170712528462524E-06		5.22192066464568E-06	4.51490392203896E-06	2.0572471354431637E-05	5	Disks large homolog 1 OS=Homo sapiens OX=9606 GN=DLG1 PE=1 SV=2
1030	Q9NZL9	1.68432871400612E-05	4.8606282518646874E-06	1.3967164647136369E-05	1.7800814910637267E-05	3.5954724486626882E-06	9.9063741121821E-06	6.69737415105443E-05	6	Methionine adenosyltransferase 2 subunit beta OS=Homo sapiens OX=9606 GN=MAT2B PE=1 SV=1
1031	P13807	1.0301352291184236E-05	4.105916809661789E-06	5.709039910743106E-06	6.780554622697523E-06	3.2518921866441584E-06	6.149351536447821E-06	3.629810735737863E-05	6	Glycogen [starch] synthase, muscle OS=Homo sapiens OX=9606 GN=GYS1 PE=1 SV=2
1032	Q13425	2.6643722605131394E-05	7.174940282914448E-06	1.5615109188536636E-05	8.31575980592306E-06	1.9627302603388792E-05	2.4697112666717933E-05	0.00010207394715261225	6	Beta-2-syntrophin OS=Homo sapiens OX=9606 GN=SNTB2 PE=1 SV=1
1033	Q9BVK6	3.378545561637724E-05	5.097338130222219E-05	3.2836220080512295E-05	1.4306898947112663E-05	4.220390457933757E-05	3.8235908362012306E-05	0.00021234176888757427	6	Transmembrane emp24 domain-containing protein 9 OS=Homo sapiens OX=9606 GN=TMED9 PE=1 SV=2
1035	Q8N163	9.9711745068508E-06	6.082673215853843E-06	7.539171651431451E-06	1.414553172585484E-06	2.606076507383241E-05	4.249165314952796E-05	9.355999077008195E-05	6	Cell cycle and apoptosis regulator protein 2 OS=Homo sapiens OX=9606 GN=CCAR2 PE=1 SV=2
1036	O14828	5.390142501766535E-05	2.900795382685656E-05	9.13097615406265E-06	3.060648054143392E-06	1.874445054325806E-05	8.119030368528607E-05	0.00019503575728127207	6	Secretory carrier-associated membrane protein 3 OS=Homo sapiens OX=9606 GN=SCAMP3 PE=1 SV=3
1037	O43615	2.0448041640599058E-05	1.8861713029603576E-05	1.9824477807814417E-05	2.037042232840318E-05	2.2344659102180638E-05	2.0352957865297805E-05	0.00012220227177389868	6	Mitochondrial import inner membrane translocase subunit TIM44 OS=Homo sapiens OX=9606 GN=TIMM44 PE=1 SV=2
1038	P50914	0.00012627944105777562	4.312505740659186E-05	6.289564684409475E-05	9.005064752814617E-05	7.235162108962995E-05	0.00011876382419222746	0.0005134662381184658	6	60S ribosomal protein L14 OS=Homo sapiens OX=9606 GN=RPL14 PE=1 SV=4
1039	O95881	3.053985052389735E-05	3.15827173836872E-05	3.127500241639173E-05	3.358495257208807E-05	2.5843351530227765E-05	2.19759858363785E-05	0.0001748018602626706	6	Thioredoxin domain-containing protein 12 OS=Homo sapiens OX=9606 GN=TXNDC12 PE=1 SV=1
1040	P20674	6.642458434050345E-05	2.804013870763134E-05	2.5034913846260055E-05	5.432613174632605E-06	3.59014207994275E-05	4.558897059705635E-05	0.0002064226414655113	6	Cytochrome c oxidase subunit 5A, mitochondrial OS=Homo sapiens OX=9606 GN=COX5A PE=1 SV=2
1041	P11310	1.0742087857626654E-05	7.191084860387647E-06	8.957665977555051E-06	1.6773547297313572E-05	7.2308325075735715E-06	4.144099731968868E-06	5.503931823242537E-05	6	Medium-chain specific acyl-CoA dehydrogenase, mitochondrial OS=Homo sapiens OX=9606 GN=ACADM PE=1 SV=1
1042	Q9H425	1.067710418065651E-05	1.3445946454329171E-05	2.888498649789054E-06	6.962103404264582E-06	1.61524060736912E-05	1.3107519245451286E-05	6.323357800818181E-05	6	Uncharacterized protein C1orf198 OS=Homo sapiens OX=9606 GN=C1orf198 PE=1 SV=1
1043	P30519	2.5014070912192705E-05	1.2469735662405516E-05	9.999470960210158E-06	3.203653901390498E-06	1.4478120662708182E-05	6.051195303718307E-06	7.121624740262537E-05	6	Heme oxygenase 2 OS=Homo sapiens OX=9606 GN=HMOX2 PE=1 SV=2
1044	P13073	0.0002370074196497346	2.8354000327209383E-05	1.2576119413232977E-05	3.730535267295213E-06	0.00015824580405687856	0.0001840817983458519	0.0006239956770602026	6	Cytochrome c oxidase subunit 4 isoform 1, mitochondrial OS=Homo sapiens OX=9606 GN=COX4I1 PE=1 SV=1
1045	P53597	1.8617702631572843E-05	2.106866029013333E-05	2.259317227362688E-05	3.1746695747294715E-05	2.1414235950334258E-05	1.506729523351628E-05	0.0001305077621264783	6	Succinate--CoA ligase [ADP/GDP-forming] subunit alpha, mitochondrial OS=Homo sapiens OX=9606 GN=SUCLG1 PE=1 SV=4
1046	Q15020	5.653304077796818E-06	1.0857953368522255E-06	4.380310255136166E-06	2.691352401241891E-05	9.297223131350779E-06	5.684507368498998E-06	5.3014664182053897E-05	6	Squamous cell carcinoma antigen recognized by T-cells 3 OS=Homo sapiens OX=9606 GN=SART3 PE=1 SV=1
1047	Q06124	1.7219141357879367E-05	4.547334794195977E-06	1.7267200914912053E-05	2.9347736552716424E-05	4.464593307423439E-06	9.55844296193231E-06	8.240444988905958E-05	6	Tyrosine-protein phosphatase non-receptor type 11 OS=Homo sapiens OX=9606 GN=PTPN11 PE=1 SV=3
1048	P28288	3.404767005417915E-06	1.4646129376779233E-05	1.3896099965754957E-05	3.377830273930325E-06	1.6672245879855886E-05	2.213112972946931E-05	7.412820223120763E-05	6	ATP-binding cassette sub-family D member 3 OS=Homo sapiens OX=9606 GN=ABCD3 PE=1 SV=1
1049	O43809	1.5588861067725328E-05	8.984663593999745E-06	1.3006343252996167E-05	7.030960372875947E-06	8.306777638844507E-06	1.8190511156610786E-05	7.110811708305248E-05	6	Cleavage and polyadenylation specificity factor subunit 5 OS=Homo sapiens OX=9606 GN=NUDT21 PE=1 SV=1
1050	P62310	9.09349217895514E-06	6.033864351757897E-06	1.019856340175238E-05	1.0923595899887501E-05	5.04843539671997E-06	5.6754413181576795E-06	4.697339254723057E-05	6	U6 snRNA-associated Sm-like protein LSm3 OS=Homo sapiens OX=9606 GN=LSM3 PE=1 SV=2
1051	P62633	7.66135808178196E-06	1.4097767223370074E-07		4.132901869156657E-06			1.1935237623172317E-05	3	Cellular nucleic acid-binding protein OS=Homo sapiens OX=9606 GN=CNBP PE=1 SV=1
1052	O75822	6.333774149359488E-05	1.456609939521614E-05	3.3568129233603434E-05	6.116269742708145E-05	2.520842739585855E-05	2.802471055906067E-05	0.0002258678055044151	6	Eukaryotic translation initiation factor 3 subunit J OS=Homo sapiens OX=9606 GN=EIF3J PE=1 SV=2
1053	Q3ZCQ8	8.010767412583961E-06	9.947284289094739E-06	7.778957828554392E-06		6.485248650498208E-06	8.322870500235686E-06	4.054512868096699E-05	5	Mitochondrial import inner membrane translocase subunit TIM50 OS=Homo sapiens OX=9606 GN=TIMM50 PE=1 SV=2
1054	Q9BWJ5	7.174300862176495E-06	4.823045419687804E-06	4.0084400877904925E-06		3.512214115825679E-06	4.970277665993162E-06	2.4488278151473632E-05	5	Splicing factor 3B subunit 5 OS=Homo sapiens OX=9606 GN=SF3B5 PE=1 SV=1
1056	Q9Y237	9.747557001710604E-07	8.181458772306637E-07	2.0214548187819214E-06			1.8871218854549098E-06	5.701478281638555E-06	4	Peptidyl-prolyl cis-trans isomerase NIMA-interacting 4 OS=Homo sapiens OX=9606 GN=PIN4 PE=1 SV=1
1057	Q86X83	1.633893826348588E-06	2.901874338128889E-06	8.254795429126531E-07	5.3259767325253885E-06	1.4524862146726217E-06	2.3689712471954568E-06	1.4508681901783597E-05	6	COMM domain-containing protein 2 OS=Homo sapiens OX=9606 GN=COMMD2 PE=1 SV=2
1058	Q13641	9.199182113190512E-07	1.2754853455016848E-05	4.217303772284241E-06	1.6707917202822953E-06	2.755143744232286E-05	5.916805557340194E-06	5.30311101585655E-05	6	Trophoblast glycoprotein OS=Homo sapiens OX=9606 GN=TPBG PE=1 SV=1
1060	P16083	1.952071352423128E-05	3.6777382516004213E-06	4.311929256084242E-06	5.6333767351860145E-06		5.16049052646891E-06	3.830424829357087E-05	5	Ribosyldihydronicotinamide dehydrogenase [quinone] OS=Homo sapiens OX=9606 GN=NQO2 PE=1 SV=5
1061	O95721	5.8414562860785995E-06	3.119758432474672E-06	8.238222479236504E-06		3.313415278679117E-06	2.4345164597107786E-06	2.294736893617967E-05	5	Synaptosomal-associated protein 29 OS=Homo sapiens OX=9606 GN=SNAP29 PE=1 SV=1
1062	O43920	6.054253586529161E-06	4.375993465257674E-06	4.524141871152239E-06		1.9527985707269024E-05	1.6073171695907973E-05	5.055554632611607E-05	5	NADH dehydrogenase [ubiquinone] iron-sulfur protein 5 OS=Homo sapiens OX=9606 GN=NDUFS5 PE=1 SV=3
1063	Q9UKV3	6.29764384555527E-05	3.0825433010466274E-06	5.5769393890115285E-06		5.137128249939328E-06	5.469709870435462E-06	8.224275926598564E-05	5	Apoptotic chromatin condensation inducer in the nucleus OS=Homo sapiens OX=9606 GN=ACIN1 PE=1 SV=2
1064	Q9Y3A6	1.3987496033372729E-05	2.028022308241013E-05	8.855713620459575E-06		1.0476114788185668E-05	8.499728467212263E-06	6.209927599164037E-05	5	Transmembrane emp24 domain-containing protein 5 OS=Homo sapiens OX=9606 GN=TMED5 PE=1 SV=1
1065	Q16762	1.6712042798301746E-06		1.7289244600898915E-06	4.803732001172215E-06	2.2737481122708667E-06		1.0477608853363148E-05	4	Thiosulfate sulfurtransferase OS=Homo sapiens OX=9606 GN=TST PE=1 SV=4
1066	P12074	1.0000700666734392E-05	5.974669587949049E-06	3.193268553601266E-06		6.02169213638488E-06	1.1512206735503216E-05	3.670253768017281E-05	5	Cytochrome c oxidase subunit 6A1, mitochondrial OS=Homo sapiens OX=9606 GN=COX6A1 PE=1 SV=4
1069	Q9NVP1	3.168939886099197E-06	2.521234471666947E-06			1.873240222274571E-06	5.729182009286656E-06	1.329259658932737E-05	4	ATP-dependent RNA helicase DDX18 OS=Homo sapiens OX=9606 GN=DDX18 PE=1 SV=2
1070	Q9P2X0	7.4000703490726056E-06	1.175562675160666E-06	1.091766319105599E-06		2.123520515157892E-06		1.1790919858496764E-05	4	Dolichol-phosphate mannosyltransferase subunit 3 OS=Homo sapiens OX=9606 GN=DPM3 PE=1 SV=2
1071	Q92542	1.4722898023925308E-05	5.526782825459657E-06	4.414753353101793E-06	5.482352645218137E-06	8.708097812099788E-06	1.0486560395753366E-05	4.9341445055558055E-05	6	Nicastrin OS=Homo sapiens OX=9606 GN=NCSTN PE=1 SV=2
1072	P11182	4.389455300065482E-06	6.507497771906695E-07	2.228191164532029E-06	2.737292934279075E-07	4.686005888860694E-06	6.030246678820305E-06	1.8258378102897086E-05	6	Lipoamide acyltransferase component of branched-chain alpha-keto acid dehydrogenase complex, mitochondrial OS=Homo sapiens OX=9606 GN=DBT PE=1 SV=3
1073	P28845	8.286155125459493E-06	4.9828966470979E-06	7.522957143275247E-06				2.0792008915832638E-05	3	Corticosteroid 11-beta-dehydrogenase isozyme 1 OS=Homo sapiens OX=9606 GN=HSD11B1 PE=1 SV=3
1074	Q9Y673	5.354026514311016E-06	1.0397078748026202E-05	3.442333332765853E-05		1.8487171254168264E-05	1.463236890595155E-05	8.329397875011557E-05	5	Dolichyl-phosphate beta-glucosyltransferase OS=Homo sapiens OX=9606 GN=ALG5 PE=1 SV=1
1075	Q9H6Z4	7.915176877994536E-07	6.577007836651824E-07	1.5138495783034035E-06	6.614407062953342E-06	1.3637057298541858E-06	4.110912262577609E-07	1.135227206883333E-05	6	Ran-binding protein 3 OS=Homo sapiens OX=9606 GN=RANBP3 PE=1 SV=1
1076	Q8WWM7	2.059775839177785E-06	2.9714484203603654E-06	4.458816671216638E-06	4.2341330893203E-06	3.221502441124346E-06	3.4062976414231727E-06	2.035197410262261E-05	6	Ataxin-2-like protein OS=Homo sapiens OX=9606 GN=ATXN2L PE=1 SV=2
1079	Q8WU76	9.47788788149988E-07	2.060581982367368E-06	1.6246495198566123E-06		3.514935861031476E-06	1.6676174167650258E-06	9.815573568170469E-06	5	Sec1 family domain-containing protein 2 OS=Homo sapiens OX=9606 GN=SCFD2 PE=1 SV=2
1082	P11498	9.911158500575578E-07	2.028853774588237E-06	1.3169075589974162E-06	6.691371681160598E-07	1.1754189360072661E-06		6.181433287766537E-06	5	Pyruvate carboxylase, mitochondrial OS=Homo sapiens OX=9606 GN=PC PE=1 SV=2
1084	Q9BRK5	2.8138782430912706E-06	6.034947394647764E-07	7.673055204777511E-07	2.8474114815808122E-05	2.1198303209711773E-05	1.4771971493183715E-05	6.86290680217374E-05	6	45 kDa calcium-binding protein OS=Homo sapiens OX=9606 GN=SDF4 PE=1 SV=1
1085	Q9BS40	1.1986919952832088E-05		7.045384159672446E-06	1.0769632405402937E-05		1.0445606667320483E-05	4.0247543185227953E-05	4	Latexin OS=Homo sapiens OX=9606 GN=LXN PE=1 SV=2
1088	Q13895	1.2253133592901147E-06	3.1859778466495273E-06	2.581234236398345E-06			5.17994537511231E-07	7.510519979849218E-06	4	Bystin OS=Homo sapiens OX=9606 GN=BYSL PE=1 SV=3
1089	O75352	9.626012584632215E-06	1.0542374507636896E-05	8.178923789238553E-06	4.158101007854058E-06	1.1556632678139405E-05	9.779867010493621E-06	5.3841911577994745E-05	6	Mannose-P-dolichol utilization defect 1 protein OS=Homo sapiens OX=9606 GN=MPDU1 PE=1 SV=2
1090	O75494	7.06938877457809E-07	5.5733310869912335E-06	5.354618040890191E-06		1.4510171639532063E-05	6.815997012926312E-06	3.296105665779761E-05	5	Serine/arginine-rich splicing factor 10 OS=Homo sapiens OX=9606 GN=SRSF10 PE=1 SV=1
1094	Q96TC7	5.803398848326093E-06	4.172097343939223E-06	3.1806761537128834E-06		4.420419767864877E-06	4.686347090832786E-06	2.226293920467586E-05	5	Regulator of microtubule dynamics protein 3 OS=Homo sapiens OX=9606 GN=RMDN3 PE=1 SV=2
1096	Q15643	3.0487553264035776E-07	1.053922232144132E-06		8.610070514003592E-07	2.2145994041584562E-05	1.1502183600662053E-06	2.5516017217835618E-05	5	Thyroid receptor-interacting protein 11 OS=Homo sapiens OX=9606 GN=TRIP11 PE=1 SV=3
1099	Q9BUJ2	4.306852331359437E-05	1.5046293827981327E-05	1.7389899178044433E-05	2.664083099589038E-05	2.622273317972738E-05	3.091655064534051E-05	0.0001592848311405784	6	Heterogeneous nuclear ribonucleoprotein U-like protein 1 OS=Homo sapiens OX=9606 GN=HNRNPUL1 PE=1 SV=2
1100	Q13151	2.2333518738503505E-05	8.514819750819251E-06	8.108937609199574E-06	2.1581322963229614E-06	1.862240657627443E-05	1.034412580755838E-05	7.00819407786781E-05	6	Heterogeneous nuclear ribonucleoprotein A0 OS=Homo sapiens OX=9606 GN=HNRNPA0 PE=1 SV=1
1101	P36873	6.386360707654061E-06		2.788148430185038E-06	2.873348297249326E-06	3.8201177587778375E-06	6.703054899589089E-06	2.257103009345535E-05	5	Serine/threonine-protein phosphatase PP1-gamma catalytic subunit OS=Homo sapiens OX=9606 GN=PPP1CC PE=1 SV=1
1103	P52948	1.5959568720350228E-06	1.1493151812841567E-06	2.3662511744718874E-06	2.8281540310819077E-07	1.775100108062927E-06	3.3084229608692225E-06	1.0477861699831408E-05	6	Nuclear pore complex protein Nup98-Nup96 OS=Homo sapiens OX=9606 GN=NUP98 PE=1 SV=4
1106	P08238	0.0003751738960051877	0.0002853642081268676	0.0003089777892485655	0.00031983997615445163	0.00016692989780287497	0.0002083362282654232	0.0016646219956033706	6	Heat shock protein HSP 90-beta OS=Homo sapiens OX=9606 GN=HSP90AB1 PE=1 SV=4
1107	P20936	9.803388798456593E-07		7.411076669782432E-07	3.3766063133028845E-06	6.306124393520638E-07	8.432854694265111E-07	6.571950768905362E-06	5	Ras GTPase-activating protein 1 OS=Homo sapiens OX=9606 GN=RASA1 PE=1 SV=1
1108	P83111	1.0012176118694855E-06	1.7533740543926495E-06	2.7199228336656317E-06		6.31777831922606E-06	6.281945067571273E-06	1.80742378867251E-05	5	Serine beta-lactamase-like protein LACTB, mitochondrial OS=Homo sapiens OX=9606 GN=LACTB PE=1 SV=2
1109	P08133	0.0005414950914849662	0.0007633612341063302	0.0005762255245476237	0.00021964129308065997	0.0005905676253546509	0.000802744576177273	0.0034940353447515038	6	Annexin A6 OS=Homo sapiens OX=9606 GN=ANXA6 PE=1 SV=3
1110	P42704	0.00014708708745364926	0.0001322617667458894	0.00013397897499975653	0.00015181512663736636	0.00013546373366103514	9.459075225526649E-05	0.0007951974417529632	6	Leucine-rich PPR motif-containing protein, mitochondrial OS=Homo sapiens OX=9606 GN=LRPPRC PE=1 SV=3
1111	P30837	1.258461560776625E-05	2.0253355271832136E-05	2.0334616867008902E-05	1.8616015761464297E-05	3.3261643188739294E-05	2.0141526498079908E-05	0.0001251917731948908	6	Aldehyde dehydrogenase X, mitochondrial OS=Homo sapiens OX=9606 GN=ALDH1B1 PE=1 SV=3
1112	Q9NZN4	0.0003043283592090822	0.00016401491158832347	0.00031702185782577305	0.0001093407642337208	0.00016776608875297835	0.0005013060523483518	0.0015637780339582295	6	EH domain-containing protein 2 OS=Homo sapiens OX=9606 GN=EHD2 PE=1 SV=2
1113	P05556	0.0003889749082574667	0.0004104935287730987	0.00032586835800013896	6.410574173481277E-05	0.0003527927143442489	0.00030287591070057406	0.0018451111618103398	6	Integrin beta-1 OS=Homo sapiens OX=9606 GN=ITGB1 PE=1 SV=2
1114	Q99798	0.00012624222586743163	8.000460243344046E-05	7.788445672845786E-05	0.00015344785309360698	0.00025977401564003527	9.83872726585999E-05	0.0007957404264215721	6	Aconitate hydratase, mitochondrial OS=Homo sapiens OX=9606 GN=ACO2 PE=1 SV=2
1115	O95302	0.0004984715710726683	0.00021230839774868823	0.00028840096635123164	0.00042887939308626727	0.0004307205186242373	0.0004387302535709855	0.002297511100454078	6	Peptidyl-prolyl cis-trans isomerase FKBP9 OS=Homo sapiens OX=9606 GN=FKBP9 PE=1 SV=2
1116	Q6NZI2	0.0006684203288323902	0.0004585501532679016	0.0007510818066169509	0.00037106737005631224	0.0007220203836698679	0.0009429189623858271	0.00391405900482925	6	Caveolae-associated protein 1 OS=Homo sapiens OX=9606 GN=CAVIN1 PE=1 SV=1
1117	P62805	0.0015483546682189418	0.0025890388371799973	0.002848615478802478	2.812617668049179E-05	0.0031618455709976406	0.0029080511988194575	0.013084031930699007	6	Histone H4 OS=Homo sapiens OX=9606 GN=H4C1 PE=1 SV=2
1118	P60660	0.0002521596829339896	0.000450611714266135	0.00034718496895361407	0.0003757228596680228	0.00026994216036530915	0.00025760960198061326	0.0019532309881676838	6	Myosin light polypeptide 6 OS=Homo sapiens OX=9606 GN=MYL6 PE=1 SV=2
1119	P62701	0.00011625141407926696	0.00013607208336391917	0.00011934125601783315	0.0001326255583860011	0.00011969699198628106	0.0001016925745218811	0.0007256798783551825	6	40S ribosomal protein S4, X isoform OS=Homo sapiens OX=9606 GN=RPS4X PE=1 SV=2
1120	Q12797	8.426367274498743E-05	6.070211579813924E-05	7.756276348797018E-05	4.7660803286790276E-05	9.049123152436326E-05	0.00010831364664309434	0.00046899423348534475	6	Aspartyl/asparaginyl beta-hydroxylase OS=Homo sapiens OX=9606 GN=ASPH PE=1 SV=3
1121	O14617	5.4231798373452936E-05	3.220893080292454E-05	3.69486657448789E-05	4.902882813129121E-05	2.6473159370365844E-05	1.9698934816766463E-05	0.0002185903172396799	6	AP-3 complex subunit delta-1 OS=Homo sapiens OX=9606 GN=AP3D1 PE=1 SV=1
1122	O95202	0.0001516135685453988	4.9670870592874366E-05	2.46525739670036E-05	3.2072335895345288E-06	3.80092796179194E-05	3.475446927079747E-05	0.0003019079955835282	6	Mitochondrial proton/calcium exchanger protein OS=Homo sapiens OX=9606 GN=LETM1 PE=1 SV=1
1123	P09619	0.00011454794397523085	9.206577058732711E-05	0.00010697203742148155	4.651849942584151E-05	0.0001115383989327502	0.00012208132394637107	0.0005937239742890022	6	Platelet-derived growth factor receptor beta OS=Homo sapiens OX=9606 GN=PDGFRB PE=1 SV=1
1124	Q15907	1.3155036848829164E-05	1.5368202062909603E-05	1.5181887870130667E-05	1.0352377032746016E-05	1.357603865278382E-05	1.7494935490361363E-05	8.512847795776062E-05	6	Ras-related protein Rab-11B OS=Homo sapiens OX=9606 GN=RAB11B PE=1 SV=4
1125	P61160	0.00020183522170471124	0.00019382493700150486	0.0002713870859266344	0.0002784184164783242	0.00018947366273955457	0.0001703294848547307	0.0013052688087054599	6	Actin-related protein 2 OS=Homo sapiens OX=9606 GN=ACTR2 PE=1 SV=1
1126	P14866	0.00010063351301246574	0.0001718506175703805	8.118470601649445E-05	2.6706389050641334E-06	3.787366619617111E-05	0.00011776905383629536	0.0005119821955368712	6	Heterogeneous nuclear ribonucleoprotein L OS=Homo sapiens OX=9606 GN=HNRNPL PE=1 SV=2
1127	P56192	3.595576938229565E-05	4.703392645504547E-05	3.052092577552514E-05	5.766768320180085E-05	4.598384483464996E-05	4.3439528705432166E-05	0.0002606016783547493	6	Methionine--tRNA ligase, cytoplasmic OS=Homo sapiens OX=9606 GN=MARS1 PE=1 SV=2
1128	P10620	0.00021734254301302211	0.00034864956910448807	0.0005030062269147091	8.430126847287431E-05	0.0005286505009132773	0.00029388733710303315	0.001975837445521404	6	Microsomal glutathione S-transferase 1 OS=Homo sapiens OX=9606 GN=MGST1 PE=1 SV=1
1130	P20810	5.409234302630228E-05	3.1506502928336834E-05	4.050512403890165E-05	8.049094225845366E-05	2.0226404516307562E-05	4.467853031403884E-05	0.0002714998470823408	6	Calpastatin OS=Homo sapiens OX=9606 GN=CAST PE=1 SV=4
1131	Q9UMX0	1.2350477462727152E-05	5.126140404618903E-06	7.653167192338586E-06	2.0898746135196676E-05	4.006221729104916E-06	3.279844768669322E-06	5.331459769265556E-05	6	Ubiquilin-1 OS=Homo sapiens OX=9606 GN=UBQLN1 PE=1 SV=2
1132	Q9Y6M1	2.7711215080055585E-05	1.0234102003264248E-05	9.801107213534942E-06	9.92039922683407E-06	6.619447063475459E-06	1.2578732511831266E-05	7.686500309899556E-05	6	Insulin-like growth factor 2 mRNA-binding protein 2 OS=Homo sapiens OX=9606 GN=IGF2BP2 PE=1 SV=2
1134	O60716	2.6638693626924375E-05	3.4396588408575215E-05	2.6308693472894112E-05	7.663166876770676E-07	5.880238330966313E-05	4.129120022683917E-05	0.00018820387573257306	6	Catenin delta-1 OS=Homo sapiens OX=9606 GN=CTNND1 PE=1 SV=1
1135	Q99873	5.075287381010861E-05	5.0547384050485684E-05	5.35825617133883E-05	4.748786659555992E-05	4.410907715152494E-05	3.331754670039258E-05	0.00027979731002146003	6	Protein arginine N-methyltransferase 1 OS=Homo sapiens OX=9606 GN=PRMT1 PE=1 SV=3
1136	Q13011	5.6962978922285777E-05	5.4331309265504826E-05	6.055062288594579E-05	4.399096040656267E-05	6.429597405915043E-05	3.323675697520106E-05	0.0003133686025146506	6	Delta(3,5)-Delta(2,4)-dienoyl-CoA isomerase, mitochondrial OS=Homo sapiens OX=9606 GN=ECH1 PE=1 SV=2
1137	O75477	8.083420578894421E-06	0.0002700184551128169	1.3251587073537782E-05	5.902255335040768E-06	1.7102766037807643E-05	2.0930144703852807E-05	0.0003352886288419503	6	Erlin-1 OS=Homo sapiens OX=9606 GN=ERLIN1 PE=1 SV=2
1138	Q6IBS0	2.8428412222652354E-05	1.0323232393685061E-05	1.9991660837689433E-05	4.119356567654178E-05	7.109857123783935E-06	8.548260433116452E-06	0.00011559498868746902	6	Twinfilin-2 OS=Homo sapiens OX=9606 GN=TWF2 PE=1 SV=2
1139	P56537	3.3046937025021805E-05	2.6926971261342464E-05	3.0226450912863775E-05	1.7274896504869525E-05	1.5749100212684123E-05	1.2195328155491707E-05	0.0001354196840722734	6	Eukaryotic translation initiation factor 6 OS=Homo sapiens OX=9606 GN=EIF6 PE=1 SV=1
1140	Q14008	7.124849454214188E-06	7.042645411351828E-06	6.7191226228798155E-06	7.216558943434221E-06	2.756908020424653E-06	3.945749536561746E-06	3.4805833988866454E-05	6	Cytoskeleton-associated protein 5 OS=Homo sapiens OX=9606 GN=CKAP5 PE=1 SV=3
1141	O75947	5.06313555986703E-05	3.250718561707034E-05	4.021692870523085E-05		5.980263718260974E-05	4.382327906786208E-05	0.00022698138617144333	5	ATP synthase subunit d, mitochondrial OS=Homo sapiens OX=9606 GN=ATP5PD PE=1 SV=3
1142	Q14914	3.9516460190300044E-05	2.4279355753762345E-05	4.20193284137305E-05	4.3663089918157845E-05	6.589564509990571E-06	2.328657185688599E-05	0.0001793543706428273	6	Prostaglandin reductase 1 OS=Homo sapiens OX=9606 GN=PTGR1 PE=1 SV=2
1143	Q9UJ70	4.191542267113982E-05	3.32900938427858E-05	2.533001630275839E-05	5.758935220048072E-05	8.505979235944943E-06	2.019152679289767E-05	0.00018682239104600738	6	N-acetyl-D-glucosamine kinase OS=Homo sapiens OX=9606 GN=NAGK PE=1 SV=4
1144	Q9BWM7	7.408988147351814E-06	1.3986162637760106E-05	9.686387644270534E-06		1.9227895972006586E-05	2.3382041141426062E-05	7.369147554281511E-05	5	Sideroflexin-3 OS=Homo sapiens OX=9606 GN=SFXN3 PE=1 SV=3
1145	Q96CX2	2.336434598441469E-05	2.003438560963519E-05	1.4118590590258914E-05	3.2632406315679936E-05	2.402556323098089E-05	1.7723135871536806E-05	0.00013189842760250644	6	BTB/POZ domain-containing protein KCTD12 OS=Homo sapiens OX=9606 GN=KCTD12 PE=1 SV=1
1146	Q14103	1.784776908030286E-05	6.255505895898357E-05	8.596483501194306E-05	6.677825973772829E-05	5.39317570568761E-05	9.29019259680287E-05	0.0003799796058138626	6	Heterogeneous nuclear ribonucleoprotein D0 OS=Homo sapiens OX=9606 GN=HNRNPD PE=1 SV=1
1147	Q16539	1.1388727552095294E-05	7.106058890995547E-07	3.2309870566936595E-06	1.0579364020869964E-05	9.647754413661745E-07	4.3283089459619654E-06	3.120276890608661E-05	6	Mitogen-activated protein kinase 14 OS=Homo sapiens OX=9606 GN=MAPK14 PE=1 SV=3
1148	P60033	0.00014534289006308044	4.813600932195155E-05	9.142703755432444E-05	6.372855287934625E-05	9.248392701010079E-05	0.0001441684833589714	0.0005852869001877749	6	CD81 antigen OS=Homo sapiens OX=9606 GN=CD81 PE=1 SV=1
1149	P16401	0.0005135271454313728	8.905746270757795E-05	0.00019825237282615046	1.4410659361757943E-05	0.000261741724324442	0.00023064852017968038	0.0013076378848309817	6	Histone H1.5 OS=Homo sapiens OX=9606 GN=H1-5 PE=1 SV=3
1150	Q92804	2.3848470843084637E-05	3.4074507532217703E-07	5.337834041490028E-06	9.202529214176162E-07	9.368185725594974E-06	4.6187945671975256E-06	4.443428317410696E-05	6	TATA-binding protein-associated factor 2N OS=Homo sapiens OX=9606 GN=TAF15 PE=1 SV=1
1151	O15212	1.59787562155991E-05	3.5310356268340462E-06	1.7413296448973873E-05	1.9807121683052213E-05	1.198311513221449E-05	1.4619259529498624E-05	8.333258463617235E-05	6	Prefoldin subunit 6 OS=Homo sapiens OX=9606 GN=PFDN6 PE=1 SV=1
1152	O15145	4.745442001423717E-05	1.6343187869199367E-05	1.6756589933407585E-05	5.616760023976505E-05	1.315245186737302E-05	1.920964558653442E-05	0.00016908389551051662	6	Actin-related protein 2/3 complex subunit 3 OS=Homo sapiens OX=9606 GN=ARPC3 PE=1 SV=3
1154	P36405	1.5754809255038725E-05	9.937512631947023E-06	1.633188700400859E-05	2.0799168546932435E-05	7.914059185726975E-06	1.6374283909010013E-05	8.711172053266377E-05	6	ADP-ribosylation factor-like protein 3 OS=Homo sapiens OX=9606 GN=ARL3 PE=1 SV=2
1155	O75915	3.910426318881957E-05	5.177180404523772E-05	4.866218169546444E-05	2.656735414341077E-05	7.554204121849132E-05	2.7647844524652096E-05	0.0002692954888160759	6	PRA1 family protein 3 OS=Homo sapiens OX=9606 GN=ARL6IP5 PE=1 SV=1
1156	P13987	0.0001892183423018239	0.0001636010391418004	0.00013060015331300422	8.972306432380309E-05	0.0001375456061305665	0.00018307571146596635	0.0008937639166769645	6	CD59 glycoprotein OS=Homo sapiens OX=9606 GN=CD59 PE=1 SV=1
1157	Q9Y2G5	1.1175553283622311E-05	1.4266834390168205E-05	1.1203818927931636E-05	2.273134125787036E-05	1.6950289207505317E-05	8.212036337051209E-06	8.453987340414904E-05	6	GDP-fucose protein O-fucosyltransferase 2 OS=Homo sapiens OX=9606 GN=POFUT2 PE=1 SV=3
1158	P11387	1.3608555818313755E-05	3.0856781975484423E-06	2.748753201720556E-06			1.9178911303220746E-06	2.1360878347904825E-05	4	DNA topoisomerase 1 OS=Homo sapiens OX=9606 GN=TOP1 PE=1 SV=2
1159	Q9NUJ1	1.1110092683106485E-05	9.417520476780911E-07	4.307999395569481E-06	7.625511993798294E-06	5.28277594284576E-06	6.534169608802469E-06	3.580230167180058E-05	6	Palmitoyl-protein thioesterase ABHD10, mitochondrial OS=Homo sapiens OX=9606 GN=ABHD10 PE=1 SV=1
1160	Q5GLZ8	4.800159305787882E-06	3.708178110169148E-06	8.209616914360012E-06	6.407146614114097E-06	4.117551733404884E-06	5.46109077663444E-06	3.270374345447047E-05	6	Probable E3 ubiquitin-protein ligase HERC4 OS=Homo sapiens OX=9606 GN=HERC4 PE=1 SV=1
1161	P17812	1.545588514170427E-05	1.690965372623826E-05	1.270733106061496E-05	4.792390367868258E-05	1.4319539155663382E-05	1.2672707067948164E-05	0.00011998901983085162	6	CTP synthase 1 OS=Homo sapiens OX=9606 GN=CTPS1 PE=1 SV=2
1162	O43813	1.5376946497067127E-05	3.8027640589288395E-06	5.779997583106989E-06	1.9960553711104418E-05	3.6520299365219617E-06	7.673279267169849E-06	5.624557105389918E-05	6	Glutathione S-transferase LANCL1 OS=Homo sapiens OX=9606 GN=LANCL1 PE=1 SV=1
1163	P11233	1.443690106929217E-05	1.6380973262329784E-05	1.1023299553453736E-05		1.7034528681515514E-05	2.159938087411111E-05	8.047508344070231E-05	5	Ras-related protein Ral-A OS=Homo sapiens OX=9606 GN=RALA PE=1 SV=1
1164	P98082	2.5435423265874582E-05	1.180175497160401E-05	1.664919439580059E-05	4.2692182493651346E-05	2.3151322440338863E-05	3.611467536975735E-05	0.00015584455293702677	6	Disabled homolog 2 OS=Homo sapiens OX=9606 GN=DAB2 PE=1 SV=3
1165	Q12849	7.528266502494578E-06	3.574799831680662E-06	4.6342985781431346E-06	1.9940815837306416E-06	2.9052151431356245E-06	1.5687829143867821E-06	2.2205444553571423E-05	6	G-rich sequence factor 1 OS=Homo sapiens OX=9606 GN=GRSF1 PE=1 SV=3
1166	P25685	6.806704023147089E-06	3.1116693011679126E-06	4.8300148081793294E-06	5.503324181532027E-06	1.6133085000841961E-06	5.441457821181381E-06	2.7306478635291932E-05	6	DnaJ homolog subfamily B member 1 OS=Homo sapiens OX=9606 GN=DNAJB1 PE=1 SV=4
1168	Q16630	1.0487959104029022E-05	3.3126373832496037E-06	5.01927183570345E-06	8.693598628631786E-06	8.383786759447536E-06	1.3398122581114373E-05	4.929537629217577E-05	6	Cleavage and polyadenylation specificity factor subunit 6 OS=Homo sapiens OX=9606 GN=CPSF6 PE=1 SV=2
1169	O75663	2.4519133525968045E-06	4.83924804227296E-06	4.1266564267003285E-06	2.9475183973370458E-05	1.4593920690769973E-06	5.005886356089785E-06	4.735828022010734E-05	6	TIP41-like protein OS=Homo sapiens OX=9606 GN=TIPRL PE=1 SV=2
1170	Q9NP58	1.9972251446405977E-06		2.0143017035180325E-06		1.2828534247539475E-06	1.5002457247456786E-06	6.794625997658256E-06	4	ATP-binding cassette sub-family B member 6, mitochondrial OS=Homo sapiens OX=9606 GN=ABCB6 PE=1 SV=1
1171	Q9UIA9	4.772388682282478E-06	1.8534831294100366E-06	2.652935722616462E-06	9.538085298925229E-06	7.974817108010166E-07	2.4486036228224533E-06	2.2062978166857676E-05	6	Exportin-7 OS=Homo sapiens OX=9606 GN=XPO7 PE=1 SV=3
1172	P16671	7.269561657993954E-06	6.72595286517766E-05	1.4118571386467401E-05	3.875620591752621E-05	7.52487164189901E-05	2.1313639824255237E-05	0.0002239662238570095	6	Platelet glycoprotein 4 OS=Homo sapiens OX=9606 GN=CD36 PE=1 SV=2
1173	Q9NZZ3	9.385500233040678E-06	1.2054914510299013E-06	2.1697038028943014E-06				1.2760695486964882E-05	3	Charged multivesicular body protein 5 OS=Homo sapiens OX=9606 GN=CHMP5 PE=1 SV=1
1175	Q9Y2Q5	9.174529888297774E-06	8.044772152747187E-06	8.577486851316268E-06	2.6413011591349303E-06	1.1559720842396955E-05	9.258223131363255E-06	4.925603402525637E-05	6	Ragulator complex protein LAMTOR2 OS=Homo sapiens OX=9606 GN=LAMTOR2 PE=1 SV=1
1176	Q6IAN0	2.993472255151942E-05	1.5467178877126916E-05	9.30725902891129E-06		1.575492047284838E-05	4.6972356274867196E-05	0.00011743643720527318	5	Dehydrogenase/reductase SDR family member 7B OS=Homo sapiens OX=9606 GN=DHRS7B PE=1 SV=2
1177	Q9H0D6	1.8859901570207438E-06		4.4121748957061875E-07	2.8689050534112842E-06		2.384101468799358E-06	7.580214168802005E-06	4	5'-3' exoribonuclease 2 OS=Homo sapiens OX=9606 GN=XRN2 PE=1 SV=1
1178	Q9BYG3	1.5038755301426432E-06	1.9986309159195667E-06	2.1481922806548894E-06		2.499708410999532E-06		8.150407137716632E-06	4	MKI67 FHA domain-interacting nucleolar phosphoprotein OS=Homo sapiens OX=9606 GN=NIFK PE=1 SV=1
1179	Q5SWX8	2.7319569553870594E-06	2.058164959963187E-06	3.4479394591532534E-06		5.982053960479646E-06	3.7247773699475007E-06	1.7944892704930648E-05	5	Protein odr-4 homolog OS=Homo sapiens OX=9606 GN=ODR4 PE=1 SV=1
1180	O00273	3.087281088436385E-06	2.9055448733532627E-06	2.440786065865894E-06	3.5875913469137304E-06		3.957610466805493E-06	1.5978813841374766E-05	5	DNA fragmentation factor subunit alpha OS=Homo sapiens OX=9606 GN=DFFA PE=1 SV=1
1181	Q9HB40	2.9355460304642054E-06		1.8515210811316444E-05		3.244798161550053E-06	2.767314738125176E-06	2.7462869741455877E-05	4	Retinoid-inducible serine carboxypeptidase OS=Homo sapiens OX=9606 GN=SCPEP1 PE=1 SV=1
1182	Q96RQ1	1.9459394110950255E-06	2.5718987248643958E-06	1.819056636773249E-06		6.435016717632983E-06	2.0320520988253515E-06	1.4803963589191007E-05	5	Endoplasmic reticulum-Golgi intermediate compartment protein 2 OS=Homo sapiens OX=9606 GN=ERGIC2 PE=1 SV=2
1183	Q92820	2.447914885335627E-06		1.1400508054957661E-06	6.641051227008248E-06	1.011157790247252E-05	5.065207663527921E-06	2.540580248384008E-05	5	Gamma-glutamyl hydrolase OS=Homo sapiens OX=9606 GN=GGH PE=1 SV=2
1184	Q9H936	3.5244428603359482E-06	1.5063038818377936E-07				2.2702003143091903E-06	5.9452735628289175E-06	3	Mitochondrial glutamate carrier 1 OS=Homo sapiens OX=9606 GN=SLC25A22 PE=1 SV=1
1188	P32321	7.84782622120981E-06	7.054884723379246E-06	2.4375525639473662E-05	1.7255421747830873E-05	9.428141997541836E-06	1.1059869675914593E-05	7.702167000535002E-05	6	Deoxycytidylate deaminase OS=Homo sapiens OX=9606 GN=DCTD PE=1 SV=2
1189	Q9BQ69	2.834729608997281E-06		1.0210078966428545E-06	3.0045370722983585E-06	2.1997376835776594E-06	3.2261611621908273E-06	1.228617342370698E-05	5	ADP-ribose glycohydrolase MACROD1 OS=Homo sapiens OX=9606 GN=MACROD1 PE=1 SV=2
1190	A6NHR9	6.762519542261691E-07		1.1830320821262277E-06		8.369647818716677E-07		2.6962488182240643E-06	3	Structural maintenance of chromosomes flexible hinge domain-containing protein 1 OS=Homo sapiens OX=9606 GN=SMCHD1 PE=1 SV=2
1191	O95352	1.3157736251273845E-06	1.4837846848638624E-06	9.92856542737081E-07	1.5469446908206026E-06		2.9938580626810644E-06	8.333217606229995E-06	5	Ubiquitin-like modifier-activating enzyme ATG7 OS=Homo sapiens OX=9606 GN=ATG7 PE=1 SV=1
1194	Q86VR2	1.447209043669796E-06	4.226826515063174E-06	3.235273011891557E-06	1.4425282654068698E-06	4.513715612368713E-06	5.284276888608133E-06	2.014982933700824E-05	6	Reticulophagy regulator 3 OS=Homo sapiens OX=9606 GN=RETREG3 PE=1 SV=1
1198	Q9Y2Q9	1.4507467783815415E-06	2.4132096414575585E-06					3.8639564198391E-06	2	28S ribosomal protein S28, mitochondrial OS=Homo sapiens OX=9606 GN=MRPS28 PE=1 SV=1
1199	O76031	8.962450839338157E-07	1.8011803007793272E-06	3.253902969667731E-06		3.1182565087360104E-07	1.2323837694338386E-06	7.495537774688313E-06	5	ATP-dependent Clp protease ATP-binding subunit clpX-like, mitochondrial OS=Homo sapiens OX=9606 GN=CLPX PE=1 SV=2
1205	Q9UHD8	0.00010675684510882573	6.665993915474203E-05	7.232634847796412E-05	2.9984578939618037E-05	5.453736509881011E-05	0.00010464811960063528	0.0004349131963805952	6	Septin-9 OS=Homo sapiens OX=9606 GN=SEPTIN9 PE=1 SV=2
1206	P07951	2.7212471747870615E-05	9.99232221241007E-06	5.209242417983817E-06	5.161784263518148E-06	1.3106213749379012E-05	7.504243368648294E-06	6.818627775980994E-05	6	Tropomyosin beta chain OS=Homo sapiens OX=9606 GN=TPM2 PE=1 SV=1
1207	Q16222	7.023158428674109E-05	3.523822254662161E-05	5.451619781286058E-05	3.9391240211995703E-05	1.2646329923157442E-05	2.510071217378542E-05	0.00023712428695516185	6	UDP-N-acetylhexosamine pyrophosphorylase OS=Homo sapiens OX=9606 GN=UAP1 PE=1 SV=3
1208	P28331	0.0001152403413934452	7.139634514880661E-05	9.717231978287786E-05	1.7664593814524474E-05	5.9876078181736686E-05	8.008271630757617E-05	0.000441432394628967	6	NADH-ubiquinone oxidoreductase 75 kDa subunit, mitochondrial OS=Homo sapiens OX=9606 GN=NDUFS1 PE=1 SV=3
1209	Q04917	6.875986927274276E-05	4.673451390366255E-05	5.380539278437226E-05	7.573818766836709E-05	4.127739417058866E-05	4.3838252610144455E-05	0.0003301536104098777	6	14-3-3 protein eta OS=Homo sapiens OX=9606 GN=YWHAH PE=1 SV=4
1210	P35580	4.2266242892711307E-05	0.0001478074337221119	9.872979671328604E-05	9.58542692730656E-05	0.0002129357924428453	9.266221826494777E-05	0.0006902557533089679	6	Myosin-10 OS=Homo sapiens OX=9606 GN=MYH10 PE=1 SV=3
1211	P12814	0.0007393952072636852	0.0009009087396314142	0.0005286795375355658	0.0006726232899754569	0.0011734680629485882	0.0005679723208458836	0.004583047158200594	6	Alpha-actinin-1 OS=Homo sapiens OX=9606 GN=ACTN1 PE=1 SV=2
1212	P78527	0.00016519294044946574	0.00016058697583002014	0.00025164556682711193	0.0002540329784449804	0.00018942560474943877	0.00026389223488788686	0.0012847763011889037	6	DNA-dependent protein kinase catalytic subunit OS=Homo sapiens OX=9606 GN=PRKDC PE=1 SV=3
1213	Q8TCS8	3.3936881930523543E-06	7.305452711042341E-07	2.6709181538153393E-06	2.640243009695654E-06	2.7579667189592414E-06	2.200344458792989E-06	1.4393705805419812E-05	6	Polyribonucleotide nucleotidyltransferase 1, mitochondrial OS=Homo sapiens OX=9606 GN=PNPT1 PE=1 SV=2
1214	Q8IVF2	0.00015276288870190834	1.0491648242596326E-05	7.738028183660913E-06	0.0001973082606374965	1.9377059155652003E-05	5.167009593981704E-05	0.0004393479808611311	6	Protein AHNAK2 OS=Homo sapiens OX=9606 GN=AHNAK2 PE=1 SV=2
1215	P02452	0.0001608097633508172	0.00022424661432334073	4.322451355830727E-05	0.0006408491810198547	0.0002586694900972743	0.0008112472877585084	0.0021390468501081023	6	Collagen alpha-1(I) chain OS=Homo sapiens OX=9606 GN=COL1A1 PE=1 SV=5
1216	P50395	0.0003241559673491203	0.00020480795034881152	0.00026748376777818245	0.00029132634964675535	0.00012295110429360343	0.0001961889671726519	0.0014069141065891247	6	Rab GDP dissociation inhibitor beta OS=Homo sapiens OX=9606 GN=GDI2 PE=1 SV=2
1217	O94973	5.6771523539886664E-05	6.192567629428818E-05	6.704504167013222E-05	4.509481176484359E-05	5.9170987430677945E-05	5.017556555177823E-05	0.00034018360625160684	6	AP-2 complex subunit alpha-2 OS=Homo sapiens OX=9606 GN=AP2A2 PE=1 SV=2
1218	Q16181	0.00013190489290699093	5.911868461075529E-05	9.601309118479522E-05	4.191171330036043E-05	5.722751932852048E-05	0.00013489593396564793	0.0005210718352970703	6	Septin-7 OS=Homo sapiens OX=9606 GN=SEPTIN7 PE=1 SV=2
1219	P54577	0.00022416146014263036	9.15722526040215E-05	0.00013543144092695043	0.0002191935496671736	8.739186742778453E-05	0.0001285515183384594	0.0008863020891070198	6	Tyrosine--tRNA ligase, cytoplasmic OS=Homo sapiens OX=9606 GN=YARS1 PE=1 SV=4
1220	P48643	0.00015165360080362085	0.0001488541023708145	0.00021437398487180067	0.0002154469060505364	9.148865714518265E-05	0.00013229681861359803	0.000954114069855553	6	T-complex protein 1 subunit epsilon OS=Homo sapiens OX=9606 GN=CCT5 PE=1 SV=1
1221	Q16881	0.00019396065138445876	0.00020325799026645123	0.00019951453280472515	0.00020908540307343264	0.0001498318201649421	0.0001826443886636606	0.0011382947863576704	6	Thioredoxin reductase 1, cytoplasmic OS=Homo sapiens OX=9606 GN=TXNRD1 PE=1 SV=3
1222	Q9H993	5.895189835573631E-06		3.2958912584250665E-06	1.0772997055248512E-05	1.2676479981178163E-06	1.7626571052388702E-05	3.8858297199753725E-05	5	Damage-control phosphatase ARMT1 OS=Homo sapiens OX=9606 GN=ARMT1 PE=1 SV=1
1223	Q92841	5.794041531032399E-05	0.00019723042012622966	0.00026728613378472	3.073621254716415E-05	3.614653264639178E-05	7.780805713753754E-05	0.0006671477715523671	6	Probable ATP-dependent RNA helicase DDX17 OS=Homo sapiens OX=9606 GN=DDX17 PE=1 SV=2
1224	P52272	0.00014354800449694537	6.30457975106415E-05	0.00011340230757769993	0.00010170248172694656	0.00011616531324205669	0.00015878173889488252	0.0006966456434491727	6	Heterogeneous nuclear ribonucleoprotein M OS=Homo sapiens OX=9606 GN=HNRNPM PE=1 SV=3
1225	Q92599	5.0596083735167236E-06		5.204259059487006E-07			3.7754305395455064E-06	9.355464819010931E-06	3	Septin-8 OS=Homo sapiens OX=9606 GN=SEPTIN8 PE=1 SV=4
1226	P07942	9.216358708641993E-05	2.402368952912874E-05	5.988970339545769E-05	1.4885858092479687E-05	2.5644895512503428E-06	1.642860902992853E-05	0.00020995593668466495	6	Laminin subunit beta-1 OS=Homo sapiens OX=9606 GN=LAMB1 PE=1 SV=2
1227	Q14203	4.03355831240662E-05	5.346151529297429E-05	6.610847229777901E-05	7.009537174267511E-05	3.1277043957540494E-05	4.342508806868768E-05	0.00030470307448372276	6	Dynactin subunit 1 OS=Homo sapiens OX=9606 GN=DCTN1 PE=1 SV=3
1228	Q15084	0.0006312191470481167	0.0004131390375476003	0.00047038198837009266	0.0005316216928969081	0.0004620952732717833	0.0003984554120408055	0.0029069125511753066	6	Protein disulfide-isomerase A6 OS=Homo sapiens OX=9606 GN=PDIA6 PE=1 SV=1
1229	P84085	9.990167882623343E-06	3.4983851014375784E-06	6.388237849672826E-06	7.993006763711437E-06	2.9906230938268164E-06	4.1939330149268975E-06	3.5054353706198906E-05	6	ADP-ribosylation factor 5 OS=Homo sapiens OX=9606 GN=ARF5 PE=1 SV=2
1231	P04899	9.164669236938979E-05	5.861056665960423E-05	8.48027642208025E-05	2.7058673944228045E-05	0.00011190349553960328	8.731983160368614E-05	0.00046134202433731396	6	Guanine nucleotide-binding protein G(i) subunit alpha-2 OS=Homo sapiens OX=9606 GN=GNAI2 PE=1 SV=3
1232	P11717	2.744075977461215E-05	2.0542143130524086E-05	1.31755286533572E-05	7.317745510310992E-06	7.642631447636083E-06	4.853184867340353E-06	8.097199338378087E-05	6	Cation-independent mannose-6-phosphate receptor OS=Homo sapiens OX=9606 GN=IGF2R PE=1 SV=3
1233	A0FGR8	6.12477202951547E-05	5.809662205446926E-05	6.032497512523252E-05	2.4261512032928447E-05	5.8304199424762134E-05	5.143442968872488E-05	0.00031366945862127196	6	Extended synaptotagmin-2 OS=Homo sapiens OX=9606 GN=ESYT2 PE=1 SV=1
1234	O00469	6.51137751387832E-05	4.539978284051841E-05	1.9821269238478062E-05	1.7797896590913074E-05	4.344974506502718E-05	1.0562791711817102E-05	0.00020214526058553702	6	Procollagen-lysine,2-oxoglutarate 5-dioxygenase 2 OS=Homo sapiens OX=9606 GN=PLOD2 PE=1 SV=2
1235	P01116	3.6837311285750234E-06		1.6174354506457657E-06		6.126713036525693E-07		5.913837882873358E-06	3	GTPase KRas OS=Homo sapiens OX=9606 GN=KRAS PE=1 SV=1
1236	Q07960	0.00010755225240579431	6.868569950385674E-05	7.865953596866984E-05	0.00017542825513250032	5.866491139992057E-05	0.00010290458758439698	0.0005918952419951387	6	Rho GTPase-activating protein 1 OS=Homo sapiens OX=9606 GN=ARHGAP1 PE=1 SV=1
1237	P29692	0.0002240647611242283	0.00017465900802535194	0.0001670348825829962	0.00021020203739022106	0.00012514056073778188	0.0001628078971141583	0.0010639091469747375	6	Elongation factor 1-delta OS=Homo sapiens OX=9606 GN=EEF1D PE=1 SV=5
1238	P24534	0.00018160665899913516	0.00014255887131175312	0.00010962735839990052	0.0001429969881466099	0.00010298594043876681	0.0001092727865138799	0.0007890486038100452	6	Elongation factor 1-beta OS=Homo sapiens OX=9606 GN=EEF1B2 PE=1 SV=3
1239	Q16666	4.048723714918258E-05	7.74142860995849E-06	2.1276318905281534E-05	2.7506197160864574E-06	2.1907281991403785E-05	2.687245705729072E-05	0.00012103534342920357	6	Gamma-interferon-inducible protein 16 OS=Homo sapiens OX=9606 GN=IFI16 PE=1 SV=3
1240	Q15046	7.72044417754828E-05	3.6538046438189524E-05	5.574303467584955E-05	8.167103083769873E-05	3.02461504550927E-05	5.2686593619338435E-05	0.00033408929780165175	6	Lysine--tRNA ligase OS=Homo sapiens OX=9606 GN=KARS1 PE=1 SV=3
1241	P20337	1.6776434957471791E-06	4.248356938439482E-06	3.7845442266478617E-06	1.7354716042460746E-06	3.96277878155549E-06	1.6578432572481427E-06	1.706663830388423E-05	6	Ras-related protein Rab-3B OS=Homo sapiens OX=9606 GN=RAB3B PE=1 SV=2
1242	P51151	3.369455211244449E-06	2.2109262055179767E-06	3.018302563158134E-06	3.0135878150865708E-06	5.2612222353982715E-06	6.432234544767417E-06	2.330572857517282E-05	6	Ras-related protein Rab-9A OS=Homo sapiens OX=9606 GN=RAB9A PE=1 SV=1
1244	P06865	3.864831270552704E-05	9.05209118214884E-06	9.56603255661506E-06	3.153121126888264E-05	1.605348087095325E-05	1.4098877621274996E-05	0.00011895000620540182	6	Beta-hexosaminidase subunit alpha OS=Homo sapiens OX=9606 GN=HEXA PE=1 SV=2
1245	Q9Y5X1	9.024430503231566E-05	3.201670300279764E-05	0.00012577879903132025	0.00013549868694054767	2.9373637641576372E-05	0.00010923013853655415	0.0005221422701851118	6	Sorting nexin-9 OS=Homo sapiens OX=9606 GN=SNX9 PE=1 SV=1
1246	P35998	8.265949414396977E-05	4.3045363168024135E-05	7.045424474924729E-05	9.781211441107083E-05	4.117678847730521E-05	6.525638817072724E-05	0.00040040439312034453	6	26S proteasome regulatory subunit 7 OS=Homo sapiens OX=9606 GN=PSMC2 PE=1 SV=3
1247	Q13418	4.887259446176394E-05	5.3573246915730236E-05	5.929200592754963E-05	2.665468119088083E-05	3.647514278937855E-05	3.829463012273636E-05	0.00026316230140803953	6	Integrin-linked protein kinase OS=Homo sapiens OX=9606 GN=ILK PE=1 SV=2
1248	O94874	3.7905223161177956E-05	5.859100097434434E-05	3.1454106179726037E-05	9.462470240185141E-06	8.315735941380871E-05	4.954012902430803E-05	0.00027011028899355023	6	E3 UFM1-protein ligase 1 OS=Homo sapiens OX=9606 GN=UFL1 PE=1 SV=2
1249	O14974	5.0642775818997675E-05	2.3786923245174083E-05	3.228738057659712E-05	2.9383717214871917E-05	2.7193541790960056E-05	3.791626688228498E-05	0.00020121060552888583	6	Protein phosphatase 1 regulatory subunit 12A OS=Homo sapiens OX=9606 GN=PPP1R12A PE=1 SV=1
1250	O95817	2.8247182310692973E-05	2.7921137521118044E-05	6.599987253899948E-05	2.255920322700105E-05	4.439064624283412E-05	1.2274884017825655E-05	0.00020139292585847132	6	BAG family molecular chaperone regulator 3 OS=Homo sapiens OX=9606 GN=BAG3 PE=1 SV=3
1251	Q15435	5.4422827876576254E-05	1.6446382621797505E-05	2.8341209252854626E-05	5.612199429033778E-05	1.395298198913165E-05	2.994169135536589E-05	0.00019922708738606373	6	Protein phosphatase 1 regulatory subunit 7 OS=Homo sapiens OX=9606 GN=PPP1R7 PE=1 SV=1
1252	Q8NC51	0.00011496468106380884	5.9252338594372214E-05	6.40198609276021E-05	6.430104374702025E-05	4.982168210899363E-05	5.4109068400500426E-05	0.0004064686748422975	6	Plasminogen activator inhibitor 1 RNA-binding protein OS=Homo sapiens OX=9606 GN=SERBP1 PE=1 SV=2
1253	P30084	7.564457079558127E-05	3.800886717333456E-05	6.6217857127801E-05	8.979805677561773E-05	5.700589262447545E-05	6.657265692883675E-05	0.0003932479014256467	6	Enoyl-CoA hydratase, mitochondrial OS=Homo sapiens OX=9606 GN=ECHS1 PE=1 SV=4
1254	P80297	4.239829491896307E-06	1.0579988457543466E-06	1.6821258990233199E-06				6.979954236673974E-06	3	Metallothionein-1X OS=Homo sapiens OX=9606 GN=MT1X PE=1 SV=1
1256	P09429	5.146565674192041E-05	3.820053306840659E-05	4.195320756413203E-05	5.4390327756823634E-05	2.3642900440374384E-05	7.261456646743461E-05	0.00028226719203909166	6	High mobility group protein B1 OS=Homo sapiens OX=9606 GN=HMGB1 PE=1 SV=3
1257	Q9NTJ5	2.2355257186770743E-05	2.9326823086268606E-05	2.81472133862295E-05	7.525284857237302E-06	4.07686563398693E-05	2.188432392320574E-05	0.0001500075587795812	6	Phosphatidylinositol-3-phosphatase SAC1 OS=Homo sapiens OX=9606 GN=SACM1L PE=1 SV=2
1258	P60900	6.46811212541966E-05	6.667173863928889E-05	6.91657389375616E-05	9.077929348285291E-05	4.7846575129184785E-05	6.992108282265634E-05	0.0004090655502657411	6	Proteasome subunit alpha type-6 OS=Homo sapiens OX=9606 GN=PSMA6 PE=1 SV=1
1259	P19623	6.364135444221581E-05	3.020645712697168E-05	4.9152876274247424E-05	7.9866743234792E-05	2.780585311365703E-05	3.8330166109279794E-05	0.00028900345030116373	6	Spermidine synthase OS=Homo sapiens OX=9606 GN=SRM PE=1 SV=1
1260	Q8NHP8	4.760326229429686E-05	1.2481755044186924E-05	3.09611707421879E-05	3.488542983312732E-05	1.6348987804319373E-05	3.512537065087897E-05	0.00017740597636899734	6	Putative phospholipase B-like 2 OS=Homo sapiens OX=9606 GN=PLBD2 PE=1 SV=2
1261	P20073	3.8142327370820924E-05	9.572907651977862E-05	0.00011535817984227142	2.462754243290835E-05	3.555973745542872E-05	0.0001345354649901238	0.00044395232861133184	6	Annexin A7 OS=Homo sapiens OX=9606 GN=ANXA7 PE=1 SV=3
1262	Q02543	8.177031358684169E-05	0.0001549315980355594	0.000162724730999734	0.00013238383623542235	0.0001407707548095951	0.00011340564670121347	0.0007859868803683661	6	60S ribosomal protein L18a OS=Homo sapiens OX=9606 GN=RPL18A PE=1 SV=2
1263	Q9UNZ2	3.1944646243774624E-05	1.4935104060965792E-05	1.9959351418400384E-05	3.0267314409916674E-05	1.0382179693492867E-05	1.744675973200931E-05	0.00012493535555855965	6	NSFL1 cofactor p47 OS=Homo sapiens OX=9606 GN=NSFL1C PE=1 SV=2
1264	Q15847	4.702454524425239E-06	3.0050663706407605E-06	1.978033265679347E-06	5.065382228689071E-06			1.4750936389434419E-05	4	Adipogenesis regulatory factor OS=Homo sapiens OX=9606 GN=ADIRF PE=1 SV=1
1265	O00151	1.7947211056789117E-05	2.254470726110357E-05	2.9069476692435134E-05	1.4184127829484118E-05	2.9450838428927547E-05	2.3404320508982603E-05	0.0001366006817777221	6	PDZ and LIM domain protein 1 OS=Homo sapiens OX=9606 GN=PDLIM1 PE=1 SV=4
1266	P31689	3.389546249514838E-05	1.419021887697146E-05	2.6092755530637104E-05	2.793689097637775E-05	1.2730896101921987E-05	2.138240529023141E-05	0.00013622862927128808	6	DnaJ homolog subfamily A member 1 OS=Homo sapiens OX=9606 GN=DNAJA1 PE=1 SV=2
1267	P31153	3.958905091525193E-05	1.46266410931815E-05	3.231474819581813E-05	5.045926056574529E-05	1.3657079795749626E-05	4.394469112036134E-05	0.0001945914716861078	6	S-adenosylmethionine synthase isoform type-2 OS=Homo sapiens OX=9606 GN=MAT2A PE=1 SV=1
1268	Q7Z7H5	4.779476509006506E-07	2.81982407297052E-06			3.2894638174773526E-06	5.333912839628788E-06	1.1921148380977312E-05	4	Transmembrane emp24 domain-containing protein 4 OS=Homo sapiens OX=9606 GN=TMED4 PE=1 SV=1
1269	P61201	2.3521922031867347E-05	2.2291049738906194E-05	2.826346059177642E-05	1.9887475336552547E-05	9.760718587597698E-06	1.7837018455551254E-05	0.00012156164474225146	6	COP9 signalosome complex subunit 2 OS=Homo sapiens OX=9606 GN=COPS2 PE=1 SV=1
1270	P16949	1.6764481371493472E-05	5.6592663870535404E-06	1.000091243259905E-05	1.578131288409656E-05	6.06902109774163E-06	2.021804338158177E-05	7.449303755456602E-05	6	Stathmin OS=Homo sapiens OX=9606 GN=STMN1 PE=1 SV=3
1271	P46926	1.1221888797507187E-05	2.805812404578228E-06	5.085900445447045E-06	2.7954846714801842E-05			4.7068448362334304E-05	4	Glucosamine-6-phosphate isomerase 1 OS=Homo sapiens OX=9606 GN=GNPDA1 PE=1 SV=1
1272	P54802	9.275810938071951E-06	1.5134318949929378E-06	1.71893204007843E-06	1.078502850423721E-05	7.824117582440775E-06	9.131382126811484E-06	4.024870308663279E-05	6	Alpha-N-acetylglucosaminidase OS=Homo sapiens OX=9606 GN=NAGLU PE=1 SV=2
1273	Q9UEW8	4.7005094207946685E-06	2.368766723659033E-06	4.517144322223569E-06	1.0616127791580686E-05	3.0054973923560343E-06	6.471769981222221E-06	3.1679815631836206E-05	6	STE20/SPS1-related proline-alanine-rich protein kinase OS=Homo sapiens OX=9606 GN=STK39 PE=1 SV=3
1274	Q9H788	1.5586109575313083E-05		6.85044649490151E-06	1.5705807314875876E-05	1.8100892675631992E-06	1.1699821777696399E-05	5.165227443035007E-05	5	SH2 domain-containing protein 4A OS=Homo sapiens OX=9606 GN=SH2D4A PE=1 SV=1
1275	P06730	1.7656138650417877E-05	1.9091359711520984E-05	1.4695487694374479E-05	1.9716824139685097E-05	1.1835492350438808E-05	7.395750817743468E-06	9.039105336418072E-05	6	Eukaryotic translation initiation factor 4E OS=Homo sapiens OX=9606 GN=EIF4E PE=1 SV=2
1276	P30049	3.647000637074839E-05	2.9005865877152738E-05	2.2229264326972975E-05	3.3950246163248672E-06	3.108514767100127E-05	2.335717009857896E-05	0.00014554247896077924	6	ATP synthase subunit delta, mitochondrial OS=Homo sapiens OX=9606 GN=ATP5F1D PE=1 SV=2
1277	Q9UG63	0.0006215469007878917	4.237431253234803E-06	8.34217208295693E-06	4.6459950961229715E-06	6.450311274699756E-06	6.016010298384814E-06	0.000651238820793291	6	ATP-binding cassette sub-family F member 2 OS=Homo sapiens OX=9606 GN=ABCF2 PE=1 SV=2
1280	P15289	9.877029747574786E-06	8.78023845654575E-06	7.323884946724555E-06	9.223974070453846E-06	7.825362049081713E-06	5.337694694765399E-06	4.836818396514605E-05	6	Arylsulfatase A OS=Homo sapiens OX=9606 GN=ARSA PE=1 SV=3
1281	Q8WTT2	3.0654773288829154E-06		1.4095725557622118E-06		2.954863087505134E-06	2.2862010715112335E-06	9.716114043661494E-06	4	Nucleolar complex protein 3 homolog OS=Homo sapiens OX=9606 GN=NOC3L PE=1 SV=1
1282	P25325	2.513067349602455E-06	1.6918199263377198E-06	1.1395686105891253E-06	9.614454341841086E-06	1.7305039195308657E-06	1.7922224455582804E-06	1.848163659345953E-05	6	3-mercaptopyruvate sulfurtransferase OS=Homo sapiens OX=9606 GN=MPST PE=1 SV=3
1283	P53582	1.0595213542565804E-05	5.984331547945755E-06	1.0435733691268466E-05	6.561158249550273E-06	1.2494304403331212E-05	6.714001249702099E-06	5.278474268436361E-05	6	Methionine aminopeptidase 1 OS=Homo sapiens OX=9606 GN=METAP1 PE=1 SV=2
1284	Q16204	7.268469279351344E-06	3.329556453488059E-06	6.024774113494134E-06	9.487825632107948E-06		2.763440632727723E-06	2.887406611116921E-05	5	Coiled-coil domain-containing protein 6 OS=Homo sapiens OX=9606 GN=CCDC6 PE=1 SV=2
1285	P01033	4.793511074987095E-05	1.9225841406297368E-05	1.7165702121257353E-05	4.324313184173693E-06	1.2461435609918745E-05		0.00010111240307151811	5	Metalloproteinase inhibitor 1 OS=Homo sapiens OX=9606 GN=TIMP1 PE=1 SV=1
1287	P35813	8.645669007201218E-06		3.3330614043155275E-06	9.624557706758535E-06			2.160328811827528E-05	3	Protein phosphatase 1A OS=Homo sapiens OX=9606 GN=PPM1A PE=1 SV=1
1288	P49756	6.692247795615446E-06	2.1881202710479656E-06	2.8324673460039627E-06		4.149225076769314E-06	6.279949707228648E-06	2.2142010196665336E-05	5	RNA-binding protein 25 OS=Homo sapiens OX=9606 GN=RBM25 PE=1 SV=3
1289	P55265	4.1118995165606154E-06	5.252086885733404E-06	5.456357806136098E-06		1.0966450479078793E-05	9.497394917624756E-06	3.5284189605133666E-05	5	Double-stranded RNA-specific adenosine deaminase OS=Homo sapiens OX=9606 GN=ADAR PE=1 SV=4
1290	Q96C19	9.598446019720972E-06	6.521282623681808E-06	3.9409641994546105E-06	1.3227476808947404E-05	1.2351094037401977E-06	9.541132896211114E-06	4.4064411951756104E-05	6	EF-hand domain-containing protein D2 OS=Homo sapiens OX=9606 GN=EFHD2 PE=1 SV=1
1291	Q6P996	2.6100812598969195E-06	5.4160476472908474E-06	2.6617551868068645E-06	3.291944376257894E-06	3.6124427296185473E-06		1.7592271199871073E-05	5	Pyridoxal-dependent decarboxylase domain-containing protein 1 OS=Homo sapiens OX=9606 GN=PDXDC1 PE=1 SV=2
1292	O00154	1.4773808806493228E-05	2.4888829371244685E-05	2.5570326279805194E-05	4.112927501903484E-05	9.580367843300265E-06	1.3124628972173425E-05	0.00012906723629205164	6	Cytosolic acyl coenzyme A thioester hydrolase OS=Homo sapiens OX=9606 GN=ACOT7 PE=1 SV=3
1293	O60613	8.330999614339626E-06	2.800308969461859E-06	1.5465657193277842E-06	1.19616746823525E-06	2.6757234250837214E-06	2.265867383470681E-06	1.8815632579918923E-05	6	Selenoprotein F OS=Homo sapiens OX=9606 GN=SELENOF PE=1 SV=4
1294	Q15477	1.8497984922564533E-06	2.106584096483825E-06	2.8027914394592177E-06	3.4232292121065137E-06	1.2321616309366617E-06	6.492091667118994E-06	1.7906656538361665E-05	6	Helicase SKI2W OS=Homo sapiens OX=9606 GN=SKIV2L PE=1 SV=3
1295	P56556	9.982297165560117E-06	4.115911016048353E-06	3.919525843546516E-06		5.223699537495995E-06		2.324143356265098E-05	4	NADH dehydrogenase [ubiquinone] 1 alpha subcomplex subunit 6 OS=Homo sapiens OX=9606 GN=NDUFA6 PE=1 SV=4
1297	Q9UK41	1.3524936135745166E-05	2.6592764762194123E-05	3.7771614525799515E-06	3.5398971932097275E-06	9.631152648007047E-07	3.1923357353761314E-06	5.159021054390581E-05	6	Vacuolar protein sorting-associated protein 28 homolog OS=Homo sapiens OX=9606 GN=VPS28 PE=1 SV=1
1298	Q9H008	2.379046557975271E-06	1.803335482612152E-06	2.247069831514842E-06	6.204397602026685E-06	6.879073901012166E-07	1.7636799805143184E-06	1.5085436844744486E-05	6	Phospholysine phosphohistidine inorganic pyrophosphate phosphatase OS=Homo sapiens OX=9606 GN=LHPP PE=1 SV=2
1299	Q66K14	1.054707392705572E-06	1.3245667791089275E-06	3.225280338009557E-06	3.4995367613981656E-06	1.757006070699548E-06	3.5763605944663198E-06	1.443745793638809E-05	6	TBC1 domain family member 9B OS=Homo sapiens OX=9606 GN=TBC1D9B PE=1 SV=3
1300	Q8TD19	5.558271493573769E-06	2.4240758794913635E-06	6.992313071938564E-06	9.09508458509084E-06		3.27767085402082E-06	2.7347415884115358E-05	5	Serine/threonine-protein kinase Nek9 OS=Homo sapiens OX=9606 GN=NEK9 PE=1 SV=2
1301	Q13098	6.4097642104281265E-06	4.100316845725824E-06	7.648224826604776E-06	7.2550250756067056E-06	3.3152194936998173E-06	7.055950030447029E-06	3.578450048251228E-05	6	COP9 signalosome complex subunit 1 OS=Homo sapiens OX=9606 GN=GPS1 PE=1 SV=4
1303	P40855	1.3073616628636327E-06	4.921192761393701E-07	1.0666101634549232E-06	2.5893898513763095E-06	5.031679183150727E-07	1.7116817265512546E-06	7.670330598700563E-06	6	Peroxisomal biogenesis factor 19 OS=Homo sapiens OX=9606 GN=PEX19 PE=1 SV=1
1305	Q9GZZ9	4.602944791314134E-06	3.0743156419105585E-06	3.428330336021961E-06	4.1142632038527514E-06			1.5219853973099406E-05	4	Ubiquitin-like modifier-activating enzyme 5 OS=Homo sapiens OX=9606 GN=UBA5 PE=1 SV=1
1306	P53634	1.2127548090067019E-05	5.513523287235649E-06	1.6907079347019775E-05	8.730756225581227E-06	4.8196646130273245E-06	1.598228766349782E-05	6.408085922642881E-05	6	Dipeptidyl peptidase 1 OS=Homo sapiens OX=9606 GN=CTSC PE=1 SV=2
1307	P33316	4.2404363585068815E-06	2.55166319641476E-06	3.7828855481962964E-06	8.566708275658437E-06	2.123150439127017E-06	3.076142070806952E-06	2.434098588871034E-05	6	Deoxyuridine 5'-triphosphate nucleotidohydrolase, mitochondrial OS=Homo sapiens OX=9606 GN=DUT PE=1 SV=4
1308	P07711	2.026567283220522E-05	1.851105497353885E-05	2.302398236801697E-05	3.7477659475024266E-05	1.1581053761947525E-05	1.253529299263494E-05	0.00012339471640336776	6	Procathepsin L OS=Homo sapiens OX=9606 GN=CTSL PE=1 SV=2
1311	Q9NX58	2.278181679398827E-06	8.269745024135461E-07	6.077911327984619E-07	8.386281459888062E-07	5.331883594179442E-07		5.084763820017585E-06	5	Cell growth-regulating nucleolar protein OS=Homo sapiens OX=9606 GN=LYAR PE=1 SV=2
1314	Q8TDN6	7.705572172323847E-06	2.446442229214793E-06	6.359943263943318E-06		9.47088604482163E-06		2.598284371030359E-05	4	Ribosome biogenesis protein BRX1 homolog OS=Homo sapiens OX=9606 GN=BRIX1 PE=1 SV=2
1315	Q01658	2.0646597502164857E-06		3.5206083736245136E-06	5.637923645775251E-06	1.761988917770534E-07	4.61425161678306E-06	1.6013642278176364E-05	5	Protein Dr1 OS=Homo sapiens OX=9606 GN=DR1 PE=1 SV=1
1316	Q99816	5.028780346191133E-06	5.578852514038633E-06	6.968868959977057E-06	1.9377205629765955E-06	2.290506050050807E-06	9.140792184657484E-06	3.094552061789171E-05	6	Tumor susceptibility gene 101 protein OS=Homo sapiens OX=9606 GN=TSG101 PE=1 SV=2
1317	P82933	1.5415329895342837E-06	2.640711246871673E-07		2.439492592886788E-06	1.1439007706483527E-06		5.3889974777565915E-06	4	28S ribosomal protein S9, mitochondrial OS=Homo sapiens OX=9606 GN=MRPS9 PE=1 SV=2
1319	O95372	1.180384470403861E-06	3.0389019844475445E-06	4.2380819650065025E-06	5.020169397258208E-06	1.5426475664859445E-06	3.143963320327072E-06	1.8164148703929132E-05	6	Acyl-protein thioesterase 2 OS=Homo sapiens OX=9606 GN=LYPLA2 PE=1 SV=1
1320	Q06481	1.6018102239043252E-06	8.585735460423218E-07	3.5807824923251196E-07	5.017259078197797E-06	3.83950560036849E-06	7.642070356578662E-07	1.243943373340331E-05	6	Amyloid-like protein 2 OS=Homo sapiens OX=9606 GN=APLP2 PE=1 SV=2
1323	Q2TAA2	1.9788958679441103E-06	1.1479556370833218E-06	4.353122283672536E-06	6.007748812350309E-06	1.4243308760807477E-06	2.3571228540051097E-06	1.7269176331136135E-05	6	Isoamyl acetate-hydrolyzing esterase 1 homolog OS=Homo sapiens OX=9606 GN=IAH1 PE=1 SV=1
1326	P46736	1.93351980468013E-06	4.410567776584945E-07	1.8725688354891651E-06	2.742777636253251E-06	9.242861099123266E-07	8.457869626802452E-07	8.759996126673613E-06	6	Lys-63-specific deubiquitinase BRCC36 OS=Homo sapiens OX=9606 GN=BRCC3 PE=1 SV=2
1328	Q8NI27	1.4864712214880449E-07	8.60998023542316E-07			8.77695932211213E-07		1.8873410779023336E-06	3	THO complex subunit 2 OS=Homo sapiens OX=9606 GN=THOC2 PE=1 SV=2
1330	Q92643	1.4085960964453786E-06	8.743719435546504E-06	1.650302011985947E-06	8.665254308944591E-07	7.517872291908499E-06	2.1164336187172158E-06	2.2303448885498003E-05	6	GPI-anchor transamidase OS=Homo sapiens OX=9606 GN=PIGK PE=1 SV=2
1331	Q9H3M7	1.3600057978480022E-06	1.420094353423192E-06	1.6904575033395682E-06		6.427059889468956E-07	2.625710773067684E-06	7.738974416625343E-06	5	Thioredoxin-interacting protein OS=Homo sapiens OX=9606 GN=TXNIP PE=1 SV=1
1334	Q9BZV1	1.0596587631799596E-06		1.6746102255363618E-06	4.1750347852050185E-06	1.9019158914204198E-06	3.717062188273916E-06	1.2528281853615675E-05	5	UBX domain-containing protein 6 OS=Homo sapiens OX=9606 GN=UBXN6 PE=1 SV=1
1345	P23526	9.002599003909585E-05	4.357408572422884E-05	5.8457712047485033E-05	7.5732135700003E-05	4.2372814712472636E-05	4.1839483687812225E-05	0.0003520022219110976	6	Adenosylhomocysteinase OS=Homo sapiens OX=9606 GN=AHCY PE=1 SV=4
1346	Q14204	0.00043216863716691924	0.0005327552758313542	0.0007693224535630938	0.0009571471956502232	0.00038934097202008157	0.0005446435514163186	0.0036253780856479903	6	Cytoplasmic dynein 1 heavy chain 1 OS=Homo sapiens OX=9606 GN=DYNC1H1 PE=1 SV=5
1347	Q9UDY8	1.1447882254909619E-06		8.327707200119131E-07	1.463604518209164E-06	4.788072154849583E-07	2.7960500062782316E-06	6.716020685475229E-06	5	Mucosa-associated lymphoid tissue lymphoma translocation protein 1 OS=Homo sapiens OX=9606 GN=MALT1 PE=1 SV=1
1348	Q86VP6	0.00016497282625959435	0.0001323167668709421	0.00017313090574720615	0.00023934635943006054	0.00010408146971383767	0.00014016295562462703	0.0009540112836462679	6	Cullin-associated NEDD8-dissociated protein 1 OS=Homo sapiens OX=9606 GN=CAND1 PE=1 SV=2
1349	P46734	1.833203565593047E-06	6.987440500954517E-06	1.000756604892405E-05	6.420550094802059E-06	4.2159211393252635E-06	4.959647550658458E-06	3.442432890025739E-05	6	Dual specificity mitogen-activated protein kinase kinase 3 OS=Homo sapiens OX=9606 GN=MAP2K3 PE=1 SV=2
1350	Q08752	1.051390249632809E-05		2.0797883347322623E-06	5.18841473692457E-06		2.6760836148353534E-06	2.0458189182820278E-05	4	Peptidyl-prolyl cis-trans isomerase D OS=Homo sapiens OX=9606 GN=PPID PE=1 SV=3
1351	O60610	1.9307401234758584E-06	3.4570693052451943E-06	5.807483194898209E-06	2.14363054490664E-05	1.9985162269421367E-06	4.628277652673379E-06	3.925839195230118E-05	6	Protein diaphanous homolog 1 OS=Homo sapiens OX=9606 GN=DIAPH1 PE=1 SV=2
1352	Q10567	2.7226975069339093E-05	1.177894466227367E-05	1.5374653836457902E-05	2.3156112866571185E-05	1.6518656006233005E-05	1.7288650772795682E-05	0.00011134399321367055	6	AP-1 complex subunit beta-1 OS=Homo sapiens OX=9606 GN=AP1B1 PE=1 SV=2
1353	P41250	0.0002900958276046462	0.0001749237653642713	0.00022803789256210783	0.00039024577223770087	0.00014725590263367467	0.00015219206809792996	0.0013827512285003308	6	Glycine--tRNA ligase OS=Homo sapiens OX=9606 GN=GARS1 PE=1 SV=3
1354	P26641	0.0004754490179380577	0.00036065523709125633	0.00044208553238225324	0.0003673714360817906	0.00029501789391037553	0.0003822403435870405	0.0023228194609907736	6	Elongation factor 1-gamma OS=Homo sapiens OX=9606 GN=EEF1G PE=1 SV=3
1355	P61981	0.00012957457030499006	5.5954872203098604E-05	0.0001028032234049932	0.00010532506392767356	8.860368694958655E-05	5.5732688998753966E-05	0.000537994105789096	6	14-3-3 protein gamma OS=Homo sapiens OX=9606 GN=YWHAG PE=1 SV=2
1356	P67936	0.00025428550867786256	0.00015033301146415447	0.00014452635451099632	0.00024274064580762845	0.00012108008389751606	0.0001145279691846342	0.001027493573542792	6	Tropomyosin alpha-4 chain OS=Homo sapiens OX=9606 GN=TPM4 PE=1 SV=3
1357	Q9Y281	4.933778129486577E-05	2.879922099360295E-05	3.6083400133014924E-05	4.6191756724992854E-05	2.1318514258206885E-05	3.21409859264652E-05	0.0002138716593311486	6	Cofilin-2 OS=Homo sapiens OX=9606 GN=CFL2 PE=1 SV=1
1358	P28838	0.00010979229969165678	6.160346484384502E-05	7.851914278865637E-05	0.00013555883899666666	3.7500894606372424E-05	6.633299558573268E-05	0.00048930763651293	6	Cytosol aminopeptidase OS=Homo sapiens OX=9606 GN=LAP3 PE=1 SV=3
1359	Q9UEY8	8.973222719090834E-05	3.867920389425406E-05	8.135643516771988E-05	4.7900254897872895E-05	3.514945642998663E-05	0.00012562232238478256	0.00041843989996552435	6	Gamma-adducin OS=Homo sapiens OX=9606 GN=ADD3 PE=1 SV=1
1360	P17655	0.00010571810403004466	0.00010015528522971324	0.00015093893456540085	0.00020763991756337605	7.580245627156388E-05	0.00015130010510785484	0.0007915548027679535	6	Calpain-2 catalytic subunit OS=Homo sapiens OX=9606 GN=CAPN2 PE=1 SV=6
1361	O14558	0.00037170601056680424	0.00028308162003620144	0.00026083531400472636	0.00029903203838493246	0.00014216500032099972	0.0002025222642973125	0.0015593422476109769	6	Heat shock protein beta-6 OS=Homo sapiens OX=9606 GN=HSPB6 PE=1 SV=2
1362	P62195	0.0001023287870497015	8.334397577002052E-05	0.00010250350270538271	8.958628871318536E-05	7.508790336247668E-05	8.094963622428701E-05	0.0005338000938250538	6	26S proteasome regulatory subunit 8 OS=Homo sapiens OX=9606 GN=PSMC5 PE=1 SV=1
1363	P68431	1.012743838395159E-05	2.1533885014653038E-07	1.2730258082382374E-05	1.1860634352391392E-06	2.4262273750293707E-05	4.748224641700524E-05	9.600361891901858E-05	6	Histone H3.1 OS=Homo sapiens OX=9606 GN=H3C1 PE=1 SV=2
1364	P16989	3.1965245255175126E-05	3.816876035858175E-05	3.237903141515941E-05	2.2951857222004735E-05	2.9501740213840212E-05	2.3354065376598632E-05	0.00017832069984135987	6	Y-box-binding protein 3 OS=Homo sapiens OX=9606 GN=YBX3 PE=1 SV=4
1365	P62826	0.0002263087739613978	0.0001870028522609913	0.000298399433492469	0.0002536493356743165	0.0003340652545365359	0.0003451715641505465	0.001644597214076257	6	GTP-binding nuclear protein Ran OS=Homo sapiens OX=9606 GN=RAN PE=1 SV=3
1366	P28482	6.809876759266095E-05	2.5865940817918224E-05	4.221061010135128E-05	8.055018476839417E-05	2.4858390097929055E-05	5.9802552387653855E-05	0.00030138644576590753	6	Mitogen-activated protein kinase 1 OS=Homo sapiens OX=9606 GN=MAPK1 PE=1 SV=3
1367	Q99623	0.0001106794939649262	0.00015273303695409422	0.00016890229416073092	1.4083569665355629E-05	0.00016921521507260752	0.00014312834921986604	0.0007587419590375805	6	Prohibitin-2 OS=Homo sapiens OX=9606 GN=PHB2 PE=1 SV=2
1368	Q9UGP8	4.659339675610534E-05	3.7745787669974924E-05	3.729411408464147E-05	5.4413879890032565E-06	6.250236510808324E-05	4.306201667909077E-05	0.00023263906828689898	6	Translocation protein SEC63 homolog OS=Homo sapiens OX=9606 GN=SEC63 PE=1 SV=2
1369	P22102	0.000244652098647932	1.6906449432785425E-05	2.8479651791229113E-05	5.063414773893923E-05	8.986844977374828E-06	1.9948062632033897E-05	0.0003696072552202945	6	Trifunctional purine biosynthetic protein adenosine-3 OS=Homo sapiens OX=9606 GN=GART PE=1 SV=1
1370	P00441	0.00015920555083831685	7.422249464996074E-05	0.00010246930219120405	0.00015968160662104764	4.4138299656569574E-05	9.344535719207145E-05	0.0006331626111491703	6	Superoxide dismutase [Cu-Zn] OS=Homo sapiens OX=9606 GN=SOD1 PE=1 SV=2
1371	P30040	0.00012542505874339245	0.0001092337751538362	0.00011801945215877415	0.00017071593262195665	0.00011795909587673572	9.148394791361322E-05	0.0007328372624683084	6	Endoplasmic reticulum resident protein 29 OS=Homo sapiens OX=9606 GN=ERP29 PE=1 SV=4
1372	P26583	9.563288580996925E-06	2.0877262435354967E-06	4.844853031443135E-06	7.820216683239122E-06	1.8669170703479662E-06	7.5694295159852005E-06	3.375243112554785E-05	6	High mobility group protein B2 OS=Homo sapiens OX=9606 GN=HMGB2 PE=1 SV=2
1373	P60953	8.443933722639965E-05	6.75017860196E-05	0.0004753642396480327	9.274175148001547E-05	0.0001148243964726694	0.00012064733873793377	0.0009555188495846509	6	Cell division control protein 42 homolog OS=Homo sapiens OX=9606 GN=CDC42 PE=1 SV=2
1374	P35613	0.00010187563989477689	0.00010162034084510357	6.260345548417719E-05	1.8062840197463067E-06	8.553331282677824E-05	8.476629686177084E-05	0.00043820532993235303	6	Basigin OS=Homo sapiens OX=9606 GN=BSG PE=1 SV=2
1375	Q96FW1	4.160391429799176E-05	4.0211543893163104E-05	3.881753234036557E-05	6.19543121706717E-05	1.9591636626847548E-05	4.004855675875148E-05	0.00024222749608779118	6	Ubiquitin thioesterase OTUB1 OS=Homo sapiens OX=9606 GN=OTUB1 PE=1 SV=2
1376	Q27J81	9.045381460064435E-06	1.2208257243199983E-05	1.0363761290983052E-05	1.7889263118365716E-05	1.8421688434224885E-05	1.5061690070723708E-05	8.299004161756178E-05	6	Inverted formin-2 OS=Homo sapiens OX=9606 GN=INF2 PE=1 SV=2
1377	P13804	4.8121887188346445E-05	3.762291092118961E-05	4.5102947806817436E-05	5.9800330198199624E-05	8.738447123001619E-05	3.9778601185156505E-05	0.00031781114852972583	6	Electron transfer flavoprotein subunit alpha, mitochondrial OS=Homo sapiens OX=9606 GN=ETFA PE=1 SV=1
1378	P26447	0.0002101083050222514	6.002331810005398E-05	0.0002939138273722458	0.00043959850083033426	5.7208486023695755E-05	0.00031614418336788205	0.0013769966207164632	6	Protein S100-A4 OS=Homo sapiens OX=9606 GN=S100A4 PE=1 SV=1
1379	P28161	4.0315775833739994E-05	3.980775476193985E-06	1.0898267708313518E-05	4.874223985056505E-05	2.2846118793740816E-06	3.404647688604724E-05	0.00014026814763423386	6	Glutathione S-transferase Mu 2 OS=Homo sapiens OX=9606 GN=GSTM2 PE=1 SV=2
1380	O94826	2.413057838453665E-05	2.8469881897214003E-05	2.37177429539933E-05	2.3782233387999905E-06	2.5671472436413336E-05	1.9325419985245605E-05	0.0001236933189962029	6	Mitochondrial import receptor subunit TOM70 OS=Homo sapiens OX=9606 GN=TOMM70 PE=1 SV=1
1381	Q9H3P7	1.4815670108926786E-05	9.080137807039947E-06	6.983372327136609E-06	2.035156374569782E-05	1.5784417734539624E-05	9.936122961826415E-06	7.695128468516719E-05	6	Golgi resident protein GCP60 OS=Homo sapiens OX=9606 GN=ACBD3 PE=1 SV=4
1382	Q5VYK3	1.925058834745853E-05	4.887854723292315E-06	1.0907785428789301E-05	1.7050440460655424E-05	4.96217451116672E-06	8.451747519463796E-06	6.551059099082609E-05	6	Proteasome adapter and scaffold protein ECM29 OS=Homo sapiens OX=9606 GN=ECPAS PE=1 SV=2
1383	Q14789	0.0005970011636615706	2.8308002368158018E-05	6.502693438652129E-05	5.612985004565315E-06	5.065587591698472E-05	1.1707089187809854E-05	0.0007583120505256098	6	Golgin subfamily B member 1 OS=Homo sapiens OX=9606 GN=GOLGB1 PE=1 SV=2
1384	P46781	0.00036937053056335773	0.00027228285606386107	0.0002548881997751329	0.0002863854932576798	0.0002902239399291259	0.00024913871652084774	0.001722289736110005	6	40S ribosomal protein S9 OS=Homo sapiens OX=9606 GN=RPS9 PE=1 SV=3
1385	P31937	5.1737290638548706E-05	9.981518128881748E-06	2.052323565444756E-05	2.4152645446651274E-05	9.026015111423665E-06	2.1229266697167554E-05	0.00013664997167712052	6	3-hydroxyisobutyrate dehydrogenase, mitochondrial OS=Homo sapiens OX=9606 GN=HIBADH PE=1 SV=2
1386	P36551	1.4519630716411394E-05	1.1609806070172128E-05	1.7277251163632997E-05	2.0743779157372778E-05	7.76802928548325E-06	1.497541438831367E-05	8.689391078138623E-05	6	Oxygen-dependent coproporphyrinogen-III oxidase, mitochondrial OS=Homo sapiens OX=9606 GN=CPOX PE=1 SV=3
1387	P62277	0.00025240706653020703	0.0001873424952915413	0.00018583400747565997	0.00021274949811239964	0.00017048531593341035	0.00017709209607387157	0.0011859104794170899	6	40S ribosomal protein S13 OS=Homo sapiens OX=9606 GN=RPS13 PE=1 SV=2
1388	P12004	2.0056240467550178E-05	9.320349609074203E-06	6.590529498087184E-05	1.0343805863780613E-05	4.820939861825326E-06	3.796651913777976E-06	0.00011424328269688013	6	Proliferating cell nuclear antigen OS=Homo sapiens OX=9606 GN=PCNA PE=1 SV=1
1389	P48637	2.8087714992679162E-05	8.694104944301257E-06	2.263291577646357E-05	2.8529103856838342E-05	7.246676172763881E-06	1.9379910482380372E-05	0.00011457042622542657	6	Glutathione synthetase OS=Homo sapiens OX=9606 GN=GSS PE=1 SV=1
1390	P00403	4.806285964571459E-05	5.651113961563556E-05	4.323175765392314E-05		8.123733797759628E-05	6.767720547934289E-05	0.00029672030037221245	5	Cytochrome c oxidase subunit 2 OS=Homo sapiens OX=9606 GN=MT-CO2 PE=1 SV=1
1392	Q07021	0.0002450234683282232	0.0002503551276768351	0.0002873383095619216	0.00038311318877294734	0.00020113579067394948	0.00024367455928436316	0.00161064044429824	6	Complement component 1 Q subcomponent-binding protein, mitochondrial OS=Homo sapiens OX=9606 GN=C1QBP PE=1 SV=1
1393	Q15631	1.627643458101121E-05	1.809101701622929E-05	1.877684072823511E-05	2.4046620117843285E-05	8.623926189587493E-06	1.5112916291647265E-05	0.00010092775492455366	6	Translin OS=Homo sapiens OX=9606 GN=TSN PE=1 SV=1
1394	Q9BVP2	7.932995607582278E-06	6.064603243118527E-06	4.807249861995074E-06		6.148858159806999E-06	5.647292359471619E-06	3.060099923197449E-05	5	Guanine nucleotide-binding protein-like 3 OS=Homo sapiens OX=9606 GN=GNL3 PE=1 SV=2
1395	Q15005	4.0630039996484676E-05	3.336344373028931E-05	2.503899835194614E-05	1.1573778259435833E-05	5.668181746962847E-05	2.413269731656444E-05	0.00019142077512434888	6	Signal peptidase complex subunit 2 OS=Homo sapiens OX=9606 GN=SPCS2 PE=1 SV=3
1396	P50552	6.403841102907415E-06	3.510224495086949E-05	1.83758657241775E-05	2.7027143003715102E-05	1.5247419217427287E-05	1.5748759285042157E-05	0.00011790527328413895	6	Vasodilator-stimulated phosphoprotein OS=Homo sapiens OX=9606 GN=VASP PE=1 SV=3
1397	O75116	5.102794792116132E-06	7.493389917388931E-06	2.8169458655565216E-05	1.9715388293075536E-05	9.157125343833146E-06	1.9807197869930583E-05	8.944535487190954E-05	6	Rho-associated protein kinase 2 OS=Homo sapiens OX=9606 GN=ROCK2 PE=1 SV=4
1399	Q15637	6.739995924519039E-06	3.60276582560748E-06	5.452649059539168E-06	6.864620448814761E-06	8.543747442481785E-06	8.687106792360445E-06	3.9890885493322675E-05	6	Splicing factor 1 OS=Homo sapiens OX=9606 GN=SF1 PE=1 SV=4
1400	Q9UKX5	5.036392016812576E-06	3.645252657977198E-05	1.812275911525665E-06		8.888041882393539E-05	7.038809861666564E-06	0.00013922042319371218	5	Integrin alpha-11 OS=Homo sapiens OX=9606 GN=ITGA11 PE=1 SV=2
1401	O75781	9.809255466911518E-06	5.320683295376838E-06	3.9360355929447675E-06	4.361721266410795E-06	6.4262295530061795E-06	2.3583411508275397E-05	5.3437336682925493E-05	6	Paralemmin-1 OS=Homo sapiens OX=9606 GN=PALM PE=1 SV=2
1402	Q92572	6.9860249571375195E-06	1.4836219804394936E-05	1.4814258969224143E-05	1.3357510598645258E-05	9.037604902796637E-06	1.4601899059180532E-05	7.363351829137902E-05	6	AP-3 complex subunit sigma-1 OS=Homo sapiens OX=9606 GN=AP3S1 PE=1 SV=1
1403	Q15370	3.4818584822315416E-05	1.986464783212475E-05	2.3987020462564524E-05	3.0951569368743995E-05	1.2598511779234362E-05	2.46979899857479E-05	0.00014691832425073095	6	Elongin-B OS=Homo sapiens OX=9606 GN=ELOB PE=1 SV=1
1404	O00499	3.3506115609614715E-06	8.415083154165603E-07	1.0961747454140195E-05	1.6746961253836896E-05	1.8460815789401622E-06	9.732105301879075E-06	4.3479015465174356E-05	6	Myc box-dependent-interacting protein 1 OS=Homo sapiens OX=9606 GN=BIN1 PE=1 SV=1
1405	O75962	9.573305852203243E-07	3.325238232489847E-06	5.448191519358885E-06		2.3744799326319365E-06	3.05865919688142E-06	1.5163899466582413E-05	5	Triple functional domain protein OS=Homo sapiens OX=9606 GN=TRIO PE=1 SV=2
1406	P22570	1.2489468953027195E-05	3.3933666773643247E-06	9.23338389074301E-06	2.1882980048237868E-05	6.2160652768569275E-06	4.3737850084004455E-05	9.695311493023378E-05	6	NADPH:adrenodoxin oxidoreductase, mitochondrial OS=Homo sapiens OX=9606 GN=FDXR PE=1 SV=3
1407	Q9UBR2	2.4557686536417318E-05	2.0062155327845955E-05	8.326879860450295E-06	1.785361043687973E-05	3.908375272869238E-06	3.401661104898073E-06	7.81103685393606E-05	6	Cathepsin Z OS=Homo sapiens OX=9606 GN=CTSZ PE=1 SV=1
1408	Q8IWB1	8.035226952874385E-06	2.1595394905614712E-05	1.0766128011823523E-05		5.853347230347529E-06	4.5648258462934646E-06	5.081492294695361E-05	5	Inositol 1,4,5-trisphosphate receptor-interacting protein OS=Homo sapiens OX=9606 GN=ITPRIP PE=1 SV=1
1409	P62750	0.00011197754204099735	0.00011786473645136815	8.605596881582027E-05	0.00014071908825810818	0.00010190225277275377	0.00010502830717327266	0.0006635478955123203	6	60S ribosomal protein L23a OS=Homo sapiens OX=9606 GN=RPL23A PE=1 SV=1
1410	Q15642	2.2596587994372705E-06	1.829870669103315E-06	5.162202665161087E-06	3.4645174744334387E-06	9.812715788203688E-07	8.628345956776064E-05	9.998098075471612E-05	6	Cdc42-interacting protein 4 OS=Homo sapiens OX=9606 GN=TRIP10 PE=1 SV=3
1411	P53041	6.01052776242588E-05	1.66577085535116E-06	5.240264049292675E-06	9.783573082776808E-05	2.204487261465276E-06	3.1556652672562216E-06	0.00017020719588539224	6	Serine/threonine-protein phosphatase 5 OS=Homo sapiens OX=9606 GN=PPP5C PE=1 SV=1
1412	Q9Y5K5	2.6672705000694436E-06	1.2114070979113886E-06	2.00995371633201E-06				5.888631314312842E-06	3	Ubiquitin carboxyl-terminal hydrolase isozyme L5 OS=Homo sapiens OX=9606 GN=UCHL5 PE=1 SV=3
1413	P20645	3.582565045407369E-05	9.303931863395625E-06	1.2845371650802959E-05	2.3999409587135132E-05	2.276704693911964E-05	1.489431689989928E-06	0.00010623084218451697	6	Cation-dependent mannose-6-phosphate receptor OS=Homo sapiens OX=9606 GN=M6PR PE=1 SV=1
1414	O96000	1.2464906238090094E-05	1.2519715699537087E-05	1.4954526294633648E-05		1.2574614724914816E-05	1.5777759309718987E-05	6.829152226689464E-05	5	NADH dehydrogenase [ubiquinone] 1 beta subcomplex subunit 10 OS=Homo sapiens OX=9606 GN=NDUFB10 PE=1 SV=3
1415	Q5T1M5	2.572406328800987E-06	2.7746980717376304E-06	3.970167335012013E-06	4.17351573741069E-06	1.4189090541119059E-06	3.644225774185703E-06	1.855392230125893E-05	6	FK506-binding protein 15 OS=Homo sapiens OX=9606 GN=FKBP15 PE=1 SV=2
1416	O00442	8.5443887068674E-06	2.5819486922968336E-06	7.060525910704629E-06	9.894722762587863E-06		1.702679366748499E-05	4.510837973994171E-05	5	RNA 3'-terminal phosphate cyclase OS=Homo sapiens OX=9606 GN=RTCA PE=1 SV=1
1417	P82650	8.04431102226364E-06	2.8662062437623657E-06	5.742145393155029E-06	8.29043693765766E-06	6.387498878658349E-06	2.939238993944845E-06	3.4269837469441885E-05	6	28S ribosomal protein S22, mitochondrial OS=Homo sapiens OX=9606 GN=MRPS22 PE=1 SV=1
1418	Q5JSH3	3.7983042776622865E-06	1.3314269971193415E-06	7.21472933940227E-06	8.656315783138673E-06	1.0471854826136967E-06	2.2646326056193428E-06	2.431259448555561E-05	6	WD repeat-containing protein 44 OS=Homo sapiens OX=9606 GN=WDR44 PE=1 SV=1
1419	Q9GZT3	4.6868672059360065E-06	2.636815785451621E-06		2.1601596477821146E-06	2.2300319151156264E-06	6.811831202054939E-07	1.2395057674490862E-05	5	SRA stem-loop-interacting RNA-binding protein, mitochondrial OS=Homo sapiens OX=9606 GN=SLIRP PE=1 SV=1
1420	P55039	1.8422099438048466E-06	8.797658828404709E-07	1.8422987243260524E-06	4.795729084950082E-06	1.2940397720141811E-06		1.0654043407935632E-05	5	Developmentally-regulated GTP-binding protein 2 OS=Homo sapiens OX=9606 GN=DRG2 PE=1 SV=1
1421	P01023	1.0473703624832216E-05	9.30583134202919E-06	3.6547431873963594E-05	0.00022170791022425136	7.232630764328205E-05	0.0001240656977977792	0.0004744268825061376	6	Alpha-2-macroglobulin OS=Homo sapiens OX=9606 GN=A2M PE=1 SV=3
1422	Q9NR28	5.551317106723931E-06	9.756135037602136E-06	1.0882546846050798E-05	9.876155793636745E-06	8.771145359126436E-06	5.958121959514917E-06	5.0795422102654964E-05	6	Diablo homolog, mitochondrial OS=Homo sapiens OX=9606 GN=DIABLO PE=1 SV=1
1424	O15258	1.3395615329114776E-05	1.3258909666494856E-05	1.5780959878511326E-05	9.68404150414149E-06	1.4537579255527565E-05	9.819254804963367E-06	7.647636043875338E-05	6	Protein RER1 OS=Homo sapiens OX=9606 GN=RER1 PE=1 SV=1
1428	P51178	3.296495263988562E-06	3.926024457635291E-06	1.0176390800886418E-05	5.1089899903405505E-06	1.8858325441911403E-06	1.0166711798770594E-05	3.4560444855812555E-05	6	1-phosphatidylinositol 4,5-bisphosphate phosphodiesterase delta-1 OS=Homo sapiens OX=9606 GN=PLCD1 PE=1 SV=2
1429	A6NDG6	1.5185767300996242E-06		1.9615835467569474E-06	1.359314859806619E-06		4.99001773381852E-06	9.82949287048171E-06	4	Glycerol-3-phosphate phosphatase OS=Homo sapiens OX=9606 GN=PGP PE=1 SV=1
1430	Q9H6S3	8.393700122839043E-07	4.0662443286489153E-07	1.7079538177665609E-06	7.0611571620518804E-06		2.6107308019196496E-06	1.2625836226886886E-05	5	Epidermal growth factor receptor kinase substrate 8-like protein 2 OS=Homo sapiens OX=9606 GN=EPS8L2 PE=1 SV=2
1431	Q13190	2.2544136265207085E-06	2.1384204643472677E-06			4.203568593038351E-06	4.170623951396561E-06	1.2767026635302889E-05	4	Syntaxin-5 OS=Homo sapiens OX=9606 GN=STX5 PE=1 SV=2
1432	Q13144	2.7282102820489596E-06		6.24013594770718E-06	2.657477221195406E-06			1.1625823450951545E-05	3	Translation initiation factor eIF-2B subunit epsilon OS=Homo sapiens OX=9606 GN=EIF2B5 PE=1 SV=3
1433	Q9H4G4	3.4669846110681724E-06	4.771392908846294E-06	5.7015211636149995E-06		6.0389968181449775E-06	4.801373864228221E-06	2.4780269365902664E-05	5	Golgi-associated plant pathogenesis-related protein 1 OS=Homo sapiens OX=9606 GN=GLIPR2 PE=1 SV=3
1434	P35270	3.1859337416120357E-06	7.383521274935821E-07	3.873941062359875E-06	8.58816801552198E-06		5.285024007062566E-06	2.1671418954050037E-05	5	Sepiapterin reductase OS=Homo sapiens OX=9606 GN=SPR PE=1 SV=1
1435	Q9NUM4	2.481497125436214E-06		3.8191947050405624E-07	2.3777864738471685E-07	2.3622696656322514E-06		5.463464908957238E-06	4	Transmembrane protein 106B OS=Homo sapiens OX=9606 GN=TMEM106B PE=1 SV=2
1436	Q9H2W6	5.061910022177764E-07	2.3782486901681553E-06	2.096827486885139E-06	1.3867010562652837E-06	2.2278407190458453E-06	1.4008917036055302E-06	9.99670065818773E-06	6	39S ribosomal protein L46, mitochondrial OS=Homo sapiens OX=9606 GN=MRPL46 PE=1 SV=1
1437	Q9UI30	3.3220876927979882E-06	3.095802949470413E-06	6.8962635033547965E-06	6.735898968194306E-06	1.1124890111079279E-06	6.545185572252537E-06	2.7707727697177968E-05	6	Multifunctional methyltransferase subunit TRM112-like protein OS=Homo sapiens OX=9606 GN=TRMT112 PE=1 SV=1
1438	Q9BYD1	1.6007819582812778E-06	8.718359366885678E-07		9.530478683049124E-07	5.50617156284867E-07	3.48519954996959E-06	7.4614824695292155E-06	5	39S ribosomal protein L13, mitochondrial OS=Homo sapiens OX=9606 GN=MRPL13 PE=1 SV=1
1441	P42766	7.044140884218577E-05	3.0954140868497506E-05	2.7628245297100158E-05	3.297166798434847E-05	3.437176799988919E-05	3.9485129290818624E-05	0.0002358523602828397	6	60S ribosomal protein L35 OS=Homo sapiens OX=9606 GN=RPL35 PE=1 SV=2
1442	Q9NV70	1.0881335711470628E-06	1.7022756386583688E-06	4.060351648123731E-06	3.2352969353595635E-06	1.7365018590043392E-06	7.280933215699215E-06	1.9103492867992282E-05	6	Exocyst complex component 1 OS=Homo sapiens OX=9606 GN=EXOC1 PE=1 SV=4
1443	Q9BPX6	5.961580971192621E-07	8.892521300846306E-07	2.308596388684337E-06		1.8982523933623161E-06	2.6511693591472915E-06	8.343428368397838E-06	5	Calcium uptake protein 1, mitochondrial OS=Homo sapiens OX=9606 GN=MICU1 PE=1 SV=1
1444	Q6YP21	4.234563068904063E-06	1.8100459936306534E-06		1.2275164502212576E-05		2.6193637898810313E-06	2.0939137354628323E-05	4	Kynurenine--oxoglutarate transaminase 3 OS=Homo sapiens OX=9606 GN=KYAT3 PE=1 SV=1
1446	P37268	8.155721142188369E-07	6.5241653807126185E-06	4.50407193603321E-06	1.8545055392877871E-06	4.7492150359445576E-06	8.116506301595662E-06	2.6564036307792674E-05	6	Squalene synthase OS=Homo sapiens OX=9606 GN=FDFT1 PE=1 SV=1
1447	P09038	2.4930838674110925E-06	9.272395041943036E-06		7.5160723525172385E-06	7.85646675265831E-06	4.725463470286675E-06	3.186348148481635E-05	5	Fibroblast growth factor 2 OS=Homo sapiens OX=9606 GN=FGF2 PE=1 SV=3
1448	Q6DKI1	1.6265513931745498E-06	5.078608743929433E-06	2.0160993989208068E-06		5.672060716054786E-06	2.410418733970473E-06	1.6803738986050048E-05	5	60S ribosomal protein L7-like 1 OS=Homo sapiens OX=9606 GN=RPL7L1 PE=1 SV=2
1456	O43592	4.3971978837218856E-05	1.4580467408542893E-05	3.753659101231262E-05	0.00010217641077765559	2.2699973079526E-05	3.899561823879916E-05	0.00025996103935405513	6	Exportin-T OS=Homo sapiens OX=9606 GN=XPOT PE=1 SV=2
1457	Q8NEU8	4.704626748342582E-05	9.02657130544459E-06	5.5461460728834976E-05	2.9298673519581384E-05	5.025456062500905E-06	1.510477986516527E-05	0.00016096320896495298	6	DCC-interacting protein 13-beta OS=Homo sapiens OX=9606 GN=APPL2 PE=1 SV=3
1458	Q01082	0.0010735875949365898	0.0006327467395890402	0.0009673213646621556	0.0007789908888087072	0.0006953349944953004	0.0010567192915498518	0.005204700874041644	6	Spectrin beta chain, non-erythrocytic 1 OS=Homo sapiens OX=9606 GN=SPTBN1 PE=1 SV=2
1459	P12111	0.00037395894077833997	0.0003127146151262963	0.0002582197181168705	0.0006380207163897253	0.0001754044056093522	4.827439636653537E-05	0.0018065927923871198	6	Collagen alpha-3(VI) chain OS=Homo sapiens OX=9606 GN=COL6A3 PE=1 SV=5
1460	P78559	2.03414172800687E-05	1.999296452568385E-05	1.889565776579535E-05	4.493186407346326E-05	1.4932531119097211E-05	2.2332247065245675E-05	0.00014142668182935404	6	Microtubule-associated protein 1A OS=Homo sapiens OX=9606 GN=MAP1A PE=1 SV=6
1461	P07237	0.0027547542713701827	0.002011106228342479	0.0015640379344292895	0.0020877455616828662	0.002073305121341954	0.0015227579407429913	0.012013707057909764	6	Protein disulfide-isomerase OS=Homo sapiens OX=9606 GN=P4HB PE=1 SV=3
1462	P09525	0.00017287592792941263	0.00016156733991457332	0.00033363181496338294	6.213432649098479E-05	0.0001361230743459073	0.00045062594345643154	0.0013169584271006925	6	Annexin A4 OS=Homo sapiens OX=9606 GN=ANXA4 PE=1 SV=4
1463	P05023	0.00017013083946679648	0.00011070427247866675	0.0001300445789737255	2.44697335124984E-05	6.363252892471932E-05	9.682370146872545E-05	0.0005958056548251319	6	Sodium/potassium-transporting ATPase subunit alpha-1 OS=Homo sapiens OX=9606 GN=ATP1A1 PE=1 SV=1
1464	O00159	0.00022325285635650823	0.0002088646458304745	0.0003295197982890138	7.603486553145911E-05	0.00026816597830109547	0.0003756617542657508	0.0014814998985743018	6	Unconventional myosin-Ic OS=Homo sapiens OX=9606 GN=MYO1C PE=1 SV=4
1465	Q9Y4L1	0.0003121354119084072	0.00023508444725408814	0.00017608823707011568	0.00016568423103935503	0.00018362668250845285	0.00011826492188658108	0.001190883931667	6	Hypoxia up-regulated protein 1 OS=Homo sapiens OX=9606 GN=HYOU1 PE=1 SV=1
1466	Q13557	4.722772320096983E-05	2.8095517580732594E-05	4.157046067334356E-05	6.421234051999263E-05	4.061781574585003E-05	4.642382149693126E-05	0.0002681476792178199	6	Calcium/calmodulin-dependent protein kinase type II subunit delta OS=Homo sapiens OX=9606 GN=CAMK2D PE=1 SV=3
1467	P02751	0.00010341558740505724	0.00035838007970030706	0.00017043178338948774	6.631048048729763E-05	0.0003359406916857914	0.00031049768422723	0.0013449763068951713	6	Fibronectin OS=Homo sapiens OX=9606 GN=FN1 PE=1 SV=5
1468	P51659	0.00012071290472817553	0.00011484260667540166	0.00013946370834555863	0.0001112626635427035	0.00016010039961756293	0.00014580138310596276	0.0007921836660153649	6	Peroxisomal multifunctional enzyme type 2 OS=Homo sapiens OX=9606 GN=HSD17B4 PE=1 SV=3
1469	O75534	1.7156917097767102E-05	1.321396307470709E-05	2.6309258024699427E-05	3.51022816641803E-05	4.552072456681183E-06	2.817023494844002E-05	0.00012450472726647512	6	Cold shock domain-containing protein E1 OS=Homo sapiens OX=9606 GN=CSDE1 PE=1 SV=2
1471	Q92598	6.455390201040055E-05	2.761248094951531E-05	5.798124347392066E-05	5.278822530431811E-05	7.494110646702402E-06	2.3184942416841607E-05	0.00023361490480169862	6	Heat shock protein 105 kDa OS=Homo sapiens OX=9606 GN=HSPH1 PE=1 SV=1
1472	P62820	1.3176090258846882E-05	2.332144569268255E-05	2.8141892343288468E-05	1.1283509657396808E-05	2.1620927948075327E-05	2.2437315150386428E-05	0.00011998118105067645	6	Ras-related protein Rab-1A OS=Homo sapiens OX=9606 GN=RAB1A PE=1 SV=3
1473	Q8IXB1	5.459863179232198E-06	1.1186747068052485E-05	1.019932259817857E-05	9.41673363551392E-06	1.5047790391944213E-05	9.693171371717356E-06	6.100362824463875E-05	6	DnaJ homolog subfamily C member 10 OS=Homo sapiens OX=9606 GN=DNAJC10 PE=1 SV=2
1475	Q9UHD9	6.344563512500223E-07	9.544864974610006E-07	3.3895829424711048E-06	6.178181349157038E-06		1.4557208133527972E-06	1.2612427953691961E-05	5	Ubiquilin-2 OS=Homo sapiens OX=9606 GN=UBQLN2 PE=1 SV=2
1476	O15143	7.803640631798324E-05	9.75975441130045E-05	6.879118144434459E-05	0.00010321985950713314	4.2933364963616136E-05	5.3426319106820286E-05	0.00044400467545290185	6	Actin-related protein 2/3 complex subunit 1B OS=Homo sapiens OX=9606 GN=ARPC1B PE=1 SV=3
1478	O43399	0.00013344749072351453	0.00010674476166750444	0.00011095283186053775	0.000157017895882593	0.00011520226669439504	0.00012314161972976626	0.0007465068665583111	6	Tumor protein D54 OS=Homo sapiens OX=9606 GN=TPD52L2 PE=1 SV=2
1479	Q53GQ0	8.597363431771788E-05	5.87788340455393E-05	6.0156367579417016E-05	5.40572768553061E-05	7.770140599019193E-05	4.962446636178526E-05	0.00038629198514995747	6	Very-long-chain 3-oxoacyl-CoA reductase OS=Homo sapiens OX=9606 GN=HSD17B12 PE=1 SV=2
1480	O94905	1.4003837228869603E-05	1.8330427925971356E-05	2.8991368765213902E-05	1.8389535831163243E-05	4.37275574866961E-05	3.036794843926138E-05	0.00015381067567717558	6	Erlin-2 OS=Homo sapiens OX=9606 GN=ERLIN2 PE=1 SV=1
1481	P78417	0.000143228405092265	7.626583154538767E-05	0.00013180789566995672	0.000252288155196022	4.8796757625730854E-05	0.00014076032279117202	0.0007931473679205342	6	Glutathione S-transferase omega-1 OS=Homo sapiens OX=9606 GN=GSTO1 PE=1 SV=2
1483	Q16795	2.9099994286885864E-05	1.691066910062107E-05	1.6580791958234036E-05		1.9187504406978545E-05	2.0713136044228606E-05	0.00010249209579694811	5	NADH dehydrogenase [ubiquinone] 1 alpha subcomplex subunit 9, mitochondrial OS=Homo sapiens OX=9606 GN=NDUFA9 PE=1 SV=2
1484	Q9P2R3	6.172896800559533E-06	2.195525052718386E-06	5.117550540178817E-06	1.323188699860729E-05	2.800008459672665E-06	8.880107312879767E-06	3.839797516461646E-05	6	Rabankyrin-5 OS=Homo sapiens OX=9606 GN=ANKFY1 PE=1 SV=2
1485	Q9Y224	3.642222011914282E-05	2.3512481793654032E-05	3.49062355044697E-05	2.7939305654960592E-05	2.5895435290420372E-05	3.855938288309748E-05	0.000187235061245745	6	RNA transcription, translation and transport factor protein OS=Homo sapiens OX=9606 GN=RTRAF PE=1 SV=1
1486	P49821	4.43802703184229E-05	9.070646806658234E-06	1.5362212961024286E-05	2.175023531904085E-06	1.6266298990502085E-05	1.7991875861007813E-05	0.0001052463284695194	6	NADH dehydrogenase [ubiquinone] flavoprotein 1, mitochondrial OS=Homo sapiens OX=9606 GN=NDUFV1 PE=1 SV=4
1487	P62269	0.0001804900760796903	8.43488562401113E-05	7.264632880634957E-05	7.783440026249249E-05	9.294509846985611E-05	7.728705455584619E-05	0.0005855518144143459	6	40S ribosomal protein S18 OS=Homo sapiens OX=9606 GN=RPS18 PE=1 SV=3
1488	Q99729	1.4694456791152807E-05	7.910654072230084E-06	1.2543427411317227E-05	7.135074986384715E-06	1.0367583948047714E-05	1.802135799594052E-05	7.067255520507307E-05	6	Heterogeneous nuclear ribonucleoprotein A/B OS=Homo sapiens OX=9606 GN=HNRNPAB PE=1 SV=2
1489	Q9NPQ8	3.88653835894034E-06	2.5551589479442265E-06	3.2375390813283224E-06	1.6907038053809137E-05		7.996910118236755E-06	3.4583184560258776E-05	5	Synembryn-A OS=Homo sapiens OX=9606 GN=RIC8A PE=1 SV=3
1490	Q86Y82	1.5450701659016174E-05	1.4991345908455412E-05	1.054996728825354E-05	4.516308896581285E-06	1.9822801836889737E-05	1.2769694860888378E-05	7.810082045008453E-05	6	Syntaxin-12 OS=Homo sapiens OX=9606 GN=STX12 PE=1 SV=1
1491	Q8TAQ2	1.4841613079375664E-06	1.319256941756739E-06	8.915357660574355E-07		2.523866770199262E-06		6.218820785951003E-06	4	SWI/SNF complex subunit SMARCC2 OS=Homo sapiens OX=9606 GN=SMARCC2 PE=1 SV=1
1492	O15027	8.907204971428217E-06	4.907183671892608E-06	4.007613072395705E-06	3.2524384757002797E-06	2.5841965661742425E-06	4.6834956701611225E-06	2.8342132427752176E-05	6	Protein transport protein Sec16A OS=Homo sapiens OX=9606 GN=SEC16A PE=1 SV=4
1493	P14735	3.5220347716365336E-05	1.3629002956446095E-06	3.4657173843604846E-06	3.367338021997673E-05	1.2855858909915879E-06	1.33376638444798E-05	8.834559535181857E-05	6	Insulin-degrading enzyme OS=Homo sapiens OX=9606 GN=IDE PE=1 SV=4
1494	Q7Z2W4	4.965726509144176E-06	2.3354005890881702E-05	5.893668214571116E-06	2.496042677352668E-06	2.2880245471169983E-06	8.418557639060463E-06	4.741602547812713E-05	6	Zinc finger CCCH-type antiviral protein 1 OS=Homo sapiens OX=9606 GN=ZC3HAV1 PE=1 SV=3
1495	P83731	0.0001156174361790042	0.0001170136714007648	0.00011131688594849881	0.00013684324173710586	0.0001117575884749267	0.0001295807718176854	0.0007221295955579858	6	60S ribosomal protein L24 OS=Homo sapiens OX=9606 GN=RPL24 PE=1 SV=1
1496	Q86SX6	6.21946662516559E-06		4.965643011953769E-06	1.1299823072313757E-05	1.7746150554250301E-06	2.4740776035687326E-06	2.673362536842688E-05	5	Glutaredoxin-related protein 5, mitochondrial OS=Homo sapiens OX=9606 GN=GLRX5 PE=1 SV=2
1497	Q00577	1.4995004554691007E-05	6.282823878693395E-06	9.498920642699835E-06	7.728853483812486E-06	6.063554223965302E-06	6.9070478997298895E-06	5.1476204683591914E-05	6	Transcriptional activator protein Pur-alpha OS=Homo sapiens OX=9606 GN=PURA PE=1 SV=2
1498	O43488	1.6686617201533015E-05	6.794171122524645E-06	2.2370323033222287E-05	4.8694080029175674E-05	7.170446016531673E-06	1.111079344752235E-05	0.00011282643085050964	6	Aflatoxin B1 aldehyde reductase member 2 OS=Homo sapiens OX=9606 GN=AKR7A2 PE=1 SV=3
1499	Q13057	6.021059362960328E-06	1.4098263834388365E-06	1.5220354307922824E-06	5.368518634696241E-06		1.6002861364094806E-06	1.5921725948297168E-05	5	Bifunctional coenzyme A synthase OS=Homo sapiens OX=9606 GN=COASY PE=1 SV=4
1500	O43765	9.000180044268142E-06	3.1950200331711456E-06	1.6085101348576057E-06	6.522614118779782E-06	2.034599408149754E-06	2.0806144934117004E-06	2.4441538232638128E-05	6	Small glutamine-rich tetratricopeptide repeat-containing protein alpha OS=Homo sapiens OX=9606 GN=SGTA PE=1 SV=1
1501	O96011	7.918185590264102E-06	5.13609681706416E-06	3.794275527498727E-06		1.4280767589796116E-05	6.97088594492582E-06	3.810021146954893E-05	5	Peroxisomal membrane protein 11B OS=Homo sapiens OX=9606 GN=PEX11B PE=1 SV=1
1502	P08574	3.1679441447815924E-05	2.5868057924907516E-05	2.2282006593619755E-05		2.3638274372876855E-05	2.9586543166971447E-05	0.0001330543235061915	5	Cytochrome c1, heme protein, mitochondrial OS=Homo sapiens OX=9606 GN=CYC1 PE=1 SV=3
1503	Q13131	4.865457675185365E-06	1.9427235659813863E-05	1.6665107982649312E-05	2.961851407392795E-05	2.46996629526614E-05	2.8878193634454747E-06	9.816379770768337E-05	6	5'-AMP-activated protein kinase catalytic subunit alpha-1 OS=Homo sapiens OX=9606 GN=PRKAA1 PE=1 SV=4
1504	Q70E73	4.976483390616056E-06	5.501276498560877E-07	6.497558561472305E-06	2.0793730566494405E-06	3.6382954812608323E-07	7.463129185118494E-07	1.5213685125231823E-05	6	Ras-associated and pleckstrin homology domains-containing protein 1 OS=Homo sapiens OX=9606 GN=RAPH1 PE=1 SV=3
1505	Q9BTW9	4.813906666604897E-06	4.7811191150687704E-06	2.1538206508652007E-06	4.044999780532645E-05	2.1027384588219936E-06	8.566816925218402E-07	5.515826438920915E-05	6	Tubulin-specific chaperone D OS=Homo sapiens OX=9606 GN=TBCD PE=1 SV=2
1506	Q9H2G2	3.722364140419772E-06	2.2336365289808113E-06	2.932322833034613E-06	2.4292167718314614E-06		7.479320360997845E-07	1.2065472310366441E-05	5	STE20-like serine/threonine-protein kinase OS=Homo sapiens OX=9606 GN=SLK PE=1 SV=1
1507	P62851	0.00020243940793165705	0.00013960555383059632	0.0001399825381538902	7.068290284198695E-05	0.00011623580170020018	0.0001485881371996044	0.0008175343416579351	6	40S ribosomal protein S25 OS=Homo sapiens OX=9606 GN=RPS25 PE=1 SV=1
1508	O15126	6.297939172314991E-06	6.717932590559672E-06	3.834954758792786E-06		6.143392650079222E-06	9.294152673612936E-06	3.2288371845359605E-05	5	Secretory carrier-associated membrane protein 1 OS=Homo sapiens OX=9606 GN=SCAMP1 PE=1 SV=2
1509	P13726	2.5995413526149793E-06		9.06912107897671E-06		7.058163817669526E-06	3.888652997080469E-06	2.2615479246341687E-05	4	Tissue factor OS=Homo sapiens OX=9606 GN=F3 PE=1 SV=1
1510	P54289	1.9814675390171284E-05	2.8183446065866355E-06	7.717748100325943E-07		2.9706424632219703E-05	1.7427616724431995E-05	7.05388361634422E-05	5	Voltage-dependent calcium channel subunit alpha-2/delta-1 OS=Homo sapiens OX=9606 GN=CACNA2D1 PE=1 SV=3
1511	Q9NUP9	9.918028779472814E-06	3.704161924647797E-06	4.7841899240170535E-06	2.92125000622576E-06	7.5279263592168675E-06		2.885555699358029E-05	5	Protein lin-7 homolog C OS=Homo sapiens OX=9606 GN=LIN7C PE=1 SV=1
1512	Q9Y295	1.1784306264485607E-05	4.487124675930173E-06	7.662933927331116E-06	6.468492723145986E-06	2.5067769899315323E-06	8.386229108971912E-06	4.129586368979632E-05	6	Developmentally-regulated GTP-binding protein 1 OS=Homo sapiens OX=9606 GN=DRG1 PE=1 SV=1
1513	Q92520	5.075351974178422E-06	4.434536125868821E-06	7.475778174379595E-06	6.736218094604762E-06	1.4584341956069018E-05	6.163689382291559E-06	4.446991570739217E-05	6	Protein FAM3C OS=Homo sapiens OX=9606 GN=FAM3C PE=1 SV=1
1514	Q15043	6.69970806960162E-06	2.207075821209858E-06		9.716973311034065E-07	2.5469025493180464E-06	1.8658920659334597E-06	1.4291275837166392E-05	5	Metal cation symporter ZIP14 OS=Homo sapiens OX=9606 GN=SLC39A14 PE=1 SV=3
1515	Q15904	6.607562292592939E-06	6.803588690858174E-06	8.071004179842576E-06	9.995126209577727E-07	1.5122231317558427E-05		3.760389910180989E-05	5	V-type proton ATPase subunit S1 OS=Homo sapiens OX=9606 GN=ATP6AP1 PE=1 SV=2
1516	Q9NWM8	2.6817579036970727E-06		4.62718010615883E-06	1.0492458437730825E-06	7.313168232042665E-06		1.567135208567165E-05	4	Peptidyl-prolyl cis-trans isomerase FKBP14 OS=Homo sapiens OX=9606 GN=FKBP14 PE=1 SV=1
1517	Q8N129	1.2459068425680517E-05	3.5544440362003685E-06	6.89887155976934E-06	1.0348460728137758E-05	1.0224145074259462E-05	8.062841272753226E-06	5.1547831096800666E-05	6	Protein canopy homolog 4 OS=Homo sapiens OX=9606 GN=CNPY4 PE=1 SV=1
1518	P28062	9.083331620475908E-06	6.893265061976008E-06	1.2540218141249298E-05	1.5716583514464307E-05	5.743402709403855E-06	6.41545630096612E-06	5.63922573485355E-05	6	Proteasome subunit beta type-8 OS=Homo sapiens OX=9606 GN=PSMB8 PE=1 SV=3
1519	Q5K4L6	7.08798549128209E-07	7.989681782379844E-07	4.17061019764953E-06	2.128274564125501E-06	8.574619461470397E-07	5.9574626541130175E-06	1.4621576089401283E-05	6	Solute carrier family 27 member 3 OS=Homo sapiens OX=9606 GN=SLC27A3 PE=1 SV=4
1521	Q9BRG1	2.553254311041135E-06	2.4499648408022526E-06	2.5930166504424037E-06	3.456036378492288E-05	1.7115870909959583E-06	1.1021252141015027E-06	4.4970311892306135E-05	6	Vacuolar protein-sorting-associated protein 25 OS=Homo sapiens OX=9606 GN=VPS25 PE=1 SV=1
1523	Q9Y221	7.59126002680734E-06	1.9824047863375164E-06	2.534476731056071E-06				1.2108141544200929E-05	3	60S ribosome subunit biogenesis protein NIP7 homolog OS=Homo sapiens OX=9606 GN=NIP7 PE=1 SV=1
1524	Q8NEZ2	5.808554892930654E-07	7.739196743842408E-07	3.7650115003213357E-06	1.3998463554213443E-06		1.1434554207952844E-05	1.795418722737283E-05	5	Vacuolar protein sorting-associated protein 37A OS=Homo sapiens OX=9606 GN=VPS37A PE=1 SV=1
1526	O43310	2.134254781947483E-06	8.658772845074073E-07	5.836284481846276E-07	3.488926444709499E-06	1.8084896462742236E-06	2.5158873879802145E-06	1.1397063993603454E-05	6	CBP80/20-dependent translation initiation factor OS=Homo sapiens OX=9606 GN=CTIF PE=1 SV=1
1531	Q9Y570	1.2687178168109827E-05	1.0272339702637438E-05	4.80107226865176E-06	8.426454365562907E-06	5.021349399099134E-06	4.8800493032958556E-06	4.608844320735692E-05	6	Protein phosphatase methylesterase 1 OS=Homo sapiens OX=9606 GN=PPME1 PE=1 SV=3
1532	P49770	1.139355537271232E-06		5.075044223483065E-06	5.259355055811013E-06		2.694186433782775E-06	1.4167941250348085E-05	4	Translation initiation factor eIF-2B subunit beta OS=Homo sapiens OX=9606 GN=EIF2B2 PE=1 SV=3
1533	Q9NWU5	5.098047198178557E-07	1.6813237784722763E-06	1.623289236996315E-05				1.8424020868253284E-05	3	39S ribosomal protein L22, mitochondrial OS=Homo sapiens OX=9606 GN=MRPL22 PE=1 SV=1
1534	Q9NQ48	2.0933769659678634E-06		3.1872248219917387E-06	5.476840851116925E-06		1.8146257170962972E-06	1.2572068356172825E-05	4	Leucine zipper transcription factor-like protein 1 OS=Homo sapiens OX=9606 GN=LZTFL1 PE=1 SV=1
1536	Q9P260	3.245272304891577E-07		1.3761248340971078E-06	1.7201156829233241E-06	7.67455027643092E-07	8.10002221138619E-07	4.998224996291301E-06	5	RAB11-binding protein RELCH OS=Homo sapiens OX=9606 GN=RELCH PE=1 SV=2
1542	P17813	0.00010910418727622436	0.00022470034059371473	0.00010969158026602675	3.2688710677425386E-05	0.0002737194220608864	0.00013260748399681357	0.0008825117248710912	6	Endoglin OS=Homo sapiens OX=9606 GN=ENG PE=1 SV=2
1543	Q92930	5.250681356320576E-06		5.189943877415412E-06	1.6010221696723856E-06			1.2041647403408374E-05	3	Ras-related protein Rab-8B OS=Homo sapiens OX=9606 GN=RAB8B PE=1 SV=2
1544	P61106	9.269447956683345E-05	8.314126155011515E-05	8.851521445424122E-05	3.324570875132771E-05	0.00010328581192876069	7.574204048887287E-05	0.00047662451674015103	6	Ras-related protein Rab-14 OS=Homo sapiens OX=9606 GN=RAB14 PE=1 SV=4
1545	P62873	6.263665953465291E-05	4.136186472894207E-05	3.367919173958059E-05	1.0737150949936301E-05	5.62585969146785E-05	3.334569586555449E-05	0.00023801915973334486	6	Guanine nucleotide-binding protein G(I)/G(S)/G(T) subunit beta-1 OS=Homo sapiens OX=9606 GN=GNB1 PE=1 SV=3
1546	P52597	5.26650094470121E-05	2.4094238487943617E-05	3.260140292072987E-05	3.926416975066785E-05	2.9063239800672323E-05	2.911329317550669E-05	0.00020680135358253245	6	Heterogeneous nuclear ribonucleoprotein F OS=Homo sapiens OX=9606 GN=HNRNPF PE=1 SV=3
1547	P62841	5.321528399711585E-05	4.8320241481036236E-05	4.177467584949376E-05	4.8970533859520556E-05	4.0731740411355585E-05	2.5833216216563454E-05	0.0002588456918150854	6	40S ribosomal protein S15 OS=Homo sapiens OX=9606 GN=RPS15 PE=1 SV=2
1548	P43304	1.736866843818831E-05	1.1720589730883664E-05	1.781890329686937E-05	1.2113377449938693E-05	3.6227125251402475E-05	4.4879640866532614E-05	0.00014012830503381513	6	Glycerol-3-phosphate dehydrogenase, mitochondrial OS=Homo sapiens OX=9606 GN=GPD2 PE=1 SV=3
1549	P07099	0.00013279314192039192	0.00011451358582414593	0.00016841338355703706	0.00010059160916351767	0.00016814246363498178	0.00012410249445302923	0.0008085566785531036	6	Epoxide hydrolase 1 OS=Homo sapiens OX=9606 GN=EPHX1 PE=1 SV=1
1550	P04264	1.5031609659741621E-05	1.039907064319363E-05	1.681772084625679E-05		6.949984603464057E-06	2.4261348405396737E-05	7.345973415805283E-05	5	Keratin, type II cytoskeletal 1 OS=Homo sapiens OX=9606 GN=KRT1 PE=1 SV=6
1551	Q15029	2.7193322911415437E-05	2.0295096094395748E-05	2.256838105098549E-05	6.693469435972164E-07	2.1107683851605632E-05	3.571576752543651E-05	0.00012754959837743603	6	116 kDa U5 small nuclear ribonucleoprotein component OS=Homo sapiens OX=9606 GN=EFTUD2 PE=1 SV=1
1552	O96019	6.2536555788565345E-06	3.7994657722581754E-06	2.683139346176681E-06	4.997674938617815E-07	4.1391214552508745E-06	2.913345066212713E-06	2.028849471261676E-05	6	Actin-like protein 6A OS=Homo sapiens OX=9606 GN=ACTL6A PE=1 SV=1
1553	Q12841	3.588018977778E-05	3.33175082860355E-05	2.2025512144358775E-05	1.0809794989562036E-05	2.1101125046180946E-05	1.7979951711208517E-05	0.00014111408195512578	6	Follistatin-related protein 1 OS=Homo sapiens OX=9606 GN=FSTL1 PE=1 SV=1
1554	P13797	0.0005664010614212459	0.00026245146589439216	0.00032888672370965977	0.0007588470488510697	0.00027320944548097487	0.0004097374094489142	0.0025995331548062566	6	Plastin-3 OS=Homo sapiens OX=9606 GN=PLS3 PE=1 SV=4
1555	Q7KZF4	0.0003482916946861442	0.00034721243791974046	0.0002741867936507785	0.00021584473016923673	0.00017530584623302645	0.00022020135706547425	0.0015810428597244006	6	Staphylococcal nuclease domain-containing protein 1 OS=Homo sapiens OX=9606 GN=SND1 PE=1 SV=1
1556	Q9NYU2	0.0001807933560469629	0.00019436958607017393	0.00016824332141168947	0.00024365456530367187	0.00022843769416299792	0.00018236070331563903	0.001197859226311135	6	UDP-glucose:glycoprotein glucosyltransferase 1 OS=Homo sapiens OX=9606 GN=UGGT1 PE=1 SV=3
1557	P11047	0.00025562922229817287	0.00013385290689682647	0.00016988620333514994	0.00010951458560915135	0.00012160688396074869	0.00013606822301417054	0.0009265580251142198	6	Laminin subunit gamma-1 OS=Homo sapiens OX=9606 GN=LAMC1 PE=1 SV=3
1558	P00558	0.0009679086589664731	0.0005042420457448644	0.0005929442956332973	0.0009022093388966084	0.00032428861765071713	0.0005019757387923768	0.0037935686956843376	6	Phosphoglycerate kinase 1 OS=Homo sapiens OX=9606 GN=PGK1 PE=1 SV=3
1559	Q13363	4.292872561754121E-06	5.441744407366814E-06	3.0686844175154306E-06	3.106509463582195E-06	3.3673867203821358E-06	3.2040336141868427E-06	2.248123118478754E-05	6	C-terminal-binding protein 1 OS=Homo sapiens OX=9606 GN=CTBP1 PE=1 SV=2
1560	O00629	1.7899236015077815E-05	1.1822796775316464E-05	1.7796392802978116E-05	1.6554611330735194E-05	2.1921151732736377E-05	1.5355708282325603E-05	0.00010134989693916957	6	Importin subunit alpha-3 OS=Homo sapiens OX=9606 GN=KPNA4 PE=1 SV=1
1561	O43795	0.0001296779191799662	0.00011497316453667908	0.00019097202231559233	3.0358098121768363E-05	0.00014793604820778514	0.0002605301560178871	0.0008744474083796783	6	Unconventional myosin-Ib OS=Homo sapiens OX=9606 GN=MYO1B PE=1 SV=3
1562	O94979	0.00017158445099303108	0.00012112378061520035	0.00015677238950099603	0.00021533666721672322	0.00010051679587618964	0.0001368165704228014	0.0009021506546249417	6	Protein transport protein Sec31A OS=Homo sapiens OX=9606 GN=SEC31A PE=1 SV=3
1563	O95782	0.00020413581002459984	0.00013264503864129717	0.000192403212047308	0.00010945247161881909	0.00016581896784087844	0.00015863221968977984	0.0009630877198626824	6	AP-2 complex subunit alpha-1 OS=Homo sapiens OX=9606 GN=AP2A1 PE=1 SV=3
1564	Q02218	6.07790467786998E-05	5.2550095621874246E-05	8.281288840313782E-05	6.534651321879025E-05	6.572164875030644E-05	7.451200265403195E-05	0.0004017221954268405	6	2-oxoglutarate dehydrogenase, mitochondrial OS=Homo sapiens OX=9606 GN=OGDH PE=1 SV=3
1565	P00387	0.0006864625012169326	0.0008093750676611461	0.0007156482051762615	0.00020317751733394545	0.0008086778784242871	0.000741607129448607	0.0039649482992611795	6	NADH-cytochrome b5 reductase 3 OS=Homo sapiens OX=9606 GN=CYB5R3 PE=1 SV=3
1566	P14868	0.0002011772203723858	0.00011771168545601104	0.00015186278143031572	0.0001734858964912561	9.401048712504644E-05	0.00012181071439924363	0.0008600587852742587	6	Aspartate--tRNA ligase, cytoplasmic OS=Homo sapiens OX=9606 GN=DARS1 PE=1 SV=2
1567	P23246	0.00014633054999808588	6.0282413927059475E-05	7.768820838484911E-05	5.049190095211714E-06	6.7541093557283E-05	6.828478279408414E-05	0.0004251762387565733	6	Splicing factor, proline- and glutamine-rich OS=Homo sapiens OX=9606 GN=SFPQ PE=1 SV=2
1568	P13010	0.00018188736763295212	8.191461101127028E-05	0.0001576414611347752	0.0002534972721904138	7.185815823129658E-05	0.00017033705512521608	0.0009171359253259241	6	X-ray repair cross-complementing protein 5 OS=Homo sapiens OX=9606 GN=XRCC5 PE=1 SV=3
1569	O00571	1.7654576518546926E-05	2.167563199335251E-05	2.7810325955729523E-05	1.4795732287116995E-05	3.0211063040936118E-05	2.8995776655213526E-05	0.0001411431064508956	6	ATP-dependent RNA helicase DDX3X OS=Homo sapiens OX=9606 GN=DDX3X PE=1 SV=3
1570	P62140	5.709960940698103E-05	3.246544088318942E-05	4.083174088279979E-05	4.3939503725357366E-05	2.5044952424071873E-05	4.57391994802651E-05	0.0002451204468026646	6	Serine/threonine-protein phosphatase PP1-beta catalytic subunit OS=Homo sapiens OX=9606 GN=PPP1CB PE=1 SV=3
1571	Q08209	9.190159842912244E-06	1.266413767308015E-05	1.2193418360011244E-05	7.347297573500708E-06	1.472753601904291E-05	7.020034460491605E-06	6.314258392903886E-05	6	Serine/threonine-protein phosphatase 2B catalytic subunit alpha isoform OS=Homo sapiens OX=9606 GN=PPP3CA PE=1 SV=1
1572	Q32P28	0.00013934761278611702	0.00010383033130347967	8.068363810291536E-05	8.739985310855877E-05	0.0001433474300719697	7.990414727327609E-05	0.0006345130126463167	6	Prolyl 3-hydroxylase 1 OS=Homo sapiens OX=9606 GN=P3H1 PE=1 SV=2
1573	P23634	4.970973149662527E-05	3.9527290225726165E-05	5.6802405819681485E-05	1.2522184363910626E-05	3.428201840000091E-05	4.394402146325487E-05	0.00023678765176919932	6	Plasma membrane calcium-transporting ATPase 4 OS=Homo sapiens OX=9606 GN=ATP2B4 PE=1 SV=2
1574	Q15365	0.00011189266353917355	6.74975180778467E-05	0.00010037001284751674	0.0001275758984923237	6.760150749508886E-05	0.0001415521587679741	0.0006164897592199237	6	Poly(rC)-binding protein 1 OS=Homo sapiens OX=9606 GN=PCBP1 PE=1 SV=2
1575	P00367	7.038045270158801E-05	3.554782102449697E-05	5.393882382869751E-05	7.734679011474478E-05	3.8081375308743004E-05	7.224936885389634E-05	0.0003475446318321666	6	Glutamate dehydrogenase 1, mitochondrial OS=Homo sapiens OX=9606 GN=GLUD1 PE=1 SV=2
1576	Q14108	0.000136700218996434	0.00012190748910939597	0.000136210040666455	8.32108923359223E-05	0.00016469439913181528	0.00016143539133123687	0.0008041584315712594	6	Lysosome membrane protein 2 OS=Homo sapiens OX=9606 GN=SCARB2 PE=1 SV=2
1577	Q9BZQ8	6.297155133998387E-05	4.3231397290219366E-05	6.986744079521471E-05	9.677976013174267E-05	4.970802313162707E-05	8.193246458108516E-05	0.0004044906372698729	6	Protein Niban 1 OS=Homo sapiens OX=9606 GN=NIBAN1 PE=1 SV=1
1580	O94925	6.866287327478532E-05	0.0001473053045715197	7.28664375786539E-05	6.135953686337733E-05	0.0002560120320067096	9.704419811060817E-05	0.0007032503824056539	6	Glutaminase kidney isoform, mitochondrial OS=Homo sapiens OX=9606 GN=GLS PE=1 SV=1
1581	Q1KMD3	6.412712486923017E-05	5.419514173684043E-05	5.5548422176518995E-05		7.403582962320061E-05	4.7681823897341864E-05	0.0002955883423031321	5	Heterogeneous nuclear ribonucleoprotein U-like protein 2 OS=Homo sapiens OX=9606 GN=HNRNPUL2 PE=1 SV=1
1582	Q9Y3I0	8.465557271890103E-05	6.162583834924928E-05	6.458043752348701E-05	6.569442184917663E-05	5.354803307716317E-05	5.172908179475E-05	0.00038183338531272713	6	RNA-splicing ligase RtcB homolog OS=Homo sapiens OX=9606 GN=RTCB PE=1 SV=1
1583	P04632	7.789638122351105E-05	4.68316672973751E-05	5.9877919827158204E-05	6.0707126657146034E-05	3.0781574176451436E-05	5.647502966140584E-05	0.0003325696988430476	6	Calpain small subunit 1 OS=Homo sapiens OX=9606 GN=CAPNS1 PE=1 SV=1
1584	Q9Y383	6.487967926510836E-06	6.7547135297937E-06	9.958144585583047E-06	1.857812028053574E-05	4.335379026657525E-06	1.1030251444821408E-05	5.714457679390225E-05	6	Putative RNA-binding protein Luc7-like 2 OS=Homo sapiens OX=9606 GN=LUC7L2 PE=1 SV=2
1585	Q9Y277	9.879281989886008E-06	1.901951149463058E-05	1.72168615779537E-05	3.76098265662809E-06	2.6680909960303467E-05	3.490851364561051E-05	0.00011146606132501236	6	Voltage-dependent anion-selective channel protein 3 OS=Homo sapiens OX=9606 GN=VDAC3 PE=1 SV=1
1586	P38606	4.1445057995059825E-05	3.001512825832657E-05	3.413963437760958E-05	0.00010954193394707972	6.071522241590114E-05	3.364545838425817E-05	0.000309502435378235	6	V-type proton ATPase catalytic subunit A OS=Homo sapiens OX=9606 GN=ATP6V1A PE=1 SV=2
1587	O95340	4.618792426673973E-05	3.7528134529117396E-05	5.2245772522197564E-05	6.769132668378176E-05	2.848842533003599E-05	4.494407102558517E-05	0.0002770856543574576	6	Bifunctional 3'-phosphoadenosine 5'-phosphosulfate synthase 2 OS=Homo sapiens OX=9606 GN=PAPSS2 PE=1 SV=2
1588	P15104	6.290235299786918E-05	3.0942389841609565E-05	4.675834348450621E-05	3.938851692781364E-06			0.00014454193801676632	4	Glutamine synthetase OS=Homo sapiens OX=9606 GN=GLUL PE=1 SV=4
1589	Q99733	2.7038633108058022E-05	9.166531510197532E-06	2.2572040392497872E-05	2.811925698185075E-05	1.2405360442049221E-05	2.1228470712426594E-05	0.00012053029314708	6	Nucleosome assembly protein 1-like 4 OS=Homo sapiens OX=9606 GN=NAP1L4 PE=1 SV=1
1590	O76021	2.9293825899188685E-05	1.4577087146858333E-05	1.6078553770008986E-05		2.2168938226661173E-05	2.1051708738172343E-05	0.00010317011378088951	5	Ribosomal L1 domain-containing protein 1 OS=Homo sapiens OX=9606 GN=RSL1D1 PE=1 SV=3
1591	O15511	7.275587373980967E-05	6.478595024697735E-05	6.54700519563473E-05	6.641480135708162E-05	3.8851669766732606E-05	5.716051703409543E-05	0.00036543886410104397	6	Actin-related protein 2/3 complex subunit 5 OS=Homo sapiens OX=9606 GN=ARPC5 PE=1 SV=3
1592	P52294	2.2823212916054566E-06		5.505398948550742E-07	5.327537026535099E-06	5.726233946683834E-07	5.431628137804531E-06	1.4164649745468544E-05	5	Importin subunit alpha-5 OS=Homo sapiens OX=9606 GN=KPNA1 PE=1 SV=3
1593	Q96HC4	2.3190989009829457E-05	4.019675668408539E-05	2.284645833087147E-05	3.338765918644702E-05	2.0525940441454662E-05	1.7293310169971303E-05	0.00015744111382265933	6	PDZ and LIM domain protein 5 OS=Homo sapiens OX=9606 GN=PDLIM5 PE=1 SV=5
1594	P62899	0.00010040696769838688	5.135150765563993E-05	5.208678917221138E-05	0.00010981010812154804	9.329067242616706E-05	4.337997339063774E-05	0.00045032601846459105	6	60S ribosomal protein L31 OS=Homo sapiens OX=9606 GN=RPL31 PE=1 SV=1
1595	O60832	2.1600366765120404E-05	1.215252008259779E-05	1.6448664455187326E-05		1.7076304260243943E-05	6.621231666289545E-06	7.389908722943901E-05	5	H/ACA ribonucleoprotein complex subunit DKC1 OS=Homo sapiens OX=9606 GN=DKC1 PE=1 SV=3
1596	O95793	4.434430369094542E-05	1.5808519537459422E-05	4.130963569867593E-05	1.4893485908316138E-05	1.9243531585596636E-05	1.3836974638331356E-05	0.00014943645105932492	6	Double-stranded RNA-binding protein Staufen homolog 1 OS=Homo sapiens OX=9606 GN=STAU1 PE=1 SV=2
1597	P29590	3.789522531491191E-05	1.5009685398640155E-05	1.0175579044077515E-05		1.7494979165019006E-05	1.2560772179776933E-05	9.313624110242552E-05	5	Protein PML OS=Homo sapiens OX=9606 GN=PML PE=1 SV=3
1598	P00167	0.00012301857081931181	6.096607535897867E-05	6.463993417402855E-05	5.102292632693179E-05	9.786460961919497E-05	0.0001286939373162345	0.0005262060536146804	6	Cytochrome b5 OS=Homo sapiens OX=9606 GN=CYB5A PE=1 SV=2
1600	Q96KC8	6.391806947745736E-06	7.636861603780114E-06	1.3413561844974806E-05	9.958241273005836E-07	1.6567665821495546E-05	1.8421394013927035E-06	4.684785974668949E-05	6	DnaJ homolog subfamily C member 1 OS=Homo sapiens OX=9606 GN=DNAJC1 PE=1 SV=1
1601	P18077	4.0866059385490406E-05	2.5139137037638227E-05	2.196222364550565E-05	3.092013272763889E-05	1.979252434297252E-05	2.2141242395803706E-05	0.0001608213195350494	6	60S ribosomal protein L35a OS=Homo sapiens OX=9606 GN=RPL35A PE=1 SV=2
1602	Q8IUD2	4.7236053955712544E-06	2.1262276122248795E-06	1.7842133166007886E-06	3.817356042408635E-06	9.57895481936937E-07	1.6530594395328287E-06	1.5062357288275323E-05	6	ELKS/Rab6-interacting/CAST family member 1 OS=Homo sapiens OX=9606 GN=ERC1 PE=1 SV=1
1603	P28074	1.831831809519584E-05	4.288290056481871E-05	4.874999764666879E-05	4.83962504956654E-05	2.9765850874581473E-05	1.8144922299790828E-05	0.00020625823997672102	6	Proteasome subunit beta type-5 OS=Homo sapiens OX=9606 GN=PSMB5 PE=1 SV=3
1604	Q14699	4.147157126630845E-06	1.6905790674035117E-05	1.2727094436749389E-05	3.3808178790078385E-07	2.285472030291581E-05	1.4863076375677094E-05	7.183592070390905E-05	6	Raftlin OS=Homo sapiens OX=9606 GN=RFTN1 PE=1 SV=4
1605	Q9NRW7	9.182863657012488E-06	7.8488878555608E-06	3.3182768277716597E-06	2.0561566641487397E-06	9.598374499062781E-06	2.257159018620703E-06	3.426171852217717E-05	6	Vacuolar protein sorting-associated protein 45 OS=Homo sapiens OX=9606 GN=VPS45 PE=1 SV=1
1606	Q9UGI8	1.0857802540062802E-05	6.416533254728394E-06	5.421636113204245E-06	8.430144189210922E-06	5.541709810091888E-06	3.838863996650808E-06	4.050668990394906E-05	6	Testin OS=Homo sapiens OX=9606 GN=TES PE=1 SV=1
1607	P51970	1.2954891560937367E-05	2.0208713815561093E-05	1.1932864825525131E-05		1.4837434625522967E-05	1.1272696043093208E-05	7.120660087063977E-05	5	NADH dehydrogenase [ubiquinone] 1 alpha subcomplex subunit 8 OS=Homo sapiens OX=9606 GN=NDUFA8 PE=1 SV=3
1608	Q08AF3	1.0361402881523694E-05		4.2017286224285205E-06	2.835871447597734E-05	1.6534362741566064E-06	1.0629695398900502E-05	5.520497765298666E-05	5	Schlafen family member 5 OS=Homo sapiens OX=9606 GN=SLFN5 PE=1 SV=1
1609	P51571	0.00010845053612691991	0.00013277745873203876	7.931674827881181E-05	3.070842958641674E-05	9.428619169222558E-05	9.434142711263729E-05	0.0005398807915290501	6	Translocon-associated protein subunit delta OS=Homo sapiens OX=9606 GN=SSR4 PE=1 SV=1
1610	Q5SW79	5.002876097057511E-06	5.4448801431206664E-06	3.6261353696541396E-06	2.8645407199520933E-06	4.291127501989874E-06	4.346370302188603E-06	2.5575930133962888E-05	6	Centrosomal protein of 170 kDa OS=Homo sapiens OX=9606 GN=CEP170 PE=1 SV=1
1611	Q8TC12	1.2167525409362506E-05	1.8232577471884416E-05	1.397136290429996E-05	6.669710533396893E-06	3.5807817757940754E-05	1.497365614941392E-05	0.00010182265022629844	6	Retinol dehydrogenase 11 OS=Homo sapiens OX=9606 GN=RDH11 PE=1 SV=2
1612	Q9NRX4	1.5681063671688288E-05	1.3421537906394546E-05	2.7155721351582057E-05	1.1882264532005085E-05	2.554758142111287E-05	1.1047484996058236E-06	9.479291738238867E-05	6	14 kDa phosphohistidine phosphatase OS=Homo sapiens OX=9606 GN=PHPT1 PE=1 SV=1
1613	Q13526	5.777774592458711E-06	6.888433769370396E-06	1.2269201369879675E-05	1.4942133072100621E-05	3.2406344967807278E-06	4.520979773379269E-06	4.7639157073969394E-05	6	Peptidyl-prolyl cis-trans isomerase NIMA-interacting 1 OS=Homo sapiens OX=9606 GN=PIN1 PE=1 SV=1
1614	Q9C0E8	1.1083460150274201E-05	3.2636989396702494E-06	7.846170414668094E-06	6.288285356677541E-06	1.4213255050868344E-05	1.1918217725526002E-05	5.461308763768443E-05	6	Endoplasmic reticulum junction formation protein lunapark OS=Homo sapiens OX=9606 GN=LNPK PE=1 SV=2
1615	Q96SB3	4.769082235476346E-06	6.2172500685754E-08		4.217229165295722E-06	8.486094533484817E-06	2.749444684950874E-06	2.0284023119893513E-05	5	Neurabin-2 OS=Homo sapiens OX=9606 GN=PPP1R9B PE=1 SV=3
1616	P22692	3.037310673941516E-06	3.6724689457593874E-06	4.076777570893976E-06		3.6480218384825507E-07		1.1151359374443134E-05	4	Insulin-like growth factor-binding protein 4 OS=Homo sapiens OX=9606 GN=IGFBP4 PE=1 SV=2
1617	Q9P035	1.767789181687147E-05	5.8233109986834476E-05	5.440191600146881E-05	1.883979103722796E-05	6.206847684791183E-05	3.999146384614215E-05	0.0002512126495364567	6	Very-long-chain (3R)-3-hydroxyacyl-CoA dehydratase 3 OS=Homo sapiens OX=9606 GN=HACD3 PE=1 SV=2
1618	Q13445	7.60394789393965E-06	8.000255854648165E-06	6.210432231534067E-06	2.5792033355802995E-06	1.0748965109752074E-05	9.06692608079697E-06	4.420973050625123E-05	6	Transmembrane emp24 domain-containing protein 1 OS=Homo sapiens OX=9606 GN=TMED1 PE=1 SV=1
1619	Q8NCA5	6.851864758978144E-06	9.481842293506568E-06	7.039387622394646E-06	6.095045980701927E-06	7.279866730986157E-06	7.804323042709362E-06	4.45523304292768E-05	6	Protein FAM98A OS=Homo sapiens OX=9606 GN=FAM98A PE=1 SV=2
1620	Q9Y5J7	5.811755910266492E-06		5.412464101524108E-06			6.944552409869309E-06	1.816877242165991E-05	3	Mitochondrial import inner membrane translocase subunit Tim9 OS=Homo sapiens OX=9606 GN=TIMM9 PE=1 SV=1
1621	P23434	1.9038638017874086E-06		4.928520920622146E-06	3.5467640226820405E-06	2.3323814856827335E-06		1.2711530230774329E-05	4	Glycine cleavage system H protein, mitochondrial OS=Homo sapiens OX=9606 GN=GCSH PE=1 SV=2
1622	Q8TD55	6.335607662809966E-06	2.9811936882182058E-06	5.891156045734099E-06	5.763418082195594E-06		1.3395837212487135E-05	3.4367212691445E-05	5	Pleckstrin homology domain-containing family O member 2 OS=Homo sapiens OX=9606 GN=PLEKHO2 PE=1 SV=1
1623	Q15843	4.786816587560609E-06	1.2281066032400744E-05	1.0292420124742794E-05	8.672577384482774E-06	2.2415259768764083E-06	1.2480964804402197E-05	5.075537091046553E-05	6	NEDD8 OS=Homo sapiens OX=9606 GN=NEDD8 PE=1 SV=1
1624	Q12805	1.9274861604730983E-06		1.048400023529301E-06	3.3079421554616514E-06		4.765391967748512E-06	1.1049220307212562E-05	4	EGF-containing fibulin-like extracellular matrix protein 1 OS=Homo sapiens OX=9606 GN=EFEMP1 PE=1 SV=2
1625	P43235	7.63819564787753E-06		3.8481790331512123E-07	5.604854911211869E-05			6.407156266331135E-05	3	Cathepsin K OS=Homo sapiens OX=9606 GN=CTSK PE=1 SV=1
1626	P35244	2.149085893480712E-06		4.8479538462989455E-06	6.451407888940278E-06			1.3448447628719936E-05	3	Replication protein A 14 kDa subunit OS=Homo sapiens OX=9606 GN=RPA3 PE=1 SV=1
1627	Q13325	3.176330439693611E-06	1.3472213948913195E-06	4.713052400276704E-06	9.926026026169548E-06	7.649641979825687E-07	3.298385393484432E-06	2.322597985249818E-05	6	Interferon-induced protein with tetratricopeptide repeats 5 OS=Homo sapiens OX=9606 GN=IFIT5 PE=1 SV=1
1628	Q15042	1.5010512338706952E-06	4.482017952571235E-06	6.894702349280472E-06	1.2842157421123305E-05	3.936585554236099E-06	8.29978269573228E-06	3.7956297206814085E-05	6	Rab3 GTPase-activating protein catalytic subunit OS=Homo sapiens OX=9606 GN=RAB3GAP1 PE=1 SV=3
1629	Q06136	1.0917465894601778E-05	1.0458042978042316E-05	1.7448988618625E-05	5.453687658052187E-06	1.7831049535699462E-05	1.9489858915318138E-05	8.159909360033887E-05	6	3-ketodihydrosphingosine reductase OS=Homo sapiens OX=9606 GN=KDSR PE=1 SV=1
1630	P46937	8.545863176881694E-06	6.448933441933728E-06	1.2342079401993649E-05	1.2015169082541709E-05	3.4054981644682372E-06	9.99397198916962E-06	5.275151525698864E-05	6	Transcriptional coactivator YAP1 OS=Homo sapiens OX=9606 GN=YAP1 PE=1 SV=2
1631	Q99447	1.6862500583606922E-06		1.313277255126725E-06	7.89300813027655E-06		1.2704486952908792E-06	1.2162984139054846E-05	4	Ethanolamine-phosphate cytidylyltransferase OS=Homo sapiens OX=9606 GN=PCYT2 PE=1 SV=1
1632	Q14232	4.7188490019168545E-06	2.0941547707640625E-06	7.40569092858199E-06	1.5712337628591315E-05	5.466791487469642E-06	9.910154974631987E-06	4.530797879195585E-05	6	Translation initiation factor eIF-2B subunit alpha OS=Homo sapiens OX=9606 GN=EIF2B1 PE=1 SV=1
1633	P40222	8.669569388778522E-06	3.7147067973097483E-06		2.758050803850951E-06	1.99810164285954E-06	8.97994704329519E-06	2.6120375676093953E-05	5	Alpha-taxilin OS=Homo sapiens OX=9606 GN=TXLNA PE=1 SV=3
1634	Q8NF91	1.7232577237069172E-05	3.08412846754662E-06	9.032846309617681E-06		3.6794560372917984E-05	4.319864233207621E-06	7.046397662035907E-05	5	Nesprin-1 OS=Homo sapiens OX=9606 GN=SYNE1 PE=1 SV=4
1636	Q13228	2.781798083807234E-06		1.2137022807228353E-05	8.340194727767288E-06		1.0380810812584115E-05	3.3639826431386996E-05	4	Methanethiol oxidase OS=Homo sapiens OX=9606 GN=SELENBP1 PE=1 SV=2
1637	Q6UW68	2.723479977586577E-06	1.3114989665076323E-05	1.1919838749391161E-05	4.733340253959382E-06	1.2927600570949146E-05	9.489087171418853E-06	5.490833638838145E-05	6	Transmembrane protein 205 OS=Homo sapiens OX=9606 GN=TMEM205 PE=1 SV=1
1638	Q13505	1.5073211404097928E-06	2.6492859979433466E-06	3.993298166992166E-06		1.000053738394998E-05	1.4740194178561206E-06	1.9624462107151407E-05	5	Metaxin-1 OS=Homo sapiens OX=9606 GN=MTX1 PE=1 SV=3
1639	Q96RP9	3.3052526468798532E-06	4.3212182034336065E-07	1.1101239522613861E-06	6.4714185614701E-05	0.00011289236451014263	3.7634774571637326E-06	0.00018621752600149195	6	Elongation factor G, mitochondrial OS=Homo sapiens OX=9606 GN=GFM1 PE=1 SV=2
1640	P05067	6.300780557541503E-07	4.2991903122972805E-07		1.0010746831932184E-05	1.1989045302743425E-06		1.2269648449190405E-05	4	Amyloid-beta precursor protein OS=Homo sapiens OX=9606 GN=APP PE=1 SV=3
1642	Q9ULH1	7.943165285835489E-07		1.157253791081385E-06				1.951570319664934E-06	2	Arf-GAP with SH3 domain, ANK repeat and PH domain-containing protein 1 OS=Homo sapiens OX=9606 GN=ASAP1 PE=1 SV=4
1645	Q6ZVM7	2.7844296862128288E-06	1.153159969311466E-06	8.142493303390395E-07	2.8926584849291363E-06	1.1841903979364888E-06	2.2653371873814304E-06	1.109402505611039E-05	6	TOM1-like protein 2 OS=Homo sapiens OX=9606 GN=TOM1L2 PE=1 SV=1
1647	Q5ZPR3	4.112054803324468E-06	3.213526412375822E-06	1.8627356985997055E-06		3.4739238897051855E-06	1.2429231597101093E-06	1.390516396371529E-05	5	CD276 antigen OS=Homo sapiens OX=9606 GN=CD276 PE=1 SV=1
1655	O60507	3.349370466352246E-07	1.3865075101651724E-06			2.621362180994822E-06	4.4633798879689206E-07	4.789144726592112E-06	4	Protein-tyrosine sulfotransferase 1 OS=Homo sapiens OX=9606 GN=TPST1 PE=1 SV=1
1659	O14494	2.5765494988028695E-06		1.0525591334591278E-06	2.690669945081227E-06	7.390577443607548E-06	7.973371880470115E-06	2.168372790142089E-05	5	Phospholipid phosphatase 1 OS=Homo sapiens OX=9606 GN=PLPP1 PE=1 SV=1
1660	Q12884	3.805115247438207E-05	6.949633875123876E-05	3.6163748824616083E-05	6.398709346935229E-05	0.0001170304925603356	4.889838348739202E-05	0.0003736272095673168	6	Prolyl endopeptidase FAP OS=Homo sapiens OX=9606 GN=FAP PE=1 SV=5
1661	P62424	0.0002123507761034418	0.00012694350230955235	0.00013848521195439505	0.00020140823071258056	0.0001361451109282601	0.00011636753745088342	0.0009317003694591133	6	60S ribosomal protein L7a OS=Homo sapiens OX=9606 GN=RPL7A PE=1 SV=2
1662	Q92973	4.411573177649742E-05	2.4121039286591397E-05	3.8489279052524615E-05	6.29382024931738E-05	2.5252711380873664E-05	5.0479980649563394E-05	0.00024539694463922426	6	Transportin-1 OS=Homo sapiens OX=9606 GN=TNPO1 PE=1 SV=2
1665	P68104	6.150707322705073E-05	2.9248374753388235E-05	4.70963026682322E-05	0.00016143684114107974	1.477798582344768E-05	0.00016739053407071285	0.0004814571116839114	6	Elongation factor 1-alpha 1 OS=Homo sapiens OX=9606 GN=EEF1A1 PE=1 SV=1
1666	Q9H2U1	3.64157062727434E-07	8.526234057714339E-07					1.216780468498868E-06	2	ATP-dependent DNA/RNA helicase DHX36 OS=Homo sapiens OX=9606 GN=DHX36 PE=1 SV=2
1667	Q14195	0.00013015249519430206	8.035702887673044E-05	4.4622801857887714E-05	0.00017461628171477173	6.498227333158425E-05	2.020452908760121E-05	0.0005149354100628774	6	Dihydropyrimidinase-related protein 3 OS=Homo sapiens OX=9606 GN=DPYSL3 PE=1 SV=1
1668	P10809	0.0006697842723667919	0.0003564058393014	0.0005120434819382523	0.000610074614890623	0.00041995244421895965	0.0005098761033854049	0.003078136756101432	6	60 kDa heat shock protein, mitochondrial OS=Homo sapiens OX=9606 GN=HSPD1 PE=1 SV=2
1669	Q86UP2	0.0004352149550813542	0.00012286545858232142	8.72178078413894E-05	3.6893446839816004E-05	0.00016904933353865893	0.00011500283613642642	0.0009662438380199663	6	Kinectin OS=Homo sapiens OX=9606 GN=KTN1 PE=1 SV=1
1670	P02458	2.0821167839090005E-06	3.3015669301813734E-06			3.11816047312565E-06		8.501844187216024E-06	3	Collagen alpha-1(II) chain OS=Homo sapiens OX=9606 GN=COL2A1 PE=1 SV=3
1671	P23381	0.0003349232605478209	0.00038147896316463223	0.00030247686593081667	0.0005426034175235821	0.000198356772461594	0.00037926836120585276	0.0021391076408342987	6	Tryptophan--tRNA ligase, cytoplasmic OS=Homo sapiens OX=9606 GN=WARS1 PE=1 SV=2
1672	P60174	0.0011560594332632695	0.0006005694116029787	0.0007596147815099747	0.0010872732393425598	0.000514679426051937	0.0007495908978658112	0.004867787189636531	6	Triosephosphate isomerase OS=Homo sapiens OX=9606 GN=TPI1 PE=1 SV=4
1674	Q13200	9.614022207793209E-05	7.909517365004541E-05	9.881691536319397E-05	0.00012726361836812563	7.532031742903929E-05	7.468888317069822E-05	0.0005513251300590347	6	26S proteasome non-ATPase regulatory subunit 2 OS=Homo sapiens OX=9606 GN=PSMD2 PE=1 SV=3
1675	P07737	0.0012855008375401262	0.001689768806182032	0.0015771858217821417	0.002084954283245749	0.0009091658780948826	0.0011778022116336981	0.008724377838478629	6	Profilin-1 OS=Homo sapiens OX=9606 GN=PFN1 PE=1 SV=2
1676	Q04446	0.00018838449011371788	9.903857106358436E-05	0.00014799691205775724	0.0001972654477151099	6.408101302805696E-05	6.302127652337716E-05	0.0007597877105016035	6	1,4-alpha-glucan-branching enzyme OS=Homo sapiens OX=9606 GN=GBE1 PE=1 SV=3
1677	O60664	0.00037769635619728376	0.00025096532216818505	0.0003713121586910559	0.0005170660184925411	0.00024390988964430863	0.0004053750000316419	0.002166324745225016	6	Perilipin-3 OS=Homo sapiens OX=9606 GN=PLIN3 PE=1 SV=3
1678	P48735	3.6408557291960796E-05	5.206027515197805E-05	4.244140510509161E-05	4.944622707012599E-05	5.714009962216422E-05	4.820515780667657E-05	0.00028570172204799726	6	Isocitrate dehydrogenase [NADP], mitochondrial OS=Homo sapiens OX=9606 GN=IDH2 PE=1 SV=2
1680	P20020	1.5397668801798883E-05	1.457238585954183E-05	1.4852761957598646E-05	2.047388848629454E-06	1.9437029405544836E-05	2.264674386894364E-05	8.895397874205729E-05	6	Plasma membrane calcium-transporting ATPase 1 OS=Homo sapiens OX=9606 GN=ATP2B1 PE=1 SV=4
1681	Q9NSE4	4.803626885042746E-05	2.9834749089144988E-05	4.1842772128074325E-05	7.696582560388611E-05	4.5197487896795076E-05	5.745728484026497E-05	0.0002993343884085929	6	Isoleucine--tRNA ligase, mitochondrial OS=Homo sapiens OX=9606 GN=IARS2 PE=1 SV=2
1682	P31948	0.00013075221124310307	4.004397917523758E-05	5.864823769661987E-05	9.993689344997716E-05	2.6642279592892133E-05	6.599469342686656E-05	0.0004220182945846964	6	Stress-induced-phosphoprotein 1 OS=Homo sapiens OX=9606 GN=STIP1 PE=1 SV=1
1683	Q13838	3.513061619323825E-05	2.16108358109792E-05	2.3682269183920483E-05	1.5619767106771365E-05	2.6400571898338404E-05	2.5407747582601403E-05	0.0001478518077758491	6	Spliceosome RNA helicase DDX39B OS=Homo sapiens OX=9606 GN=DDX39B PE=1 SV=1
1684	P08754	7.023791656633028E-06	6.254215596000501E-06	3.438945796289945E-06	8.25613028211195E-07	5.156950744584142E-06	3.6522331953498303E-06	2.635175001706864E-05	6	Guanine nucleotide-binding protein G(i) subunit alpha OS=Homo sapiens OX=9606 GN=GNAI3 PE=1 SV=3
1685	P02786	6.820369505592774E-05	6.495376629563305E-05	3.5390796229800285E-05	1.92434317741523E-06	6.594562225269296E-05	2.1106515978492636E-05	0.00025752473898996197	6	Transferrin receptor protein 1 OS=Homo sapiens OX=9606 GN=TFRC PE=1 SV=2
1686	P43686	3.859618546358439E-05	4.06326484437077E-05	3.585445068547258E-05	6.192896715033057E-05	4.151748769881195E-05	4.917145939355844E-05	0.00026770119883546563	6	26S proteasome regulatory subunit 6B OS=Homo sapiens OX=9606 GN=PSMC4 PE=1 SV=2
1687	P43490	6.72125082166072E-05	2.6842778237609567E-05	4.346393489457459E-05	0.00014118591310459053	9.655401308156751E-06	1.6886706628383473E-05	0.0003052472423899221	6	Nicotinamide phosphoribosyltransferase OS=Homo sapiens OX=9606 GN=NAMPT PE=1 SV=1
1688	Q9Y230	8.382279056305347E-05	4.224260779709694E-05	6.765743777062885E-05	5.807059085123208E-05	3.4833263843932335E-05	4.766125250017164E-05	0.0003342879433261153	6	RuvB-like 2 OS=Homo sapiens OX=9606 GN=RUVBL2 PE=1 SV=3
1689	P50479	3.507708290007501E-05	4.621679365541135E-05	3.1874343460682794E-05	2.097861664591759E-05	3.3964897608804086E-05	1.726116709241471E-05	0.00018537290136330555	6	PDZ and LIM domain protein 4 OS=Homo sapiens OX=9606 GN=PDLIM4 PE=1 SV=2
1690	Q16891	3.1018040583650576E-05	0.00012536924930821363	7.831931814331148E-05		9.289495078374566E-05	7.66133246966587E-05	0.00040421488351558	5	MICOS complex subunit MIC60 OS=Homo sapiens OX=9606 GN=IMMT PE=1 SV=1
1691	P07996	5.909815328299216E-05	5.7117539573972256E-05	4.6052730948615124E-05	4.0235313886503185E-05	0.00014088476635858052	3.409408568718448E-05	0.0003774825897378477	6	Thrombospondin-1 OS=Homo sapiens OX=9606 GN=THBS1 PE=1 SV=2
1692	Q92945	5.687045188691014E-05	3.0089693307574616E-05	4.576252453157075E-05	3.787814709994272E-05	3.171463619324055E-05	5.6107831854567464E-05	0.0002584232848738062	6	Far upstream element-binding protein 2 OS=Homo sapiens OX=9606 GN=KHSRP PE=1 SV=4
1693	P28300	3.790234992170701E-05	6.092241415220568E-05	5.4555913082709745E-05	1.3811808664099886E-05	2.8996668742902368E-05	1.8892891382624286E-05	0.000215082045946249	6	Protein-lysine 6-oxidase OS=Homo sapiens OX=9606 GN=LOX PE=1 SV=2
1694	P10155	2.5189528791567522E-05	2.3289003259002836E-05	2.566004475407925E-05	2.6433388663349777E-05	1.9991265067499365E-05	2.2855177180364853E-05	0.0001434184077158636	6	60 kDa SS-A/Ro ribonucleoprotein OS=Homo sapiens OX=9606 GN=RO60 PE=1 SV=2
1695	P05387	0.000505342709591967	0.0003990286252005507	0.00030674233484820866	0.0002797667610024794	0.00021708247983832837	0.0002853629000598916	0.0019933258105414254	6	60S acidic ribosomal protein P2 OS=Homo sapiens OX=9606 GN=RPLP2 PE=1 SV=1
1696	P51572	5.940796555389753E-05	4.8858252451820433E-05	3.631648444662956E-05	1.3345102146688587E-05	6.848638577253133E-05	2.586832456131005E-05	0.0002522825149328775	6	B-cell receptor-associated protein 31 OS=Homo sapiens OX=9606 GN=BCAP31 PE=1 SV=3
1697	O95571	2.9582468537414564E-05	6.653620224946619E-05	0.00011318654218549183	1.7359930065336484E-05	1.1163461050958741E-05	1.873641695419169E-05	0.0002565650210428595	6	Persulfide dioxygenase ETHE1, mitochondrial OS=Homo sapiens OX=9606 GN=ETHE1 PE=1 SV=2
1698	Q13126	3.766639517443514E-05	4.563493106390144E-05	3.397723150774642E-05	5.699205131481379E-05	1.8980179094940878E-05	3.779508197751736E-05	0.00023104587013335503	6	S-methyl-5'-thioadenosine phosphorylase OS=Homo sapiens OX=9606 GN=MTAP PE=1 SV=2
1699	Q9NTK5	4.188626148788481E-05	2.5788980003738504E-05	3.5114003641832187E-05	6.163066493268543E-05	1.9576020089243823E-05	3.583509584314189E-05	0.00021983102599852663	6	Obg-like ATPase 1 OS=Homo sapiens OX=9606 GN=OLA1 PE=1 SV=2
1700	Q96C36	7.641457246693986E-06	5.0179017527348005E-06	5.719586510653604E-06	3.7076614977137914E-06	6.01001320150336E-06	1.157478755289623E-06	2.9254098964589167E-05	6	Pyrroline-5-carboxylate reductase 2 OS=Homo sapiens OX=9606 GN=PYCR2 PE=1 SV=1
1701	Q5JRA6	1.0384521612515053E-05	9.431356930806837E-06	8.847010301622179E-06	9.446071103464847E-07	7.4220125540117406E-06	6.251076829427856E-06	4.328058533873015E-05	6	Transport and Golgi organization protein 1 homolog OS=Homo sapiens OX=9606 GN=MIA3 PE=1 SV=1
1702	Q96EK6	1.106437950639548E-05	2.6368763575399524E-06	8.124874554257001E-06	1.2538965737872424E-05	2.0472499209179905E-06	5.1043972710402296E-06	4.151674334802307E-05	6	Glucosamine 6-phosphate N-acetyltransferase OS=Homo sapiens OX=9606 GN=GNPNAT1 PE=1 SV=1
1703	Q15717	3.3695428225628014E-05	2.8823756314960846E-05	3.847759332408781E-05	1.4882011933875387E-05	5.0170083532050786E-05	4.30174002337268E-05	0.00020906627356432966	6	ELAV-like protein 1 OS=Homo sapiens OX=9606 GN=ELAVL1 PE=1 SV=2
1704	Q9UBT2	2.357851068245774E-05	3.387649597536243E-06	1.142557458628472E-05	2.3248706088106053E-05	3.56406007193047E-06	2.0707479361704197E-05	8.591198038801942E-05	6	SUMO-activating enzyme subunit 2 OS=Homo sapiens OX=9606 GN=UBA2 PE=1 SV=2
1705	P46060	2.5045211238123546E-05	1.0300977829158894E-05	2.1849629600309964E-05	1.537177476839376E-05	1.3879386083872162E-05	3.113896761976929E-05	0.00011758594713962761	6	Ran GTPase-activating protein 1 OS=Homo sapiens OX=9606 GN=RANGAP1 PE=1 SV=1
1706	Q9NYF8	1.1295686803081586E-05	1.2994826513577308E-05	1.188187548544466E-05		1.4674237695416313E-05	2.736880319095593E-05	7.82154296884758E-05	5	Bcl-2-associated transcription factor 1 OS=Homo sapiens OX=9606 GN=BCLAF1 PE=1 SV=2
1707	Q93009	1.0217738094460727E-05	6.2868335328456664E-06	6.320745865684863E-06	6.668692971547933E-06	7.55047213829059E-06	7.080646234801743E-06	4.412512883763152E-05	6	Ubiquitin carboxyl-terminal hydrolase 7 OS=Homo sapiens OX=9606 GN=USP7 PE=1 SV=2
1708	Q8N8S7	1.7219200720747747E-05	1.1614497493339192E-05	1.8108585648038745E-05	1.1594437720726425E-05	1.0299724874362102E-05	1.4550450929395289E-05	8.33868973866095E-05	6	Protein enabled homolog OS=Homo sapiens OX=9606 GN=ENAH PE=1 SV=2
1709	P61764	2.406110222555811E-05	3.546331552245311E-05	4.815295444391227E-05	3.2511802101357983E-06	4.870980924790086E-05	2.221118515945793E-05	0.00018184954680941807	6	Syntaxin-binding protein 1 OS=Homo sapiens OX=9606 GN=STXBP1 PE=1 SV=1
1710	Q13045	1.8921408119943667E-05	2.819978400804004E-05	3.158417219997083E-05	5.3788031245260835E-05	1.8825460536842545E-05	3.0128850082438436E-05	0.00018144770619249635	6	Protein flightless-1 homolog OS=Homo sapiens OX=9606 GN=FLII PE=1 SV=2
1712	Q9UBB4	8.657008764824008E-06	8.522490494789912E-07	3.520407429340771E-06	6.187779502698294E-06		4.5404390236774285E-06	2.3757883770019494E-05	5	Ataxin-10 OS=Homo sapiens OX=9606 GN=ATXN10 PE=1 SV=1
1713	Q09028	8.926589755380735E-06		2.193926221140675E-06		2.9586440426536005E-06	5.094510270213016E-06	1.9173670289388028E-05	4	Histone-binding protein RBBP4 OS=Homo sapiens OX=9606 GN=RBBP4 PE=1 SV=3
1714	Q13976	2.0261688364657086E-05	9.530707576336094E-06	2.033545622255001E-05	2.4946382335660644E-05	2.619429598648543E-05	6.759043278884163E-06	0.00010802757376457342	6	cGMP-dependent protein kinase 1 OS=Homo sapiens OX=9606 GN=PRKG1 PE=1 SV=3
1715	Q9Y680	1.8161003647593286E-05	5.603687810772207E-06	8.27796303186915E-06	1.3943875371499417E-05	1.3329263141515665E-05	8.395659957835859E-06	6.771145296108558E-05	6	Peptidyl-prolyl cis-trans isomerase FKBP7 OS=Homo sapiens OX=9606 GN=FKBP7 PE=1 SV=2
1716	Q92905	9.323529382451245E-06	7.884284698028457E-06	1.3162194880770952E-05	1.1977864475130637E-05	5.993972982479916E-06	5.495248905602332E-06	5.383709532446354E-05	6	COP9 signalosome complex subunit 5 OS=Homo sapiens OX=9606 GN=COPS5 PE=1 SV=4
1717	Q6IAA8	1.8908363471816165E-05	3.75413264767597E-05	4.609070949727741E-05	7.020083859072539E-06	4.149506160206803E-05	2.8963474865696658E-05	0.00018001901977269052	6	Ragulator complex protein LAMTOR1 OS=Homo sapiens OX=9606 GN=LAMTOR1 PE=1 SV=2
1718	P26368	1.765174936096347E-05	5.544472292828195E-06	1.1623223519735776E-05	1.1533507330022949E-05	7.432630723223446E-06	2.510472665449305E-05	7.889030988126689E-05	6	Splicing factor U2AF 65 kDa subunit OS=Homo sapiens OX=9606 GN=U2AF2 PE=1 SV=4
1719	Q9UNF0	4.037301088514774E-05	2.0083184882408052E-05	2.5518885553003105E-05	3.274912861148979E-06	1.1472756891548333E-05	1.6795367554254493E-05	0.00011751811862751068	6	Protein kinase C and casein kinase substrate in neurons protein 2 OS=Homo sapiens OX=9606 GN=PACSIN2 PE=1 SV=2
1720	Q9BUL8	1.0517432193750053E-05	8.397219365937603E-06	7.46291210915645E-06	8.609202744186138E-06	5.7402087164528284E-06	8.785327971319021E-06	4.951230310080209E-05	6	Programmed cell death protein 10 OS=Homo sapiens OX=9606 GN=PDCD10 PE=1 SV=1
1721	O15400	1.6883405685232357E-05	1.740853338026991E-05	1.6142854622952727E-05	1.0235659973065455E-05	3.1833301689423374E-05	2.7568673611388665E-05	0.00012007242896233248	6	Syntaxin-7 OS=Homo sapiens OX=9606 GN=STX7 PE=1 SV=4
1722	P23219	1.5571387753317367E-05	2.87221571241853E-05	2.1673150161366977E-05	1.622906228071496E-06	2.1041075511721917E-05	2.2060412742277082E-05	0.00011069108952094015	6	Prostaglandin G/H synthase 1 OS=Homo sapiens OX=9606 GN=PTGS1 PE=1 SV=2
1724	Q9HA77	6.9218602447887104E-06	2.8815735872895862E-06	2.73240203648792E-06	6.674073517278853E-06	2.095689570454579E-06	4.182563420758377E-06	2.5488162377058025E-05	6	Probable cysteine--tRNA ligase, mitochondrial OS=Homo sapiens OX=9606 GN=CARS2 PE=1 SV=1
1726	Q9Y5S9	1.3430440102387492E-05	8.586275894677715E-06	7.0177621618152246E-06	3.3199760625215467E-06	5.51279767837652E-06	1.0372634671392801E-05	4.82398865711713E-05	6	RNA-binding protein 8A OS=Homo sapiens OX=9606 GN=RBM8A PE=1 SV=1
1727	O00560	4.453177626651632E-06	3.508788653288399E-06	4.506772516224122E-06	0.00011029477582049632	1.6585647306029803E-05	2.958448892519761E-05	0.0001689336508478879	6	Syntenin-1 OS=Homo sapiens OX=9606 GN=SDCBP PE=1 SV=1
1728	Q8TCT9	1.768234744253639E-05	6.5885165281635E-05	4.751654200240316E-05	4.7038429999503705E-06	5.865142922924782E-05	1.6684197598078343E-05	0.00021112352455385108	6	Minor histocompatibility antigen H13 OS=Homo sapiens OX=9606 GN=HM13 PE=1 SV=1
1729	Q9H0A8	1.7895014703832602E-06		2.525928995383989E-06	6.0389899748069416E-06		2.0334573019374686E-06	1.2387877742511659E-05	4	COMM domain-containing protein 4 OS=Homo sapiens OX=9606 GN=COMMD4 PE=1 SV=1
1730	Q9H074	1.1551135787335462E-05	1.0931278962438977E-05	1.582899452722896E-05	1.7304255680030596E-05	7.44223594879899E-06	1.00385659684146E-05	7.309646687424759E-05	6	Polyadenylate-binding protein-interacting protein 1 OS=Homo sapiens OX=9606 GN=PAIP1 PE=1 SV=1
1731	P49747	2.2537133634456507E-06	3.422018450512119E-05	2.9291304453334056E-06		1.9437499160394832E-05		5.884052747429508E-05	4	Cartilage oligomeric matrix protein OS=Homo sapiens OX=9606 GN=COMP PE=1 SV=2
1732	Q16186	9.402012029572495E-06	3.3496726792388285E-06	7.457951057544318E-06	7.657667105694144E-06	5.635321551932974E-06	4.226401792533696E-06	3.772902621651645E-05	6	Proteasomal ubiquitin receptor ADRM1 OS=Homo sapiens OX=9606 GN=ADRM1 PE=1 SV=2
1733	Q9Y2R9	9.871962410360211E-06	2.6333231000425475E-06	1.779372797785436E-06	1.4441670424278458E-06	5.126470617904936E-07	3.2182759235596027E-06	1.9459748335966136E-05	6	28S ribosomal protein S7, mitochondrial OS=Homo sapiens OX=9606 GN=MRPS7 PE=1 SV=2
1734	P48509	5.7155044210969295E-05	2.8181015251378373E-05	2.894007922906525E-05	2.988162469456588E-05	2.611864594200184E-05	4.3256824021203384E-05	0.00021353323334918401	6	CD151 antigen OS=Homo sapiens OX=9606 GN=CD151 PE=1 SV=3
1735	Q9BY44	3.790498513941377E-06	6.684216770119488E-06	5.832279191783146E-06	1.0673843051824827E-05	2.6882133941761198E-06	7.3527933311299795E-06	3.702184425297494E-05	6	Eukaryotic translation initiation factor 2A OS=Homo sapiens OX=9606 GN=EIF2A PE=1 SV=3
1736	Q9Y625	2.618819505602215E-06		5.552692736658383E-07		1.5372196917149045E-06	2.8019187252140807E-06	7.513227196197039E-06	4	Glypican-6 OS=Homo sapiens OX=9606 GN=GPC6 PE=1 SV=1
1737	Q8N6H7	4.414491890717674E-06	9.596932253712348E-07	3.4576206770934105E-06	3.96103489824581E-06			1.279284069142813E-05	4	ADP-ribosylation factor GTPase-activating protein 2 OS=Homo sapiens OX=9606 GN=ARFGAP2 PE=1 SV=1
1738	Q86TU7	4.8557321656553405E-06		1.0477230164421523E-06			6.101902029548315E-06	1.200535721164581E-05	3	Actin-histidine N-methyltransferase OS=Homo sapiens OX=9606 GN=SETD3 PE=1 SV=1
1739	Q5EBL4	1.9400685245723385E-06	9.62228164909652E-07	1.0592563962740628E-06	2.273182553165214E-06		1.1965674544004297E-06	7.431303093321697E-06	5	RILP-like protein 1 OS=Homo sapiens OX=9606 GN=RILPL1 PE=1 SV=1
1741	Q13443	1.923160209759224E-06	2.1345109801878957E-06	2.3657985858343217E-07		1.5609675620333045E-06	5.3080487289588E-07	6.386023483459736E-06	5	Disintegrin and metalloproteinase domain-containing protein 9 OS=Homo sapiens OX=9606 GN=ADAM9 PE=1 SV=1
1742	Q9P2W9	1.3402821179483253E-06	1.2133058936370698E-06	1.2464016579908435E-06		4.150349946573743E-06	2.541218764959426E-06	1.0491558381109408E-05	5	Syntaxin-18 OS=Homo sapiens OX=9606 GN=STX18 PE=1 SV=1
1743	O43264	1.2898688192197786E-06	3.2302100719518903E-06	4.047828329255686E-06	1.5698926738372967E-06	5.868449910668411E-06	4.553221449246488E-06	2.055947125417955E-05	6	Centromere/kinetochore protein zw10 homolog OS=Homo sapiens OX=9606 GN=ZW10 PE=1 SV=3
1744	Q9UBM7	3.6268863658615896E-06	2.799889261258167E-06	2.8622777437720417E-06	5.096861630545359E-06	5.5771986321747665E-06	2.67129574651633E-06	2.263440938012825E-05	6	7-dehydrocholesterol reductase OS=Homo sapiens OX=9606 GN=DHCR7 PE=1 SV=1
1748	P38571	5.889893548607679E-06	7.0660112794975985E-06	4.210731135748712E-06	3.695069906757314E-06		3.2058956100890185E-06	2.4067601480700324E-05	5	Lysosomal acid lipase/cholesteryl ester hydrolase OS=Homo sapiens OX=9606 GN=LIPA PE=1 SV=2
1749	P15848	2.1419561308817036E-06	4.051392316632157E-06	4.155601120861096E-06	1.8527570281926105E-06	5.592038370584271E-06	2.218855278980518E-06	2.0012600246132354E-05	6	Arylsulfatase B OS=Homo sapiens OX=9606 GN=ARSB PE=1 SV=1
1751	Q01650	9.069991041361605E-06	1.274643875773947E-05	3.7959999527007703E-06		1.2895046310428743E-05	2.823798621210462E-06	4.1331274683441047E-05	5	Large neutral amino acids transporter small subunit 1 OS=Homo sapiens OX=9606 GN=SLC7A5 PE=1 SV=2
1752	Q8TDZ2	1.5006564455248485E-06	2.5903583828757904E-06	6.722032875031357E-07	2.530036536296125E-06	5.055714769883689E-07		7.798826129188267E-06	5	[F-actin]-monooxygenase MICAL1 OS=Homo sapiens OX=9606 GN=MICAL1 PE=1 SV=2
1753	Q5W0V3	7.429338938478989E-07	1.6698944588221784E-06	2.2205921411963454E-06	2.69456575411693E-06		1.087359295077665E-06	8.415345543061017E-06	5	Protein FAM160B1 OS=Homo sapiens OX=9606 GN=FAM160B1 PE=1 SV=1
1754	Q96EP5	6.067051041140285E-06	8.110997597914207E-07	3.820721583728643E-06	7.0298923969552806E-06	1.608630537100352E-06	8.010187949879804E-06	2.7347583268595786E-05	6	DAZ-associated protein 1 OS=Homo sapiens OX=9606 GN=DAZAP1 PE=1 SV=1
1756	P49321	5.276403250210596E-07		2.2857592377285775E-06	1.8085799910304914E-06	3.259454556094607E-07	8.878364832329835E-07	5.835761492622573E-06	5	Nuclear autoantigenic sperm protein OS=Homo sapiens OX=9606 GN=NASP PE=1 SV=2
1757	Q00587	4.130534233113863E-06	6.967051826483293E-06	7.70060318362742E-06	4.053286128040676E-06	1.718355299349339E-05	1.0007744812287266E-05	5.0042773177045906E-05	6	Cdc42 effector protein 1 OS=Homo sapiens OX=9606 GN=CDC42EP1 PE=1 SV=1
1758	Q4V328	2.3367380154939307E-06	7.174910740976956E-07	7.155240882784451E-07	7.415275500547815E-07			4.511280727924853E-06	4	GRIP1-associated protein 1 OS=Homo sapiens OX=9606 GN=GRIPAP1 PE=1 SV=2
1759	Q9H0X4	1.5658371035627083E-06	3.187550845826423E-07	5.674545867139607E-07		1.5012245292991285E-06		3.953271304158439E-06	4	Protein FAM234A OS=Homo sapiens OX=9606 GN=FAM234A PE=1 SV=1
1760	Q9UBV8	4.495379363162404E-06	3.7672409599243985E-06	4.0658915391288975E-06	4.954598750391556E-06	6.3116421617743116E-06	4.758103607300946E-06	2.8352856381682513E-05	6	Peflin OS=Homo sapiens OX=9606 GN=PEF1 PE=1 SV=1
1761	Q92890	6.7437218275683074E-06	5.855244830292815E-06	5.972910155760198E-06	7.405129655463759E-06	3.9890667186884136E-06	7.5688690994306835E-06	3.753494228720417E-05	6	Ubiquitin recognition factor in ER-associated degradation protein 1 OS=Homo sapiens OX=9606 GN=UFD1 PE=1 SV=3
1763	Q07092	1.2917052868905736E-06	2.0906715729604955E-06	7.558598340175445E-07	2.0780638234992135E-06	2.2469855360613635E-05	3.673708551737532E-06	3.2359864429718994E-05	6	Collagen alpha-1(XVI) chain OS=Homo sapiens OX=9606 GN=COL16A1 PE=1 SV=2
1764	Q52LJ0	3.083268250205524E-05		9.750785445030726E-06	3.0496740850951303E-05	4.433980667204314E-05	1.637667107512281E-05	0.00013179668654520323	5	Protein FAM98B OS=Homo sapiens OX=9606 GN=FAM98B PE=1 SV=2
1766	Q8N684	7.978568149050372E-07	1.5659479666307976E-06		1.5035609912897984E-05	1.8531374013723903E-06	2.228478989751773E-06	2.1481031085557983E-05	5	Cleavage and polyadenylation specificity factor subunit 7 OS=Homo sapiens OX=9606 GN=CPSF7 PE=1 SV=1
1767	Q8NBM8	7.024526872642334E-06		3.805966296107525E-06		2.0841285641203455E-06		1.2914621732870205E-05	3	Prenylcysteine oxidase-like OS=Homo sapiens OX=9606 GN=PCYOX1L PE=1 SV=2
1770	O00423	1.4847454513012553E-06		3.0909484777677726E-06	6.6323695411350075E-06		1.9636443007464265E-06	1.3171707770950463E-05	4	Echinoderm microtubule-associated protein-like 1 OS=Homo sapiens OX=9606 GN=EML1 PE=1 SV=3
1771	Q3KQU3	1.9799072887181286E-06	1.10001822862091E-06	3.0460711635094506E-06	5.1113344274715815E-06	7.097696698420748E-07	3.753000118163468E-06	1.5700100896325612E-05	6	MAP7 domain-containing protein 1 OS=Homo sapiens OX=9606 GN=MAP7D1 PE=1 SV=1
1772	Q9NRN7	9.449720509912425E-07		1.2250645771965954E-06	1.773532772838516E-06			3.943569401026354E-06	3	L-aminoadipate-semialdehyde dehydrogenase-phosphopantetheinyl transferase OS=Homo sapiens OX=9606 GN=AASDHPPT PE=1 SV=2
1776	P27694	7.531718258798794E-07		1.8969877311173764E-06	2.6857690690526E-06			5.335928626049856E-06	3	Replication protein A 70 kDa DNA-binding subunit OS=Homo sapiens OX=9606 GN=RPA1 PE=1 SV=2
1778	P15170	9.422968348756279E-06	2.573262108191117E-06	8.079724540261745E-06	1.45251934856714E-05	4.385114733168853E-06	5.840826385460371E-06	4.482708960150977E-05	6	Eukaryotic peptide chain release factor GTP-binding subunit ERF3A OS=Homo sapiens OX=9606 GN=GSPT1 PE=1 SV=1
1779	Q9Y2Q3	9.930741563073713E-05	8.615549621356083E-05	8.822653013625551E-05	9.112596896900955E-05	0.00010066409461718207	0.00011504879083487397	0.000580528296401619	6	Glutathione S-transferase kappa 1 OS=Homo sapiens OX=9606 GN=GSTK1 PE=1 SV=3
1780	Q9NSD9	4.347714325882551E-05	2.7450736201277834E-05	3.6084432228174424E-05	4.351867245324163E-05	1.9166030044245645E-05	4.657723098999798E-05	0.00021627424517576302	6	Phenylalanine--tRNA ligase beta subunit OS=Homo sapiens OX=9606 GN=FARSB PE=1 SV=3
1781	P30419	2.0775427433776385E-05	2.5860099309128876E-05	4.990083142454337E-05	3.82479545431027E-05	5.514902876213072E-06	2.3958691084566977E-05	0.0001642579066713314	6	Glycylpeptide N-tetradecanoyltransferase 1 OS=Homo sapiens OX=9606 GN=NMT1 PE=1 SV=2
1783	P59998	0.0001429506252689491	0.0001615613884591107	0.0001250607059794513	0.00016856080026437254	0.0001118285661555016	0.00011308504493095326	0.0008230471310583385	6	Actin-related protein 2/3 complex subunit 4 OS=Homo sapiens OX=9606 GN=ARPC4 PE=1 SV=3
1784	P62070	3.301814812627936E-05	1.3515691664051803E-05	1.018042371592836E-05	6.983081775132587E-06	9.013139941842243E-06	1.9845238405228634E-05	9.255572362846297E-05	6	Ras-related protein R-Ras2 OS=Homo sapiens OX=9606 GN=RRAS2 PE=1 SV=1
1785	Q9UPN3	2.1933790597025397E-06	6.762572927967708E-06	3.97807621618542E-06	1.127893603967928E-05	1.4422756694432081E-05	8.121411970838236E-06	4.6757132908805265E-05	6	Microtubule-actin cross-linking factor 1, isoforms 1/2/3/5 OS=Homo sapiens OX=9606 GN=MACF1 PE=1 SV=4
1786	Q00610	0.0007727428243772533	0.0013691522803989222	0.0011186565777933433	0.0011017741916332867	0.0008478009917222439	0.000980366092822467	0.006190492958747516	6	Clathrin heavy chain 1 OS=Homo sapiens OX=9606 GN=CLTC PE=1 SV=5
1787	O60524	3.7596019121534524E-06	1.652776696059797E-06	3.6066887489479505E-06	2.2404872785013446E-06		9.789557064526962E-07	1.223851034211524E-05	5	Nuclear export mediator factor NEMF OS=Homo sapiens OX=9606 GN=NEMF PE=1 SV=4
1789	P15144	0.0016446299097336633	0.0009378158463397356	0.0004573757670181023	0.0008639856502059987	0.0006501613070244889	0.0012543454451984335	0.005808313925520421	6	Aminopeptidase N OS=Homo sapiens OX=9606 GN=ANPEP PE=1 SV=4
1790	Q96JJ7	7.518351277861089E-05	6.317589397023272E-05	6.037046908080841E-05	2.3987184147922984E-05	8.121776630091876E-05	8.962883187159856E-05	0.00039356365815009225	6	Protein disulfide-isomerase TMX3 OS=Homo sapiens OX=9606 GN=TMX3 PE=1 SV=2
1791	Q15075	0.0002748692912489202	5.68783807085147E-05	8.850597292568704E-05	0.00020489680622836568	9.433745573075427E-05	0.0001553174748383527	0.0008748053816805947	6	Early endosome antigen 1 OS=Homo sapiens OX=9606 GN=EEA1 PE=1 SV=2
1792	P62937	0.0011830473075772254	0.0010272491000781307	0.0012380198277483637	0.0013143686051542776	0.0007967220105394017	0.001135585291685704	0.006694992142783103	6	Peptidyl-prolyl cis-trans isomerase A OS=Homo sapiens OX=9606 GN=PPIA PE=1 SV=2
1793	O43447	2.2071250291976743E-06		2.30909693179138E-06	1.3303778465997403E-06	2.811600981538245E-06	1.3739576630995672E-05	2.2397777420122712E-05	5	Peptidyl-prolyl cis-trans isomerase H OS=Homo sapiens OX=9606 GN=PPIH PE=1 SV=1
1794	P09382	0.0033950257983811826	0.0027522109751896657	0.0019344487931937976	0.0010965378769650673	0.003802591901336471	0.003167894760259681	0.016148710105325863	6	Galectin-1 OS=Homo sapiens OX=9606 GN=LGALS1 PE=1 SV=2
1795	Q15293	0.0006802859093759152	0.0004033210021061472	0.00039748983355506373	0.0005930185422145291	0.0006397581684435426	0.0003518114786838514	0.0030656849343790493	6	Reticulocalbin-1 OS=Homo sapiens OX=9606 GN=RCN1 PE=1 SV=1
1797	Q13617	9.103919557191693E-06	7.445214630204783E-05	1.0963802795918826E-05	5.551422770092204E-05	3.52026661899383E-05	1.0421622886995432E-05	0.00019565838543301412	6	Cullin-2 OS=Homo sapiens OX=9606 GN=CUL2 PE=1 SV=2
1798	P62136	8.765136572281894E-06	0.00011276129931262744	8.958045052321637E-05	0.00017080991221350039	2.6129088039212375E-05	1.2899435603173015E-05	0.00042094532226401147	6	Serine/threonine-protein phosphatase PP1-alpha catalytic subunit OS=Homo sapiens OX=9606 GN=PPP1CA PE=1 SV=1
1799	P42765	8.411369186739213E-05	3.193202951256503E-05	4.680891302845926E-05	8.533834927473434E-05	4.7869117468192615E-05	5.861019722530006E-05	0.0003546722983766434	6	3-ketoacyl-CoA thiolase, mitochondrial OS=Homo sapiens OX=9606 GN=ACAA2 PE=1 SV=2
1800	P43243	9.881993437319166E-05	7.154107383951397E-05	6.36191396058054E-05		0.00012153957351199804	0.0001105888941052472	0.0004661086154357563	5	Matrin-3 OS=Homo sapiens OX=9606 GN=MATR3 PE=1 SV=2
1801	P63241	4.6727687722831125E-06	8.921855560986786E-06	6.427108726441902E-06	1.1811604135889307E-05	3.7021274272177605E-06	0.0004849378291939645	0.0005204732938167833	6	Eukaryotic translation initiation factor 5A-1 OS=Homo sapiens OX=9606 GN=EIF5A PE=1 SV=2
1802	Q16658	0.0001655295713575337	0.0001450260507028912	0.00014613853770852292	0.00030087821220561487	0.00010364375863747944	0.00012882105007280297	0.0009900371806848452	6	Fascin OS=Homo sapiens OX=9606 GN=FSCN1 PE=1 SV=3
1803	Q9HBL0	3.403116784905953E-05	4.0369830272422645E-05	2.7564545576934723E-05	4.741205130702877E-06	3.5583928815735026E-05	3.821786099175374E-05	0.00018050853863660853	6	Tensin-1 OS=Homo sapiens OX=9606 GN=TNS1 PE=1 SV=2
1804	Q9ULV4	0.00012029212794452869	9.228834458212539E-05	9.220439524815352E-05	8.67021263431678E-05	0.00012118007629184928	0.0001516670985525519	0.0006643341689623766	6	Coronin-1C OS=Homo sapiens OX=9606 GN=CORO1C PE=1 SV=1
1805	A0AVT1	1.9613610430032778E-05	9.724740527298782E-06	1.1181706960921163E-05	3.0123273673440656E-05	4.3656652853382615E-06	2.8057047926856412E-05	0.00010306604480388805	6	Ubiquitin-like modifier-activating enzyme 6 OS=Homo sapiens OX=9606 GN=UBA6 PE=1 SV=1
1807	O75828	9.62552699350598E-06	8.644724684204527E-07	1.468625943508366E-05	4.258015819277399E-05		1.6897331185647216E-05	8.46537482754313E-05	5	Carbonyl reductase [NADPH] 3 OS=Homo sapiens OX=9606 GN=CBR3 PE=1 SV=3
1808	Q9Y6G9	9.869867062716638E-06	1.3116639519326158E-05	1.580037650861746E-05	1.753279731153824E-05	4.188263745781975E-06	6.571232975407309E-06	6.707917712338777E-05	6	Cytoplasmic dynein 1 light intermediate chain 1 OS=Homo sapiens OX=9606 GN=DYNC1LI1 PE=1 SV=3
1809	Q5T4S7	6.262059230950181E-06	1.1398370231420738E-05	1.9002230598580987E-05	2.2378485546443223E-05	8.28802389915805E-06	1.3651899250790909E-05	8.098106875734409E-05	6	E3 ubiquitin-protein ligase UBR4 OS=Homo sapiens OX=9606 GN=UBR4 PE=1 SV=1
1810	P47756	0.00014037169498932512	0.00012695469232927174	0.00021856373772413784	0.00023220029223334617	0.00014171601947523242	0.0001387640843192777	0.000998570521070591	6	F-actin-capping protein subunit beta OS=Homo sapiens OX=9606 GN=CAPZB PE=1 SV=4
1811	P62244	0.0002405379122701001	0.00020331945608463413	0.0001906192106459603	0.00019697538477910686	0.0002468865688251416	0.0002089707383060528	0.0012873092709109958	6	40S ribosomal protein S15a OS=Homo sapiens OX=9606 GN=RPS15A PE=1 SV=2
1812	Q9UBY9	5.278166314985485E-05	5.004545956858994E-05	3.959758350836424E-05	3.083947733932323E-05	5.0257931942291706E-05	4.371901025776475E-05	0.0002672411257661887	6	Heat shock protein beta-7 OS=Homo sapiens OX=9606 GN=HSPB7 PE=1 SV=1
1813	Q9NVI7	8.743899662364356E-06	7.465644143168192E-06	5.154473971857598E-06		3.1291320964325965E-06	7.696746166987797E-06	3.218989604081054E-05	5	ATPase family AAA domain-containing protein 3A OS=Homo sapiens OX=9606 GN=ATAD3A PE=1 SV=2
1814	Q96A33	2.8131466272549483E-05	2.471629106475376E-05	2.8119527527406116E-05	6.669503395409392E-06	3.5904931959935006E-05	4.697415131968716E-05	0.00017051587153974092	6	Coiled-coil domain-containing protein 47 OS=Homo sapiens OX=9606 GN=CCDC47 PE=1 SV=1
1815	O14579	5.4692034856821305E-05	6.15906053808843E-05	6.122427174044506E-05	6.804275854474497E-05	3.445817938713158E-05	3.472779414073494E-05	0.00031473564405076217	6	Coatomer subunit epsilon OS=Homo sapiens OX=9606 GN=COPE PE=1 SV=3
1816	Q13423	2.1880374541541455E-05	2.36618726813247E-05	3.321450586328188E-05		4.428353428604959E-05	5.075155470483411E-05	0.0001737918420770317	5	NAD(P) transhydrogenase, mitochondrial OS=Homo sapiens OX=9606 GN=NNT PE=1 SV=3
1817	P61619	9.786431104575837E-05	1.0589539313452065E-05	1.2321393078576964E-05	4.206357349971482E-06	2.2416064558237096E-05	1.5948675914087992E-05	0.000163346341260084	6	Protein transport protein Sec61 subunit alpha isoform 1 OS=Homo sapiens OX=9606 GN=SEC61A1 PE=1 SV=2
1818	Q15738	1.615625566178087E-05	1.9094657861417343E-05	2.616599737839817E-05	1.2521142450600817E-05	3.103555950926095E-05	2.053747145822587E-05	0.00012551108431968402	6	Sterol-4-alpha-carboxylate 3-dehydrogenase, decarboxylating OS=Homo sapiens OX=9606 GN=NSDHL PE=1 SV=2
1819	P30622	9.18184430666493E-06	3.4346285689096596E-06	9.690100551354061E-06	2.675579303419308E-05	3.570549494558725E-06	1.0948238556207409E-05	6.358115451188786E-05	6	CAP-Gly domain-containing linker protein 1 OS=Homo sapiens OX=9606 GN=CLIP1 PE=1 SV=2
1820	Q16836	3.0206092629577553E-05	1.853237438050756E-05	3.4489199221419155E-05	4.191011206364772E-05	2.1656412412627216E-05	3.54285773534057E-05	0.00018222276806118492	6	Hydroxyacyl-coenzyme A dehydrogenase, mitochondrial OS=Homo sapiens OX=9606 GN=HADH PE=1 SV=3
1821	Q9ULC4	5.499759191533952E-05	2.633994004670642E-06	1.4662745573073331E-05	4.911954724784733E-05	3.6712790124564563E-06	1.3641940828456036E-05	0.00013872709858184332	6	Malignant T-cell-amplified sequence 1 OS=Homo sapiens OX=9606 GN=MCTS1 PE=1 SV=1
1822	P62306	6.110143045078022E-06	3.495752412843601E-06			4.89322269976053E-06	1.121175022674587E-06	1.562029318035674E-05	4	Small nuclear ribonucleoprotein F OS=Homo sapiens OX=9606 GN=SNRPF PE=1 SV=1
1823	Q9Y266	2.8178347645258728E-05	3.5384635940103785E-05	5.325576267963786E-05	4.265113897438373E-05	9.37745838360067E-06	1.3011496053073673E-05	0.00018185883967605844	6	Nuclear migration protein nudC OS=Homo sapiens OX=9606 GN=NUDC PE=1 SV=1
1824	P61086	2.448169348973668E-05	1.5945657350830226E-05	2.717940315492495E-05	4.254873600436962E-05	1.254217823306434E-05	2.0536124506764542E-05	0.00014323379273969037	6	Ubiquitin-conjugating enzyme E2 K OS=Homo sapiens OX=9606 GN=UBE2K PE=1 SV=3
1825	P62753	0.00017576286314249616	0.00012945877937352356	0.00016799962797256143	0.00012201290163064169	0.00016866413403861957	0.00015550090569206002	0.0009193992118499024	6	40S ribosomal protein S6 OS=Homo sapiens OX=9606 GN=RPS6 PE=1 SV=1
1826	Q53H82	1.506844738646703E-05	1.0553109903337758E-06	1.1544571285050004E-05	1.9549358026617907E-05	2.617058573481461E-06	1.8398481044736023E-05	6.82332273066862E-05	6	Endoribonuclease LACTB2 OS=Homo sapiens OX=9606 GN=LACTB2 PE=1 SV=2
1827	P13693	8.700072210416535E-05	4.8531798929341385E-05	7.869072354914182E-05	7.706835791071115E-05	2.6106719262530127E-05	5.788760081750718E-05	0.00037528592257339707	6	Translationally-controlled tumor protein OS=Homo sapiens OX=9606 GN=TPT1 PE=1 SV=1
1828	O95816	9.28613784497131E-06	1.4793460782485185E-05	1.2021941007978669E-05	2.008608957983988E-05	1.9697529347635818E-05	1.922440587710286E-05	9.510956444001372E-05	6	BAG family molecular chaperone regulator 2 OS=Homo sapiens OX=9606 GN=BAG2 PE=1 SV=1
1829	Q14738	1.0984024031861275E-06	1.0902029010805626E-06	3.8109488301624483E-06	8.418790372955389E-06	7.158487165128619E-07	2.127894170730376E-06	1.7262087394627764E-05	6	Serine/threonine-protein phosphatase 2A 56 kDa regulatory subunit delta isoform OS=Homo sapiens OX=9606 GN=PPP2R5D PE=1 SV=1
1830	Q6YN16	2.569683276611588E-05	5.730373243846233E-06	9.993408701264073E-06	8.933349335591957E-06	3.918643098659264E-06	1.059928252540339E-05	6.48718896708808E-05	6	Hydroxysteroid dehydrogenase-like protein 2 OS=Homo sapiens OX=9606 GN=HSDL2 PE=1 SV=1
1831	Q16678	8.715250063306119E-06	1.902469584934576E-05	2.5622760450408854E-05		3.580438857225563E-05	2.611700649082011E-05	0.00011528410142613647	5	Cytochrome P450 1B1 OS=Homo sapiens OX=9606 GN=CYP1B1 PE=1 SV=2
1832	P09661	2.3784319211395314E-05	6.733614422940768E-06	8.981660235320176E-06		9.894024915243185E-06	8.081966978816636E-06	5.7475585763716084E-05	5	U2 small nuclear ribonucleoprotein A' OS=Homo sapiens OX=9606 GN=SNRPA1 PE=1 SV=2
1833	O75439	3.864050301689044E-06	3.088985680304405E-06	6.562667363096006E-06	7.84298397478372E-06	2.4116731239868867E-06	3.952714904460608E-06	2.772307534832067E-05	6	Mitochondrial-processing peptidase subunit beta OS=Homo sapiens OX=9606 GN=PMPCB PE=1 SV=2
1834	O43678	5.779491288915463E-06	2.1935116461800004E-06	2.401038675455167E-06		1.5387105366012245E-06	7.361399129157628E-06	1.9274151276309485E-05	5	NADH dehydrogenase [ubiquinone] 1 alpha subcomplex subunit 2 OS=Homo sapiens OX=9606 GN=NDUFA2 PE=1 SV=3
1835	O15254	3.3183563006638195E-06	2.873724775273662E-06	3.22836729583028E-06	6.189138569561444E-06	9.96678212318214E-06	4.526466752009929E-06	3.0102835816521274E-05	6	Peroxisomal acyl-coenzyme A oxidase 3 OS=Homo sapiens OX=9606 GN=ACOX3 PE=1 SV=2
1836	Q14318	8.682848142735007E-06	9.754342265102733E-06	9.359199105149288E-06	4.868212259056795E-06	1.4137308444302563E-05	1.0963267097631827E-05	5.776517731397821E-05	6	Peptidyl-prolyl cis-trans isomerase FKBP8 OS=Homo sapiens OX=9606 GN=FKBP8 PE=1 SV=2
1837	Q4KMQ2	1.7775601553589376E-05	1.0112276875646312E-05	5.383539004582713E-06		4.9626751565170315E-06	6.003670371702346E-06	4.4237762962037776E-05	5	Anoctamin-6 OS=Homo sapiens OX=9606 GN=ANO6 PE=1 SV=2
1838	P04179	1.1177791030219774E-05		6.279109041483132E-06	1.7947538811497714E-05	3.913981483858977E-06	2.6699721341506014E-06	4.1988392501210195E-05	5	Superoxide dismutase [Mn], mitochondrial OS=Homo sapiens OX=9606 GN=SOD2 PE=1 SV=3
1839	Q8NDI1	1.6531841392448673E-06		3.22932703590506E-06	1.6644195771817255E-06		7.50417918198524E-06	1.4051109934316894E-05	4	EH domain-binding protein 1 OS=Homo sapiens OX=9606 GN=EHBP1 PE=1 SV=3
1840	O15355	3.6938889412862725E-06	1.410471423959356E-06	1.7951512456471233E-06	2.7156082206250905E-06	1.3478117583065877E-06	2.1339200953158554E-06	1.3096851685140285E-05	6	Protein phosphatase 1G OS=Homo sapiens OX=9606 GN=PPM1G PE=1 SV=1
1841	P98179	5.9286066480920325E-06	6.430465476498201E-06	3.636002357405949E-06	9.6602204994063E-06	8.409588515040378E-06	1.3418051717430219E-05	4.7482935213873076E-05	6	RNA-binding protein 3 OS=Homo sapiens OX=9606 GN=RBM3 PE=1 SV=1
1842	Q92621	1.939114813443393E-06	2.4205761429245253E-06	4.976975746950735E-06	1.166952000952087E-06	7.452184095637513E-06	1.131951623239324E-05	2.9275319032301496E-05	6	Nuclear pore complex protein Nup205 OS=Homo sapiens OX=9606 GN=NUP205 PE=1 SV=3
1843	P45973	3.2107269828133466E-05	1.4693855303516208E-06	2.5038280310618833E-05		1.987877115941713E-06	2.631789426901021E-05	8.692070705405585E-05	5	Chromobox protein homolog 5 OS=Homo sapiens OX=9606 GN=CBX5 PE=1 SV=1
1845	Q9UBQ0	3.151207776596928E-05	6.716498720174091E-05	5.962143996182733E-05	4.78364761578965E-05	3.311982588895603E-05	2.44432963763393E-05	0.00026369810335272935	6	Vacuolar protein sorting-associated protein 29 OS=Homo sapiens OX=9606 GN=VPS29 PE=1 SV=1
1846	P63279	2.3509258642150975E-05	9.033847235802367E-06	9.946852922367763E-06	2.6322995098254323E-05	5.019698847614475E-06	2.0488431979075297E-05	9.43210847252652E-05	6	SUMO-conjugating enzyme UBC9 OS=Homo sapiens OX=9606 GN=UBE2I PE=1 SV=1
1847	O14933	4.570561136274706E-06	1.1703219885113135E-06	5.589122454115917E-06	2.1379109948790693E-05	1.085737686211016E-06	6.93709317779833E-06	4.073194639170197E-05	6	Ubiquitin/ISG15-conjugating enzyme E2 L6 OS=Homo sapiens OX=9606 GN=UBE2L6 PE=1 SV=4
1848	P06241	2.881641302578846E-06	1.1868587531046886E-06					4.068500055683534E-06	2	Tyrosine-protein kinase Fyn OS=Homo sapiens OX=9606 GN=FYN PE=1 SV=3
1850	Q96EY7	1.131392386641279E-06	1.3352127662933708E-06	7.633823872497453E-07	5.292696798092512E-07	1.5658328061917137E-07	3.2366139819057055E-06	7.152454482518523E-06	6	Pentatricopeptide repeat domain-containing protein 3, mitochondrial OS=Homo sapiens OX=9606 GN=PTCD3 PE=1 SV=3
1851	Q96F85	4.895499522069269E-07	2.673324521705608E-06	8.986522356870548E-07	3.240261422143364E-05	2.204361317990553E-06	2.4816395480844005E-06	4.1150141797108185E-05	6	CB1 cannabinoid receptor-interacting protein 1 OS=Homo sapiens OX=9606 GN=CNRIP1 PE=1 SV=1
1852	Q9NX46	7.202453426690341E-06		2.023751288506063E-06	4.92446301127364E-06		1.1243061428606749E-06	1.527497386933072E-05	4	ADP-ribose glycohydrolase ARH3 OS=Homo sapiens OX=9606 GN=ADPRS PE=1 SV=1
1853	O00115	6.620181992162262E-06	3.486533030005152E-06	5.350592239513196E-06	8.223714959284148E-06	3.1238232378507565E-06	4.0435368299524614E-06	3.084838228876798E-05	6	Deoxyribonuclease-2-alpha OS=Homo sapiens OX=9606 GN=DNASE2 PE=1 SV=2
1854	Q9UNN8	1.2279694576800327E-05	2.338360254839394E-05	1.5251967481552835E-05	4.828856696917019E-06	8.08861296417853E-06	2.4020339611102685E-05	8.785307387894533E-05	6	Endothelial protein C receptor OS=Homo sapiens OX=9606 GN=PROCR PE=1 SV=1
1855	Q9C0B1	6.873809078208116E-07	1.3778202943160912E-06	1.1724414700494653E-06	4.433118874704347E-06	1.4583440137675766E-06	1.556311401798503E-06	1.0685416962456794E-05	6	Alpha-ketoglutarate-dependent dioxygenase FTO OS=Homo sapiens OX=9606 GN=FTO PE=1 SV=3
1856	P51114	6.074584256579076E-06	1.3830897195477974E-05	2.3263407640648105E-05	1.0620164318677874E-05	2.479542487970038E-05	2.126841959929893E-05	9.985289789038234E-05	6	Fragile X mental retardation syndrome-related protein 1 OS=Homo sapiens OX=9606 GN=FXR1 PE=1 SV=3
1857	Q00765	2.1191559319042525E-05	1.2102787998026734E-05	3.971206129584498E-05	1.5086533849582478E-05	1.495995076627795E-05	2.1145142535683246E-05	0.00012419803576445792	6	Receptor expression-enhancing protein 5 OS=Homo sapiens OX=9606 GN=REEP5 PE=1 SV=3
1858	Q15813	1.4401264307445019E-06	1.5028416437342706E-06	1.8115926673250103E-06	4.634139403602302E-06	6.975029267570605E-07	1.0148647709843375E-06	1.1101067843147483E-05	6	Tubulin-specific chaperone E OS=Homo sapiens OX=9606 GN=TBCE PE=1 SV=1
1859	Q5J8M3	9.810582044104595E-07		2.5774502501182314E-06		7.871533007811247E-06		1.1430041462339939E-05	3	ER membrane protein complex subunit 4 OS=Homo sapiens OX=9606 GN=EMC4 PE=1 SV=2
1860	P51809	1.1168362669209072E-06	1.3495379704191307E-05	1.5269316066612694E-05		8.307380862331333E-06	1.7724460902776795E-05	5.591337380283304E-05	5	Vesicle-associated membrane protein 7 OS=Homo sapiens OX=9606 GN=VAMP7 PE=1 SV=3
1861	P82930	1.1026791538602387E-06	1.2752120303667872E-06	1.3678836241133558E-06	2.009933748774538E-06	1.8976344352582692E-06	1.9904262042535036E-06	9.643769196626694E-06	6	28S ribosomal protein S34, mitochondrial OS=Homo sapiens OX=9606 GN=MRPS34 PE=1 SV=2
1862	O00461	6.730499979072626E-06	1.550553734707439E-05	7.341750393367674E-06	5.867083086213808E-07	1.1775933133264238E-05	2.7190287905573656E-06	4.4659457951957674E-05	6	Golgi integral membrane protein 4 OS=Homo sapiens OX=9606 GN=GOLIM4 PE=1 SV=1
1863	Q9NR50	1.9573724661652925E-06		3.14590618940384E-06	8.144648017272192E-06	9.426147074256954E-07	2.8556138122180982E-06	1.7046155192485117E-05	5	Translation initiation factor eIF-2B subunit gamma OS=Homo sapiens OX=9606 GN=EIF2B3 PE=1 SV=1
1864	P07204	5.638240136632286E-07	7.325906345316187E-07	1.029017419357147E-06				2.3254320675519946E-06	3	Thrombomodulin OS=Homo sapiens OX=9606 GN=THBD PE=1 SV=2
1866	O75400	0.0008172839741601951	2.7331444203183212E-06	2.5555427987493162E-06		3.6873649663773496E-06	5.528091866108406E-06	0.0008317881182117486	5	Pre-mRNA-processing factor 40 homolog A OS=Homo sapiens OX=9606 GN=PRPF40A PE=1 SV=2
1867	Q96T76	9.127861038698307E-07		4.6646762032429854E-07	2.1645028986403894E-05		1.5987258273772607E-06	2.4623008537975283E-05	4	MMS19 nucleotide excision repair protein homolog OS=Homo sapiens OX=9606 GN=MMS19 PE=1 SV=2
1868	Q7LBR1	1.9521529584903134E-05	4.076821258439082E-05	4.024248103961107E-06				6.431399027325506E-05	3	Charged multivesicular body protein 1b OS=Homo sapiens OX=9606 GN=CHMP1B PE=1 SV=1
1869	Q9Y6W5	6.849774801543162E-06	5.954746029733765E-06	8.395260513555428E-06	1.048430268973734E-05	4.371175227446984E-06	6.657593842620982E-06	4.271285310463766E-05	6	Wiskott-Aldrich syndrome protein family member 2 OS=Homo sapiens OX=9606 GN=WASF2 PE=1 SV=3
1870	Q2NL82	9.397086657086327E-06	2.837028980208166E-05	1.0783313348035797E-05	9.857046015074314E-05			0.00014712114995794694	4	Pre-rRNA-processing protein TSR1 homolog OS=Homo sapiens OX=9606 GN=TSR1 PE=1 SV=1
1871	Q8TDX7	7.964824926768405E-06		3.3955338176047507E-06	5.366967956418418E-06	7.979103866932314E-06	4.541274662144979E-06	2.9247705229868867E-05	5	Serine/threonine-protein kinase Nek7 OS=Homo sapiens OX=9606 GN=NEK7 PE=1 SV=1
1873	Q9HCU5	4.17164096974737E-06	4.56647877883205E-06	2.992329564708209E-06	3.8553220334312694E-07	6.45072116404874E-06	1.4002254371422948E-06	1.9966928117821792E-05	6	Prolactin regulatory element-binding protein OS=Homo sapiens OX=9606 GN=PREB PE=1 SV=2
1874	Q8IZ83	1.1480311306681446E-06	8.626963791115457E-06	7.47019564701365E-06	1.0049149516032007E-05	9.124369786163671E-07	1.130025236480435E-05	3.950702942824998E-05	6	Aldehyde dehydrogenase family 16 member A1 OS=Homo sapiens OX=9606 GN=ALDH16A1 PE=1 SV=2
1875	Q86X55	3.2349409234543837E-06	7.4469216075213665E-06	8.451877579957763E-06	1.8951680632677906E-05	4.2138928537536025E-06	8.046046074633889E-06	5.034535967199891E-05	6	Histone-arginine methyltransferase CARM1 OS=Homo sapiens OX=9606 GN=CARM1 PE=1 SV=3
1877	P32929	1.2013921200495298E-05	5.60994954007068E-07	2.283185272126521E-06	6.823728726116756E-07		1.1639945299788673E-05	2.7180419599029236E-05	5	Cystathionine gamma-lyase OS=Homo sapiens OX=9606 GN=CTH PE=1 SV=3
1878	Q8N0U8	6.904774600971334E-06	7.895571565454403E-06	7.866129093526625E-06	4.194378044959403E-06	1.1170044239863309E-05	7.894362817331806E-06	4.592526036210688E-05	6	Vitamin K epoxide reductase complex subunit 1-like protein 1 OS=Homo sapiens OX=9606 GN=VKORC1L1 PE=1 SV=2
1880	O43324	4.416229862096723E-06	8.303874739769319E-06	6.009318110886388E-06	6.055674964702566E-06	3.497559573240147E-06	4.571000454594449E-06	3.2853657705289596E-05	6	Eukaryotic translation elongation factor 1 epsilon-1 OS=Homo sapiens OX=9606 GN=EEF1E1 PE=1 SV=1
1884	O15427	4.616205927284114E-06	7.0172082097659684E-06		1.1113396012619676E-06	9.958082662835475E-06		2.2702836401147527E-05	4	Monocarboxylate transporter 4 OS=Homo sapiens OX=9606 GN=SLC16A3 PE=1 SV=1
1886	O00400	1.499047530693656E-06	2.349513669289352E-06	2.7671075436441322E-06		3.931401573871634E-06	9.157244733251006E-07	1.1462794790823875E-05	5	Acetyl-coenzyme A transporter 1 OS=Homo sapiens OX=9606 GN=SLC33A1 PE=1 SV=1
1889	Q7Z3J2	1.6215987064610858E-06	1.59335457062373E-06	4.082903903103655E-06	8.75527844803741E-06	5.92885286997869E-06	3.1232269859885315E-06	2.5105215484193102E-05	6	VPS35 endosomal protein-sorting factor-like OS=Homo sapiens OX=9606 GN=VPS35L PE=1 SV=2
1891	Q92530	5.646339835210633E-06	1.0770206349085341E-05	5.6138096210588845E-06	6.942757007507497E-06	5.726219979991096E-06	3.735673345207112E-06	3.843500613806056E-05	6	Proteasome inhibitor PI31 subunit OS=Homo sapiens OX=9606 GN=PSMF1 PE=1 SV=2
1892	Q9NP61	2.6975448703611074E-06	2.7144512789860523E-06	3.313860727198736E-06	2.108735758828504E-06		3.8246512634010454E-06	1.4659243898775447E-05	5	ADP-ribosylation factor GTPase-activating protein 3 OS=Homo sapiens OX=9606 GN=ARFGAP3 PE=1 SV=1
1893	Q9H1X3	2.417966761610841E-07	6.082284544341963E-07	9.272548075897282E-07				1.7772799381850087E-06	3	DnaJ homolog subfamily C member 25 OS=Homo sapiens OX=9606 GN=DNAJC25 PE=1 SV=1
1894	Q08431	1.685873553312391E-07	2.086503292746663E-06	1.943968206388628E-06	2.3021314556624202E-06	1.0852924767710046E-05	4.888653387659769E-06	2.2242768465498763E-05	6	Lactadherin OS=Homo sapiens OX=9606 GN=MFGE8 PE=1 SV=3
1895	Q9BZH6	2.7641649819381364E-05	1.760548845818244E-06	1.4936591627950903E-05	1.8219268041738536E-06	2.7070651293081196E-06	2.1201759568632075E-06	5.0987958183495694E-05	6	WD repeat-containing protein 11 OS=Homo sapiens OX=9606 GN=WDR11 PE=1 SV=1
1900	Q13435	2.2446831481679927E-05	7.061033631763892E-06	7.560628051314469E-06		6.070455177423701E-06	1.4363842993092296E-05	5.7502791335274285E-05	5	Splicing factor 3B subunit 2 OS=Homo sapiens OX=9606 GN=SF3B2 PE=1 SV=2
1901	P07910	7.821023434972101E-05	5.110719689111492E-05	3.5506956772139064E-05		3.247468254741905E-05	5.879063889820428E-05	0.00025608970945859835	5	Heterogeneous nuclear ribonucleoproteins C1/C2 OS=Homo sapiens OX=9606 GN=HNRNPC PE=1 SV=4
1902	Q13492	2.8897073535158477E-05	2.5795306174326672E-05	2.928989917391917E-05	1.7341121544930322E-05	3.337169183751022E-05	2.2647283005616082E-05	0.00015734237527146095	6	Phosphatidylinositol-binding clathrin assembly protein OS=Homo sapiens OX=9606 GN=PICALM PE=1 SV=2
1903	P30043	5.9229765953170076E-05	2.5394045272130027E-05	4.3641820475319587E-05	7.78356429591068E-05	2.673754506599673E-05	7.138493399996964E-05	0.0003042237537256928	6	Flavin reductase (NADPH) OS=Homo sapiens OX=9606 GN=BLVRB PE=1 SV=3
1904	P30085	2.8574447192014933E-05	1.827310296682492E-05	2.5115330863559768E-05	4.600585887489155E-05	1.6139736477913555E-05	2.0556341012924622E-05	0.00015466481738812934	6	UMP-CMP kinase OS=Homo sapiens OX=9606 GN=CMPK1 PE=1 SV=3
1905	P42566	8.09567683849709E-06	8.181047906049745E-06	1.026252763842661E-05	9.810788240527143E-06	5.123513768051266E-06	5.517066881738315E-06	4.6990621273290174E-05	6	Epidermal growth factor receptor substrate 15 OS=Homo sapiens OX=9606 GN=EPS15 PE=1 SV=2
1906	P55809	8.061527520685284E-06	2.8318681116274134E-06	4.382975003854529E-06	1.3651762685294184E-05	6.747214597091267E-06	4.701394225320616E-06	4.0376742143873294E-05	6	Succinyl-CoA:3-ketoacid coenzyme A transferase 1, mitochondrial OS=Homo sapiens OX=9606 GN=OXCT1 PE=1 SV=1
1907	P18206	0.0009173398053036637	0.0005090842766638226	0.0005276501817832264	0.0008649913352863096	0.0003468768446058414	0.0004726796364149611	0.0036386220800578247	6	Vinculin OS=Homo sapiens OX=9606 GN=VCL PE=1 SV=4
1910	Q03001	1.0273524901514376E-07	7.275345242275462E-07	1.410301522089263E-07	7.665790801742094E-06	1.6206989460741067E-06	1.0599970770097433E-06	1.131778675027756E-05	6	Dystonin OS=Homo sapiens OX=9606 GN=DST PE=1 SV=4
1911	Q16555	0.0007008504787584052	0.000695365438365174	0.001180060446530099	0.0013653645568538577	0.0005804108139963527	0.0008035604054049991	0.005325612139908889	6	Dihydropyrimidinase-related protein 2 OS=Homo sapiens OX=9606 GN=DPYSL2 PE=1 SV=1
1912	P25705	0.000696212800166427	0.000561764543353088	0.0004222653613131784	0.00010155374913516427	0.0005647334436952745	0.0005173601749319163	0.0028638900725950485	6	ATP synthase subunit alpha, mitochondrial OS=Homo sapiens OX=9606 GN=ATP5F1A PE=1 SV=1
1914	P50990	0.0002749099798376735	0.00020621585850934916	0.00025100270190546263	0.00024176276723410873	0.0001374890047745982	0.00019930024736165153	0.0013106805596228438	6	T-complex protein 1 subunit theta OS=Homo sapiens OX=9606 GN=CCT8 PE=1 SV=4
1915	O43432	6.251063279509256E-07	1.1439371740873953E-06	2.930072906270028E-05	5.215063393846169E-06	2.2233904565360296E-07	2.3820820678694025E-06	3.8889257072107775E-05	6	Eukaryotic translation initiation factor 4 gamma 3 OS=Homo sapiens OX=9606 GN=EIF4G3 PE=1 SV=2
1916	P22626	0.00042422521610769123	0.0002287211366781999	0.00025974383268768594	4.124718429037174E-05	0.00020439577447937067	0.0003737028588371033	0.0015320360030804227	6	Heterogeneous nuclear ribonucleoproteins A2/B1 OS=Homo sapiens OX=9606 GN=HNRNPA2B1 PE=1 SV=2
1919	P40926	0.0004995349465024963	0.00041535783654853036	0.0003214275539754173	0.000553135404438317	0.0004094513510085239	0.0004080641453639595	0.0026069712378372447	6	Malate dehydrogenase, mitochondrial OS=Homo sapiens OX=9606 GN=MDH2 PE=1 SV=3
1920	P12236	2.4518220594624664E-05	2.024990084570513E-05	3.578475226661399E-05		4.0822590448488696E-05		0.00012137546415543248	4	ADP/ATP translocase 3 OS=Homo sapiens OX=9606 GN=SLC25A6 PE=1 SV=4
1921	P55060	7.855690327290322E-05	3.388541608246056E-05	4.690194233855715E-05	0.0001336932227819713	2.8137724516598455E-05	5.770813961267662E-05	0.0003788833486051673	6	Exportin-2 OS=Homo sapiens OX=9606 GN=CSE1L PE=1 SV=3
1922	Q9Y696	0.0004137378905977689	0.00020405664584289944	0.0002721408310954161	0.0004062673556761668	0.0001357197581212119	0.00018912320900546595	0.001621045690338929	6	Chloride intracellular channel protein 4 OS=Homo sapiens OX=9606 GN=CLIC4 PE=1 SV=4
1923	Q01813	6.094458845364282E-05	0.00015809480700338258	0.00012888897653564577	0.00010444529503830323	7.25534445807486E-05	6.348635256589245E-05	0.0005884134641776155	6	ATP-dependent 6-phosphofructokinase, platelet type OS=Homo sapiens OX=9606 GN=PFKP PE=1 SV=2
1924	Q16851	0.0004740007425148656	0.0001468565265132694	0.00021181947987047758	0.00020683295250601455	5.922499661450667E-05	0.0001125381310232219	0.0012112728290423558	6	UTP--glucose-1-phosphate uridylyltransferase OS=Homo sapiens OX=9606 GN=UGP2 PE=1 SV=5
1925	P24752	7.339923184471451E-05	3.555076587274441E-05	4.6635852966613644E-05	9.02185311100272E-05	3.0486951177091883E-05	5.170757294454544E-05	0.0003279989059157371	6	Acetyl-CoA acetyltransferase, mitochondrial OS=Homo sapiens OX=9606 GN=ACAT1 PE=1 SV=1
1926	P40227	0.0001606542648299151	0.00014576583500056935	0.00018709810195622473	0.00017879135685631607	0.00011008373613757896	0.00012131250865396305	0.0009037058034345672	6	T-complex protein 1 subunit zeta OS=Homo sapiens OX=9606 GN=CCT6A PE=1 SV=3
1927	Q5JRX3	2.7796406503652445E-05	3.036582587468549E-05	3.270474074658553E-05	4.402538374488946E-05	3.11987545260036E-05	3.9424182549283565E-05	0.00020551529394510009	6	Presequence protease, mitochondrial OS=Homo sapiens OX=9606 GN=PITRM1 PE=1 SV=3
1928	P29144	2.626882574347652E-05	1.472788613568041E-05	2.9083577518543485E-05	5.632008213077846E-05	1.2893248638825312E-05	1.4403654997285367E-05	0.00015369727516458955	6	Tripeptidyl-peptidase 2 OS=Homo sapiens OX=9606 GN=TPP2 PE=1 SV=4
1929	Q15181	9.141455347501575E-05	0.00012981557763027486	0.0001477290009114732	0.00011525333105073997	3.773424448087027E-05	0.00010200863028431143	0.0006239553378326854	6	Inorganic pyrophosphatase OS=Homo sapiens OX=9606 GN=PPA1 PE=1 SV=2
1930	Q15286	1.1051648997542248E-05		4.032446063554337E-06	2.3079032269116544E-06	5.775407571263948E-06	7.774010729025379E-06	3.0941416588297564E-05	5	Ras-related protein Rab-35 OS=Homo sapiens OX=9606 GN=RAB35 PE=1 SV=1
1931	P62879	4.4063148586202236E-05	2.159514076350029E-05	3.348511773271289E-05	1.0756107211698136E-05	3.485455579437832E-05	2.7536376893862384E-05	0.00017229044698235425	6	Guanine nucleotide-binding protein G(I)/G(S)/G(T) subunit beta-2 OS=Homo sapiens OX=9606 GN=GNB2 PE=1 SV=3
1932	O14773	3.643570842853782E-05	1.1107261300322682E-05	2.3503411117747235E-05	1.7691626573855687E-05	3.426210771076092E-05	2.4489855475295907E-05	0.00014748997060652023	6	Tripeptidyl-peptidase 1 OS=Homo sapiens OX=9606 GN=TPP1 PE=1 SV=2
1933	P31930	8.135631217217343E-05	5.306483570150999E-05	5.5962099664594805E-05	1.022970521933725E-06	7.107016663083872E-05	5.2739006309309186E-05	0.0003152153910003599	6	Cytochrome b-c1 complex subunit 1, mitochondrial OS=Homo sapiens OX=9606 GN=UQCRC1 PE=1 SV=3
1934	P62979	3.94967867427985E-05	2.86305285964743E-05	2.8263260225747096E-05	3.204307991894747E-05	3.236505357909039E-05		0.00016079870906305775	5	Ubiquitin-40S ribosomal protein S27a OS=Homo sapiens OX=9606 GN=RPS27A PE=1 SV=2
1935	P32969	0.00014953495879349202	0.00012255466723953124	0.00012349749297217157	0.00016697586351303094	0.00011701756829563068	0.0001636499035078533	0.0008432304543217097	6	60S ribosomal protein L9 OS=Homo sapiens OX=9606 GN=RPL9 PE=1 SV=1
1936	Q6NUK1	3.636122741272097E-05	1.5266224331012905E-05	1.5864459912290878E-05		2.87545425753386E-05	2.7291510186392597E-05	0.00012353796441775595	5	Calcium-binding mitochondrial carrier protein SCaMC-1 OS=Homo sapiens OX=9606 GN=SLC25A24 PE=1 SV=2
1937	P00568	0.00013406536040941905	2.7895813522886287E-05	3.650916190251064E-05	0.00020576680594644903	2.8397569569239557E-05	4.953210580664407E-05	0.0004821668171571486	6	Adenylate kinase isoenzyme 1 OS=Homo sapiens OX=9606 GN=AK1 PE=1 SV=3
1938	P46778	7.023432220232579E-05	7.186143039271284E-05	7.392624375615232E-05	6.394522538282659E-05	6.959820355398925E-05	4.015139040496189E-05	0.00038971681569296865	6	60S ribosomal protein L21 OS=Homo sapiens OX=9606 GN=RPL21 PE=1 SV=2
1939	Q9UIJ7	4.240417870573621E-05	1.0140300692323872E-05	2.5236504998670485E-05	6.566275902136683E-05	2.07079974102086E-05	3.3058843798829305E-05	0.0001972105846271353	6	GTP:AMP phosphotransferase AK3, mitochondrial OS=Homo sapiens OX=9606 GN=AK3 PE=1 SV=4
1940	P46782	0.00010677453689336914	3.3330096122344006E-05	8.623518782158599E-05	0.00012520547584718295	0.0001081245092631592	0.00010382909492643119	0.0005634989008740726	6	40S ribosomal protein S5 OS=Homo sapiens OX=9606 GN=RPS5 PE=1 SV=4
1941	Q9UJU6	6.987869619921767E-05	3.217084851701086E-05	8.759750861624302E-05	0.00019450041259589876	1.571572954009107E-05	0.00013218875638285093	0.0005320519518513124	6	Drebrin-like protein OS=Homo sapiens OX=9606 GN=DBNL PE=1 SV=1
1942	Q8TED1	6.424885121253133E-05	5.916251021486893E-05	6.946981589450556E-05	3.0428494911672605E-05	8.622811380600405E-05	7.316782175167884E-05	0.00038270560779126133	6	Probable glutathione peroxidase 8 OS=Homo sapiens OX=9606 GN=GPX8 PE=1 SV=2
1944	Q9UBI6	6.196918121562149E-05	5.0198294718158186E-05	7.596468044024452E-05	2.4616802025857304E-05	9.074242358933473E-05	7.949556999206112E-05	0.0003829869519812773	6	Guanine nucleotide-binding protein G(I)/G(S)/G(O) subunit gamma-12 OS=Homo sapiens OX=9606 GN=GNG12 PE=1 SV=3
1945	Q96K17	2.3875924249030978E-05	5.34956481197083E-06	8.635324682865657E-06	1.6963411453986994E-05	9.315740925305777E-06	1.0495618771544572E-05	7.46355848947048E-05	6	Transcription factor BTF3 homolog 4 OS=Homo sapiens OX=9606 GN=BTF3L4 PE=1 SV=1
1946	Q9UBS4	3.895482852740869E-05	3.314053040068295E-05	2.89884642873385E-05	2.9604190390572502E-05	3.9947071873749034E-05	3.220139723743458E-05	0.00020283648271718626	6	DnaJ homolog subfamily B member 11 OS=Homo sapiens OX=9606 GN=DNAJB11 PE=1 SV=1
1947	Q13636	6.813977160796257E-06	3.190679696090652E-06	4.501782144833983E-06		6.603757022056135E-06	4.985404198016209E-06	2.6095600221793234E-05	5	Ras-related protein Rab-31 OS=Homo sapiens OX=9606 GN=RAB31 PE=1 SV=1
1948	Q68EM7	7.431013118754405E-06	1.2159280663763657E-05	6.352312052376786E-06	2.4698759739358833E-05	3.827699502964701E-06	1.28975618115769E-05	6.736662688879529E-05	6	Rho GTPase-activating protein 17 OS=Homo sapiens OX=9606 GN=ARHGAP17 PE=1 SV=1
1949	P53999	3.5635457870514066E-05	1.695769771841644E-05	4.755522282824892E-05	8.804412870640466E-05	1.2775584489412875E-05	3.3852451931748874E-05	0.00023482054354474584	6	Activated RNA polymerase II transcriptional coactivator p15 OS=Homo sapiens OX=9606 GN=SUB1 PE=1 SV=3
1950	Q04760	3.313492504901187E-05	2.8139910983517303E-05	4.760582163338463E-05	6.70350448925117E-05	2.77819555888427E-05	6.667019143974663E-05	0.00027036784958701487	6	Lactoylglutathione lyase OS=Homo sapiens OX=9606 GN=GLO1 PE=1 SV=4
1951	Q99459	8.617566457442963E-06	4.081572846838034E-06	1.696830060982776E-06		4.752585086868289E-06	2.626740171383172E-06	2.1775294623515235E-05	5	Cell division cycle 5-like protein OS=Homo sapiens OX=9606 GN=CDC5L PE=1 SV=2
1952	P53367	9.480277765037354E-06	2.339424842230055E-06	5.645383429237198E-06	8.483940173067118E-06		6.840995957650689E-06	3.279002216722241E-05	5	Arfaptin-1 OS=Homo sapiens OX=9606 GN=ARFIP1 PE=1 SV=2
1953	Q99436	3.6167463264960635E-05	2.3595871024419875E-05	3.432079814483551E-05	4.4041025616213605E-05	2.880882142783248E-05	2.3970087056870287E-05	0.0001909040665351324	6	Proteasome subunit beta type-7 OS=Homo sapiens OX=9606 GN=PSMB7 PE=1 SV=1
1954	P48426	9.222502566702366E-06	4.028720868245924E-06	6.643688836545221E-06	9.244675511414067E-06	3.307450958315109E-06	8.771082085655464E-06	4.121812082687815E-05	6	Phosphatidylinositol 5-phosphate 4-kinase type-2 alpha OS=Homo sapiens OX=9606 GN=PIP4K2A PE=1 SV=2
1955	Q9C005	2.963046986932303E-06		4.4551644073632775E-06	5.109992108613383E-06	5.871227470368836E-06	6.703456048159601E-06	2.5102887021437402E-05	5	Protein dpy-30 homolog OS=Homo sapiens OX=9606 GN=DPY30 PE=1 SV=1
1957	Q13217	1.138869747894216E-05	2.4614936543473282E-05	2.333244992674616E-05	5.994462493762162E-06	1.7512451185766385E-05	3.0918639380064814E-05	0.00011376163700875497	6	DnaJ homolog subfamily C member 3 OS=Homo sapiens OX=9606 GN=DNAJC3 PE=1 SV=1
1958	Q15006	1.1695370974139851E-05	1.4426252469024955E-05	1.1757733940394231E-05	2.3172542435363196E-06	1.5377371922193535E-05	6.426432842310642E-06	6.200041639159953E-05	6	ER membrane protein complex subunit 2 OS=Homo sapiens OX=9606 GN=EMC2 PE=1 SV=1
1959	Q9BZE4	8.973282718198802E-06	1.431492720873531E-05	2.7761770333216555E-06		8.422610276177068E-06	3.6312792757786805E-06	3.8118276512211514E-05	5	Nucleolar GTP-binding protein 1 OS=Homo sapiens OX=9606 GN=GTPBP4 PE=1 SV=3
1960	Q92888	1.9324242972875802E-06	1.6628998399261178E-06	4.036275029849939E-06	4.450310374626533E-06		1.8112261332982102E-06	1.3893135674988379E-05	5	Rho guanine nucleotide exchange factor 1 OS=Homo sapiens OX=9606 GN=ARHGEF1 PE=1 SV=2
1961	Q8TEA8	1.5752257754069933E-05	7.490864511827745E-07	1.7516044947586048E-05	1.7049074140760208E-05	1.561604239441207E-05	1.8038295729818217E-05	8.472080141782925E-05	6	D-aminoacyl-tRNA deacylase 1 OS=Homo sapiens OX=9606 GN=DTD1 PE=1 SV=2
1962	P60983	1.1251625955516237E-05	5.1323674331046375E-06	1.0767238552423733E-05	1.7418127406825756E-05	1.0320433954354448E-05	1.3607111289444837E-05	6.849690459166964E-05	6	Glia maturation factor beta OS=Homo sapiens OX=9606 GN=GMFB PE=1 SV=2
1963	Q8NCW5	1.1535010475754328E-05	6.158989954194287E-06	9.991462634345329E-06	2.153563766976297E-05	8.154846185927121E-06	1.0713080695635403E-05	6.808902761561943E-05	6	NAD(P)H-hydrate epimerase OS=Homo sapiens OX=9606 GN=NAXE PE=1 SV=2
1964	O15127	1.0062825336045556E-05	7.038007959942045E-06	9.893611740334219E-06	2.4892861085140317E-06	9.064965385893016E-06	7.93491350177724E-06	4.648361003250611E-05	6	Secretory carrier-associated membrane protein 2 OS=Homo sapiens OX=9606 GN=SCAMP2 PE=1 SV=2
1965	P51553	3.547664530066186E-06	2.3088131911718222E-06	2.1569414689100676E-06	1.6963383037334836E-06	1.1058338054944125E-06		1.0815591299375973E-05	5	Isocitrate dehydrogenase [NAD] subunit gamma, mitochondrial OS=Homo sapiens OX=9606 GN=IDH3G PE=1 SV=1
1966	P19525	4.330399446652062E-06	4.523282105064968E-06	1.1226767335786371E-05	1.4717839211396843E-05	5.306031016586278E-06	1.663547887380597E-05	5.673979798929249E-05	6	Interferon-induced, double-stranded RNA-activated protein kinase OS=Homo sapiens OX=9606 GN=EIF2AK2 PE=1 SV=2
1967	Q9H6R3	2.737606027970658E-06		1.2404250710272063E-06			1.1755508603745417E-06	5.153581959372407E-06	3	Acyl-CoA synthetase short-chain family member 3, mitochondrial OS=Homo sapiens OX=9606 GN=ACSS3 PE=1 SV=1
1968	Q9BQA1	4.101870463543791E-06	9.181896416098147E-06	5.834569348410984E-06	3.4299185731062488E-06	2.532053896923317E-06	2.128714389829657E-06	2.7209023087912146E-05	6	Methylosome protein 50 OS=Homo sapiens OX=9606 GN=WDR77 PE=1 SV=1
1970	Q15276	7.975066116124045E-07	6.742217586291987E-06	6.71408462825694E-07	1.878248792444728E-06	6.40998866514536E-07		1.073038031968935E-05	5	Rab GTPase-binding effector protein 1 OS=Homo sapiens OX=9606 GN=RABEP1 PE=1 SV=2
1971	P57088	1.963916839933362E-05	1.906563734149925E-05	2.3032996554577506E-05	7.095236692554121E-06	2.313724501830437E-05	1.8087479422654982E-05	0.00011005776342892386	6	Transmembrane protein 33 OS=Homo sapiens OX=9606 GN=TMEM33 PE=1 SV=2
1972	P05186	4.263738404912574E-06		2.0918837825536932E-06	5.142824651115401E-06		1.4634357750191527E-05	2.6132804588773197E-05	4	Alkaline phosphatase, tissue-nonspecific isozyme OS=Homo sapiens OX=9606 GN=ALPL PE=1 SV=4
1973	Q7Z4H3	1.3744540363312859E-06		1.5141953352195365E-06	3.0550362601535038E-06		6.69305873072297E-07	6.612991504776623E-06	4	5'-deoxynucleotidase HDDC2 OS=Homo sapiens OX=9606 GN=HDDC2 PE=1 SV=1
1974	Q8TAD7	2.5491138949865622E-06	4.0430136587212843E-07	9.304643589525759E-08		8.220164214556659E-07	2.5958826690021234E-07	4.128066385109827E-06	5	Overexpressed in colon carcinoma 1 protein OS=Homo sapiens OX=9606 GN=OCC1 PE=1 SV=2
1975	Q9NX08	3.1170460623724687E-06	1.0271647201262685E-06	1.5158718794008917E-06	5.56243378936907E-06		3.6128731616149177E-06	1.4835389612883617E-05	5	COMM domain-containing protein 8 OS=Homo sapiens OX=9606 GN=COMMD8 PE=1 SV=1
1976	P41208	1.9091605208271444E-06	1.2258184097153654E-06	2.1299316418707897E-06		1.5127014285601317E-06	3.1781704527904277E-06	9.955782453763859E-06	5	Centrin-2 OS=Homo sapiens OX=9606 GN=CETN2 PE=1 SV=1
1977	P42574	4.582364476851697E-06		5.982424578231285E-06	1.59226208792255E-06		3.200655264703788E-06	1.535770640770932E-05	4	Caspase-3 OS=Homo sapiens OX=9606 GN=CASP3 PE=1 SV=2
1978	Q96FZ7	4.846492667284868E-06	3.992630029688002E-06	3.7389547756394307E-06	1.2098684333774667E-06	7.040022247995667E-06	3.4414653466503463E-06	2.426943350063578E-05	6	Charged multivesicular body protein 6 OS=Homo sapiens OX=9606 GN=CHMP6 PE=1 SV=3
1979	Q96DZ1	1.8142253689980596E-06	1.7652834669506513E-06	3.8566999785355534E-07		2.913810907321296E-06	3.4049543857919767E-06	1.028394412691554E-05	5	Endoplasmic reticulum lectin 1 OS=Homo sapiens OX=9606 GN=ERLEC1 PE=1 SV=1
1980	Q9NZD8	2.1718573606697297E-06		2.5216431260471222E-06	1.0039338797073656E-05	7.503222402167793E-06	2.3274718810224287E-06	2.456353356698073E-05	5	Maspardin OS=Homo sapiens OX=9606 GN=SPG21 PE=1 SV=1
1983	P82673	1.937137991594103E-06		1.9097352992632108E-06	2.8905047485279154E-06	2.129567482947039E-06	8.266190809625958E-06	1.7133136331958228E-05	5	28S ribosomal protein S35, mitochondrial OS=Homo sapiens OX=9606 GN=MRPS35 PE=1 SV=1
1984	Q5VYS4	3.0926473568851474E-06	6.576887716383579E-06	5.554954062557118E-06	5.300415638566522E-07			1.5754530699682498E-05	4	Mesenteric estrogen-dependent adipogenesis protein OS=Homo sapiens OX=9606 GN=MEDAG PE=1 SV=1
1990	Q9H2V7	1.2722598843683291E-06	1.5660156057888059E-06			1.976837996829717E-06	5.17499686117599E-07	5.332613173104452E-06	4	Protein spinster homolog 1 OS=Homo sapiens OX=9606 GN=SPNS1 PE=1 SV=1
1991	Q13501	8.20454022828572E-07	1.0133264550755262E-06	1.0361162100502054E-06	1.1846708250266538E-05	2.526840917399274E-06	4.6475790528648953E-07	1.7708203760906602E-05	6	Sequestosome-1 OS=Homo sapiens OX=9606 GN=SQSTM1 PE=1 SV=1
1996	O00401	9.541447986778549E-08		3.2199559232334245E-06	4.90957940465644E-06			8.22494980775765E-06	3	Neural Wiskott-Aldrich syndrome protein OS=Homo sapiens OX=9606 GN=WASL PE=1 SV=2
1999	Q99439	9.515545769766317E-05	0.00013635432363632785	0.00018323852992747686	0.00012868076792767533	0.00010994172486890555	0.00010941711155621111	0.0007627879156142599	6	Calponin-2 OS=Homo sapiens OX=9606 GN=CNN2 PE=1 SV=4
2000	P55036	2.633332817974642E-05	2.8290621406007704E-05	2.7220276472699068E-05	2.649353576181848E-05	2.7732907952392183E-05	1.5798167684346053E-05	0.00015186883745700992	6	26S proteasome non-ATPase regulatory subunit 4 OS=Homo sapiens OX=9606 GN=PSMD4 PE=1 SV=1
2001	Q6EMK4	4.48683511272968E-05	2.055706584088848E-05	4.6263744287223556E-05	1.582411132590979E-05	9.791266841150553E-06	6.684641238208317E-05	0.00020415095180455236	6	Vasorin OS=Homo sapiens OX=9606 GN=VASN PE=1 SV=1
2002	Q9UJZ1	2.6657741725241796E-05	3.0361472220428684E-05	3.2879740212329495E-05	1.6218116801123673E-06	3.749193500309398E-05	3.632746185023195E-05	0.00016534016269143827	6	Stomatin-like protein 2, mitochondrial OS=Homo sapiens OX=9606 GN=STOML2 PE=1 SV=1
2003	Q9H9B4	5.6760523735789475E-06	1.3182619804992613E-05	9.373495196812683E-06		2.1294532639406325E-05	2.0340442141954598E-05	6.986714215674517E-05	5	Sideroflexin-1 OS=Homo sapiens OX=9606 GN=SFXN1 PE=1 SV=4
2004	Q9NVD7	3.188917572372933E-05	2.3635166441609318E-05	3.1348490374766325E-05	2.3689716978560333E-05	2.2039404779910318E-05	1.749059872189724E-05	0.00015009255302047284	6	Alpha-parvin OS=Homo sapiens OX=9606 GN=PARVA PE=1 SV=1
2005	Q09666	0.005983685656553722	0.0038293127601722408	0.0025054715361551502	0.0017253883225653052	0.0035404914288093906	0.005277350273452932	0.02286169997770874	6	Neuroblast differentiation-associated protein AHNAK OS=Homo sapiens OX=9606 GN=AHNAK PE=1 SV=2
2006	Q92878	1.7005663504688323E-06	4.256908771764346E-06	4.687397062120504E-06		3.8209311486177064E-06	6.953912996686768E-06	2.1419716329658157E-05	5	DNA repair protein RAD50 OS=Homo sapiens OX=9606 GN=RAD50 PE=1 SV=1
2007	P04181	7.974825691701741E-05	6.604125377404084E-05	5.030501720246105E-05	6.30045771219732E-05	5.14200213495898E-05	2.2432158876026787E-05	0.00033295128524110906	6	Ornithine aminotransferase, mitochondrial OS=Homo sapiens OX=9606 GN=OAT PE=1 SV=1
2008	P46821	0.0004264368459019004	0.0004053725443436223	0.00034259970384176565	0.00020649542522165602	0.0003581387025855592	0.0003579364912513955	0.002096979713145899	6	Microtubule-associated protein 1B OS=Homo sapiens OX=9606 GN=MAP1B PE=1 SV=2
2009	P02545	0.003243350910330461	0.0020767467997509347	0.0024890408145783003	8.80605768172113E-05	0.0028486977495705145	0.0022006043779120746	0.012946501228959496	6	Prelamin-A/C OS=Homo sapiens OX=9606 GN=LMNA PE=1 SV=1
2010	P13667	0.002713877853171976	0.0003975677835392118	0.00034143670649780847	0.0004156743726653146	0.00036361353708884404	0.00023136759513045445	0.00446353784809361	6	Protein disulfide-isomerase A4 OS=Homo sapiens OX=9606 GN=PDIA4 PE=1 SV=2
2011	P50454	0.0027215581973201843	0.002863973631834015	0.002127182408123946	0.002467983699360649	0.004489842527777729	0.002495627929351607	0.01716616839376813	6	Serpin H1 OS=Homo sapiens OX=9606 GN=SERPINH1 PE=1 SV=2
2013	P27824	0.0006035715839878587	0.0005976690434372287	0.0004467609404822891	0.000252525162352716	0.0006572065851524833	0.00041613713218749057	0.0029738704476000664	6	Calnexin OS=Homo sapiens OX=9606 GN=CANX PE=1 SV=2
2014	P54136	0.00013244527895412238	0.00014954534553625424	0.00017690240516222245	0.0002321596597113634	6.21562842852262E-05	8.395952528907286E-05	0.0008371684989382615	6	Arginine--tRNA ligase, cytoplasmic OS=Homo sapiens OX=9606 GN=RARS1 PE=1 SV=2
2015	P07602	0.0010898703082391904	0.00029479128588513303	0.000476245138974017	0.000891447672275323	0.0003595131824475908	0.0005147714197624998	0.003626639007583754	6	Prosaposin OS=Homo sapiens OX=9606 GN=PSAP PE=1 SV=2
2016	P15311	1.242087544060064E-05	8.671009117657081E-06	6.376324166697491E-06	1.157807485936878E-05	4.1383441790289915E-06	6.7881463912359475E-06	4.997277415458893E-05	6	Ezrin OS=Homo sapiens OX=9606 GN=EZR PE=1 SV=4
2017	P31939	0.000132001181003243	9.25834240150349E-05	0.00012636893586914197	0.00018793630739254573	5.107438075820274E-05	9.346289702384933E-05	0.0006834271260620176	6	Bifunctional purine biosynthesis protein ATIC OS=Homo sapiens OX=9606 GN=ATIC PE=1 SV=3
2018	P17987	0.0001909698654210401	0.00017296400356671407	0.00020154924046033142	0.00020382739706948066	9.98353721036445E-05	0.00012033424252629065	0.0009894801211475014	6	T-complex protein 1 subunit alpha OS=Homo sapiens OX=9606 GN=TCP1 PE=1 SV=1
2019	P35606	0.00019009692908693998	0.00014791952223677335	0.00019006922397751347	0.00023025362400813323	0.00010199464663316124	0.0001363748758188113	0.0009967088217613326	6	Coatomer subunit beta' OS=Homo sapiens OX=9606 GN=COPB2 PE=1 SV=2
2020	O15460	0.00033095702428552834	0.0003061749324635635	0.00019273547734251076	0.00030165963754550827	0.00031889846792047306	0.0001745813870076296	0.0016250069265652135	6	Prolyl 4-hydroxylase subunit alpha-2 OS=Homo sapiens OX=9606 GN=P4HA2 PE=1 SV=1
[truncated: 869 more rows]

## Sheet: Total from CT
Protein Index	Locus	1::ADI_1	1::ADI_2	1::ADI_3	2::CT_1	2::CT_2	2::CT_3	Total Signal	Replicate Count	Description
[truncated: 2,556 more rows]

[truncated: 5 more sheets: Venn - ADI Exclusive, Venn - CT Exclusive, Venn - ADI and CT, Venn - ADI, Venn - CT]
