# Supplementary material for: Proteogenomic Analysis Reveals Proteins Involved in the First Step of Adipogenesis in Human Adipose-Derived Stem Cells
Source: Stem Cells Int. 2021 Dec 16;2021:3168428. doi: 10.1155/2021/3168428 (PMC8702357; doi:10.1155/2021/3168428)
Supplement: Supplementary Materials — Figure S1: human adipose-derived stem cell (hASC) characterization. Figure S2: sample chromatographies. Figure S3: Gene Ontology (GO) analysis of identified proteins in the proteomics assay. Figure S4: Gene Ontology (GO) analysis of differentially abundant proteins identified in the proteomic assay. Figure S5: mass spectrometer spectrum of identified hidden proteins in CT, ADI, and in both conditions. Table S1: proteins identified in the proteomic analysis of undifferentiated and induced hASC. Table S2: differentially abundant proteins during the first 24 hours of adipogenesis. Table S3: expression quantification of identified proteins and peptides. Table S4: differentially expressed genes in the total and polysomal RNA-seq during the first 24 hours of adipogenesis. [file 3168428.f1.zip › Supplementary_Table2.xlsx]

## Sheet: report
#PatternLab's TFold analyzer
#Parameters used:
#F-stringency :0.2,	q-value:0.05
#PatternLab Project File: Z:\sharedData\bernardoB\Stem_Cell\Monster\XIC_TIC_PCC_Bernardo.plp
#Normalization used: None
#Locus	Fold Change	pValue	GPI (Index in the sparse matrix)	Signal(Bottom)	Signal(Top)	Description
#Top Class: ADI
#Bottom Class: CT
#
#Identifications satisfied both, the automatic fold and statistical criteria. (Blue dots)
Q9BZF9	-3.01709	0.00138591	790	1.26241e-05	4.1842e-06	Uveal autoantigen with coiled-coil domains and ankyrin repeats OS=Homo sapiens OX=9606 GN=UACA PE=1 SV=2
P56537	1.99473	0.00148096	1139	1.50731e-05	3.00668e-05	Eukaryotic translation initiation factor 6 OS=Homo sapiens OX=9606 GN=EIF6 PE=1 SV=1
O43920	-3.57097	0.00156328	1062	1.78006e-05	4.9848e-06	NADH dehydrogenase [ubiquinone] iron-sulfur protein 5 OS=Homo sapiens OX=9606 GN=NDUFS5 PE=1 SV=3
Q96AC1	1.59802	0.00216226	620	9.90523e-05	0.000158287	Fermitin family homolog 2 OS=Homo sapiens OX=9606 GN=FERMT2 PE=1 SV=1
P12109	-2.60595	0.00314127	15	0.000214495	8.23099e-05	Collagen alpha-1(VI) chain OS=Homo sapiens OX=9606 GN=COL6A1 PE=1 SV=3
Q9BRK5	-15.4001	0.0037586	1084	2.14815e-05	1.39489e-06	45 kDa calcium-binding protein OS=Homo sapiens OX=9606 GN=SDF4 PE=1 SV=1
O95816	-1.6345	0.00450272	1828	1.96693e-05	1.20338e-05	BAG family molecular chaperone regulator 2 OS=Homo sapiens OX=9606 GN=BAG2 PE=1 SV=1
Q27J81	-1.62482	0.00451216	1376	1.71242e-05	1.05391e-05	Inverted formin-2 OS=Homo sapiens OX=9606 GN=INF2 PE=1 SV=2
P02461	-4.63641	0.00527901	870	8.38893e-05	1.80936e-05	Collagen alpha-1(III) chain OS=Homo sapiens OX=9606 GN=COL3A1 PE=1 SV=4
P00338	2.4162	0.00612081	744	0.00191046	0.00461605	L-lactate dehydrogenase A chain OS=Homo sapiens OX=9606 GN=LDHA PE=1 SV=2
Q96AY3	-1.77602	0.00637398	2810	0.00039116	0.000220245	Peptidyl-prolyl cis-trans isomerase FKBP10 OS=Homo sapiens OX=9606 GN=FKBP10 PE=1 SV=1
Q9UHA4	-2.1793	0.0100775	743	1.39335e-05	6.39359e-06	Ragulator complex protein LAMTOR3 OS=Homo sapiens OX=9606 GN=LAMTOR3 PE=1 SV=1
P28300	2.48586	0.0101217	1693	2.05671e-05	5.11269e-05	Protein-lysine 6-oxidase OS=Homo sapiens OX=9606 GN=LOX PE=1 SV=2
O95573	2.2261	0.0127142	25	2.47702e-05	5.5141e-05	Long-chain-fatty-acid--CoA ligase 3 OS=Homo sapiens OX=9606 GN=ACSL3 PE=1 SV=3
O43684	2.07051	0.0131892	419	5.97643e-06	1.23743e-05	Mitotic checkpoint protein BUB3 OS=Homo sapiens OX=9606 GN=BUB3 PE=1 SV=1
Q9H9B4	-2.2121	0.0136018	2003	2.08175e-05	9.41072e-06	Sideroflexin-1 OS=Homo sapiens OX=9606 GN=SFXN1 PE=1 SV=4
P50281	-3.94313	0.0143406	206	5.20073e-05	1.31893e-05	Matrix metalloproteinase-14 OS=Homo sapiens OX=9606 GN=MMP14 PE=1 SV=3
P11717	3.0867	0.0153641	1232	6.60452e-06	2.03861e-05	Cation-independent mannose-6-phosphate receptor OS=Homo sapiens OX=9606 GN=IGF2R PE=1 SV=3
Q9BWM7	-2.05636	0.0167499	1144	2.1305e-05	1.03605e-05	Sideroflexin-3 OS=Homo sapiens OX=9606 GN=SFXN3 PE=1 SV=3
Q06033	-2.75948	0.0194502	578	6.21158e-05	2.251e-05	Inter-alpha-trypsin inhibitor heavy chain H3 OS=Homo sapiens OX=9606 GN=ITIH3 PE=1 SV=2
O95864	3.43157	0.0195641	640	1.15143e-05	3.95121e-05	Acyl-CoA 6-desaturase OS=Homo sapiens OX=9606 GN=FADS2 PE=1 SV=1
Q8WUJ3	-7.33	0.0199487	3008	2.98987e-05	4.07895e-06	Cell migration-inducing and hyaluronan-binding protein OS=Homo sapiens OX=9606 GN=CEMIP PE=1 SV=2
P05023	2.22186	0.0253669	1463	6.1642e-05	0.00013696	Sodium/potassium-transporting ATPase subunit alpha-1 OS=Homo sapiens OX=9606 GN=ATP1A1 PE=1 SV=1
Q15274	-17.0884	0.0260031	2341	1.44223e-05	8.43982e-07	Nicotinate-nucleotide pyrophosphorylase [carboxylating] OS=Homo sapiens OX=9606 GN=QPRT PE=1 SV=3
P01023	-7.42273	0.0270919	1421	0.000139367	1.87757e-05	Alpha-2-macroglobulin OS=Homo sapiens OX=9606 GN=A2M PE=1 SV=3
P50402	2.74163	0.0291278	2438	2.27049e-05	6.22483e-05	Emerin OS=Homo sapiens OX=9606 GN=EMD PE=1 SV=1
O60427	6.83421	0.0291694	2696	2.29127e-06	1.5659e-05	Acyl-CoA (8-3)-desaturase OS=Homo sapiens OX=9606 GN=FADS1 PE=1 SV=3
Q9UNF0	2.72564	0.0330115	1719	1.05143e-05	2.86584e-05	Protein kinase C and casein kinase substrate in neurons protein 2 OS=Homo sapiens OX=9606 GN=PACSIN2 PE=1 SV=2
P02452	-3.9945	0.0337843	1215	0.000570255	0.00014276	Collagen alpha-1(I) chain OS=Homo sapiens OX=9606 GN=COL1A1 PE=1 SV=5
Q9NPQ8	-3.85939	0.0354375	1489	1.2452e-05	3.22641e-06	Synembryn-A OS=Homo sapiens OX=9606 GN=RIC8A PE=1 SV=3
P07942	5.19724	0.0392202	1226	1.1293e-05	5.86923e-05	Laminin subunit beta-1 OS=Homo sapiens OX=9606 GN=LAMB1 PE=1 SV=2
P41227	-5.19903	0.0422447	1329	1.31438e-05	2.52813e-06	N-alpha-acetyltransferase 10 OS=Homo sapiens OX=9606 GN=NAA10 PE=1 SV=1
O95571	4.42882	0.0451646	1697	1.57533e-05	6.97684e-05	Persulfide dioxygenase ETHE1, mitochondrial OS=Homo sapiens OX=9606 GN=ETHE1 PE=1 SV=2
#These identifications satisfied the fold criteria but, most likely, this happened by chance (should be disconsidered - Green dots).
#Folds in this section are reported in absolute values.
P54652	-2.97745	0.0546744	862	1.55905e-05	5.23618e-06	Heat shock-related 70 kDa protein 2 OS=Homo sapiens OX=9606 GN=HSPA2 PE=1 SV=1
Q9H6S3	-4.91134	0.0562357	1430	4.83594e-06	9.84649e-07	Epidermal growth factor receptor kinase substrate 8-like protein 2 OS=Homo sapiens OX=9606 GN=EPS8L2 PE=1 SV=2
O60488	5.87003	0.0575825	2277	1.90819e-06	1.12011e-05	Long-chain-fatty-acid--CoA ligase 4 OS=Homo sapiens OX=9606 GN=ACSL4 PE=1 SV=2
P55268	-2.56405	0.0586128	181	2.49528e-05	9.73179e-06	Laminin subunit beta-2 OS=Homo sapiens OX=9606 GN=LAMB2 PE=1 SV=2
Q92841	3.61085	0.0587654	1223	4.82303e-05	0.000174152	Probable ATP-dependent RNA helicase DDX17 OS=Homo sapiens OX=9606 GN=DDX17 PE=1 SV=2
Q5T6V5	-3.9997	0.0606798	209	1.04644e-05	2.6163e-06	Queuosine salvage protein OS=Homo sapiens OX=9606 GN=C9orf64 PE=1 SV=1
Q9BTU6	-3.20893	0.0634498	3116	1.25255e-06	3.90331e-07	Phosphatidylinositol 4-kinase type 2-alpha OS=Homo sapiens OX=9606 GN=PI4K2A PE=1 SV=1
Q8NBJ7	-4.59306	0.0642668	2650	5.29991e-05	1.15389e-05	Inactive C-alpha-formylglycine-generating enzyme 2 OS=Homo sapiens OX=9606 GN=SUMF2 PE=1 SV=2
P35237	-13.417	0.0647937	977	9.24344e-05	6.88936e-06	Serpin B6 OS=Homo sapiens OX=9606 GN=SERPINB6 PE=1 SV=3
Q96RP9	-37.4152	0.067976	1639	6.04567e-05	1.61583e-06	Elongation factor G, mitochondrial OS=Homo sapiens OX=9606 GN=GFM1 PE=1 SV=2
P46109	-3.24163	0.0680581	317	1.18698e-05	3.66167e-06	Crk-like protein OS=Homo sapiens OX=9606 GN=CRKL PE=1 SV=1
Q9UK41	5.70408	0.072092	1297	2.56512e-06	1.46316e-05	Vacuolar protein sorting-associated protein 28 homolog OS=Homo sapiens OX=9606 GN=VPS28 PE=1 SV=1
O75828	-3.54367	0.0725209	1807	2.97387e-05	8.39209e-06	Carbonyl reductase [NADPH] 3 OS=Homo sapiens OX=9606 GN=CBR3 PE=1 SV=3
O75494	-2.74943	0.0749327	1090	1.06631e-05	3.8783e-06	Serine/arginine-rich splicing factor 10 OS=Homo sapiens OX=9606 GN=SRSF10 PE=1 SV=1
Q08431	-4.29708	0.0756349	1894	6.01457e-06	1.39969e-06	Lactadherin OS=Homo sapiens OX=9606 GN=MFGE8 PE=1 SV=3
O14494	-3.31663	0.0781094	1659	6.01821e-06	1.81455e-06	Phospholipid phosphatase 1 OS=Homo sapiens OX=9606 GN=PLPP1 PE=1 SV=1
Q06481	-3.41355	0.0802739	1320	3.20699e-06	9.39487e-07	Amyloid-like protein 2 OS=Homo sapiens OX=9606 GN=APLP2 PE=1 SV=2
Q9BZH6	6.66832	0.0840845	1895	2.21639e-06	1.47796e-05	WD repeat-containing protein 11 OS=Homo sapiens OX=9606 GN=WDR11 PE=1 SV=1
P42892	7.34882	0.0854166	2524	1.33856e-06	9.83683e-06	Endothelin-converting enzyme 1 OS=Homo sapiens OX=9606 GN=ECE1 PE=1 SV=2
P02794	-7.17919	0.0874753	693	2.32729e-05	3.24171e-06	Ferritin heavy chain OS=Homo sapiens OX=9606 GN=FTH1 PE=1 SV=2
O00560	-12.5486	0.0884379	1727	5.2155e-05	4.15625e-06	Syntenin-1 OS=Homo sapiens OX=9606 GN=SDCBP PE=1 SV=1
P54289	-3.02079	0.0896914	1510	2.3567e-05	7.8016e-06	Voltage-dependent calcium channel subunit alpha-2/delta-1 OS=Homo sapiens OX=9606 GN=CACNA2D1 PE=1 SV=3
Q9NRW3	-4.24285	0.0913988	3117	5.73441e-06	1.35155e-06	DNA dC->dU-editing enzyme APOBEC-3C OS=Homo sapiens OX=9606 GN=APOBEC3C PE=1 SV=2
Q13563	-3.4263	0.0915265	2377	2.38818e-05	6.97015e-06	Polycystin-2 OS=Homo sapiens OX=9606 GN=PKD2 PE=1 SV=3
O94808	3.31175	0.0922233	18	1.01836e-05	3.37255e-05	Glutamine--fructose-6-phosphate aminotransferase [isomerizing] 2 OS=Homo sapiens OX=9606 GN=GFPT2 PE=1 SV=3
Q70E73	3.7699	0.0940835	1504	1.06317e-06	4.00806e-06	Ras-associated and pleckstrin homology domains-containing protein 1 OS=Homo sapiens OX=9606 GN=RAPH1 PE=1 SV=3
Q9UKD2	3.09672	0.0952289	959	1.48716e-06	4.60532e-06	mRNA turnover protein 4 homolog OS=Homo sapiens OX=9606 GN=MRTO4 PE=1 SV=2
Q7Z2Z2	-3.77743	0.0977785	448	4.13041e-06	1.09344e-06	Elongation factor-like GTPase 1 OS=Homo sapiens OX=9606 GN=EFL1 PE=1 SV=2
Q9Y6A9	6.0993	0.0978352	2646	3.64349e-06	2.22228e-05	Signal peptidase complex subunit 1 OS=Homo sapiens OX=9606 GN=SPCS1 PE=1 SV=5
Q15020	-3.76776	0.100174	1046	1.39651e-05	3.70647e-06	Squamous cell carcinoma antigen recognized by T-cells 3 OS=Homo sapiens OX=9606 GN=SART3 PE=1 SV=1
P10515	-3.10832	0.101385	808	5.01207e-05	1.61247e-05	Dihydrolipoyllysine-residue acetyltransferase component of pyruvate dehydrogenase complex, mitochondrial OS=Homo sapiens OX=9606 GN=DLAT PE=1 SV=3
Q7L2E3	-2.92942	0.102321	2647	7.22762e-07	2.46725e-07	ATP-dependent RNA helicase DHX30 OS=Homo sapiens OX=9606 GN=DHX30 PE=1 SV=1
P32455	-3.17527	0.102786	213	8.44139e-06	2.65847e-06	Guanylate-binding protein 1 OS=Homo sapiens OX=9606 GN=GBP1 PE=1 SV=2
Q8N2F6	-3.27658	0.103486	2592	3.94291e-06	1.20336e-06	Armadillo repeat-containing protein 10 OS=Homo sapiens OX=9606 GN=ARMC10 PE=1 SV=1
Q99715	-5.15921	0.104711	2266	0.000570069	0.000110495	Collagen alpha-1(XII) chain OS=Homo sapiens OX=9606 GN=COL12A1 PE=1 SV=2
Q06278	6.39978	0.105869	331	1.32935e-06	8.50753e-06	Aldehyde oxidase OS=Homo sapiens OX=9606 GN=AOX1 PE=1 SV=2
Q9NWV4	5.37038	0.106143	456	1.51856e-05	8.15525e-05	CXXC motif containing zinc binding protein OS=Homo sapiens OX=9606 GN=CZIB PE=1 SV=1
Q96QD8	-6.75697	0.106446	2204	1.75782e-05	2.6015e-06	Sodium-coupled neutral amino acid transporter 2 OS=Homo sapiens OX=9606 GN=SLC38A2 PE=1 SV=2
P33121	3.7505	0.10683	2687	1.69018e-05	6.33903e-05	Long-chain-fatty-acid--CoA ligase 1 OS=Homo sapiens OX=9606 GN=ACSL1 PE=1 SV=1
P02768	2.95466	0.107174	2383	3.05496e-06	9.02634e-06	Albumin OS=Homo sapiens OX=9606 GN=ALB PE=1 SV=2
Q03001	-10.6522	0.107616	1910	3.44883e-06	3.23767e-07	Dystonin OS=Homo sapiens OX=9606 GN=DST PE=1 SV=4
Q9GZY8	-5.15143	0.108391	2492	2.14833e-05	4.17037e-06	Mitochondrial fission factor OS=Homo sapiens OX=9606 GN=MFF PE=1 SV=1
P12004	5.02505	0.109524	1388	6.32047e-06	3.17606e-05	Proliferating cell nuclear antigen OS=Homo sapiens OX=9606 GN=PCNA PE=1 SV=1
Q6UW02	-7.92023	0.110418	341	1.16758e-05	1.47418e-06	Cytochrome P450 20A1 OS=Homo sapiens OX=9606 GN=CYP20A1 PE=1 SV=1
Q96G03	-4.4047	0.110946	210	2.91712e-05	6.62275e-06	Phosphoglucomutase-2 OS=Homo sapiens OX=9606 GN=PGM2 PE=1 SV=4
O75884	-3.892	0.113745	2601	9.55561e-06	2.45519e-06	Serine hydrolase RBBP9 OS=Homo sapiens OX=9606 GN=RBBP9 PE=1 SV=2
Q9Y3D9	-3.3629	0.115144	2480	6.10116e-06	1.81425e-06	28S ribosomal protein S23, mitochondrial OS=Homo sapiens OX=9606 GN=MRPS23 PE=1 SV=2
P01033	3.34914	0.11571	1285	8.39287e-06	2.81089e-05	Metalloproteinase inhibitor 1 OS=Homo sapiens OX=9606 GN=TIMP1 PE=1 SV=1
Q86UU1	4.71029	0.118536	675	8.75809e-07	4.12532e-06	Pleckstrin homology-like domain family B member 1 OS=Homo sapiens OX=9606 GN=PHLDB1 PE=1 SV=1
Q53TN4	4.03799	0.119669	242	1.7647e-06	7.12583e-06	Cytochrome b reductase 1 OS=Homo sapiens OX=9606 GN=CYBRD1 PE=1 SV=1
P20339	8.22656	0.128808	2040	5.7054e-06	4.69358e-05	Ras-related protein Rab-5A OS=Homo sapiens OX=9606 GN=RAB5A PE=1 SV=2
Q9H4L5	-3.20436	0.139458	3167	3.49259e-06	1.08995e-06	Oxysterol-binding protein-related protein 3 OS=Homo sapiens OX=9606 GN=OSBPL3 PE=1 SV=1
Q9HAV4	-3.37542	0.141762	105	1.58002e-06	4.68095e-07	Exportin-5 OS=Homo sapiens OX=9606 GN=XPO5 PE=1 SV=1
P78406	-32.003	0.142075	2855	0.000283945	8.87246e-06	mRNA export factor OS=Homo sapiens OX=9606 GN=RAE1 PE=1 SV=1
Q07092	-6.81972	0.14407	1763	9.40721e-06	1.37941e-06	Collagen alpha-1(XVI) chain OS=Homo sapiens OX=9606 GN=COL16A1 PE=1 SV=2
Q9Y608	13.8496	0.148102	773	3.35127e-06	4.64139e-05	Leucine-rich repeat flightless-interacting protein 2 OS=Homo sapiens OX=9606 GN=LRRFIP2 PE=1 SV=1
P68431	-3.16086	0.148905	1363	2.43102e-05	7.69101e-06	Histone H3.1 OS=Homo sapiens OX=9606 GN=H3C1 PE=1 SV=2
Q9Y6E2	-7.47774	0.150275	2703	3.71004e-05	4.96144e-06	Basic leucine zipper and W2 domain-containing protein 2 OS=Homo sapiens OX=9606 GN=BZW2 PE=1 SV=1
P05186	-3.11176	0.151006	1972	9.88859e-06	3.17781e-06	Alkaline phosphatase, tissue-nonspecific isozyme OS=Homo sapiens OX=9606 GN=ALPL PE=1 SV=4
Q9NX40	-3.7739	0.153888	795	5.52093e-05	1.46292e-05	OCIA domain-containing protein 1 OS=Homo sapiens OX=9606 GN=OCIAD1 PE=1 SV=1
Q13501	-5.17033	0.159103	1991	4.9461e-06	9.56632e-07	Sequestosome-1 OS=Homo sapiens OX=9606 GN=SQSTM1 PE=1 SV=1
Q8NEZ2	-3.76023	0.160374	1524	6.4172e-06	1.7066e-06	Vacuolar protein sorting-associated protein 37A OS=Homo sapiens OX=9606 GN=VPS37A PE=1 SV=1
Q14789	10.1556	0.161635	1383	2.26587e-05	0.000230112	Golgin subfamily B member 1 OS=Homo sapiens OX=9606 GN=GOLGB1 PE=1 SV=2
Q9BPX5	3.21688	0.161852	2514	8.23954e-06	2.65056e-05	Actin-related protein 2/3 complex subunit 5-like protein OS=Homo sapiens OX=9606 GN=ARPC5L PE=1 SV=1
Q96F85	-9.13169	0.167272	1851	1.23629e-05	1.35384e-06	CB1 cannabinoid receptor-interacting protein 1 OS=Homo sapiens OX=9606 GN=CNRIP1 PE=1 SV=1
P41240	-5.19766	0.168967	3059	2.30265e-06	4.43016e-07	Tyrosine-protein kinase CSK OS=Homo sapiens OX=9606 GN=CSK PE=1 SV=1
Q8IY17	-3.52948	0.171469	2806	1.09611e-05	3.10558e-06	Patatin-like phospholipase domain-containing protein 6 OS=Homo sapiens OX=9606 GN=PNPLA6 PE=1 SV=3
P20908	-5.48447	0.175788	531	0.000131824	2.40359e-05	Collagen alpha-1(V) chain OS=Homo sapiens OX=9606 GN=COL5A1 PE=1 SV=3
Q96C90	-3.28954	0.175814	2090	9.00828e-06	2.73846e-06	Protein phosphatase 1 regulatory subunit 14B OS=Homo sapiens OX=9606 GN=PPP1R14B PE=1 SV=3
P13667	3.41648	0.178749	2010	0.000336885	0.00115096	Protein disulfide-isomerase A4 OS=Homo sapiens OX=9606 GN=PDIA4 PE=1 SV=2
P22307	-5.15953	0.183752	2817	0.000655599	0.000127066	Non-specific lipid-transfer protein OS=Homo sapiens OX=9606 GN=SCP2 PE=1 SV=2
P05067	-10.5752	0.184295	1640	5.60483e-06	5.29999e-07	Amyloid-beta precursor protein OS=Homo sapiens OX=9606 GN=APP PE=1 SV=3
Q96IJ6	-3.53998	0.184636	851	6.85602e-06	1.93674e-06	Mannose-1-phosphate guanyltransferase alpha OS=Homo sapiens OX=9606 GN=GMPPA PE=1 SV=1
Q08380	8.57726	0.185219	424	7.28271e-06	6.24657e-05	Galectin-3-binding protein OS=Homo sapiens OX=9606 GN=LGALS3BP PE=1 SV=1
P63241	-24.9954	0.185524	1801	0.000166817	6.67391e-06	Eukaryotic translation initiation factor 5A-1 OS=Homo sapiens OX=9606 GN=EIF5A PE=1 SV=2
Q9UG63	37.0567	0.186343	1277	5.70411e-06	0.000211376	ATP-binding cassette sub-family F member 2 OS=Homo sapiens OX=9606 GN=ABCF2 PE=1 SV=2
O15269	-25.0112	0.188213	949	0.000253996	1.01553e-05	Serine palmitoyltransferase 1 OS=Homo sapiens OX=9606 GN=SPTLC1 PE=1 SV=1
Q08AM6	-8.34195	0.189282	2494	6.34409e-06	7.60504e-07	Protein VAC14 homolog OS=Homo sapiens OX=9606 GN=VAC14 PE=1 SV=1
Q9BXF6	6.51415	0.189878	702	1.48728e-06	9.68837e-06	Rab11 family-interacting protein 5 OS=Homo sapiens OX=9606 GN=RAB11FIP5 PE=1 SV=1
P11586	-21.3486	0.191045	1000	0.00101205	4.74059e-05	C-1-tetrahydrofolate synthase, cytoplasmic OS=Homo sapiens OX=9606 GN=MTHFD1 PE=1 SV=3
Q14956	-6.72491	0.193649	957	8.79619e-05	1.308e-05	Transmembrane glycoprotein NMB OS=Homo sapiens OX=9606 GN=GPNMB PE=1 SV=2
Q15642	-9.80673	0.193868	1410	3.02431e-05	3.08391e-06	Cdc42-interacting protein 4 OS=Homo sapiens OX=9606 GN=TRIP10 PE=1 SV=3
Q96T76	-16.8524	0.194692	1867	1.16219e-05	6.89627e-07	MMS19 nucleotide excision repair protein homolog OS=Homo sapiens OX=9606 GN=MMS19 PE=1 SV=2
Q9UBE0	11.4292	0.194879	187	1.08865e-05	0.000124425	SUMO-activating enzyme subunit 1 OS=Homo sapiens OX=9606 GN=SAE1 PE=1 SV=1
Q9UKX5	-3.32275	0.196394	1400	4.79596e-05	1.44337e-05	Integrin alpha-11 OS=Homo sapiens OX=9606 GN=ITGA11 PE=1 SV=2
O75477	6.63144	0.197378	1137	1.46451e-05	9.71178e-05	Erlin-1 OS=Homo sapiens OX=9606 GN=ERLIN1 PE=1 SV=2
Q709C8	-4.54896	0.199238	506	6.03929e-06	1.32762e-06	Vacuolar protein sorting-associated protein 13C OS=Homo sapiens OX=9606 GN=VPS13C PE=1 SV=1
Q8N5K1	-3.29284	0.199314	819	1.78035e-05	5.40674e-06	CDGSH iron-sulfur domain-containing protein 2 OS=Homo sapiens OX=9606 GN=CISD2 PE=1 SV=1
P51812	-3.48703	0.199663	955	5.26282e-06	1.50926e-06	Ribosomal protein S6 kinase alpha-3 OS=Homo sapiens OX=9606 GN=RPS6KA3 PE=1 SV=1
P61011	-4.07517	0.200536	2709	6.34328e-05	1.55657e-05	Signal recognition particle 54 kDa protein OS=Homo sapiens OX=9606 GN=SRP54 PE=1 SV=1
P22102	3.64511	0.201559	1369	2.6523e-05	9.66794e-05	Trifunctional purine biosynthetic protein adenosine-3 OS=Homo sapiens OX=9606 GN=GART PE=1 SV=1
Q9Y3Y2	-4.21357	0.205787	570	6.29191e-06	1.49325e-06	Chromatin target of PRMT1 protein OS=Homo sapiens OX=9606 GN=CHTOP PE=1 SV=2
P61923	-3.28975	0.208225	2374	4.60643e-05	1.40024e-05	Coatomer subunit zeta-1 OS=Homo sapiens OX=9606 GN=COPZ1 PE=1 SV=1
Q9BRG1	-4.92008	0.209962	1521	1.2458e-05	2.53208e-06	Vacuolar protein-sorting-associated protein 25 OS=Homo sapiens OX=9606 GN=VPS25 PE=1 SV=1
Q15057	-6.04722	0.210161	369	3.80361e-06	6.28985e-07	Arf-GAP with coiled-coil, ANK repeat and PH domain-containing protein 2 OS=Homo sapiens OX=9606 GN=ACAP2 PE=1 SV=3
Q8N684	-5.39165	0.21122	1766	6.37241e-06	1.1819e-06	Cleavage and polyadenylation specificity factor subunit 7 OS=Homo sapiens OX=9606 GN=CPSF7 PE=1 SV=1
Q9HB40	3.56792	0.213165	1181	3.00606e-06	1.07254e-05	Retinoid-inducible serine carboxypeptidase OS=Homo sapiens OX=9606 GN=SCPEP1 PE=1 SV=1
Q13546	-8.06018	0.214973	3111	2.3616e-05	2.92996e-06	Receptor-interacting serine/threonine-protein kinase 1 OS=Homo sapiens OX=9606 GN=RIPK1 PE=1 SV=3
Q7Z460	9.66657	0.218984	95	4.62132e-07	4.46724e-06	CLIP-associating protein 1 OS=Homo sapiens OX=9606 GN=CLASP1 PE=1 SV=1
P19971	-3.8672	0.21904	68	1.31272e-05	3.39449e-06	Thymidine phosphorylase OS=Homo sapiens OX=9606 GN=TYMP PE=1 SV=2
P48681	-5.39504	0.220491	469	6.85273e-06	1.27019e-06	Nestin OS=Homo sapiens OX=9606 GN=NES PE=1 SV=2
Q9UNK0	-4.25336	0.222952	953	1.1148e-05	2.62098e-06	Syntaxin-8 OS=Homo sapiens OX=9606 GN=STX8 PE=1 SV=2
Q96N67	3.38496	0.223395	2530	4.9259e-06	1.6674e-05	Dedicator of cytokinesis protein 7 OS=Homo sapiens OX=9606 GN=DOCK7 PE=1 SV=4
Q9BTW9	-3.69478	0.231621	1505	1.44698e-05	3.91628e-06	Tubulin-specific chaperone D OS=Homo sapiens OX=9606 GN=TBCD PE=1 SV=2
O43432	3.97338	0.23201	1915	2.60649e-06	1.03566e-05	Eukaryotic translation initiation factor 4 gamma 3 OS=Homo sapiens OX=9606 GN=EIF4G3 PE=1 SV=2
Q9Y5X3	-4.29105	0.232917	2542	9.28244e-06	2.16321e-06	Sorting nexin-5 OS=Homo sapiens OX=9606 GN=SNX5 PE=1 SV=1
P52630	-5.59377	0.234065	2887	2.06677e-05	3.69477e-06	Signal transducer and activator of transcription 2 OS=Homo sapiens OX=9606 GN=STAT2 PE=1 SV=1
Q15643	-11.8523	0.23861	1096	8.05241e-06	6.79399e-07	Thyroid receptor-interacting protein 11 OS=Homo sapiens OX=9606 GN=TRIP11 PE=1 SV=3
P08582	-5.34531	0.246403	721	1.08052e-05	2.02144e-06	Melanotransferrin OS=Homo sapiens OX=9606 GN=MELTF PE=1 SV=2
P17096	-4.74644	0.248537	2476	2.75727e-05	5.80914e-06	High mobility group protein HMG-I/HMG-Y OS=Homo sapiens OX=9606 GN=HMGA1 PE=1 SV=3
O75937	3.42988	0.248868	835	3.12081e-06	1.0704e-05	DnaJ homolog subfamily C member 8 OS=Homo sapiens OX=9606 GN=DNAJC8 PE=1 SV=2
O75400	59.5067	0.248946	1866	4.60773e-06	0.000274191	Pre-mRNA-processing factor 40 homolog A OS=Homo sapiens OX=9606 GN=PRPF40A PE=1 SV=2
Q9UKV3	4.5025	0.257658	1063	5.30342e-06	2.38786e-05	Apoptotic chromatin condensation inducer in the nucleus OS=Homo sapiens OX=9606 GN=ACIN1 PE=1 SV=2
Q6UXN9	-3.89446	0.265348	430	6.99973e-06	1.79736e-06	WD repeat-containing protein 82 OS=Homo sapiens OX=9606 GN=WDR82 PE=1 SV=1
Q96CV9	-4.04917	0.298842	2071	0.000241799	5.97158e-05	Optineurin OS=Homo sapiens OX=9606 GN=OPTN PE=1 SV=3
#These identifications did not meet the fold and p-value criteria. (should be disconsidered - Red dots)
P24666	1.43876	0.0052448	2110	4.72321e-06	6.79555e-06	Low molecular weight phosphotyrosine protein phosphatase OS=Homo sapiens OX=9606 GN=ACP1 PE=1 SV=3
P52434	1.35299	0.0055644	222	2.07886e-06	2.81268e-06	DNA-directed RNA polymerases I, II, and III subunit RPABC3 OS=Homo sapiens OX=9606 GN=POLR2H PE=1 SV=4
Q15417	-1.38786	0.00636915	397	0.000100122	7.21413e-05	Calponin-3 OS=Homo sapiens OX=9606 GN=CNN3 PE=1 SV=1
Q13418	1.59466	0.00646346	1247	3.38082e-05	5.39126e-05	Integrin-linked protein kinase OS=Homo sapiens OX=9606 GN=ILK PE=1 SV=2
Q7KZF4	1.58614	0.00680412	1555	0.000203784	0.00032323	Staphylococcal nuclease domain-containing protein 1 OS=Homo sapiens OX=9606 GN=SND1 PE=1 SV=1
Q9Y2J2	1.65057	0.00699501	2401	7.18015e-05	0.000118513	Band 4.1-like protein 3 OS=Homo sapiens OX=9606 GN=EPB41L3 PE=1 SV=2
P49748	1.33567	0.00702782	633	5.20679e-05	6.95454e-05	Very long-chain specific acyl-CoA dehydrogenase, mitochondrial OS=Homo sapiens OX=9606 GN=ACADVL PE=1 SV=1
Q16698	1.6187	0.00888146	791	1.49743e-05	2.42389e-05	2,4-dienoyl-CoA reductase, mitochondrial OS=Homo sapiens OX=9606 GN=DECR1 PE=1 SV=1
P08243	1.2775	0.00946551	1010	4.85689e-05	6.20469e-05	Asparagine synthetase [glutamine-hydrolyzing] OS=Homo sapiens OX=9606 GN=ASNS PE=1 SV=4
P61006	1.16094	0.0101423	496	4.28121e-06	4.97025e-06	Ras-related protein Rab-8A OS=Homo sapiens OX=9606 GN=RAB8A PE=1 SV=1
Q05519	-1.62704	0.0103934	717	4.43385e-06	2.7251e-06	Serine/arginine-rich splicing factor 11 OS=Homo sapiens OX=9606 GN=SRSF11 PE=1 SV=1
Q969N2	1.54107	0.0109043	3045	2.74993e-06	4.23783e-06	GPI transamidase component PIG-T OS=Homo sapiens OX=9606 GN=PIGT PE=1 SV=1
Q9NP79	1.79646	0.0110111	2565	9.60524e-06	1.72554e-05	Vacuolar protein sorting-associated protein VTA1 homolog OS=Homo sapiens OX=9606 GN=VTA1 PE=1 SV=1
P30536	-1.70151	0.0117186	83	3.37607e-05	1.98416e-05	Translocator protein OS=Homo sapiens OX=9606 GN=TSPO PE=1 SV=3
Q13423	-1.81004	0.0128347	1816	4.75175e-05	2.62523e-05	NAD(P) transhydrogenase, mitochondrial OS=Homo sapiens OX=9606 GN=NNT PE=1 SV=3
P62829	1.09847	0.0129599	318	0.000108589	0.000119281	60S ribosomal protein L23 OS=Homo sapiens OX=9606 GN=RPL23 PE=1 SV=1
O75643	-1.81903	0.0139498	2021	5.78286e-05	3.17909e-05	U5 small nuclear ribonucleoprotein 200 kDa helicase OS=Homo sapiens OX=9606 GN=SNRNP200 PE=1 SV=2
Q7Z4H8	-1.64955	0.0141446	40	3.85417e-05	2.3365e-05	Protein O-glucosyltransferase 3 OS=Homo sapiens OX=9606 GN=POGLUT3 PE=1 SV=2
Q15139	1.45102	0.0146592	2846	1.19005e-06	1.72678e-06	Serine/threonine-protein kinase D1 OS=Homo sapiens OX=9606 GN=PRKD1 PE=1 SV=2
P08670	-1.70139	0.0149604	2518	0.112103	0.0658891	Vimentin OS=Homo sapiens OX=9606 GN=VIM PE=1 SV=4
Q9NP58	1.44139	0.0150478	1170	1.39155e-06	2.00576e-06	ATP-binding cassette sub-family B member 6, mitochondrial OS=Homo sapiens OX=9606 GN=ABCB6 PE=1 SV=1
P16989	1.35228	0.0189591	1364	2.52692e-05	3.4171e-05	Y-box-binding protein 3 OS=Homo sapiens OX=9606 GN=YBX3 PE=1 SV=4
Q9NXF1	-1.85195	0.0190533	2093	2.31614e-06	1.25065e-06	Testis-expressed protein 10 OS=Homo sapiens OX=9606 GN=TEX10 PE=1 SV=2
P00403	-1.51125	0.019185	1390	7.44573e-05	4.92686e-05	Cytochrome c oxidase subunit 2 OS=Homo sapiens OX=9606 GN=MT-CO2 PE=1 SV=1
O14683	-1.54975	0.0194333	710	1.13058e-05	7.29526e-06	Tumor protein p53-inducible protein 11 OS=Homo sapiens OX=9606 GN=TP53I11 PE=1 SV=2
P98179	-1.9686	0.0203858	1841	1.0496e-05	5.33169e-06	RNA-binding protein 3 OS=Homo sapiens OX=9606 GN=RBM3 PE=1 SV=1
Q9UN86	1.68734	0.0204673	883	6.07088e-06	1.02437e-05	Ras GTPase-activating protein-binding protein 2 OS=Homo sapiens OX=9606 GN=G3BP2 PE=1 SV=2
O00273	-1.34199	0.0215023	1180	3.7726e-06	2.8112e-06	DNA fragmentation factor subunit alpha OS=Homo sapiens OX=9606 GN=DFFA PE=1 SV=1
P18621	1.56916	0.022066	2039	0.000108448	0.000170173	60S ribosomal protein L17 OS=Homo sapiens OX=9606 GN=RPL17 PE=1 SV=3
Q5JTV8	-1.68702	0.0221491	2824	3.08364e-05	1.82787e-05	Torsin-1A-interacting protein 1 OS=Homo sapiens OX=9606 GN=TOR1AIP1 PE=1 SV=2
Q13310	1.99609	0.0231682	379	1.59799e-05	3.18972e-05	Polyadenylate-binding protein 4 OS=Homo sapiens OX=9606 GN=PABPC4 PE=1 SV=1
P46940	-1.12875	0.0260684	742	0.000514493	0.000455808	Ras GTPase-activating-like protein IQGAP1 OS=Homo sapiens OX=9606 GN=IQGAP1 PE=1 SV=1
Q12841	1.82845	0.0290222	1553	1.66303e-05	3.04077e-05	Follistatin-related protein 1 OS=Homo sapiens OX=9606 GN=FSTL1 PE=1 SV=1
Q16543	1.39448	0.0302655	179	3.69444e-05	5.15182e-05	Hsp90 co-chaperone Cdc37 OS=Homo sapiens OX=9606 GN=CDC37 PE=1 SV=1
Q15637	-1.52547	0.0314385	1399	8.03182e-06	5.26514e-06	Splicing factor 1 OS=Homo sapiens OX=9606 GN=SF1 PE=1 SV=4
Q92900	1.66495	0.03176	631	3.0631e-05	5.09991e-05	Regulator of nonsense transcripts 1 OS=Homo sapiens OX=9606 GN=UPF1 PE=1 SV=2
P62081	-1.1365	0.0339334	891	0.000215182	0.000189337	40S ribosomal protein S7 OS=Homo sapiens OX=9606 GN=RPS7 PE=1 SV=1
P61201	1.55999	0.0344437	1269	1.58284e-05	2.46921e-05	COP9 signalosome complex subunit 2 OS=Homo sapiens OX=9606 GN=COPS2 PE=1 SV=1
Q13185	1.74467	0.0349071	406	1.22732e-05	2.14127e-05	Chromobox protein homolog 3 OS=Homo sapiens OX=9606 GN=CBX3 PE=1 SV=4
Q9H2D6	2.0595	0.0351324	338	5.26208e-06	1.08373e-05	TRIO and F-actin-binding protein OS=Homo sapiens OX=9606 GN=TRIOBP PE=1 SV=3
Q9NVD7	1.37414	0.0360571	2004	2.10732e-05	2.89576e-05	Alpha-parvin OS=Homo sapiens OX=9606 GN=PARVA PE=1 SV=1
Q9UDW1	1.38436	0.0361103	2578	9.85839e-06	1.36476e-05	Cytochrome b-c1 complex subunit 9 OS=Homo sapiens OX=9606 GN=UQCR10 PE=1 SV=3
Q02878	1.6302	0.0362134	2813	0.000108061	0.000176161	60S ribosomal protein L6 OS=Homo sapiens OX=9606 GN=RPL6 PE=1 SV=3
Q8NC56	-2.23091	0.0363873	2077	8.25453e-06	3.70007e-06	LEM domain-containing protein 2 OS=Homo sapiens OX=9606 GN=LEMD2 PE=1 SV=1
Q8NBU5	-1.92064	0.037033	962	2.95658e-06	1.53938e-06	ATPase family AAA domain-containing protein 1 OS=Homo sapiens OX=9606 GN=ATAD1 PE=1 SV=1
Q9C005	-1.5893	0.0373267	1955	5.89489e-06	3.70911e-06	Protein dpy-30 homolog OS=Homo sapiens OX=9606 GN=DPY30 PE=1 SV=1
O75306	1.34137	0.0375217	2286	2.23092e-05	2.9925e-05	NADH dehydrogenase [ubiquinone] iron-sulfur protein 2, mitochondrial OS=Homo sapiens OX=9606 GN=NDUFS2 PE=1 SV=2
P61513	1.76283	0.037998	2287	1.1951e-05	2.10675e-05	60S ribosomal protein L37a OS=Homo sapiens OX=9606 GN=RPL37A PE=1 SV=2
P11177	-1.08807	0.0381703	2282	5.97868e-05	5.49477e-05	Pyruvate dehydrogenase E1 component subunit beta, mitochondrial OS=Homo sapiens OX=9606 GN=PDHB PE=1 SV=3
P62847	-1.19817	0.0383458	337	9.29472e-05	7.75745e-05	40S ribosomal protein S24 OS=Homo sapiens OX=9606 GN=RPS24 PE=1 SV=1
P43243	-1.48813	0.0384348	1800	0.000116064	7.79934e-05	Matrin-3 OS=Homo sapiens OX=9606 GN=MATR3 PE=1 SV=2
P17858	1.36704	0.0387146	628	6.82945e-05	9.33616e-05	ATP-dependent 6-phosphofructokinase, liver type OS=Homo sapiens OX=9606 GN=PFKL PE=1 SV=6
P05387	1.54832	0.040213	1695	0.000260737	0.000403705	60S acidic ribosomal protein P2 OS=Homo sapiens OX=9606 GN=RPLP2 PE=1 SV=1
O15254	-2.19548	0.0403881	1835	6.89413e-06	3.14015e-06	Peroxisomal acyl-coenzyme A oxidase 3 OS=Homo sapiens OX=9606 GN=ACOX3 PE=1 SV=2
Q9UBV8	-1.29978	0.0407921	1760	5.34145e-06	4.1095e-06	Peflin OS=Homo sapiens OX=9606 GN=PEF1 PE=1 SV=1
P11142	1.36583	0.04111	746	0.000753302	0.00102889	Heat shock cognate 71 kDa protein OS=Homo sapiens OX=9606 GN=HSPA8 PE=1 SV=1
O43852	-1.53404	0.0412547	2665	0.00125089	0.000815424	Calumenin OS=Homo sapiens OX=9606 GN=CALU PE=1 SV=2
P98082	-1.8921	0.0418323	1164	3.39861e-05	1.79621e-05	Disabled homolog 2 OS=Homo sapiens OX=9606 GN=DAB2 PE=1 SV=3
Q5JRA6	1.96083	0.0418346	1701	4.87257e-06	9.5543e-06	Transport and Golgi organization protein 1 homolog OS=Homo sapiens OX=9606 GN=MIA3 PE=1 SV=1
P50148	-1.23579	0.0420486	391	1.53701e-05	1.24374e-05	Guanine nucleotide-binding protein G(q) subunit alpha OS=Homo sapiens OX=9606 GN=GNAQ PE=1 SV=4
Q6UXV4	-1.78154	0.0421524	716	6.4218e-06	3.60464e-06	MICOS complex subunit MIC27 OS=Homo sapiens OX=9606 GN=APOOL PE=1 SV=1
Q99873	1.23991	0.0424555	1135	4.16382e-05	5.16276e-05	Protein arginine N-methyltransferase 1 OS=Homo sapiens OX=9606 GN=PRMT1 PE=1 SV=3
P61020	-1.6502	0.0428717	501	1.18888e-05	7.20443e-06	Ras-related protein Rab-5B OS=Homo sapiens OX=9606 GN=RAB5B PE=1 SV=1
P00325	1.42739	0.042881	2026	3.44057e-05	4.91103e-05	All-trans-retinol dehydrogenase [NAD(+)] ADH1B OS=Homo sapiens OX=9606 GN=ADH1B PE=1 SV=2
Q86UE4	1.71473	0.043647	2688	3.93542e-05	6.7482e-05	Protein LYRIC OS=Homo sapiens OX=9606 GN=MTDH PE=1 SV=2
P41247	1.85578	0.0436597	706	6.76195e-07	1.25487e-06	Patatin-like phospholipase domain-containing protein 4 OS=Homo sapiens OX=9606 GN=PNPLA4 PE=1 SV=3
P17612	1.49911	0.0441713	523	5.46663e-06	8.19506e-06	cAMP-dependent protein kinase catalytic subunit alpha OS=Homo sapiens OX=9606 GN=PRKACA PE=1 SV=2
Q02818	1.36951	0.0441798	289	7.19171e-05	9.84912e-05	Nucleobindin-1 OS=Homo sapiens OX=9606 GN=NUCB1 PE=1 SV=4
Q14315	1.45611	0.044547	2253	0.000708789	0.00103207	Filamin-C OS=Homo sapiens OX=9606 GN=FLNC PE=1 SV=3
Q9Y5L4	1.35721	0.0446015	330	1.0629e-05	1.44258e-05	Mitochondrial import inner membrane translocase subunit Tim13 OS=Homo sapiens OX=9606 GN=TIMM13 PE=1 SV=1
P54819	1.47539	0.0466619	2815	4.39033e-05	6.47745e-05	Adenylate kinase 2, mitochondrial OS=Homo sapiens OX=9606 GN=AK2 PE=1 SV=2
P39023	-1.24642	0.0467123	279	0.000182765	0.000146633	60S ribosomal protein L3 OS=Homo sapiens OX=9606 GN=RPL3 PE=1 SV=2
P42677	1.60511	0.0476489	207	7.83008e-06	1.25682e-05	40S ribosomal protein S27 OS=Homo sapiens OX=9606 GN=RPS27 PE=1 SV=3
Q16222	2.07402	0.0479559	1207	2.57128e-05	5.33287e-05	UDP-N-acetylhexosamine pyrophosphorylase OS=Homo sapiens OX=9606 GN=UAP1 PE=1 SV=3
Q9HB07	1.64492	0.0486587	683	1.13241e-05	1.86273e-05	MYG1 exonuclease OS=Homo sapiens OX=9606 GN=MYG1 PE=1 SV=3
O76024	-2.0746	0.0487084	3131	6.48488e-06	3.12585e-06	Wolframin OS=Homo sapiens OX=9606 GN=WFS1 PE=1 SV=2
Q8WUM0	2.21917	0.0496951	71	2.12203e-06	4.70914e-06	Nuclear pore complex protein Nup133 OS=Homo sapiens OX=9606 GN=NUP133 PE=1 SV=2
Q2TAY7	-1.43578	0.0511513	144	3.00302e-06	2.09157e-06	WD40 repeat-containing protein SMU1 OS=Homo sapiens OX=9606 GN=SMU1 PE=1 SV=2
Q8WZA0	-1.34608	0.0530469	2834	6.55738e-06	4.87146e-06	Protein LZIC OS=Homo sapiens OX=9606 GN=LZIC PE=1 SV=1
P54709	1.67445	0.0535292	177	5.37711e-05	9.00371e-05	Sodium/potassium-transporting ATPase subunit beta-3 OS=Homo sapiens OX=9606 GN=ATP1B3 PE=1 SV=1
P09132	-1.35088	0.0536997	927	3.7496e-06	2.77567e-06	Signal recognition particle 19 kDa protein OS=Homo sapiens OX=9606 GN=SRP19 PE=1 SV=3
O43310	-2.1802	0.0537217	1526	2.60443e-06	1.19459e-06	CBP80/20-dependent translation initiation factor OS=Homo sapiens OX=9606 GN=CTIF PE=1 SV=1
O94973	1.20267	0.0544233	1217	5.14805e-05	6.19141e-05	AP-2 complex subunit alpha-2 OS=Homo sapiens OX=9606 GN=AP2A2 PE=1 SV=2
P43686	-1.32615	0.0550336	1686	5.08726e-05	3.83611e-05	26S proteasome regulatory subunit 6B OS=Homo sapiens OX=9606 GN=PSMC4 PE=1 SV=2
P50479	1.56733	0.0550814	1689	2.40682e-05	3.77227e-05	PDZ and LIM domain protein 4 OS=Homo sapiens OX=9606 GN=PDLIM4 PE=1 SV=2
Q05209	1.89333	0.0552778	3047	1.07931e-06	2.0435e-06	Tyrosine-protein phosphatase non-receptor type 12 OS=Homo sapiens OX=9606 GN=PTPN12 PE=1 SV=3
P10619	1.25917	0.0566682	2564	5.07728e-05	6.39316e-05	Lysosomal protective protein OS=Homo sapiens OX=9606 GN=CTSA PE=1 SV=2
P42574	2.20425	0.0568414	1977	2.39646e-06	5.28239e-06	Caspase-3 OS=Homo sapiens OX=9606 GN=CASP3 PE=1 SV=2
P15927	-2.41087	0.0581768	2862	6.29627e-06	2.61161e-06	Replication protein A 32 kDa subunit OS=Homo sapiens OX=9606 GN=RPA2 PE=1 SV=1
Q15008	1.40575	0.0587438	498	4.30599e-05	6.05314e-05	26S proteasome non-ATPase regulatory subunit 6 OS=Homo sapiens OX=9606 GN=PSMD6 PE=1 SV=1
O00622	1.77686	0.0588905	2207	3.40626e-06	6.05244e-06	CCN family member 1 OS=Homo sapiens OX=9606 GN=CCN1 PE=1 SV=1
P42167	-1.72335	0.0591311	320	2.083e-05	1.20869e-05	Lamina-associated polypeptide 2, isoforms beta/gamma OS=Homo sapiens OX=9606 GN=TMPO PE=1 SV=2
Q5JRX3	-1.26172	0.0596334	1927	3.82161e-05	3.0289e-05	Presequence protease, mitochondrial OS=Homo sapiens OX=9606 GN=PITRM1 PE=1 SV=3
P23193	-1.91326	0.0602879	2449	8.17436e-06	4.27247e-06	Transcription elongation factor A protein 1 OS=Homo sapiens OX=9606 GN=TCEA1 PE=1 SV=2
P27797	1.36985	0.0608657	268	0.00121465	0.00166389	Calreticulin OS=Homo sapiens OX=9606 GN=CALR PE=1 SV=1
Q5SWX8	-1.76744	0.061324	1179	4.85342e-06	2.74602e-06	Protein odr-4 homolog OS=Homo sapiens OX=9606 GN=ODR4 PE=1 SV=1
P84095	1.80361	0.0619632	2418	1.52563e-05	2.75165e-05	Rho-related GTP-binding protein RhoG OS=Homo sapiens OX=9606 GN=RHOG PE=1 SV=1
Q12996	2.05785	0.0621313	346	6.01953e-07	1.23873e-06	Cleavage stimulation factor subunit 3 OS=Homo sapiens OX=9606 GN=CSTF3 PE=1 SV=1
Q9Y4L1	1.54693	0.0622196	1465	0.000155859	0.000241103	Hypoxia up-regulated protein 1 OS=Homo sapiens OX=9606 GN=HYOU1 PE=1 SV=1
O95793	2.11495	0.0623125	1596	1.59913e-05	3.38208e-05	Double-stranded RNA-binding protein Staufen homolog 1 OS=Homo sapiens OX=9606 GN=STAU1 PE=1 SV=2
P12081	1.75858	0.0624238	879	2.19641e-05	3.86255e-05	Histidine--tRNA ligase, cytoplasmic OS=Homo sapiens OX=9606 GN=HARS1 PE=1 SV=2
O00442	-2.22041	0.0633105	1416	1.34608e-05	6.06229e-06	RNA 3'-terminal phosphate cyclase OS=Homo sapiens OX=9606 GN=RTCA PE=1 SV=1
Q7Z3J2	-2.44008	0.063535	1889	5.93579e-06	2.43262e-06	VPS35 endosomal protein-sorting factor-like OS=Homo sapiens OX=9606 GN=VPS35L PE=1 SV=2
P51151	-1.71038	0.063582	1242	4.90235e-06	2.86623e-06	Ras-related protein Rab-9A OS=Homo sapiens OX=9606 GN=RAB9A PE=1 SV=1
P38571	1.65838	0.0636617	1748	3.45048e-06	5.72221e-06	Lysosomal acid lipase/cholesteryl ester hydrolase OS=Homo sapiens OX=9606 GN=LIPA PE=1 SV=2
P51553	1.90648	0.0643157	1965	1.40109e-06	2.67114e-06	Isocitrate dehydrogenase [NAD] subunit gamma, mitochondrial OS=Homo sapiens OX=9606 GN=IDH3G PE=1 SV=1
P61960	1.6228	0.0650835	2129	8.78574e-06	1.42575e-05	Ubiquitin-fold modifier 1 OS=Homo sapiens OX=9606 GN=UFM1 PE=1 SV=1
P04040	1.33765	0.0653312	1003	4.3846e-05	5.86505e-05	Catalase OS=Homo sapiens OX=9606 GN=CAT PE=1 SV=3
Q9UNF1	-2.04232	0.0654496	931	1.96004e-06	9.59713e-07	Melanoma-associated antigen D2 OS=Homo sapiens OX=9606 GN=MAGED2 PE=1 SV=2
Q9BXP5	1.86665	0.0656455	2299	3.11301e-06	5.81091e-06	Serrate RNA effector molecule homolog OS=Homo sapiens OX=9606 GN=SRRT PE=1 SV=1
P54802	-2.21779	0.0662646	1272	9.24684e-06	4.16939e-06	Alpha-N-acetylglucosaminidase OS=Homo sapiens OX=9606 GN=NAGLU PE=1 SV=2
Q9BZV1	-2.38797	0.0662797	1334	3.26467e-06	1.36713e-06	UBX domain-containing protein 6 OS=Homo sapiens OX=9606 GN=UBXN6 PE=1 SV=1
P28331	1.80055	0.066553	1208	5.25411e-05	9.4603e-05	NADH-ubiquinone oxidoreductase 75 kDa subunit, mitochondrial OS=Homo sapiens OX=9606 GN=NDUFS1 PE=1 SV=3
Q9BWS9	1.69358	0.0669966	789	5.81936e-06	9.85553e-06	Chitinase domain-containing protein 1 OS=Homo sapiens OX=9606 GN=CHID1 PE=1 SV=1
Q9H3H3	-2.43869	0.0672801	2482	1.38891e-05	5.69531e-06	UPF0696 protein C11orf68 OS=Homo sapiens OX=9606 GN=C11orf68 PE=1 SV=3
Q9NSE4	-1.50042	0.0674647	1681	5.98735e-05	3.99046e-05	Isoleucine--tRNA ligase, mitochondrial OS=Homo sapiens OX=9606 GN=IARS2 PE=1 SV=2
P11233	-1.38502	0.0675152	1163	1.9317e-05	1.39471e-05	Ras-related protein Ral-A OS=Homo sapiens OX=9606 GN=RALA PE=1 SV=1
P62906	1.47693	0.0677456	2820	0.000150677	0.00022254	60S ribosomal protein L10a OS=Homo sapiens OX=9606 GN=RPL10A PE=1 SV=2
O15431	-1.86096	0.0678492	2356	1.25218e-05	6.72864e-06	High affinity copper uptake protein 1 OS=Homo sapiens OX=9606 GN=SLC31A1 PE=1 SV=1
P62195	1.17324	0.0681947	1362	8.18746e-05	9.60588e-05	26S proteasome regulatory subunit 8 OS=Homo sapiens OX=9606 GN=PSMC5 PE=1 SV=1
Q9NYU2	-1.20435	0.0682743	1556	0.000218151	0.000181135	UDP-glucose:glycoprotein glucosyltransferase 1 OS=Homo sapiens OX=9606 GN=UGGT1 PE=1 SV=3
Q9Y6C9	-2.52143	0.0686942	944	3.42236e-05	1.35731e-05	Mitochondrial carrier homolog 2 OS=Homo sapiens OX=9606 GN=MTCH2 PE=1 SV=1
Q6P5R6	-2.08199	0.0687523	2099	3.79857e-06	1.82448e-06	60S ribosomal protein L22-like 1 OS=Homo sapiens OX=9606 GN=RPL22L1 PE=1 SV=2
Q92974	-1.62603	0.0690304	380	1.8383e-05	1.13054e-05	Rho guanine nucleotide exchange factor 2 OS=Homo sapiens OX=9606 GN=ARHGEF2 PE=1 SV=4
Q92626	1.64134	0.0691841	529	8.58072e-06	1.40839e-05	Peroxidasin homolog OS=Homo sapiens OX=9606 GN=PXDN PE=1 SV=2
Q15424	1.23539	0.069932	2511	5.10888e-06	6.31148e-06	Scaffold attachment factor B1 OS=Homo sapiens OX=9606 GN=SAFB PE=1 SV=4
O60784	-1.41555	0.0699948	2126	2.85574e-05	2.01741e-05	Target of Myb protein 1 OS=Homo sapiens OX=9606 GN=TOM1 PE=1 SV=2
P42285	1.56295	0.0704604	2977	2.51116e-06	3.92481e-06	Exosome RNA helicase MTR4 OS=Homo sapiens OX=9606 GN=MTREX PE=1 SV=3
P98160	-1.46007	0.0715787	243	2.06312e-06	1.41303e-06	Basement membrane-specific heparan sulfate proteoglycan core protein OS=Homo sapiens OX=9606 GN=HSPG2 PE=1 SV=4
Q96JY6	-1.37793	0.0719342	2502	1.40661e-05	1.02082e-05	PDZ and LIM domain protein 2 OS=Homo sapiens OX=9606 GN=PDLIM2 PE=1 SV=1
P00505	-1.69363	0.0719499	185	9.35186e-05	5.52179e-05	Aspartate aminotransferase, mitochondrial OS=Homo sapiens OX=9606 GN=GOT2 PE=1 SV=3
Q9GZT3	2.16618	0.0722323	1419	1.69046e-06	3.66184e-06	SRA stem-loop-interacting RNA-binding protein, mitochondrial OS=Homo sapiens OX=9606 GN=SLIRP PE=1 SV=1
P62280	1.32449	0.0723881	2685	0.000130697	0.000173106	40S ribosomal protein S11 OS=Homo sapiens OX=9606 GN=RPS11 PE=1 SV=3
P11216	1.57045	0.0723994	998	0.00011011	0.000172922	Glycogen phosphorylase, brain form OS=Homo sapiens OX=9606 GN=PYGB PE=1 SV=5
Q9H488	-2.23368	0.0731521	2181	4.86828e-05	2.17948e-05	GDP-fucose protein O-fucosyltransferase 1 OS=Homo sapiens OX=9606 GN=POFUT1 PE=1 SV=1
P56545	1.75687	0.0734975	2510	1.9045e-06	3.34596e-06	C-terminal-binding protein 2 OS=Homo sapiens OX=9606 GN=CTBP2 PE=1 SV=1
P36578	-1.21623	0.0736181	876	0.000445352	0.000366175	60S ribosomal protein L4 OS=Homo sapiens OX=9606 GN=RPL4 PE=1 SV=5
Q96A26	1.48683	0.0736932	230	3.84251e-06	5.71316e-06	Protein FAM162A OS=Homo sapiens OX=9606 GN=FAM162A PE=1 SV=2
Q9NUQ9	-1.57027	0.0737913	461	3.69222e-06	2.35133e-06	CYFIP-related Rac1 interactor B OS=Homo sapiens OX=9606 GN=CYRIB PE=1 SV=1
P26641	1.22358	0.0738285	1354	0.00034821	0.000426063	Elongation factor 1-gamma OS=Homo sapiens OX=9606 GN=EEF1G PE=1 SV=3
Q9Y371	1.76388	0.0739228	2583	7.49013e-06	1.32117e-05	Endophilin-B1 OS=Homo sapiens OX=9606 GN=SH3GLB1 PE=1 SV=1
Q4VC31	2.52712	0.0741565	80	2.21436e-06	5.59595e-06	Coiled-coil domain-containing protein 58 OS=Homo sapiens OX=9606 GN=CCDC58 PE=1 SV=1
Q9BU23	-1.47113	0.074233	354	3.39917e-06	2.31058e-06	Lipase maturation factor 2 OS=Homo sapiens OX=9606 GN=LMF2 PE=1 SV=2
O15498	1.46457	0.0742712	563	7.43384e-06	1.08874e-05	Synaptobrevin homolog YKT6 OS=Homo sapiens OX=9606 GN=YKT6 PE=1 SV=1
O14880	-2.31008	0.0743026	553	5.10918e-05	2.21169e-05	Microsomal glutathione S-transferase 3 OS=Homo sapiens OX=9606 GN=MGST3 PE=1 SV=1
Q9UBV2	1.92736	0.0744962	536	3.63256e-06	7.00124e-06	Protein sel-1 homolog 1 OS=Homo sapiens OX=9606 GN=SEL1L PE=1 SV=3
P11940	1.5253	0.0746582	2523	1.53597e-05	2.3428e-05	Polyadenylate-binding protein 1 OS=Homo sapiens OX=9606 GN=PABPC1 PE=1 SV=2
Q14157	1.50331	0.0748793	516	1.4337e-05	2.1553e-05	Ubiquitin-associated protein 2-like OS=Homo sapiens OX=9606 GN=UBAP2L PE=1 SV=2
O60783	1.56969	0.0752265	565	1.10093e-06	1.72811e-06	28S ribosomal protein S14, mitochondrial OS=Homo sapiens OX=9606 GN=MRPS14 PE=1 SV=1
O94901	-1.88119	0.0770418	2753	2.9979e-06	1.59362e-06	SUN domain-containing protein 1 OS=Homo sapiens OX=9606 GN=SUN1 PE=1 SV=3
Q12768	-2.17871	0.077177	2379	1.22066e-05	5.6027e-06	WASH complex subunit 5 OS=Homo sapiens OX=9606 GN=WASHC5 PE=1 SV=1
P23634	1.60928	0.0779088	1573	3.02494e-05	4.86798e-05	Plasma membrane calcium-transporting ATPase 4 OS=Homo sapiens OX=9606 GN=ATP2B4 PE=1 SV=2
Q9H0U6	2.04791	0.07835	821	2.94856e-06	6.03837e-06	39S ribosomal protein L18, mitochondrial OS=Homo sapiens OX=9606 GN=MRPL18 PE=1 SV=1
Q9NYF8	-1.74344	0.0785432	1706	2.10215e-05	1.20575e-05	Bcl-2-associated transcription factor 1 OS=Homo sapiens OX=9606 GN=BCLAF1 PE=1 SV=2
Q9NVZ3	-2.34318	0.0788635	952	8.01545e-06	3.42075e-06	Adaptin ear-binding coat-associated protein 2 OS=Homo sapiens OX=9606 GN=NECAP2 PE=1 SV=1
P11047	1.52338	0.0788855	1557	0.000122397	0.000186456	Laminin subunit gamma-1 OS=Homo sapiens OX=9606 GN=LAMC1 PE=1 SV=3
Q14008	1.50056	0.0789355	1140	4.63974e-06	6.96221e-06	Cytoskeleton-associated protein 5 OS=Homo sapiens OX=9606 GN=CKAP5 PE=1 SV=3
Q8IZL8	-1.91924	0.0791596	834	4.08589e-06	2.12891e-06	Proline-, glutamic acid- and leucine-rich protein 1 OS=Homo sapiens OX=9606 GN=PELP1 PE=1 SV=2
P00533	2.1952	0.0796343	2288	3.71736e-06	8.16034e-06	Epidermal growth factor receptor OS=Homo sapiens OX=9606 GN=EGFR PE=1 SV=2
P08238	1.39477	0.0796836	1106	0.000231702	0.000323172	Heat shock protein HSP 90-beta OS=Homo sapiens OX=9606 GN=HSP90AB1 PE=1 SV=4
O75880	1.80014	0.0802934	2329	1.63023e-06	2.93463e-06	Protein SCO1 homolog, mitochondrial OS=Homo sapiens OX=9606 GN=SCO1 PE=1 SV=1
P35241	1.61949	0.0809002	2772	7.48796e-06	1.21267e-05	Radixin OS=Homo sapiens OX=9606 GN=RDX PE=1 SV=1
P56192	-1.29584	0.0811245	1127	4.90304e-05	3.78369e-05	Methionine--tRNA ligase, cytoplasmic OS=Homo sapiens OX=9606 GN=MARS1 PE=1 SV=2
O60831	-1.25139	0.0823784	2224	4.22464e-05	3.37597e-05	PRA1 family protein 2 OS=Homo sapiens OX=9606 GN=PRAF2 PE=1 SV=1
P62826	-1.31077	0.0828147	1365	0.000310962	0.000237237	GTP-binding nuclear protein Ran OS=Homo sapiens OX=9606 GN=RAN PE=1 SV=3
P21281	-2.14439	0.0829007	798	2.83062e-05	1.32001e-05	V-type proton ATPase subunit B, brain isoform OS=Homo sapiens OX=9606 GN=ATP6V1B2 PE=1 SV=3
P63096	-1.55588	0.0829387	2677	2.03658e-06	1.30896e-06	Guanine nucleotide-binding protein G(i) subunit alpha-1 OS=Homo sapiens OX=9606 GN=GNAI1 PE=1 SV=2
P61081	-1.82611	0.0831169	72	2.0627e-05	1.12956e-05	NEDD8-conjugating enzyme Ubc12 OS=Homo sapiens OX=9606 GN=UBE2M PE=1 SV=1
Q14232	-2.18651	0.0837226	1632	1.03631e-05	4.73956e-06	Translation initiation factor eIF-2B subunit alpha OS=Homo sapiens OX=9606 GN=EIF2B1 PE=1 SV=1
Q10471	2.00088	0.0838789	2452	6.88974e-06	1.37856e-05	Polypeptide N-acetylgalactosaminyltransferase 2 OS=Homo sapiens OX=9606 GN=GALNT2 PE=1 SV=1
O95336	-1.78595	0.0843414	1016	7.42013e-05	4.15472e-05	6-phosphogluconolactonase OS=Homo sapiens OX=9606 GN=PGLS PE=1 SV=2
Q16678	-1.74058	0.0845772	1831	3.09607e-05	1.77876e-05	Cytochrome P450 1B1 OS=Homo sapiens OX=9606 GN=CYP1B1 PE=1 SV=2
Q8IV20	-2.09613	0.0851663	1087	2.64968e-06	1.26408e-06	Purine nucleoside phosphorylase LACC1 OS=Homo sapiens OX=9606 GN=LACC1 PE=1 SV=1
P60983	-1.52279	0.0854935	1962	1.37819e-05	9.05041e-06	Glia maturation factor beta OS=Homo sapiens OX=9606 GN=GMFB PE=1 SV=2
Q14839	-1.68984	0.0866425	8	3.88747e-06	2.3005e-06	Chromodomain-helicase-DNA-binding protein 4 OS=Homo sapiens OX=9606 GN=CHD4 PE=1 SV=2
Q9UPQ0	1.81009	0.0874852	98	2.26861e-06	4.1064e-06	LIM and calponin homology domains-containing protein 1 OS=Homo sapiens OX=9606 GN=LIMCH1 PE=1 SV=4
Q9P253	-1.36731	0.0876782	577	1.69626e-06	1.24059e-06	Vacuolar protein sorting-associated protein 18 homolog OS=Homo sapiens OX=9606 GN=VPS18 PE=1 SV=2
O95352	-1.79601	0.0879509	1191	2.2704e-06	1.26414e-06	Ubiquitin-like modifier-activating enzyme ATG7 OS=Homo sapiens OX=9606 GN=ATG7 PE=1 SV=1
P62263	1.28804	0.0879735	2714	0.000119128	0.000153442	40S ribosomal protein S14 OS=Homo sapiens OX=9606 GN=RPS14 PE=1 SV=3
Q96AE4	1.47979	0.0880987	298	1.44829e-05	2.14317e-05	Far upstream element-binding protein 1 OS=Homo sapiens OX=9606 GN=FUBP1 PE=1 SV=3
P09622	-1.34016	0.0889846	2416	6.57377e-05	4.9052e-05	Dihydrolipoyl dehydrogenase, mitochondrial OS=Homo sapiens OX=9606 GN=DLD PE=1 SV=2
O43615	-1.06652	0.0895709	1037	2.10227e-05	1.97114e-05	Mitochondrial import inner membrane translocase subunit TIM44 OS=Homo sapiens OX=9606 GN=TIMM44 PE=1 SV=2
Q9P0J7	-1.54706	0.0895815	958	1.0703e-06	6.9183e-07	E3 ubiquitin-protein ligase KCMF1 OS=Homo sapiens OX=9606 GN=KCMF1 PE=1 SV=2
Q9UJS0	1.55674	0.0898089	555	3.4351e-06	5.34757e-06	Calcium-binding mitochondrial carrier protein Aralar2 OS=Homo sapiens OX=9606 GN=SLC25A13 PE=1 SV=2
P46782	-1.48961	0.0904852	1940	0.000112386	7.54466e-05	40S ribosomal protein S5 OS=Homo sapiens OX=9606 GN=RPS5 PE=1 SV=4
Q9Y320	2.51165	0.0905001	2888	3.09963e-06	7.78517e-06	Thioredoxin-related transmembrane protein 2 OS=Homo sapiens OX=9606 GN=TMX2 PE=1 SV=1
Q9Y606	-1.54383	0.0906098	2485	1.84899e-06	1.19766e-06	tRNA pseudouridine synthase A OS=Homo sapiens OX=9606 GN=PUS1 PE=1 SV=3
Q9UHY7	-2.07046	0.0908765	91	5.46227e-06	2.63819e-06	Enolase-phosphatase E1 OS=Homo sapiens OX=9606 GN=ENOPH1 PE=1 SV=1
Q9Y265	1.41632	0.0910192	491	4.32156e-05	6.12071e-05	RuvB-like 1 OS=Homo sapiens OX=9606 GN=RUVBL1 PE=1 SV=1
Q9HDC9	1.28467	0.0920492	281	9.15269e-05	0.000117582	Adipocyte plasma membrane-associated protein OS=Homo sapiens OX=9606 GN=APMAP PE=1 SV=2
Q15287	-1.61133	0.092221	88	1.01992e-05	6.32969e-06	RNA-binding protein with serine-rich domain 1 OS=Homo sapiens OX=9606 GN=RNPS1 PE=1 SV=1
P48449	-1.31975	0.0924904	2543	3.67235e-05	2.7826e-05	Lanosterol synthase OS=Homo sapiens OX=9606 GN=LSS PE=1 SV=1
Q9H0E2	-1.34115	0.0927322	2655	7.49931e-06	5.59168e-06	Toll-interacting protein OS=Homo sapiens OX=9606 GN=TOLLIP PE=1 SV=1
Q8NBL1	2.06297	0.0928536	497	1.41901e-06	2.92738e-06	Protein O-glucosyltransferase 1 OS=Homo sapiens OX=9606 GN=POGLUT1 PE=1 SV=1
O14558	1.42239	0.093097	1361	0.000214573	0.000305208	Heat shock protein beta-6 OS=Homo sapiens OX=9606 GN=HSPB6 PE=1 SV=2
O15511	1.24987	0.093156	1591	5.41423e-05	6.76706e-05	Actin-related protein 2/3 complex subunit 5 OS=Homo sapiens OX=9606 GN=ARPC5 PE=1 SV=3
P62851	1.43671	0.0938102	1507	0.000111836	0.000160676	40S ribosomal protein S25 OS=Homo sapiens OX=9606 GN=RPS25 PE=1 SV=1
P10253	-1.79727	0.0939842	2784	0.000104027	5.78808e-05	Lysosomal alpha-glucosidase OS=Homo sapiens OX=9606 GN=GAA PE=1 SV=4
P08648	1.76337	0.0939886	387	7.26335e-05	0.00012808	Integrin alpha-5 OS=Homo sapiens OX=9606 GN=ITGA5 PE=1 SV=2
P05091	1.55055	0.0940865	283	4.18162e-05	6.48379e-05	Aldehyde dehydrogenase, mitochondrial OS=Homo sapiens OX=9606 GN=ALDH2 PE=1 SV=2
P12110	-2.27477	0.0947836	1024	6.16668e-05	2.7109e-05	Collagen alpha-2(VI) chain OS=Homo sapiens OX=9606 GN=COL6A2 PE=1 SV=4
P08758	-1.81893	0.0952305	2384	0.00348919	0.00191826	Annexin A5 OS=Homo sapiens OX=9606 GN=ANXA5 PE=1 SV=2
Q9Y3I0	1.23332	0.0955359	1582	5.69905e-05	7.02873e-05	RNA-splicing ligase RtcB homolog OS=Homo sapiens OX=9606 GN=RTCB PE=1 SV=1
P26038	1.6087	0.0956298	599	0.00018293	0.000294278	Moesin OS=Homo sapiens OX=9606 GN=MSN PE=1 SV=3
P06753	-1.40396	0.0959114	2024	0.000110008	7.8356e-05	Tropomyosin alpha-3 chain OS=Homo sapiens OX=9606 GN=TPM3 PE=1 SV=2
Q14696	2.30956	0.0967182	2552	7.4466e-06	1.71984e-05	LRP chaperone MESD OS=Homo sapiens OX=9606 GN=MESD PE=1 SV=2
O15258	1.2466	0.0968768	1424	1.1347e-05	1.41452e-05	Protein RER1 OS=Homo sapiens OX=9606 GN=RER1 PE=1 SV=1
Q96C36	1.68999	0.0971679	1700	3.62505e-06	6.12632e-06	Pyrroline-5-carboxylate reductase 2 OS=Homo sapiens OX=9606 GN=PYCR2 PE=1 SV=1
P31040	2.26596	0.0974084	2668	3.71997e-05	8.4293e-05	Succinate dehydrogenase [ubiquinone] flavoprotein subunit, mitochondrial OS=Homo sapiens OX=9606 GN=SDHA PE=1 SV=2
Q9H0D6	-2.25721	0.097428	1177	2.6265e-06	1.1636e-06	5'-3' exoribonuclease 2 OS=Homo sapiens OX=9606 GN=XRN2 PE=1 SV=1
Q9Y3Q3	2.11066	0.097663	2625	4.49988e-06	9.49771e-06	Transmembrane emp24 domain-containing protein 3 OS=Homo sapiens OX=9606 GN=TMED3 PE=1 SV=1
P46778	1.24369	0.0976954	1938	5.78983e-05	7.20073e-05	60S ribosomal protein L21 OS=Homo sapiens OX=9606 GN=RPL21 PE=1 SV=2
Q15067	1.62318	0.0982025	656	1.40467e-05	2.28003e-05	Peroxisomal acyl-coenzyme A oxidase 1 OS=Homo sapiens OX=9606 GN=ACOX1 PE=1 SV=3
Q92629	-1.38358	0.0984203	212	2.3831e-05	1.72242e-05	Delta-sarcoglycan OS=Homo sapiens OX=9606 GN=SGCD PE=1 SV=2
Q92614	-1.33899	0.0985153	2955	1.22415e-06	9.14238e-07	Unconventional myosin-XVIIIa OS=Homo sapiens OX=9606 GN=MYO18A PE=1 SV=3
Q02880	-2.36561	0.0985622	350	1.94527e-05	8.22312e-06	DNA topoisomerase 2-beta OS=Homo sapiens OX=9606 GN=TOP2B PE=1 SV=3
P43304	-1.98729	0.098728	1548	3.10734e-05	1.56361e-05	Glycerol-3-phosphate dehydrogenase, mitochondrial OS=Homo sapiens OX=9606 GN=GPD2 PE=1 SV=3
Q9H2G2	1.86505	0.0996122	1506	1.58857e-06	2.96277e-06	STE20-like serine/threonine-protein kinase OS=Homo sapiens OX=9606 GN=SLK PE=1 SV=1
Q13347	1.53192	0.100055	2417	3.09179e-05	4.73637e-05	Eukaryotic translation initiation factor 3 subunit I OS=Homo sapiens OX=9606 GN=EIF3I PE=1 SV=1
P27635	1.09083	0.100496	288	6.19589e-05	6.75863e-05	60S ribosomal protein L10 OS=Homo sapiens OX=9606 GN=RPL10 PE=1 SV=4
Q9Y305	-1.56838	0.101105	1019	2.51473e-05	1.60339e-05	Acyl-coenzyme A thioesterase 9, mitochondrial OS=Homo sapiens OX=9606 GN=ACOT9 PE=1 SV=2
P14174	1.8119	0.101149	2773	1.53691e-05	2.78472e-05	Macrophage migration inhibitory factor OS=Homo sapiens OX=9606 GN=MIF PE=1 SV=4
P08123	-2.19848	0.101512	2142	0.000281318	0.00012796	Collagen alpha-2(I) chain OS=Homo sapiens OX=9606 GN=COL1A2 PE=1 SV=7
Q99798	-1.80061	0.101713	1114	0.000170536	9.47104e-05	Aconitate hydratase, mitochondrial OS=Homo sapiens OX=9606 GN=ACO2 PE=1 SV=2
Q9H1K1	-1.31026	0.102112	2997	3.29783e-06	2.51693e-06	Iron-sulfur cluster assembly enzyme ISCU, mitochondrial OS=Homo sapiens OX=9606 GN=ISCU PE=1 SV=2
O14744	1.3406	0.102483	2049	8.03683e-06	1.07742e-05	Protein arginine N-methyltransferase 5 OS=Homo sapiens OX=9606 GN=PRMT5 PE=1 SV=4
Q13363	1.32294	0.102631	1559	3.22598e-06	4.26777e-06	C-terminal-binding protein 1 OS=Homo sapiens OX=9606 GN=CTBP1 PE=1 SV=2
P60468	1.88162	0.102638	2736	9.24135e-06	1.73887e-05	Protein transport protein Sec61 subunit beta OS=Homo sapiens OX=9606 GN=SEC61B PE=1 SV=2
P84103	-1.51374	0.102763	302	2.50847e-05	1.65713e-05	Serine/arginine-rich splicing factor 3 OS=Homo sapiens OX=9606 GN=SRSF3 PE=1 SV=1
Q8NFW8	1.97743	0.10301	2466	9.10709e-07	1.80086e-06	N-acylneuraminate cytidylyltransferase OS=Homo sapiens OX=9606 GN=CMAS PE=1 SV=2
O75746	-1.81457	0.103118	554	3.22604e-06	1.77785e-06	Calcium-binding mitochondrial carrier protein Aralar1 OS=Homo sapiens OX=9606 GN=SLC25A12 PE=1 SV=2
Q9BXS5	-1.26259	0.103254	2173	1.80616e-05	1.43053e-05	AP-1 complex subunit mu-1 OS=Homo sapiens OX=9606 GN=AP1M1 PE=1 SV=3
P04216	1.52755	0.103332	534	7.21772e-05	0.000110254	Thy-1 membrane glycoprotein OS=Homo sapiens OX=9606 GN=THY1 PE=1 SV=2
O96011	-1.892	0.104616	1501	1.06258e-05	5.61619e-06	Peroxisomal membrane protein 11B OS=Homo sapiens OX=9606 GN=PEX11B PE=1 SV=1
O15027	1.69409	0.104628	1492	3.50671e-06	5.94067e-06	Protein transport protein Sec16A OS=Homo sapiens OX=9606 GN=SEC16A PE=1 SV=4
P83731	-1.09953	0.104959	1495	0.000126061	0.000114649	60S ribosomal protein L24 OS=Homo sapiens OX=9606 GN=RPL24 PE=1 SV=1
P48735	-1.18242	0.105361	1678	5.15972e-05	4.36367e-05	Isocitrate dehydrogenase [NADP], mitochondrial OS=Homo sapiens OX=9606 GN=IDH2 PE=1 SV=2
P46821	1.27297	0.105573	2008	0.000307524	0.00039147	Microtubule-associated protein 1B OS=Homo sapiens OX=9606 GN=MAP1B PE=1 SV=2
P14866	2.23398	0.105668	1126	5.27711e-05	0.00011789	Heterogeneous nuclear ribonucleoprotein L OS=Homo sapiens OX=9606 GN=HNRNPL PE=1 SV=2
Q99627	-1.95849	0.10575	87	5.08362e-06	2.59568e-06	COP9 signalosome complex subunit 8 OS=Homo sapiens OX=9606 GN=COPS8 PE=1 SV=1
Q9Y315	-2.18132	0.105818	2525	1.10537e-05	5.06746e-06	Deoxyribose-phosphate aldolase OS=Homo sapiens OX=9606 GN=DERA PE=1 SV=2
Q9NQC3	1.379	0.106532	2403	0.000312824	0.000431385	Reticulon-4 OS=Homo sapiens OX=9606 GN=RTN4 PE=1 SV=2
Q13162	-1.49459	0.106926	2025	5.78057e-05	3.86766e-05	Peroxiredoxin-4 OS=Homo sapiens OX=9606 GN=PRDX4 PE=1 SV=1
P42785	-1.76197	0.107592	519	4.0147e-05	2.27853e-05	Lysosomal Pro-X carboxypeptidase OS=Homo sapiens OX=9606 GN=PRCP PE=1 SV=1
Q9UHB6	1.49289	0.108056	495	7.37419e-05	0.000110088	LIM domain and actin-binding protein 1 OS=Homo sapiens OX=9606 GN=LIMA1 PE=1 SV=1
Q92665	-1.62191	0.108214	847	2.43369e-06	1.50051e-06	28S ribosomal protein S31, mitochondrial OS=Homo sapiens OX=9606 GN=MRPS31 PE=1 SV=3
P13995	2.7536	0.10836	522	7.26782e-06	2.00127e-05	Bifunctional methylenetetrahydrofolate dehydrogenase/cyclohydrolase, mitochondrial OS=Homo sapiens OX=9606 GN=MTHFD2 PE=1 SV=2
Q8N8S7	1.28804	0.108545	1708	1.21482e-05	1.56474e-05	Protein enabled homolog OS=Homo sapiens OX=9606 GN=ENAH PE=1 SV=2
Q8NBJ5	-1.25413	0.10894	2684	4.99816e-05	3.98536e-05	Procollagen galactosyltransferase 1 OS=Homo sapiens OX=9606 GN=COLGALT1 PE=1 SV=1
Q14980	-1.8255	0.108973	673	1.18196e-05	6.47473e-06	Nuclear mitotic apparatus protein 1 OS=Homo sapiens OX=9606 GN=NUMA1 PE=1 SV=2
P05556	1.56346	0.10911	1113	0.000239925	0.000375112	Integrin beta-1 OS=Homo sapiens OX=9606 GN=ITGB1 PE=1 SV=2
P38606	-1.9309	0.109152	1586	6.79675e-05	3.51999e-05	V-type proton ATPase catalytic subunit A OS=Homo sapiens OX=9606 GN=ATP6V1A PE=1 SV=2
A0FGR8	1.34081	0.109194	1233	4.46667e-05	5.98898e-05	Extended synaptotagmin-2 OS=Homo sapiens OX=9606 GN=ESYT2 PE=1 SV=1
Q9BX68	1.65814	0.110126	266	3.14701e-06	5.21818e-06	Histidine triad nucleotide-binding protein 2, mitochondrial OS=Homo sapiens OX=9606 GN=HINT2 PE=1 SV=1
Q12929	1.58418	0.11018	2176	7.77591e-06	1.23184e-05	Epidermal growth factor receptor kinase substrate 8 OS=Homo sapiens OX=9606 GN=EPS8 PE=1 SV=1
Q8IWB1	2.58502	0.110788	1408	5.20909e-06	1.34656e-05	Inositol 1,4,5-trisphosphate receptor-interacting protein OS=Homo sapiens OX=9606 GN=ITPRIP PE=1 SV=1
P41567	-2.28498	0.111043	43	1.16507e-05	5.09885e-06	Eukaryotic translation initiation factor 1 OS=Homo sapiens OX=9606 GN=EIF1 PE=1 SV=1
Q9UBM7	-1.43668	0.111411	1744	4.44845e-06	3.09635e-06	7-dehydrocholesterol reductase OS=Homo sapiens OX=9606 GN=DHCR7 PE=1 SV=1
Q16630	-1.61933	0.11211	1168	1.01585e-05	6.27329e-06	Cleavage and polyadenylation specificity factor subunit 6 OS=Homo sapiens OX=9606 GN=CPSF6 PE=1 SV=2
Q16822	-1.11342	0.112198	2146	9.29528e-05	8.3484e-05	Phosphoenolpyruvate carboxykinase [GTP], mitochondrial OS=Homo sapiens OX=9606 GN=PCK2 PE=1 SV=4
Q9BY32	1.6972	0.112351	569	8.87341e-06	1.50599e-05	Inosine triphosphate pyrophosphatase OS=Homo sapiens OX=9606 GN=ITPA PE=1 SV=2
P17987	1.3337	0.112386	2018	0.000141332	0.000188494	T-complex protein 1 subunit alpha OS=Homo sapiens OX=9606 GN=TCP1 PE=1 SV=1
Q9BZG1	-1.57364	0.113116	1005	1.5868e-05	1.00836e-05	Ras-related protein Rab-34 OS=Homo sapiens OX=9606 GN=RAB34 PE=1 SV=1
P63172	1.59156	0.113217	2306	4.74387e-06	7.55015e-06	Dynein light chain Tctex-type 1 OS=Homo sapiens OX=9606 GN=DYNLT1 PE=1 SV=1
O60313	1.13874	0.113333	899	7.75915e-06	8.83568e-06	Dynamin-like 120 kDa protein, mitochondrial OS=Homo sapiens OX=9606 GN=OPA1 PE=1 SV=3
P12235	-1.49804	0.113494	2674	1.06034e-05	7.07816e-06	ADP/ATP translocase 1 OS=Homo sapiens OX=9606 GN=SLC25A4 PE=1 SV=4
P23246	2.01811	0.113937	1567	4.69584e-05	9.47671e-05	Splicing factor, proline- and glutamine-rich OS=Homo sapiens OX=9606 GN=SFPQ PE=1 SV=2
Q9H2M9	-1.75279	0.113961	488	9.2796e-06	5.29417e-06	Rab3 GTPase-activating protein non-catalytic subunit OS=Homo sapiens OX=9606 GN=RAB3GAP2 PE=1 SV=1
P55209	1.34801	0.11398	515	9.68309e-05	0.000130529	Nucleosome assembly protein 1-like 1 OS=Homo sapiens OX=9606 GN=NAP1L1 PE=1 SV=1
Q7Z7H5	-2.61491	0.114412	1268	4.31169e-06	1.64889e-06	Transmembrane emp24 domain-containing protein 4 OS=Homo sapiens OX=9606 GN=TMED4 PE=1 SV=1
Q9H0A0	2.32853	0.11515	323	4.42657e-06	1.03074e-05	RNA cytidine acetyltransferase OS=Homo sapiens OX=9606 GN=NAT10 PE=1 SV=2
P08754	1.73506	0.115534	1684	3.2116e-06	5.57232e-06	Guanine nucleotide-binding protein G(i) subunit alpha OS=Homo sapiens OX=9606 GN=GNAI3 PE=1 SV=3
Q15043	2.48123	0.115541	1514	1.79483e-06	4.45339e-06	Metal cation symporter ZIP14 OS=Homo sapiens OX=9606 GN=SLC39A14 PE=1 SV=3
O75351	-1.5443	0.115676	2246	9.74574e-06	6.31078e-06	Vacuolar protein sorting-associated protein 4B OS=Homo sapiens OX=9606 GN=VPS4B PE=1 SV=2
Q9H1E5	-1.47363	0.11575	214	8.59736e-06	5.83414e-06	Thioredoxin-related transmembrane protein 4 OS=Homo sapiens OX=9606 GN=TMX4 PE=1 SV=1
P50990	1.26545	0.115943	1914	0.000192851	0.000244043	T-complex protein 1 subunit theta OS=Homo sapiens OX=9606 GN=CCT8 PE=1 SV=4
Q9C0B1	-2.30037	0.115987	1855	2.48259e-06	1.07921e-06	Alpha-ketoglutarate-dependent dioxygenase FTO OS=Homo sapiens OX=9606 GN=FTO PE=1 SV=3
P49585	-1.3899	0.116027	2195	3.61804e-06	2.60309e-06	Choline-phosphate cytidylyltransferase A OS=Homo sapiens OX=9606 GN=PCYT1A PE=1 SV=2
P48444	1.5555	0.11695	2271	8.27536e-05	0.000128723	Coatomer subunit delta OS=Homo sapiens OX=9606 GN=ARCN1 PE=1 SV=1
O95721	1.99486	0.118175	1061	2.87397e-06	5.73315e-06	Synaptosomal-associated protein 29 OS=Homo sapiens OX=9606 GN=SNAP29 PE=1 SV=1
P22570	-2.86018	0.118394	1406	2.39456e-05	8.37207e-06	NADPH:adrenodoxin oxidoreductase, mitochondrial OS=Homo sapiens OX=9606 GN=FDXR PE=1 SV=3
Q16851	2.19938	0.118474	1924	0.000126199	0.000277559	UTP--glucose-1-phosphate uridylyltransferase OS=Homo sapiens OX=9606 GN=UGP2 PE=1 SV=5
P04075	-1.78302	0.118557	479	0.00183434	0.00102879	Fructose-bisphosphate aldolase A OS=Homo sapiens OX=9606 GN=ALDOA PE=1 SV=2
O75821	-2.45925	0.11875	540	4.40635e-05	1.79174e-05	Eukaryotic translation initiation factor 3 subunit G OS=Homo sapiens OX=9606 GN=EIF3G PE=1 SV=2
Q9NQP4	-1.42344	0.11905	2192	8.54097e-06	6.00022e-06	Prefoldin subunit 4 OS=Homo sapiens OX=9606 GN=PFDN4 PE=1 SV=1
P61289	1.22627	0.11907	415	2.57759e-05	3.16083e-05	Proteasome activator complex subunit 3 OS=Homo sapiens OX=9606 GN=PSME3 PE=1 SV=1
O14684	2.04283	0.119411	79	1.36702e-05	2.7926e-05	Prostaglandin E synthase OS=Homo sapiens OX=9606 GN=PTGES PE=1 SV=2
P16035	-1.97125	0.11949	2954	4.04274e-06	2.05085e-06	Metalloproteinase inhibitor 2 OS=Homo sapiens OX=9606 GN=TIMP2 PE=1 SV=2
O75521	-1.38056	0.120083	199	2.79392e-05	2.02376e-05	Enoyl-CoA delta isomerase 2 OS=Homo sapiens OX=9606 GN=ECI2 PE=1 SV=4
P30519	2.00073	0.120302	1043	7.91099e-06	1.58278e-05	Heme oxygenase 2 OS=Homo sapiens OX=9606 GN=HMOX2 PE=1 SV=2
Q9NZD8	-2.82235	0.120414	1980	6.62334e-06	2.34675e-06	Maspardin OS=Homo sapiens OX=9606 GN=SPG21 PE=1 SV=1
Q9UBQ0	1.50189	0.120465	1845	3.51332e-05	5.27662e-05	Vacuolar protein sorting-associated protein 29 OS=Homo sapiens OX=9606 GN=VPS29 PE=1 SV=1
Q8ND76	-1.76894	0.120547	582	1.99662e-06	1.12871e-06	Cyclin-Y OS=Homo sapiens OX=9606 GN=CCNY PE=1 SV=2
Q9NWU2	-2.34815	0.120669	564	2.61346e-06	1.11299e-06	Glucose-induced degradation protein 8 homolog OS=Homo sapiens OX=9606 GN=GID8 PE=1 SV=1
Q8IZV5	-2.57453	0.120692	2179	5.38175e-05	2.09038e-05	Retinol dehydrogenase 10 OS=Homo sapiens OX=9606 GN=RDH10 PE=1 SV=1
P03905	2.03579	0.120866	2987	4.80794e-06	9.78797e-06	NADH-ubiquinone oxidoreductase chain 4 OS=Homo sapiens OX=9606 GN=MT-ND4 PE=1 SV=1
Q9Y2Q3	-1.12112	0.121216	1779	0.00010228	9.12298e-05	Glutathione S-transferase kappa 1 OS=Homo sapiens OX=9606 GN=GSTK1 PE=1 SV=3
Q9UBR2	2.1041	0.121565	1407	8.38788e-06	1.76489e-05	Cathepsin Z OS=Homo sapiens OX=9606 GN=CTSZ PE=1 SV=1
O60504	-1.93072	0.121785	2947	1.991e-06	1.03122e-06	Vinexin OS=Homo sapiens OX=9606 GN=SORBS3 PE=1 SV=2
O00754	2.11459	0.121899	2439	8.15729e-06	1.72493e-05	Lysosomal alpha-mannosidase OS=Homo sapiens OX=9606 GN=MAN2B1 PE=1 SV=3
P48059	1.68008	0.122021	2172	4.31189e-06	7.24432e-06	LIM and senescent cell antigen-like-containing domain protein 1 OS=Homo sapiens OX=9606 GN=LIMS1 PE=1 SV=4
Q14258	-2.93734	0.122029	2037	0.000148445	5.05375e-05	E3 ubiquitin/ISG15 ligase TRIM25 OS=Homo sapiens OX=9606 GN=TRIM25 PE=1 SV=2
Q9UI26	-2.76771	0.122218	852	1.49262e-06	5.39297e-07	Importin-11 OS=Homo sapiens OX=9606 GN=IPO11 PE=1 SV=1
Q9UJW0	-2.85594	0.12292	846	2.52733e-06	8.84939e-07	Dynactin subunit 4 OS=Homo sapiens OX=9606 GN=DCTN4 PE=1 SV=1
Q9Y512	-2.11887	0.12296	468	3.51802e-05	1.66033e-05	Sorting and assembly machinery component 50 homolog OS=Homo sapiens OX=9606 GN=SAMM50 PE=1 SV=3
Q96S66	-2.1931	0.123005	3018	1.2353e-06	5.63266e-07	Chloride channel CLIC-like protein 1 OS=Homo sapiens OX=9606 GN=CLCC1 PE=1 SV=1
Q16513	-1.85265	0.123027	10	1.4878e-06	8.03066e-07	Serine/threonine-protein kinase N2 OS=Homo sapiens OX=9606 GN=PKN2 PE=1 SV=1
Q9BZF1	-1.39729	0.12323	2690	5.18129e-05	3.70809e-05	Oxysterol-binding protein-related protein 8 OS=Homo sapiens OX=9606 GN=OSBPL8 PE=1 SV=3
O95861	-1.61657	0.123295	825	5.62713e-06	3.4809e-06	3'(2'),5'-bisphosphate nucleotidase 1 OS=Homo sapiens OX=9606 GN=BPNT1 PE=1 SV=1
O94826	1.61093	0.123349	1380	1.57917e-05	2.54394e-05	Mitochondrial import receptor subunit TOM70 OS=Homo sapiens OX=9606 GN=TOMM70 PE=1 SV=1
P26885	1.19862	0.12341	549	3.71271e-05	4.45014e-05	Peptidyl-prolyl cis-trans isomerase FKBP2 OS=Homo sapiens OX=9606 GN=FKBP2 PE=1 SV=2
P18124	1.17307	0.123627	155	0.00021514	0.000252374	60S ribosomal protein L7 OS=Homo sapiens OX=9606 GN=RPL7 PE=1 SV=1
O94903	-1.89791	0.123644	2206	4.92757e-06	2.59631e-06	Pyridoxal phosphate homeostasis protein OS=Homo sapiens OX=9606 GN=PLPBP PE=1 SV=1
Q15042	-1.94743	0.123825	1628	8.35951e-06	4.29259e-06	Rab3 GTPase-activating protein catalytic subunit OS=Homo sapiens OX=9606 GN=RAB3GAP1 PE=1 SV=3
P13473	-1.41226	0.12389	2477	3.52514e-05	2.49609e-05	Lysosome-associated membrane glycoprotein 2 OS=Homo sapiens OX=9606 GN=LAMP2 PE=1 SV=2
Q8TD55	-1.88973	0.123915	1622	9.57963e-06	5.06932e-06	Pleckstrin homology domain-containing family O member 2 OS=Homo sapiens OX=9606 GN=PLEKHO2 PE=1 SV=1
Q15233	1.85999	0.124037	1008	4.1143e-05	7.65256e-05	Non-POU domain-containing octamer-binding protein OS=Homo sapiens OX=9606 GN=NONO PE=1 SV=4
P68104	-2.49257	0.124056	1665	0.000114535	4.59506e-05	Elongation factor 1-alpha 1 OS=Homo sapiens OX=9606 GN=EEF1A1 PE=1 SV=1
Q53H12	-1.886	0.124222	983	5.42563e-06	2.87679e-06	Acylglycerol kinase, mitochondrial OS=Homo sapiens OX=9606 GN=AGK PE=1 SV=2
Q00059	-2.15155	0.124864	2488	9.16352e-06	4.25904e-06	Transcription factor A, mitochondrial OS=Homo sapiens OX=9606 GN=TFAM PE=1 SV=1
P49757	1.4118	0.125222	848	1.44944e-06	2.04632e-06	Protein numb homolog OS=Homo sapiens OX=9606 GN=NUMB PE=1 SV=2
Q8IYB3	-1.56868	0.125701	576	2.47893e-06	1.58026e-06	Serine/arginine repetitive matrix protein 1 OS=Homo sapiens OX=9606 GN=SRRM1 PE=1 SV=2
P04181	1.43285	0.126018	2007	4.56189e-05	6.53648e-05	Ornithine aminotransferase, mitochondrial OS=Homo sapiens OX=9606 GN=OAT PE=1 SV=1
Q9Y266	1.7961	0.126077	1823	2.168e-05	3.89396e-05	Nuclear migration protein nudC OS=Homo sapiens OX=9606 GN=NUDC PE=1 SV=1
P63173	1.20639	0.126137	2701	5.00483e-05	6.03776e-05	60S ribosomal protein L38 OS=Homo sapiens OX=9606 GN=RPL38 PE=1 SV=2
P22033	-2.14426	0.126554	2436	8.33086e-06	3.8852e-06	Methylmalonyl-CoA mutase, mitochondrial OS=Homo sapiens OX=9606 GN=MMUT PE=1 SV=4
Q9UBC2	2.74579	0.126601	662	5.06304e-06	1.39021e-05	Epidermal growth factor receptor substrate 15-like 1 OS=Homo sapiens OX=9606 GN=EPS15L1 PE=1 SV=1
Q8NI22	1.71879	0.126768	2706	4.03883e-05	6.94188e-05	Multiple coagulation factor deficiency protein 2 OS=Homo sapiens OX=9606 GN=MCFD2 PE=1 SV=1
O60524	1.86762	0.127292	1787	1.60972e-06	3.00636e-06	Nuclear export mediator factor NEMF OS=Homo sapiens OX=9606 GN=NEMF PE=1 SV=4
Q9H3P7	-1.49201	0.127601	1381	1.53574e-05	1.02931e-05	Golgi resident protein GCP60 OS=Homo sapiens OX=9606 GN=ACBD3 PE=1 SV=4
P35611	-1.53111	0.127694	284	9.08855e-05	5.93593e-05	Alpha-adducin OS=Homo sapiens OX=9606 GN=ADD1 PE=1 SV=2
P19525	-1.82562	0.127906	1966	1.22198e-05	6.69348e-06	Interferon-induced, double-stranded RNA-activated protein kinase OS=Homo sapiens OX=9606 GN=EIF2AK2 PE=1 SV=2
P13804	-1.42886	0.128344	1377	6.23211e-05	4.36159e-05	Electron transfer flavoprotein subunit alpha, mitochondrial OS=Homo sapiens OX=9606 GN=ETFA PE=1 SV=1
O14976	-1.47535	0.128477	2752	1.1093e-06	7.51888e-07	Cyclin-G-associated kinase OS=Homo sapiens OX=9606 GN=GAK PE=1 SV=2
P22087	-1.26283	0.129418	652	4.7415e-05	3.75467e-05	rRNA 2'-O-methyltransferase fibrillarin OS=Homo sapiens OX=9606 GN=FBL PE=1 SV=2
Q8TF05	-2.57248	0.129607	1578	1.38679e-06	5.39085e-07	Serine/threonine-protein phosphatase 4 regulatory subunit 1 OS=Homo sapiens OX=9606 GN=PPP4R1 PE=1 SV=1
P68402	-1.6688	0.129817	787	3.66344e-05	2.19526e-05	Platelet-activating factor acetylhydrolase IB subunit alpha2 OS=Homo sapiens OX=9606 GN=PAFAH1B2 PE=1 SV=1
Q9UHV9	-1.84607	0.130737	923	1.36073e-05	7.37095e-06	Prefoldin subunit 2 OS=Homo sapiens OX=9606 GN=PFDN2 PE=1 SV=1
O95433	1.44619	0.130855	2799	2.28431e-05	3.30355e-05	Activator of 90 kDa heat shock protein ATPase homolog 1 OS=Homo sapiens OX=9606 GN=AHSA1 PE=1 SV=1
O95219	-2.073	0.131123	1454	3.93594e-06	1.89867e-06	Sorting nexin-4 OS=Homo sapiens OX=9606 GN=SNX4 PE=1 SV=1
Q15181	1.44692	0.131152	1929	8.49987e-05	0.000122986	Inorganic pyrophosphatase OS=Homo sapiens OX=9606 GN=PPA1 PE=1 SV=2
Q13620	1.94776	0.131293	661	4.21204e-06	8.20403e-06	Cullin-4B OS=Homo sapiens OX=9606 GN=CUL4B PE=1 SV=4
Q8NEU8	2.25646	0.13173	1457	1.64763e-05	3.71781e-05	DCC-interacting protein 13-beta OS=Homo sapiens OX=9606 GN=APPL2 PE=1 SV=3
P99999	1.21309	0.131935	783	5.65026e-05	6.85427e-05	Cytochrome c OS=Homo sapiens OX=9606 GN=CYCS PE=1 SV=2
Q00577	1.48684	0.132089	1497	6.89982e-06	1.02589e-05	Transcriptional activator protein Pur-alpha OS=Homo sapiens OX=9606 GN=PURA PE=1 SV=2
Q9BPX6	-1.79866	0.132316	1443	2.27471e-06	1.26467e-06	Calcium uptake protein 1, mitochondrial OS=Homo sapiens OX=9606 GN=MICU1 PE=1 SV=1
Q969X5	1.40189	0.132825	329	2.84697e-05	3.99114e-05	Endoplasmic reticulum-Golgi intermediate compartment protein 1 OS=Homo sapiens OX=9606 GN=ERGIC1 PE=1 SV=1
Q9Y520	-2.63786	0.133383	2608	3.26701e-06	1.23851e-06	Protein PRRC2C OS=Homo sapiens OX=9606 GN=PRRC2C PE=1 SV=4
Q8N163	-2.96558	0.133416	1035	2.33223e-05	7.86434e-06	Cell cycle and apoptosis regulator protein 2 OS=Homo sapiens OX=9606 GN=CCAR2 PE=1 SV=2
Q13740	2.26115	0.133446	885	5.49485e-05	0.000124247	CD166 antigen OS=Homo sapiens OX=9606 GN=ALCAM PE=1 SV=2
Q9UH99	-1.63014	0.133511	437	1.51338e-05	9.28378e-06	SUN domain-containing protein 2 OS=Homo sapiens OX=9606 GN=SUN2 PE=1 SV=3
P51571	1.46143	0.133938	1609	7.3112e-05	0.000106848	Translocon-associated protein subunit delta OS=Homo sapiens OX=9606 GN=SSR4 PE=1 SV=1
Q09161	1.83275	0.134578	933	2.09873e-06	3.84645e-06	Nuclear cap-binding protein subunit 1 OS=Homo sapiens OX=9606 GN=NCBP1 PE=1 SV=1
Q9Y230	1.37817	0.134858	1688	4.6855e-05	6.45743e-05	RuvB-like 2 OS=Homo sapiens OX=9606 GN=RUVBL2 PE=1 SV=3
Q9UKY7	1.37113	0.135422	2556	1.14593e-05	1.57122e-05	Protein CDV3 homolog OS=Homo sapiens OX=9606 GN=CDV3 PE=1 SV=1
Q15811	2.4629	0.135508	2643	1.05258e-06	2.5924e-06	Intersectin-1 OS=Homo sapiens OX=9606 GN=ITSN1 PE=1 SV=3
Q8NC51	1.41612	0.136081	1252	5.60773e-05	7.94123e-05	Plasminogen activator inhibitor 1 RNA-binding protein OS=Homo sapiens OX=9606 GN=SERBP1 PE=1 SV=2
Q92598	1.79888	0.136298	1471	2.78224e-05	5.00492e-05	Heat shock protein 105 kDa OS=Homo sapiens OX=9606 GN=HSPH1 PE=1 SV=1
Q9BQE5	-1.46635	0.137562	817	1.09765e-05	7.48561e-06	Apolipoprotein L2 OS=Homo sapiens OX=9606 GN=APOL2 PE=1 SV=1
Q9BXW7	-2.18853	0.137589	2316	3.08022e-06	1.40744e-06	Haloacid dehalogenase-like hydrolase domain-containing 5 OS=Homo sapiens OX=9606 GN=HDHD5 PE=1 SV=1
Q13557	-1.29394	0.138026	1466	5.0418e-05	3.89646e-05	Calcium/calmodulin-dependent protein kinase type II subunit delta OS=Homo sapiens OX=9606 GN=CAMK2D PE=1 SV=3
P62316	1.44713	0.138403	2429	2.14101e-05	3.09831e-05	Small nuclear ribonucleoprotein Sm D2 OS=Homo sapiens OX=9606 GN=SNRPD2 PE=1 SV=1
O43660	2.52004	0.138422	1769	5.67621e-07	1.43043e-06	Pleiotropic regulator 1 OS=Homo sapiens OX=9606 GN=PLRG1 PE=1 SV=1
P60866	1.21788	0.138643	439	8.92861e-05	0.00010874	40S ribosomal protein S20 OS=Homo sapiens OX=9606 GN=RPS20 PE=1 SV=1
Q9P0L0	1.36841	0.138783	167	1.98701e-05	2.71905e-05	Vesicle-associated membrane protein-associated protein A OS=Homo sapiens OX=9606 GN=VAPA PE=1 SV=3
O94875	-2.46109	0.138958	1091	1.87694e-05	7.62644e-06	Sorbin and SH3 domain-containing protein 2 OS=Homo sapiens OX=9606 GN=SORBS2 PE=1 SV=3
P12270	-1.73266	0.139851	2802	3.03829e-05	1.75354e-05	Nucleoprotein TPR OS=Homo sapiens OX=9606 GN=TPR PE=1 SV=3
Q13555	-1.65066	0.139855	739	1.5998e-06	9.69189e-07	Calcium/calmodulin-dependent protein kinase type II subunit gamma OS=Homo sapiens OX=9606 GN=CAMK2G PE=1 SV=4
Q16740	-1.516	0.139932	2078	9.76094e-06	6.43861e-06	ATP-dependent Clp protease proteolytic subunit, mitochondrial OS=Homo sapiens OX=9606 GN=CLPP PE=1 SV=1
Q8NE86	-1.72784	0.140242	2463	2.31006e-05	1.33697e-05	Calcium uniporter protein, mitochondrial OS=Homo sapiens OX=9606 GN=MCU PE=1 SV=1
P14625	1.11898	0.140417	265	0.00134136	0.00150096	Endoplasmin OS=Homo sapiens OX=9606 GN=HSP90B1 PE=1 SV=1
Q9UFN0	-1.83381	0.140978	2300	1.01599e-05	5.54032e-06	Protein NipSnap homolog 3A OS=Homo sapiens OX=9606 GN=NIPSNAP3A PE=1 SV=2
Q16762	-2.08153	0.141681	1065	3.53874e-06	1.70006e-06	Thiosulfate sulfurtransferase OS=Homo sapiens OX=9606 GN=TST PE=1 SV=4
O95202	2.97399	0.14173	1122	2.53237e-05	7.53123e-05	Mitochondrial proton/calcium exchanger protein OS=Homo sapiens OX=9606 GN=LETM1 PE=1 SV=1
Q8WU76	-1.67792	0.142246	1079	2.59128e-06	1.54434e-06	Sec1 family domain-containing protein 2 OS=Homo sapiens OX=9606 GN=SCFD2 PE=1 SV=2
P49792	2.03345	0.142607	270	3.16543e-06	6.43676e-06	E3 SUMO-protein ligase RanBP2 OS=Homo sapiens OX=9606 GN=RANBP2 PE=1 SV=2
P08865	1.07325	0.142629	150	0.000356591	0.00038271	40S ribosomal protein SA OS=Homo sapiens OX=9606 GN=RPSA PE=1 SV=4
Q12884	-1.59985	0.142654	1660	7.66387e-05	4.79037e-05	Prolyl endopeptidase FAP OS=Homo sapiens OX=9606 GN=FAP PE=1 SV=5
O94911	-2.28641	0.142887	3036	2.62623e-06	1.14863e-06	ATP-binding cassette sub-family A member 8 OS=Homo sapiens OX=9606 GN=ABCA8 PE=1 SV=3
O75569	1.1869	0.143118	192	1.00238e-05	1.18972e-05	Interferon-inducible double-stranded RNA-dependent protein kinase activator A OS=Homo sapiens OX=9606 GN=PRKRA PE=1 SV=1
Q04760	-1.48316	0.143273	1950	5.38291e-05	3.62936e-05	Lactoylglutathione lyase OS=Homo sapiens OX=9606 GN=GLO1 PE=1 SV=4
P62841	1.2404	0.143356	1547	3.85118e-05	4.77701e-05	40S ribosomal protein S15 OS=Homo sapiens OX=9606 GN=RPS15 PE=1 SV=2
Q8IZ07	2.42815	0.143875	2193	2.43023e-06	5.90096e-06	Ankyrin repeat domain-containing protein 13A OS=Homo sapiens OX=9606 GN=ANKRD13A PE=1 SV=3
P02786	1.8943	0.143886	1685	2.96588e-05	5.61828e-05	Transferrin receptor protein 1 OS=Homo sapiens OX=9606 GN=TFRC PE=1 SV=2
P42566	1.29768	0.144309	1905	6.81712e-06	8.84642e-06	Epidermal growth factor receptor substrate 15 OS=Homo sapiens OX=9606 GN=EPS15 PE=1 SV=2
P23284	1.2757	0.144372	2521	0.00138394	0.0017655	Peptidyl-prolyl cis-trans isomerase B OS=Homo sapiens OX=9606 GN=PPIB PE=1 SV=2
O75886	1.49693	0.144374	2052	2.01077e-05	3.00998e-05	Signal transducing adapter molecule 2 OS=Homo sapiens OX=9606 GN=STAM2 PE=1 SV=1
P11172	-1.47217	0.144467	720	5.23569e-06	3.55645e-06	Uridine 5'-monophosphate synthase OS=Homo sapiens OX=9606 GN=UMPS PE=1 SV=1
Q9UEW8	-1.73422	0.144689	1273	6.6978e-06	3.86214e-06	STE20/SPS1-related proline-alanine-rich protein kinase OS=Homo sapiens OX=9606 GN=STK39 PE=1 SV=3
P20290	-1.26317	0.144696	788	1.28473e-05	1.01707e-05	Transcription factor BTF3 OS=Homo sapiens OX=9606 GN=BTF3 PE=1 SV=1
Q92520	-1.61808	0.144838	1513	9.16142e-06	5.66189e-06	Protein FAM3C OS=Homo sapiens OX=9606 GN=FAM3C PE=1 SV=1
Q9Y5K8	-2.72735	0.144908	924	4.79983e-06	1.75989e-06	V-type proton ATPase subunit D OS=Homo sapiens OX=9606 GN=ATP6V1D PE=1 SV=1
O96005	-2.0761	0.145067	973	5.74849e-06	2.76889e-06	Cleft lip and palate transmembrane protein 1 OS=Homo sapiens OX=9606 GN=CLPTM1 PE=1 SV=1
Q13263	1.28543	0.145926	629	6.1068e-05	7.84989e-05	Transcription intermediary factor 1-beta OS=Homo sapiens OX=9606 GN=TRIM28 PE=1 SV=5
Q9Y6Y8	2.06417	0.145966	609	7.8665e-06	1.62378e-05	SEC23-interacting protein OS=Homo sapiens OX=9606 GN=SEC23IP PE=1 SV=1
Q96CW1	1.25745	0.145998	2692	5.23517e-05	6.58299e-05	AP-2 complex subunit mu OS=Homo sapiens OX=9606 GN=AP2M1 PE=1 SV=2
O94905	-1.5081	0.14603	1480	3.08283e-05	2.04419e-05	Erlin-2 OS=Homo sapiens OX=9606 GN=ERLIN2 PE=1 SV=1
O76031	2.56931	0.146099	1199	7.72105e-07	1.98378e-06	ATP-dependent Clp protease ATP-binding subunit clpX-like, mitochondrial OS=Homo sapiens OX=9606 GN=CLPX PE=1 SV=2
O15126	-1.37419	0.146367	1508	7.71877e-06	5.61694e-06	Secretory carrier-associated membrane protein 1 OS=Homo sapiens OX=9606 GN=SCAMP1 PE=1 SV=2
Q96RQ1	-2.00423	0.146572	1182	4.23353e-06	2.1123e-06	Endoplasmic reticulum-Golgi intermediate compartment protein 2 OS=Homo sapiens OX=9606 GN=ERGIC2 PE=1 SV=2
Q9Y570	1.51467	0.146963	1531	6.10928e-06	9.25353e-06	Protein phosphatase methylesterase 1 OS=Homo sapiens OX=9606 GN=PPME1 PE=1 SV=3
Q15404	1.19379	0.147461	2693	4.90382e-05	5.85412e-05	Ras suppressor protein 1 OS=Homo sapiens OX=9606 GN=RSU1 PE=1 SV=3
O15118	1.36578	0.147575	810	1.42106e-05	1.94085e-05	NPC intracellular cholesterol transporter 1 OS=Homo sapiens OX=9606 GN=NPC1 PE=1 SV=2
Q13523	-1.89803	0.147921	690	3.32972e-06	1.7543e-06	Serine/threonine-protein kinase PRP4 homolog OS=Homo sapiens OX=9606 GN=PRPF4B PE=1 SV=3
O14907	1.12682	0.14839	2249	1.87887e-05	2.11716e-05	Tax1-binding protein 3 OS=Homo sapiens OX=9606 GN=TAX1BP3 PE=1 SV=2
P06132	-2.48085	0.149296	703	3.47863e-06	1.40219e-06	Uroporphyrinogen decarboxylase OS=Homo sapiens OX=9606 GN=UROD PE=1 SV=2
Q15102	-2.69799	0.149557	2945	6.98764e-06	2.58994e-06	Platelet-activating factor acetylhydrolase IB subunit alpha1 OS=Homo sapiens OX=9606 GN=PAFAH1B3 PE=1 SV=1
Q96KG9	2.80963	0.149808	2491	2.23023e-06	6.26614e-06	N-terminal kinase-like protein OS=Homo sapiens OX=9606 GN=SCYL1 PE=1 SV=1
Q9H6X2	-2.92938	0.149983	3081	3.12885e-06	1.06809e-06	Anthrax toxin receptor 1 OS=Homo sapiens OX=9606 GN=ANTXR1 PE=1 SV=2
Q9GZZ1	1.81125	0.150117	2861	4.11403e-06	7.45154e-06	N-alpha-acetyltransferase 50 OS=Homo sapiens OX=9606 GN=NAA50 PE=1 SV=1
Q66K14	-1.57602	0.150134	1299	2.9443e-06	1.86818e-06	TBC1 domain family member 9B OS=Homo sapiens OX=9606 GN=TBC1D9B PE=1 SV=3
O14980	-1.60724	0.150205	878	6.62578e-05	4.12246e-05	Exportin-1 OS=Homo sapiens OX=9606 GN=XPO1 PE=1 SV=1
O00469	1.81498	0.150976	1234	2.39368e-05	4.34449e-05	Procollagen-lysine,2-oxoglutarate 5-dioxygenase 2 OS=Homo sapiens OX=9606 GN=PLOD2 PE=1 SV=2
P32856	-1.6716	0.151173	3129	1.4048e-06	8.40391e-07	Syntaxin-2 OS=Homo sapiens OX=9606 GN=STX2 PE=1 SV=3
P30837	-1.35444	0.151207	1111	2.40064e-05	1.77242e-05	Aldehyde dehydrogenase X, mitochondrial OS=Homo sapiens OX=9606 GN=ALDH1B1 PE=1 SV=3
O14579	1.29351	0.151602	1815	4.57429e-05	5.9169e-05	Coatomer subunit epsilon OS=Homo sapiens OX=9606 GN=COPE PE=1 SV=3
O43837	1.91433	0.151887	200	5.39631e-06	1.03303e-05	Isocitrate dehydrogenase [NAD] subunit beta, mitochondrial OS=Homo sapiens OX=9606 GN=IDH3B PE=1 SV=2
Q15654	-1.26735	0.152499	3144	6.74408e-06	5.32142e-06	Thyroid receptor-interacting protein 6 OS=Homo sapiens OX=9606 GN=TRIP6 PE=1 SV=3
Q9NY33	-1.85039	0.153107	2443	2.96052e-05	1.59994e-05	Dipeptidyl peptidase 3 OS=Homo sapiens OX=9606 GN=DPP3 PE=1 SV=2
Q5SW79	1.2236	0.153138	1610	3.83401e-06	4.6913e-06	Centrosomal protein of 170 kDa OS=Homo sapiens OX=9606 GN=CEP170 PE=1 SV=1
P16435	1.28399	0.153159	2546	1.79228e-05	2.30128e-05	NADPH--cytochrome P450 reductase OS=Homo sapiens OX=9606 GN=POR PE=1 SV=2
Q9P2R3	-1.84725	0.153179	1484	8.304e-06	4.49532e-06	Rabankyrin-5 OS=Homo sapiens OX=9606 GN=ANKFY1 PE=1 SV=2
P07108	-2.99442	0.154083	193	0.000133695	4.4648e-05	Acyl-CoA-binding protein OS=Homo sapiens OX=9606 GN=DBI PE=1 SV=2
O95881	1.14733	0.154091	1039	2.71348e-05	3.11325e-05	Thioredoxin domain-containing protein 12 OS=Homo sapiens OX=9606 GN=TXNDC12 PE=1 SV=1
Q9UBI1	-2.74934	0.154188	2340	3.67041e-06	1.33501e-06	COMM domain-containing protein 3 OS=Homo sapiens OX=9606 GN=COMMD3 PE=1 SV=1
Q6PCB7	-1.97393	0.154242	233	3.18472e-06	1.61339e-06	Long-chain fatty acid transport protein 1 OS=Homo sapiens OX=9606 GN=SLC27A1 PE=1 SV=1
Q96PK6	-1.65535	0.154431	2844	9.07122e-06	5.47995e-06	RNA-binding protein 14 OS=Homo sapiens OX=9606 GN=RBM14 PE=1 SV=2
O95302	-1.29939	0.15446	1115	0.000432777	0.00033306	Peptidyl-prolyl cis-trans isomerase FKBP9 OS=Homo sapiens OX=9606 GN=FKBP9 PE=1 SV=2
P61221	1.32989	0.155462	2155	3.19206e-05	4.2451e-05	ATP-binding cassette sub-family E member 1 OS=Homo sapiens OX=9606 GN=ABCE1 PE=1 SV=1
Q9UBF2	-1.70161	0.155503	273	6.7768e-06	3.98257e-06	Coatomer subunit gamma-2 OS=Homo sapiens OX=9606 GN=COPG2 PE=1 SV=1
Q99541	1.4161	0.15558	2156	2.23755e-05	3.16858e-05	Perilipin-2 OS=Homo sapiens OX=9606 GN=PLIN2 PE=1 SV=2
Q15006	1.57039	0.155586	1958	8.04035e-06	1.26265e-05	ER membrane protein complex subunit 2 OS=Homo sapiens OX=9606 GN=EMC2 PE=1 SV=1
P40763	1.2604	0.155613	2410	2.03022e-05	2.5589e-05	Signal transducer and activator of transcription 3 OS=Homo sapiens OX=9606 GN=STAT3 PE=1 SV=2
Q5HYK7	-1.89923	0.155735	2360	4.02601e-06	2.11982e-06	SH3 domain-containing protein 19 OS=Homo sapiens OX=9606 GN=SH3D19 PE=1 SV=2
Q9Y4W6	-1.95756	0.155939	2364	7.46255e-06	3.81217e-06	AFG3-like protein 2 OS=Homo sapiens OX=9606 GN=AFG3L2 PE=1 SV=2
Q9Y5S9	1.51179	0.156468	1726	6.4018e-06	9.67816e-06	RNA-binding protein 8A OS=Homo sapiens OX=9606 GN=RBM8A PE=1 SV=1
P21283	-2.13135	0.156615	688	8.36196e-06	3.92331e-06	V-type proton ATPase subunit C 1 OS=Homo sapiens OX=9606 GN=ATP6V1C1 PE=1 SV=4
O43491	1.4961	0.156888	146	3.2602e-05	4.8776e-05	Band 4.1-like protein 2 OS=Homo sapiens OX=9606 GN=EPB41L2 PE=1 SV=1
O96019	1.68642	0.156979	1552	2.51741e-06	4.24542e-06	Actin-like protein 6A OS=Homo sapiens OX=9606 GN=ACTL6A PE=1 SV=1
P78527	-1.22501	0.157422	1212	0.000235784	0.000192475	DNA-dependent protein kinase catalytic subunit OS=Homo sapiens OX=9606 GN=PRKDC PE=1 SV=3
P12268	1.67317	0.157802	2800	3.89362e-05	6.5147e-05	Inosine-5'-monophosphate dehydrogenase 2 OS=Homo sapiens OX=9606 GN=IMPDH2 PE=1 SV=2
Q4KMQ2	2.02264	0.158328	1837	5.48317e-06	1.10905e-05	Anoctamin-6 OS=Homo sapiens OX=9606 GN=ANO6 PE=1 SV=2
Q01813	1.44678	0.158473	1923	8.01617e-05	0.000115976	ATP-dependent 6-phosphofructokinase, platelet type OS=Homo sapiens OX=9606 GN=PFKP PE=1 SV=2
Q8NFQ8	1.68198	0.159095	299	4.16935e-06	7.01277e-06	Torsin-1A-interacting protein 2 OS=Homo sapiens OX=9606 GN=TOR1AIP2 PE=1 SV=1
P11498	1.56745	0.159117	1082	9.22278e-07	1.44563e-06	Pyruvate carboxylase, mitochondrial OS=Homo sapiens OX=9606 GN=PC PE=1 SV=2
O94919	-1.32291	0.159123	832	9.24044e-06	6.98492e-06	Endonuclease domain-containing 1 protein OS=Homo sapiens OX=9606 GN=ENDOD1 PE=1 SV=2
Q92621	-2.13552	0.159293	1842	6.64622e-06	3.11222e-06	Nuclear pore complex protein Nup205 OS=Homo sapiens OX=9606 GN=NUP205 PE=1 SV=3
O43324	1.32605	0.159538	1880	4.70808e-06	6.24314e-06	Eukaryotic translation elongation factor 1 epsilon-1 OS=Homo sapiens OX=9606 GN=EEF1E1 PE=1 SV=1
P40227	1.20315	0.15988	1926	0.000136729	0.000164506	T-complex protein 1 subunit zeta OS=Homo sapiens OX=9606 GN=CCT6A PE=1 SV=3
Q9GZT4	-2.03935	0.160308	713	2.83666e-06	1.39096e-06	Serine racemase OS=Homo sapiens OX=9606 GN=SRR PE=1 SV=1
O75947	-1.26009	0.16064	1141	5.1813e-05	4.11185e-05	ATP synthase subunit d, mitochondrial OS=Homo sapiens OX=9606 GN=ATP5PD PE=1 SV=3
Q9UBQ5	1.33719	0.160773	2180	1.58514e-05	2.11963e-05	Eukaryotic translation initiation factor 3 subunit K OS=Homo sapiens OX=9606 GN=EIF3K PE=1 SV=1
Q9Y2R9	2.76027	0.160803	1733	1.72503e-06	4.76155e-06	28S ribosomal protein S7, mitochondrial OS=Homo sapiens OX=9606 GN=MRPS7 PE=1 SV=2
P20933	2.04333	0.161698	3023	7.83484e-07	1.60092e-06	N(4)-(beta-N-acetylglucosaminyl)-L-asparaginase OS=Homo sapiens OX=9606 GN=AGA PE=1 SV=2
Q9P0J0	1.38476	0.161824	433	8.6164e-06	1.19316e-05	NADH dehydrogenase [ubiquinone] 1 alpha subcomplex subunit 13 OS=Homo sapiens OX=9606 GN=NDUFA13 PE=1 SV=3
O95782	1.21959	0.162655	1563	0.000144635	0.000176395	AP-2 complex subunit alpha-1 OS=Homo sapiens OX=9606 GN=AP2A1 PE=1 SV=3
O95831	1.72357	0.162729	503	1.73344e-05	2.98771e-05	Apoptosis-inducing factor 1, mitochondrial OS=Homo sapiens OX=9606 GN=AIFM1 PE=1 SV=1
P51148	1.38231	0.16274	1011	2.82906e-05	3.91064e-05	Ras-related protein Rab-5C OS=Homo sapiens OX=9606 GN=RAB5C PE=1 SV=2
Q96P70	-2.5953	0.163557	332	1.3209e-05	5.0896e-06	Importin-9 OS=Homo sapiens OX=9606 GN=IPO9 PE=1 SV=3
O15031	-2.15952	0.164325	2175	2.47337e-05	1.14533e-05	Plexin-B2 OS=Homo sapiens OX=9606 GN=PLXNB2 PE=1 SV=3
P02511	1.63802	0.16461	2695	0.000188887	0.000309402	Alpha-crystallin B chain OS=Homo sapiens OX=9606 GN=CRYAB PE=1 SV=2
Q7Z2W4	2.59141	0.164611	1494	4.40087e-06	1.14045e-05	Zinc finger CCCH-type antiviral protein 1 OS=Homo sapiens OX=9606 GN=ZC3HAV1 PE=1 SV=3
O15127	1.3851	0.164694	1964	6.49639e-06	8.99815e-06	Secretory carrier-associated membrane protein 2 OS=Homo sapiens OX=9606 GN=SCAMP2 PE=1 SV=2
O75533	-1.14369	0.164968	757	4.05809e-05	3.54825e-05	Splicing factor 3B subunit 1 OS=Homo sapiens OX=9606 GN=SF3B1 PE=1 SV=3
O75367	-1.23637	0.165291	771	4.89994e-05	3.96317e-05	Core histone macro-H2A.1 OS=Homo sapiens OX=9606 GN=MACROH2A1 PE=1 SV=4
P21399	-1.78006	0.165654	425	1.57886e-05	8.86974e-06	Cytoplasmic aconitate hydratase OS=Homo sapiens OX=9606 GN=ACO1 PE=1 SV=3
Q9HAV7	1.34055	0.165705	333	1.38451e-05	1.856e-05	GrpE protein homolog 1, mitochondrial OS=Homo sapiens OX=9606 GN=GRPEL1 PE=1 SV=2
Q9Y5M8	1.40076	0.16586	517	4.45302e-05	6.23759e-05	Signal recognition particle receptor subunit beta OS=Homo sapiens OX=9606 GN=SRPRB PE=1 SV=3
Q9H3K6	-1.61245	0.165871	2061	4.34752e-06	2.69622e-06	BolA-like protein 2 OS=Homo sapiens OX=9606 GN=BOLA2 PE=1 SV=1
Q96CX2	-1.29319	0.165995	1145	2.47937e-05	1.91724e-05	BTB/POZ domain-containing protein KCTD12 OS=Homo sapiens OX=9606 GN=KCTD12 PE=1 SV=1
P06748	1.40127	0.166098	2789	0.000240809	0.000337439	Nucleophosmin OS=Homo sapiens OX=9606 GN=NPM1 PE=1 SV=2
P09543	1.45982	0.16721	2419	3.28699e-05	4.79842e-05	2',3'-cyclic-nucleotide 3'-phosphodiesterase OS=Homo sapiens OX=9606 GN=CNP PE=1 SV=2
O00299	-1.64664	0.167233	2529	0.000233834	0.000142006	Chloride intracellular channel protein 1 OS=Homo sapiens OX=9606 GN=CLIC1 PE=1 SV=4
Q9Y4F1	-1.69678	0.167314	2734	1.52114e-05	8.96491e-06	FERM, ARHGEF and pleckstrin domain-containing protein 1 OS=Homo sapiens OX=9606 GN=FARP1 PE=1 SV=1
Q9Y2D5	-1.28369	0.168044	263	9.35298e-05	7.286e-05	A-kinase anchor protein 2 OS=Homo sapiens OX=9606 GN=AKAP2 PE=1 SV=3
P30050	1.33899	0.168155	2821	0.00013254	0.00017747	60S ribosomal protein L12 OS=Homo sapiens OX=9606 GN=RPL12 PE=1 SV=1
P62917	-1.23763	0.168182	893	0.000161107	0.000130174	60S ribosomal protein L8 OS=Homo sapiens OX=9606 GN=RPL8 PE=1 SV=2
P10321	-1.82022	0.168321	2420	1.98125e-05	1.08847e-05	HLA class I histocompatibility antigen, C alpha chain OS=Homo sapiens OX=9606 GN=HLA-C PE=1 SV=3
Q9UKG1	-1.99131	0.168461	336	7.94708e-06	3.99089e-06	DCC-interacting protein 13-alpha OS=Homo sapiens OX=9606 GN=APPL1 PE=1 SV=1
P61758	-1.23671	0.168548	2738	1.60035e-05	1.29403e-05	Prefoldin subunit 3 OS=Homo sapiens OX=9606 GN=VBP1 PE=1 SV=4
Q9BZQ8	-1.29732	0.168675	1577	7.61401e-05	5.86901e-05	Protein Niban 1 OS=Homo sapiens OX=9606 GN=NIBAN1 PE=1 SV=1
P50991	1.14626	0.168692	2022	0.000134196	0.000153824	T-complex protein 1 subunit delta OS=Homo sapiens OX=9606 GN=CCT4 PE=1 SV=4
Q13011	1.21425	0.168727	1136	4.71746e-05	5.72816e-05	Delta(3,5)-Delta(2,4)-dienoyl-CoA isomerase, mitochondrial OS=Homo sapiens OX=9606 GN=ECH1 PE=1 SV=2
P06730	1.32081	0.168883	1275	1.29827e-05	1.71477e-05	Eukaryotic translation initiation factor 4E OS=Homo sapiens OX=9606 GN=EIF4E PE=1 SV=2
O15533	-1.86495	0.169061	462	3.97056e-06	2.12905e-06	Tapasin OS=Homo sapiens OX=9606 GN=TAPBP PE=1 SV=1
O00461	1.96117	0.169108	1862	5.02722e-06	9.85926e-06	Golgi integral membrane protein 4 OS=Homo sapiens OX=9606 GN=GOLIM4 PE=1 SV=1
Q9H2H8	-1.28668	0.169138	2086	4.00511e-06	3.11275e-06	Peptidyl-prolyl cis-trans isomerase-like 3 OS=Homo sapiens OX=9606 GN=PPIL3 PE=1 SV=1
Q99584	1.82786	0.169469	920	3.59233e-05	6.56626e-05	Protein S100-A13 OS=Homo sapiens OX=9606 GN=S100A13 PE=1 SV=1
P18754	1.60339	0.169509	441	2.47534e-06	3.96892e-06	Regulator of chromosome condensation OS=Homo sapiens OX=9606 GN=RCC1 PE=1 SV=1
Q07020	-1.43735	0.169531	2303	0.00107864	0.00075044	60S ribosomal protein L18 OS=Homo sapiens OX=9606 GN=RPL18 PE=1 SV=2
Q7LG56	-1.96684	0.169613	2595	1.84566e-06	9.38386e-07	Ribonucleoside-diphosphate reductase subunit M2 B OS=Homo sapiens OX=9606 GN=RRM2B PE=1 SV=1
P51610	-2.45041	0.169998	1344	3.72745e-06	1.52116e-06	Host cell factor 1 OS=Homo sapiens OX=9606 GN=HCFC1 PE=1 SV=2
P80723	1.48343	0.170311	12	9.752e-05	0.000144664	Brain acid soluble protein 1 OS=Homo sapiens OX=9606 GN=BASP1 PE=1 SV=2
P24534	1.22107	0.170372	1238	0.000118419	0.000144598	Elongation factor 1-beta OS=Homo sapiens OX=9606 GN=EEF1B2 PE=1 SV=3
P30049	1.51641	0.170439	1276	1.92791e-05	2.9235e-05	ATP synthase subunit delta, mitochondrial OS=Homo sapiens OX=9606 GN=ATP5F1D PE=1 SV=2
O95479	1.33123	0.17045	906	1.69639e-05	2.25829e-05	GDH/6PGL endoplasmic bifunctional protein OS=Homo sapiens OX=9606 GN=H6PD PE=1 SV=2
Q9Y3A6	1.51503	0.170506	1064	9.48792e-06	1.43745e-05	Transmembrane emp24 domain-containing protein 5 OS=Homo sapiens OX=9606 GN=TMED5 PE=1 SV=1
Q9BTT0	-1.84817	0.170882	935	8.03941e-06	4.34993e-06	Acidic leucine-rich nuclear phosphoprotein 32 family member E OS=Homo sapiens OX=9606 GN=ANP32E PE=1 SV=1
O00487	1.31691	0.171124	196	2.88586e-05	3.80041e-05	26S proteasome non-ATPase regulatory subunit 14 OS=Homo sapiens OX=9606 GN=PSMD14 PE=1 SV=1
O75083	1.34828	0.171851	9	0.000230564	0.000310864	WD repeat-containing protein 1 OS=Homo sapiens OX=9606 GN=WDR1 PE=1 SV=4
Q9Y2W1	2.29044	0.171868	2434	9.52435e-06	2.1815e-05	Thyroid hormone receptor-associated protein 3 OS=Homo sapiens OX=9606 GN=THRAP3 PE=1 SV=2
Q9BQ69	-1.45764	0.171886	1189	2.81015e-06	1.92787e-06	ADP-ribose glycohydrolase MACROD1 OS=Homo sapiens OX=9606 GN=MACROD1 PE=1 SV=2
Q8WTS6	1.47566	0.171981	2657	4.76959e-06	7.03828e-06	Histone-lysine N-methyltransferase SETD7 OS=Homo sapiens OX=9606 GN=SETD7 PE=1 SV=1
Q6ZXV5	1.31052	0.172213	2239	5.36441e-06	7.03018e-06	Protein O-mannosyl-transferase TMTC3 OS=Homo sapiens OX=9606 GN=TMTC3 PE=1 SV=2
Q9Y3A3	1.2935	0.17227	837	4.19149e-06	5.42169e-06	MOB-like protein phocein OS=Homo sapiens OX=9606 GN=MOB4 PE=1 SV=1
P04792	1.26259	0.17291	2149	0.000380639	0.000480592	Heat shock protein beta-1 OS=Homo sapiens OX=9606 GN=HSPB1 PE=1 SV=2
P55039	-2.00134	0.173487	1420	3.04488e-06	1.52142e-06	Developmentally-regulated GTP-binding protein 2 OS=Homo sapiens OX=9606 GN=DRG2 PE=1 SV=1
Q8WWM9	-1.3208	0.173716	2735	1.53629e-05	1.16315e-05	Cytoglobin OS=Homo sapiens OX=9606 GN=CYGB PE=1 SV=1
P62495	1.3503	0.173793	2281	4.20851e-05	5.68273e-05	Eukaryotic peptide chain release factor subunit 1 OS=Homo sapiens OX=9606 GN=ETF1 PE=1 SV=3
Q96KA5	-1.73744	0.173906	427	1.30179e-05	7.49257e-06	Cleft lip and palate transmembrane protein 1-like protein OS=Homo sapiens OX=9606 GN=CLPTM1L PE=1 SV=1
O15155	1.72944	0.174191	701	3.42261e-06	5.91922e-06	BET1 homolog OS=Homo sapiens OX=9606 GN=BET1 PE=1 SV=1
Q16881	1.10187	0.174453	1221	0.000180521	0.000198911	Thioredoxin reductase 1, cytoplasmic OS=Homo sapiens OX=9606 GN=TXNRD1 PE=1 SV=3
O00116	-1.37322	0.174718	2038	3.65322e-05	2.66033e-05	Alkyldihydroxyacetonephosphate synthase, peroxisomal OS=Homo sapiens OX=9606 GN=AGPS PE=1 SV=1
P49591	1.14855	0.175752	388	0.000121649	0.000139719	Serine--tRNA ligase, cytoplasmic OS=Homo sapiens OX=9606 GN=SARS1 PE=1 SV=3
Q00587	-1.66211	0.176354	1757	1.04149e-05	6.26606e-06	Cdc42 effector protein 1 OS=Homo sapiens OX=9606 GN=CDC42EP1 PE=1 SV=1
Q92878	-1.51831	0.176434	2006	5.38742e-06	3.54829e-06	DNA repair protein RAD50 OS=Homo sapiens OX=9606 GN=RAD50 PE=1 SV=1
P55809	-1.64308	0.176592	1906	8.36679e-06	5.09212e-06	Succinyl-CoA:3-ketoacid coenzyme A transferase 1, mitochondrial OS=Homo sapiens OX=9606 GN=OXCT1 PE=1 SV=1
Q567U6	1.27059	0.176957	2641	3.37876e-06	4.29301e-06	Coiled-coil domain-containing protein 93 OS=Homo sapiens OX=9606 GN=CCDC93 PE=1 SV=2
Q10588	-1.87147	0.177768	226	1.73777e-05	9.28558e-06	ADP-ribosyl cyclase/cyclic ADP-ribose hydrolase 2 OS=Homo sapiens OX=9606 GN=BST1 PE=1 SV=2
P52294	-2.66675	0.177848	1592	3.77726e-06	1.41643e-06	Importin subunit alpha-5 OS=Homo sapiens OX=9606 GN=KPNA1 PE=1 SV=3
Q9C0E8	-1.46079	0.177988	1614	1.08066e-05	7.39778e-06	Endoplasmic reticulum junction formation protein lunapark OS=Homo sapiens OX=9606 GN=LNPK PE=1 SV=2
P50395	1.30465	0.178853	1216	0.000203489	0.000265483	Rab GDP dissociation inhibitor beta OS=Homo sapiens OX=9606 GN=GDI2 PE=1 SV=2
P55145	1.16022	0.178984	2168	9.89194e-05	0.000114768	Mesencephalic astrocyte-derived neurotrophic factor OS=Homo sapiens OX=9606 GN=MANF PE=1 SV=3
Q8IWA5	-1.55037	0.179106	3034	4.90655e-06	3.16475e-06	Choline transporter-like protein 2 OS=Homo sapiens OX=9606 GN=SLC44A2 PE=1 SV=3
Q8TEA8	-1.49051	0.179241	1961	1.69011e-05	1.13391e-05	D-aminoacyl-tRNA deacylase 1 OS=Homo sapiens OX=9606 GN=DTD1 PE=1 SV=2
P05141	-1.11641	0.179483	16	6.76339e-05	6.05818e-05	ADP/ATP translocase 2 OS=Homo sapiens OX=9606 GN=SLC25A5 PE=1 SV=7
P08237	1.37877	0.179499	275	5.96483e-06	8.22411e-06	ATP-dependent 6-phosphofructokinase, muscle type OS=Homo sapiens OX=9606 GN=PFKM PE=1 SV=2
P24539	1.5207	0.180048	2555	4.10339e-05	6.24003e-05	ATP synthase F(0) complex subunit B1, mitochondrial OS=Homo sapiens OX=9606 GN=ATP5PB PE=1 SV=2
Q9HD33	-2.59405	0.180074	2221	5.39646e-06	2.08032e-06	39S ribosomal protein L47, mitochondrial OS=Homo sapiens OX=9606 GN=MRPL47 PE=1 SV=2
P52907	1.1482	0.180078	24	9.44198e-05	0.000108413	F-actin-capping protein subunit alpha-1 OS=Homo sapiens OX=9606 GN=CAPZA1 PE=1 SV=3
P55036	1.16879	0.180916	2000	2.33415e-05	2.72814e-05	26S proteasome non-ATPase regulatory subunit 4 OS=Homo sapiens OX=9606 GN=PSMD4 PE=1 SV=1
Q6P587	-1.31916	0.181603	2190	6.99809e-06	5.30497e-06	Acylpyruvase FAHD1, mitochondrial OS=Homo sapiens OX=9606 GN=FAHD1 PE=1 SV=2
P07858	1.19621	0.181646	141	0.00041779	0.000499765	Cathepsin B OS=Homo sapiens OX=9606 GN=CTSB PE=1 SV=3
O75718	-1.13333	0.181692	2402	6.47626e-05	5.71436e-05	Cartilage-associated protein OS=Homo sapiens OX=9606 GN=CRTAP PE=1 SV=1
P35658	2.45059	0.181925	2630	7.6459e-07	1.8737e-06	Nuclear pore complex protein Nup214 OS=Homo sapiens OX=9606 GN=NUP214 PE=1 SV=2
O60613	2.06555	0.182001	1293	2.04592e-06	4.22596e-06	Selenoprotein F OS=Homo sapiens OX=9606 GN=SELENOF PE=1 SV=4
Q13586	1.64416	0.182392	2430	5.82823e-06	9.58255e-06	Stromal interaction molecule 1 OS=Homo sapiens OX=9606 GN=STIM1 PE=1 SV=3
P35613	1.54614	0.182538	1374	5.73686e-05	8.86998e-05	Basigin OS=Homo sapiens OX=9606 GN=BSG PE=1 SV=2
P61353	1.15035	0.182626	2283	0.000160992	0.000185197	60S ribosomal protein L27 OS=Homo sapiens OX=9606 GN=RPL27 PE=1 SV=2
P62333	1.15986	0.183069	27	6.97838e-05	8.09396e-05	26S proteasome regulatory subunit 10B OS=Homo sapiens OX=9606 GN=PSMC6 PE=1 SV=1
Q14558	1.51512	0.183207	2895	1.84161e-06	2.79026e-06	Phosphoribosyl pyrophosphate synthase-associated protein 1 OS=Homo sapiens OX=9606 GN=PRPSAP1 PE=1 SV=2
Q9NUY8	-1.84468	0.183408	2464	3.26419e-06	1.76952e-06	TBC1 domain family member 23 OS=Homo sapiens OX=9606 GN=TBC1D23 PE=1 SV=3
Q9NZ01	1.35132	0.183531	827	2.05502e-05	2.77701e-05	Very-long-chain enoyl-CoA reductase OS=Homo sapiens OX=9606 GN=TECR PE=1 SV=1
P49902	-1.54947	0.183898	2073	7.00717e-06	4.52229e-06	Cytosolic purine 5'-nucleotidase OS=Homo sapiens OX=9606 GN=NT5C2 PE=1 SV=1
Q8IZP0	1.35626	0.184605	2900	3.31897e-06	4.50138e-06	Abl interactor 1 OS=Homo sapiens OX=9606 GN=ABI1 PE=1 SV=4
Q9Y6M1	1.63972	0.184746	1132	9.70619e-06	1.59155e-05	Insulin-like growth factor 2 mRNA-binding protein 2 OS=Homo sapiens OX=9606 GN=IGF2BP2 PE=1 SV=2
Q3ZCQ8	1.15869	0.185782	1053	7.40406e-06	8.579e-06	Mitochondrial import inner membrane translocase subunit TIM50 OS=Homo sapiens OX=9606 GN=TIMM50 PE=1 SV=2
P30533	2.20977	0.186109	2284	1.84407e-05	4.07496e-05	Alpha-2-macroglobulin receptor-associated protein OS=Homo sapiens OX=9606 GN=LRPAP1 PE=1 SV=1
P15880	1.14209	0.186132	2683	0.000232784	0.00026586	40S ribosomal protein S2 OS=Homo sapiens OX=9606 GN=RPS2 PE=1 SV=2
P28070	-1.18293	0.186286	2447	2.7098e-05	2.29076e-05	Proteasome subunit beta type-4 OS=Homo sapiens OX=9606 GN=PSMB4 PE=1 SV=4
Q13242	-1.40087	0.187246	2854	1.08186e-05	7.72281e-06	Serine/arginine-rich splicing factor 9 OS=Homo sapiens OX=9606 GN=SRSF9 PE=1 SV=1
P11234	-1.52158	0.187646	2368	5.41428e-06	3.55833e-06	Ras-related protein Ral-B OS=Homo sapiens OX=9606 GN=RALB PE=1 SV=1
P05198	1.502	0.187783	2274	7.10189e-05	0.00010667	Eukaryotic translation initiation factor 2 subunit 1 OS=Homo sapiens OX=9606 GN=EIF2S1 PE=1 SV=3
P61604	1.16283	0.187947	2707	0.000171969	0.00019997	10 kDa heat shock protein, mitochondrial OS=Homo sapiens OX=9606 GN=HSPE1 PE=1 SV=2
Q9Y333	1.80044	0.188547	535	3.07586e-06	5.53789e-06	U6 snRNA-associated Sm-like protein LSm2 OS=Homo sapiens OX=9606 GN=LSM2 PE=1 SV=1
P40855	-1.67623	0.188693	1303	1.60141e-06	9.55364e-07	Peroxisomal biogenesis factor 19 OS=Homo sapiens OX=9606 GN=PEX19 PE=1 SV=1
Q9UHD9	-2.30005	0.188717	1475	3.81695e-06	1.65951e-06	Ubiquilin-2 OS=Homo sapiens OX=9606 GN=UBQLN2 PE=1 SV=2
Q9H2U2	-1.64465	0.188735	183	2.90933e-05	1.76897e-05	Inorganic pyrophosphatase 2, mitochondrial OS=Homo sapiens OX=9606 GN=PPA2 PE=1 SV=2
Q9P000	-3.07072	0.188749	73	4.54199e-06	1.47913e-06	COMM domain-containing protein 9 OS=Homo sapiens OX=9606 GN=COMMD9 PE=1 SV=2
P53621	1.24798	0.188866	992	0.000212821	0.000265596	Coatomer subunit alpha OS=Homo sapiens OX=9606 GN=COPA PE=1 SV=2
P25705	1.41955	0.188901	1912	0.000394549	0.000560081	ATP synthase subunit alpha, mitochondrial OS=Homo sapiens OX=9606 GN=ATP5F1A PE=1 SV=1
O95140	2.12162	0.189106	2746	1.03146e-06	2.18837e-06	Mitofusin-2 OS=Homo sapiens OX=9606 GN=MFN2 PE=1 SV=3
P01889	1.47021	0.189381	41	6.08903e-06	8.95212e-06	HLA class I histocompatibility antigen, B alpha chain OS=Homo sapiens OX=9606 GN=HLA-B PE=1 SV=3
P02545	1.52007	0.189382	2009	0.00171245	0.00260305	Prelamin-A/C OS=Homo sapiens OX=9606 GN=LMNA PE=1 SV=1
P78371	1.25681	0.18939	482	0.000184869	0.000232344	T-complex protein 1 subunit beta OS=Homo sapiens OX=9606 GN=CCT2 PE=1 SV=4
P49721	-1.39802	0.189422	2582	4.21948e-05	3.01818e-05	Proteasome subunit beta type-2 OS=Homo sapiens OX=9606 GN=PSMB2 PE=1 SV=1
Q969V3	1.33051	0.189526	2785	3.84349e-05	5.11381e-05	Nicalin OS=Homo sapiens OX=9606 GN=NCLN PE=1 SV=2
Q6WCQ1	-1.65673	0.189567	1017	2.48725e-05	1.5013e-05	Myosin phosphatase Rho-interacting protein OS=Homo sapiens OX=9606 GN=MPRIP PE=1 SV=3
P05106	-3.15412	0.190024	2575	9.4178e-06	2.98587e-06	Integrin beta-3 OS=Homo sapiens OX=9606 GN=ITGB3 PE=1 SV=2
Q92552	-1.22585	0.190049	2092	4.02724e-06	3.28525e-06	28S ribosomal protein S27, mitochondrial OS=Homo sapiens OX=9606 GN=MRPS27 PE=1 SV=3
Q15436	1.15168	0.190179	624	8.85415e-05	0.000101971	Protein transport protein Sec23A OS=Homo sapiens OX=9606 GN=SEC23A PE=1 SV=2
Q15121	-1.67302	0.190639	186	8.99115e-05	5.37422e-05	Astrocytic phosphoprotein PEA-15 OS=Homo sapiens OX=9606 GN=PEA15 PE=1 SV=2
Q8TBC4	-1.52335	0.190966	2304	1.01483e-05	6.66182e-06	NEDD8-activating enzyme E1 catalytic subunit OS=Homo sapiens OX=9606 GN=UBA3 PE=1 SV=2
P28072	1.34898	0.190984	943	9.43803e-06	1.27317e-05	Proteasome subunit beta type-6 OS=Homo sapiens OX=9606 GN=PSMB6 PE=1 SV=4
P25325	-2.4581	0.191077	1282	4.37906e-06	1.78149e-06	3-mercaptopyruvate sulfurtransferase OS=Homo sapiens OX=9606 GN=MPST PE=1 SV=3
Q9UMS6	-1.5372	0.191247	2892	8.01971e-06	5.21708e-06	Synaptopodin-2 OS=Homo sapiens OX=9606 GN=SYNPO2 PE=1 SV=2
P17844	1.75867	0.19125	2269	3.9294e-05	6.91051e-05	Probable ATP-dependent RNA helicase DDX5 OS=Homo sapiens OX=9606 GN=DDX5 PE=1 SV=1
Q3SY69	-1.14537	0.191453	376	0.00016933	0.000147839	Mitochondrial 10-formyltetrahydrofolate dehydrogenase OS=Homo sapiens OX=9606 GN=ALDH1L2 PE=1 SV=2
O14933	-2.59505	0.192328	1847	9.80065e-06	3.77667e-06	Ubiquitin/ISG15-conjugating enzyme E2 L6 OS=Homo sapiens OX=9606 GN=UBE2L6 PE=1 SV=4
O00303	1.16034	0.192722	48	4.27363e-05	4.95888e-05	Eukaryotic translation initiation factor 3 subunit F OS=Homo sapiens OX=9606 GN=EIF3F PE=1 SV=1
Q6P2E9	-1.5842	0.192901	919	3.72875e-06	2.35372e-06	Enhancer of mRNA-decapping protein 4 OS=Homo sapiens OX=9606 GN=EDC4 PE=1 SV=1
Q8TBA6	2.17899	0.193071	223	1.19899e-06	2.6126e-06	Golgin subfamily A member 5 OS=Homo sapiens OX=9606 GN=GOLGA5 PE=1 SV=3
O75934	-1.35763	0.19363	2851	3.70497e-06	2.72899e-06	Pre-mRNA-splicing factor SPF27 OS=Homo sapiens OX=9606 GN=BCAS2 PE=1 SV=1
O15400	-1.38075	0.19399	1721	2.32125e-05	1.68116e-05	Syntaxin-7 OS=Homo sapiens OX=9606 GN=STX7 PE=1 SV=4
P38919	1.65326	0.193999	11	2.47315e-05	4.08876e-05	Eukaryotic initiation factor 4A-III OS=Homo sapiens OX=9606 GN=EIF4A3 PE=1 SV=4
Q96CT7	1.35597	0.194115	2576	6.03386e-06	8.18175e-06	Coiled-coil domain-containing protein 124 OS=Homo sapiens OX=9606 GN=CCDC124 PE=1 SV=1
P15586	1.12279	0.194387	894	4.65176e-05	5.22296e-05	N-acetylglucosamine-6-sulfatase OS=Homo sapiens OX=9606 GN=GNS PE=1 SV=3
P82673	-2.30252	0.194503	1983	4.42875e-06	1.92344e-06	28S ribosomal protein S35, mitochondrial OS=Homo sapiens OX=9606 GN=MRPS35 PE=1 SV=1
O43399	-1.12592	0.194517	1478	0.000131787	0.000117048	Tumor protein D54 OS=Homo sapiens OX=9606 GN=TPD52L2 PE=1 SV=2
Q8NCW5	-1.45938	0.194996	1963	1.34679e-05	9.22849e-06	NAD(P)H-hydrate epimerase OS=Homo sapiens OX=9606 GN=NAXE PE=1 SV=2
Q13137	-2.77606	0.195196	3106	2.36094e-06	8.50464e-07	Calcium-binding and coiled-coil domain-containing protein 2 OS=Homo sapiens OX=9606 GN=CALCOCO2 PE=1 SV=1
Q12905	1.39031	0.195386	154	7.04617e-05	9.79632e-05	Interleukin enhancer-binding factor 2 OS=Homo sapiens OX=9606 GN=ILF2 PE=1 SV=2
Q92530	1.34293	0.195537	1891	5.46822e-06	7.34345e-06	Proteasome inhibitor PI31 subunit OS=Homo sapiens OX=9606 GN=PSMF1 PE=1 SV=2
P62258	1.1531	0.195788	2786	0.000240287	0.000277075	14-3-3 protein epsilon OS=Homo sapiens OX=9606 GN=YWHAE PE=1 SV=1
P53701	1.73681	0.195867	101	3.62381e-06	6.29386e-06	Cytochrome c-type heme lyase OS=Homo sapiens OX=9606 GN=HCCS PE=1 SV=1
Q86X83	-1.70621	0.195885	1057	3.04914e-06	1.78708e-06	COMM domain-containing protein 2 OS=Homo sapiens OX=9606 GN=COMMD2 PE=1 SV=2
O00764	3.12651	0.195996	679	2.27149e-05	7.10183e-05	Pyridoxal kinase OS=Homo sapiens OX=9606 GN=PDXK PE=1 SV=1
Q96BW5	1.4993	0.195997	99	1.42514e-06	2.1367e-06	Phosphotriesterase-related protein OS=Homo sapiens OX=9606 GN=PTER PE=1 SV=1
P31930	1.52511	0.196236	1933	4.16107e-05	6.34611e-05	Cytochrome b-c1 complex subunit 1, mitochondrial OS=Homo sapiens OX=9606 GN=UQCRC1 PE=1 SV=3
Q8IXB1	-1.27236	0.196329	1473	1.13859e-05	8.94864e-06	DnaJ homolog subfamily C member 10 OS=Homo sapiens OX=9606 GN=DNAJC10 PE=1 SV=2
Q9UI12	-1.75766	0.196359	2372	1.15772e-05	6.58669e-06	V-type proton ATPase subunit H OS=Homo sapiens OX=9606 GN=ATP6V1H PE=1 SV=1
P48047	1.48832	0.196662	305	7.29073e-05	0.000108509	ATP synthase subunit O, mitochondrial OS=Homo sapiens OX=9606 GN=ATP5PO PE=1 SV=1
Q9NV70	-1.78852	0.197053	1442	4.08424e-06	2.28359e-06	Exocyst complex component 1 OS=Homo sapiens OX=9606 GN=EXOC1 PE=1 SV=4
Q9NVA2	1.79731	0.197354	754	3.59616e-05	6.46341e-05	Septin-11 OS=Homo sapiens OX=9606 GN=SEPTIN11 PE=1 SV=3
P16152	1.16217	0.197523	2689	0.000233444	0.000271302	Carbonyl reductase [NADPH] 1 OS=Homo sapiens OX=9606 GN=CBR1 PE=1 SV=3
Q96A65	-1.49709	0.197844	541	6.36327e-06	4.25042e-06	Exocyst complex component 4 OS=Homo sapiens OX=9606 GN=EXOC4 PE=1 SV=1
P08708	1.2201	0.197887	50	6.82455e-05	8.32666e-05	40S ribosomal protein S17 OS=Homo sapiens OX=9606 GN=RPS17 PE=1 SV=2
P10644	-1.26988	0.197976	2298	5.32099e-05	4.19016e-05	cAMP-dependent protein kinase type I-alpha regulatory subunit OS=Homo sapiens OX=9606 GN=PRKAR1A PE=1 SV=1
P45954	1.82123	0.198005	2623	5.63146e-07	1.02562e-06	Short/branched chain specific acyl-CoA dehydrogenase, mitochondrial OS=Homo sapiens OX=9606 GN=ACADSB PE=1 SV=1
Q96TA1	-1.30069	0.19823	1007	5.49505e-05	4.22471e-05	Protein Niban 2 OS=Homo sapiens OX=9606 GN=NIBAN2 PE=1 SV=3
Q9UM22	1.41687	0.198408	929	1.09772e-05	1.55532e-05	Mammalian ependymin-related protein 1 OS=Homo sapiens OX=9606 GN=EPDR1 PE=1 SV=2
Q12959	-1.34789	0.198421	1029	4.86841e-06	3.61188e-06	Disks large homolog 1 OS=Homo sapiens OX=9606 GN=DLG1 PE=1 SV=2
P60891	1.20765	0.199119	890	7.33509e-06	8.85826e-06	Ribose-phosphate pyrophosphokinase 1 OS=Homo sapiens OX=9606 GN=PRPS1 PE=1 SV=2
Q06830	1.20728	0.199143	2268	0.00035157	0.000424445	Peroxiredoxin-1 OS=Homo sapiens OX=9606 GN=PRDX1 PE=1 SV=1
P33176	1.24454	0.199326	623	6.93793e-05	8.63452e-05	Kinesin-1 heavy chain OS=Homo sapiens OX=9606 GN=KIF5B PE=1 SV=1
P32969	-1.13159	0.199424	1935	0.000149214	0.000131862	60S ribosomal protein L9 OS=Homo sapiens OX=9606 GN=RPL9 PE=1 SV=1
Q15477	-1.64924	0.199619	1294	3.71583e-06	2.25306e-06	Helicase SKI2W OS=Homo sapiens OX=9606 GN=SKIV2L PE=1 SV=3
Q9NUQ6	1.68172	0.19977	442	2.5403e-06	4.27208e-06	SPATS2-like protein OS=Homo sapiens OX=9606 GN=SPATS2L PE=1 SV=2
P04632	1.24764	0.200023	1583	4.93212e-05	6.15353e-05	Calpain small subunit 1 OS=Homo sapiens OX=9606 GN=CAPNS1 PE=1 SV=1
P54619	-1.63974	0.200299	657	1.23471e-05	7.52995e-06	5'-AMP-activated protein kinase subunit gamma-1 OS=Homo sapiens OX=9606 GN=PRKAG1 PE=1 SV=1
P37198	2.93194	0.200711	936	1.30645e-05	3.83045e-05	Nuclear pore glycoprotein p62 OS=Homo sapiens OX=9606 GN=NUP62 PE=1 SV=3
P13693	1.33006	0.200834	1827	5.36876e-05	7.14077e-05	Translationally-controlled tumor protein OS=Homo sapiens OX=9606 GN=TPT1 PE=1 SV=1
Q9UQ80	1.31646	0.200891	2538	6.21994e-05	8.18827e-05	Proliferation-associated protein 2G4 OS=Homo sapiens OX=9606 GN=PA2G4 PE=1 SV=3
O00231	1.14523	0.200928	303	8.74754e-05	0.00010018	26S proteasome non-ATPase regulatory subunit 11 OS=Homo sapiens OX=9606 GN=PSMD11 PE=1 SV=3
Q6YN16	1.76624	0.200966	1830	7.81709e-06	1.38069e-05	Hydroxysteroid dehydrogenase-like protein 2 OS=Homo sapiens OX=9606 GN=HSDL2 PE=1 SV=1
Q86W92	-1.5436	0.201079	2309	8.77168e-06	5.68262e-06	Liprin-beta-1 OS=Homo sapiens OX=9606 GN=PPFIBP1 PE=1 SV=2
P30048	-1.25681	0.201242	1004	0.000190819	0.000151828	Thioredoxin-dependent peroxide reductase, mitochondrial OS=Homo sapiens OX=9606 GN=PRDX3 PE=1 SV=3
Q15149	-1.1067	0.201936	0	0.0021397	0.00193341	Plectin OS=Homo sapiens OX=9606 GN=PLEC PE=1 SV=3
Q96SB3	-2.13233	0.202564	1615	5.15092e-06	2.41563e-06	Neurabin-2 OS=Homo sapiens OX=9606 GN=PPP1R9B PE=1 SV=3
O75312	-1.23138	0.202673	730	3.66942e-06	2.97991e-06	Zinc finger protein ZPR1 OS=Homo sapiens OX=9606 GN=ZPR1 PE=1 SV=1
Q9H6Z4	-2.83126	0.202738	1075	2.7964e-06	9.87689e-07	Ran-binding protein 3 OS=Homo sapiens OX=9606 GN=RANBP3 PE=1 SV=1
Q9HCC0	-1.4693	0.203003	2082	3.87956e-06	2.6404e-06	Methylcrotonoyl-CoA carboxylase beta chain, mitochondrial OS=Homo sapiens OX=9606 GN=MCCC2 PE=1 SV=1
Q9UJU6	-1.80548	0.203022	1941	0.000114135	6.32157e-05	Drebrin-like protein OS=Homo sapiens OX=9606 GN=DBNL PE=1 SV=1
Q8WXF7	-2.08597	0.203028	121	2.63532e-06	1.26335e-06	Atlastin-1 OS=Homo sapiens OX=9606 GN=ATL1 PE=1 SV=1
P51648	-2.266	0.203545	2237	5.30324e-05	2.34035e-05	Aldehyde dehydrogenase family 3 member A2 OS=Homo sapiens OX=9606 GN=ALDH3A2 PE=1 SV=1
O75663	-3.14775	0.203626	1169	1.19802e-05	3.80594e-06	TIP41-like protein OS=Homo sapiens OX=9606 GN=TIPRL PE=1 SV=2
P23219	1.47496	0.203751	1722	1.49081e-05	2.19889e-05	Prostaglandin G/H synthase 1 OS=Homo sapiens OX=9606 GN=PTGS1 PE=1 SV=2
Q86UP2	2.01062	0.20388	1669	0.000106982	0.000215099	Kinectin OS=Homo sapiens OX=9606 GN=KTN1 PE=1 SV=1
Q3LXA3	-1.50664	0.203932	2739	2.11465e-06	1.40356e-06	Triokinase/FMN cyclase OS=Homo sapiens OX=9606 GN=TKFC PE=1 SV=2
P07355	-2.09033	0.204339	2257	0.00176484	0.000844285	Annexin A2 OS=Homo sapiens OX=9606 GN=ANXA2 PE=1 SV=2
Q99757	-1.23127	0.204544	2571	1.04731e-05	8.50589e-06	Thioredoxin, mitochondrial OS=Homo sapiens OX=9606 GN=TXN2 PE=1 SV=2
P55263	-1.7193	0.20484	325	2.05918e-05	1.19769e-05	Adenosine kinase OS=Homo sapiens OX=9606 GN=ADK PE=1 SV=2
P46976	1.49256	0.205029	2591	4.34956e-06	6.49197e-06	Glycogenin-1 OS=Homo sapiens OX=9606 GN=GYG1 PE=1 SV=4
Q15758	-1.69877	0.205253	2708	9.52277e-05	5.60568e-05	Neutral amino acid transporter B(0) OS=Homo sapiens OX=9606 GN=SLC1A5 PE=1 SV=2
P30566	-1.73668	0.205983	351	9.65633e-06	5.56023e-06	Adenylosuccinate lyase OS=Homo sapiens OX=9606 GN=ADSL PE=1 SV=2
Q12846	-1.18099	0.20627	256	4.57547e-06	3.87427e-06	Syntaxin-4 OS=Homo sapiens OX=9606 GN=STX4 PE=1 SV=2
P57088	1.27769	0.206272	1971	1.61067e-05	2.05793e-05	Transmembrane protein 33 OS=Homo sapiens OX=9606 GN=TMEM33 PE=1 SV=2
Q15363	1.56988	0.20657	670	2.62598e-05	4.12247e-05	Transmembrane emp24 domain-containing protein 2 OS=Homo sapiens OX=9606 GN=TMED2 PE=1 SV=1
P23458	1.85636	0.206652	82	2.33221e-06	4.32941e-06	Tyrosine-protein kinase JAK1 OS=Homo sapiens OX=9606 GN=JAK1 PE=1 SV=2
Q9Y285	1.49103	0.206974	2553	1.80454e-05	2.69063e-05	Phenylalanine--tRNA ligase alpha subunit OS=Homo sapiens OX=9606 GN=FARSA PE=1 SV=3
P61421	1.38151	0.207532	307	2.0525e-05	2.83556e-05	V-type proton ATPase subunit d 1 OS=Homo sapiens OX=9606 GN=ATP6V0D1 PE=1 SV=1
O60610	-2.50669	0.207608	1351	9.35437e-06	3.73176e-06	Protein diaphanous homolog 1 OS=Homo sapiens OX=9606 GN=DIAPH1 PE=1 SV=2
Q02978	-1.28832	0.207776	188	3.0414e-05	2.36075e-05	Mitochondrial 2-oxoglutarate/malate carrier protein OS=Homo sapiens OX=9606 GN=SLC25A11 PE=1 SV=3
O95817	1.54205	0.207989	1250	2.64082e-05	4.07227e-05	BAG family molecular chaperone regulator 3 OS=Homo sapiens OX=9606 GN=BAG3 PE=1 SV=3
P49354	1.37745	0.208699	2567	3.81327e-06	5.25257e-06	Protein farnesyltransferase/geranylgeranyltransferase type-1 subunit alpha OS=Homo sapiens OX=9606 GN=FNTA PE=1 SV=1
Q9Y617	1.19748	0.208742	2397	0.000369378	0.000442321	Phosphoserine aminotransferase OS=Homo sapiens OX=9606 GN=PSAT1 PE=1 SV=2
Q13459	-1.87426	0.208843	2322	1.53877e-06	8.21001e-07	Unconventional myosin-IXb OS=Homo sapiens OX=9606 GN=MYO9B PE=1 SV=3
P35268	1.21113	0.209125	671	0.000119542	0.000144781	60S ribosomal protein L22 OS=Homo sapiens OX=9606 GN=RPL22 PE=1 SV=2
P49821	1.88875	0.209146	1486	1.21444e-05	2.29377e-05	NADH dehydrogenase [ubiquinone] flavoprotein 1, mitochondrial OS=Homo sapiens OX=9606 GN=NDUFV1 PE=1 SV=4
Q01518	1.27714	0.209538	615	0.000251897	0.000321706	Adenylyl cyclase-associated protein 1 OS=Homo sapiens OX=9606 GN=CAP1 PE=1 SV=5
Q6IAN0	-1.71984	0.209655	1176	3.13636e-05	1.82364e-05	Dehydrogenase/reductase SDR family member 7B OS=Homo sapiens OX=9606 GN=DHRS7B PE=1 SV=2
P13798	1.51278	0.209814	911	1.20775e-05	1.82707e-05	Acylamino-acid-releasing enzyme OS=Homo sapiens OX=9606 GN=APEH PE=1 SV=4
P62879	1.3554	0.209839	1931	2.43823e-05	3.30478e-05	Guanine nucleotide-binding protein G(I)/G(S)/G(T) subunit beta-2 OS=Homo sapiens OX=9606 GN=GNB2 PE=1 SV=3
P61019	1.25937	0.21001	290	5.34021e-05	6.7253e-05	Ras-related protein Rab-2A OS=Homo sapiens OX=9606 GN=RAB2A PE=1 SV=1
Q9P0K7	1.49239	0.210109	2549	1.83121e-05	2.73287e-05	Ankycorbin OS=Homo sapiens OX=9606 GN=RAI14 PE=1 SV=2
O75094	-1.88968	0.21034	304	1.53091e-05	8.10144e-06	Slit homolog 3 protein OS=Homo sapiens OX=9606 GN=SLIT3 PE=2 SV=3
O60832	1.41229	0.210566	1595	1.18488e-05	1.67339e-05	H/ACA ribonucleoprotein complex subunit DKC1 OS=Homo sapiens OX=9606 GN=DKC1 PE=1 SV=3
Q06323	-1.69386	0.210922	313	9.29078e-05	5.48497e-05	Proteasome activator complex subunit 1 OS=Homo sapiens OX=9606 GN=PSME1 PE=1 SV=1
Q14914	1.43889	0.211525	1142	2.45131e-05	3.52717e-05	Prostaglandin reductase 1 OS=Homo sapiens OX=9606 GN=PTGR1 PE=1 SV=2
P61619	2.83702	0.211924	1817	1.41904e-05	4.02584e-05	Protein transport protein Sec61 subunit alpha isoform 1 OS=Homo sapiens OX=9606 GN=SEC61A1 PE=1 SV=2
P30622	-1.85033	0.21256	1819	1.37582e-05	7.43552e-06	CAP-Gly domain-containing linker protein 1 OS=Homo sapiens OX=9606 GN=CLIP1 PE=1 SV=2
Q6NVY1	-1.63177	0.212848	417	1.30019e-05	7.96797e-06	3-hydroxyisobutyryl-CoA hydrolase, mitochondrial OS=Homo sapiens OX=9606 GN=HIBCH PE=1 SV=2
A2RRP1	-1.7538	0.213124	2351	5.60958e-06	3.19852e-06	Neuroblastoma-amplified sequence OS=Homo sapiens OX=9606 GN=NBAS PE=1 SV=2
Q02790	1.54123	0.213176	174	8.68214e-06	1.33811e-05	Peptidyl-prolyl cis-trans isomerase FKBP4 OS=Homo sapiens OX=9606 GN=FKBP4 PE=1 SV=3
P36542	1.46884	0.213193	521	5.6562e-05	8.30808e-05	ATP synthase subunit gamma, mitochondrial OS=Homo sapiens OX=9606 GN=ATP5F1C PE=1 SV=1
P15289	1.16054	0.21341	1280	7.46234e-06	8.66038e-06	Arylsulfatase A OS=Homo sapiens OX=9606 GN=ARSA PE=1 SV=3
Q9NR31	-1.16128	0.213845	164	4.21453e-05	3.62922e-05	GTP-binding protein SAR1a OS=Homo sapiens OX=9606 GN=SAR1A PE=1 SV=1
Q92905	1.29415	0.214	1716	7.82236e-06	1.01233e-05	COP9 signalosome complex subunit 5 OS=Homo sapiens OX=9606 GN=COPS5 PE=1 SV=4
P52788	-2.07727	0.214111	2308	6.14233e-06	2.95693e-06	Spermine synthase OS=Homo sapiens OX=9606 GN=SMS PE=1 SV=2
P49773	1.65409	0.21412	308	2.16459e-05	3.58042e-05	Histidine triad nucleotide-binding protein 1 OS=Homo sapiens OX=9606 GN=HINT1 PE=1 SV=2
Q16576	1.17412	0.214196	674	4.78271e-06	5.61547e-06	Histone-binding protein RBBP7 OS=Homo sapiens OX=9606 GN=RBBP7 PE=1 SV=1
P21291	-1.12862	0.214275	504	8.87179e-05	7.86076e-05	Cysteine and glycine-rich protein 1 OS=Homo sapiens OX=9606 GN=CSRP1 PE=1 SV=3
Q13505	-2.11191	0.21439	1638	5.73728e-06	2.71664e-06	Metaxin-1 OS=Homo sapiens OX=9606 GN=MTX1 PE=1 SV=3
O14562	2.62752	0.214617	2468	2.53659e-06	6.66494e-06	Ubiquitin domain-containing protein UBFD1 OS=Homo sapiens OX=9606 GN=UBFD1 PE=1 SV=2
contaminant_INT-STD1	1.65651	0.214638	2133	0.00329219	0.00545355	BSA
P26022	1.17956	0.215058	2539	3.68545e-05	4.34721e-05	Pentraxin-related protein PTX3 OS=Homo sapiens OX=9606 GN=PTX3 PE=1 SV=3
O14495	-2.03657	0.215466	60	9.96382e-05	4.89245e-05	Phospholipid phosphatase 3 OS=Homo sapiens OX=9606 GN=PLPP3 PE=1 SV=1
P12821	2.89585	0.215476	312	3.25233e-06	9.41827e-06	Angiotensin-converting enzyme OS=Homo sapiens OX=9606 GN=ACE PE=1 SV=1
O43592	-1.70542	0.21552	1456	5.4624e-05	3.20297e-05	Exportin-T OS=Homo sapiens OX=9606 GN=XPOT PE=1 SV=2
Q9Y4G6	1.57494	0.215677	600	1.93949e-05	3.05458e-05	Talin-2 OS=Homo sapiens OX=9606 GN=TLN2 PE=1 SV=4
P82933	-1.9846	0.215784	1317	1.7917e-06	9.02802e-07	28S ribosomal protein S9, mitochondrial OS=Homo sapiens OX=9606 GN=MRPS9 PE=1 SV=2
P46779	2.13207	0.215855	203	6.96924e-06	1.48589e-05	60S ribosomal protein L28 OS=Homo sapiens OX=9606 GN=RPL28 PE=1 SV=3
P61163	-1.26492	0.216096	2541	2.97184e-05	2.34942e-05	Alpha-centractin OS=Homo sapiens OX=9606 GN=ACTR1A PE=1 SV=1
Q9ULV4	-1.17968	0.216523	1804	0.00011985	0.000101595	Coronin-1C OS=Homo sapiens OX=9606 GN=CORO1C PE=1 SV=1
Q92575	1.2217	0.216692	829	3.20871e-06	3.92007e-06	UBX domain-containing protein 4 OS=Homo sapiens OX=9606 GN=UBXN4 PE=1 SV=2
Q00765	1.42614	0.217151	1857	1.70639e-05	2.43355e-05	Receptor expression-enhancing protein 5 OS=Homo sapiens OX=9606 GN=REEP5 PE=1 SV=3
Q7L014	-1.78474	0.217743	2339	7.96095e-06	4.46058e-06	Probable ATP-dependent RNA helicase DDX46 OS=Homo sapiens OX=9606 GN=DDX46 PE=1 SV=2
Q15165	-1.27987	0.218146	2585	9.98828e-06	7.80416e-06	Serum paraoxonase/arylesterase 2 OS=Homo sapiens OX=9606 GN=PON2 PE=1 SV=4
Q9Y2G5	-1.30692	0.218346	1157	1.59646e-05	1.22154e-05	GDP-fucose protein O-fucosyltransferase 2 OS=Homo sapiens OX=9606 GN=POFUT2 PE=1 SV=3
Q7Z6Z7	-1.55501	0.218445	2526	5.35027e-05	3.44067e-05	E3 ubiquitin-protein ligase HUWE1 OS=Homo sapiens OX=9606 GN=HUWE1 PE=1 SV=3
P62269	1.36046	0.218466	1487	8.26889e-05	0.000112495	40S ribosomal protein S18 OS=Homo sapiens OX=9606 GN=RPS18 PE=1 SV=3
P51659	-1.11238	0.218513	1468	0.000139055	0.000125006	Peroxisomal multifunctional enzyme type 2 OS=Homo sapiens OX=9606 GN=HSD17B4 PE=1 SV=3
P22626	1.47364	0.218845	1916	0.000206449	0.00030423	Heterogeneous nuclear ribonucleoproteins A2/B1 OS=Homo sapiens OX=9606 GN=HNRNPA2B1 PE=1 SV=2
P17812	-1.66211	0.218857	1161	2.4972e-05	1.50243e-05	CTP synthase 1 OS=Homo sapiens OX=9606 GN=CTPS1 PE=1 SV=2
P23919	-1.90568	0.218985	2465	7.60345e-06	3.98988e-06	Thymidylate kinase OS=Homo sapiens OX=9606 GN=DTYMK PE=1 SV=4
P63000	1.22511	0.219297	508	3.28656e-05	4.02639e-05	Ras-related C3 botulinum toxin substrate 1 OS=Homo sapiens OX=9606 GN=RAC1 PE=1 SV=1
P49593	-1.84693	0.219471	839	3.72096e-06	2.01468e-06	Protein phosphatase 1F OS=Homo sapiens OX=9606 GN=PPM1F PE=1 SV=3
Q86X55	-1.63123	0.219758	1875	1.04039e-05	6.37791e-06	Histone-arginine methyltransferase CARM1 OS=Homo sapiens OX=9606 GN=CARM1 PE=1 SV=3
Q9Y450	1.52016	0.219935	2877	3.86272e-06	5.87197e-06	HBS1-like protein OS=Homo sapiens OX=9606 GN=HBS1L PE=1 SV=1
Q16706	-1.2317	0.220305	67	1.53106e-05	1.24304e-05	Alpha-mannosidase 2 OS=Homo sapiens OX=9606 GN=MAN2A1 PE=1 SV=2
Q9H3S7	-2.73109	0.220355	125	3.03114e-06	1.10986e-06	Tyrosine-protein phosphatase non-receptor type 23 OS=Homo sapiens OX=9606 GN=PTPN23 PE=1 SV=1
P16278	1.49111	0.220446	650	4.42034e-05	6.5912e-05	Beta-galactosidase OS=Homo sapiens OX=9606 GN=GLB1 PE=1 SV=2
O15439	-1.65622	0.220779	348	7.04095e-06	4.25121e-06	Multidrug resistance-associated protein 4 OS=Homo sapiens OX=9606 GN=ABCC4 PE=1 SV=3
P61026	1.37428	0.221009	1006	4.60845e-05	6.33331e-05	Ras-related protein Rab-10 OS=Homo sapiens OX=9606 GN=RAB10 PE=1 SV=1
Q99685	-1.76625	0.221069	694	6.65313e-06	3.7668e-06	Monoglyceride lipase OS=Homo sapiens OX=9606 GN=MGLL PE=1 SV=2
P62070	1.58236	0.221071	1784	1.19472e-05	1.89048e-05	Ras-related protein R-Ras2 OS=Homo sapiens OX=9606 GN=RRAS2 PE=1 SV=1
P62277	1.11646	0.221435	1387	0.000186776	0.000208528	40S ribosomal protein S13 OS=Homo sapiens OX=9606 GN=RPS13 PE=1 SV=2
P27361	-1.53522	0.22149	2035	3.48827e-05	2.27217e-05	Mitogen-activated protein kinase 3 OS=Homo sapiens OX=9606 GN=MAPK3 PE=1 SV=4
Q9UIJ7	-1.53546	0.221569	1939	3.98099e-05	2.5927e-05	GTP:AMP phosphotransferase AK3, mitochondrial OS=Homo sapiens OX=9606 GN=AK3 PE=1 SV=4
O43294	-1.39872	0.222069	940	1.30658e-05	9.34124e-06	Transforming growth factor beta-1-induced transcript 1 protein OS=Homo sapiens OX=9606 GN=TGFB1I1 PE=1 SV=2
Q99439	1.19167	0.2221	1999	0.000116013	0.000138249	Calponin-2 OS=Homo sapiens OX=9606 GN=CNN2 PE=1 SV=4
P78559	-1.38775	0.222234	1460	2.73989e-05	1.97433e-05	Microtubule-associated protein 1A OS=Homo sapiens OX=9606 GN=MAP1A PE=1 SV=6
O43847	-1.71128	0.222414	475	8.48101e-06	4.95594e-06	Nardilysin OS=Homo sapiens OX=9606 GN=NRDC PE=1 SV=3
Q92973	-1.29932	0.222527	1662	4.62236e-05	3.55754e-05	Transportin-1 OS=Homo sapiens OX=9606 GN=TNPO1 PE=1 SV=2
O14617	1.29609	0.222628	1121	3.17336e-05	4.11298e-05	AP-3 complex subunit delta-1 OS=Homo sapiens OX=9606 GN=AP3D1 PE=1 SV=1
P30043	-1.37183	0.222775	1903	5.86527e-05	4.27552e-05	Flavin reductase (NADPH) OS=Homo sapiens OX=9606 GN=BLVRB PE=1 SV=3
P29992	-1.57759	0.222969	392	3.21971e-05	2.04091e-05	Guanine nucleotide-binding protein subunit alpha-11 OS=Homo sapiens OX=9606 GN=GNA11 PE=1 SV=2
P61106	1.24533	0.223002	1544	7.07579e-05	8.8117e-05	Ras-related protein Rab-14 OS=Homo sapiens OX=9606 GN=RAB14 PE=1 SV=4
O75911	1.422	0.223262	663	2.4317e-05	3.45787e-05	Short-chain dehydrogenase/reductase 3 OS=Homo sapiens OX=9606 GN=DHRS3 PE=1 SV=2
O75508	-1.71488	0.223311	2095	8.96681e-06	5.22882e-06	Claudin-11 OS=Homo sapiens OX=9606 GN=CLDN11 PE=1 SV=2
Q9UL46	-1.50734	0.22342	2713	2.79133e-05	1.85183e-05	Proteasome activator complex subunit 2 OS=Homo sapiens OX=9606 GN=PSME2 PE=1 SV=4
Q9BUQ8	-1.69318	0.223432	705	5.51659e-06	3.25812e-06	Probable ATP-dependent RNA helicase DDX23 OS=Homo sapiens OX=9606 GN=DDX23 PE=1 SV=3
P46063	1.43518	0.223745	775	2.76453e-05	3.9676e-05	ATP-dependent DNA helicase Q1 OS=Homo sapiens OX=9606 GN=RECQL PE=1 SV=3
Q9UBY9	1.14107	0.223775	1812	4.16055e-05	4.74749e-05	Heat shock protein beta-7 OS=Homo sapiens OX=9606 GN=HSPB7 PE=1 SV=1
P06756	1.42128	0.223813	485	0.000101534	0.000144309	Integrin alpha-V OS=Homo sapiens OX=9606 GN=ITGAV PE=1 SV=2
Q13409	1.39774	0.224048	2765	2.17446e-05	3.03934e-05	Cytoplasmic dynein 1 intermediate chain 2 OS=Homo sapiens OX=9606 GN=DYNC1I2 PE=1 SV=3
Q9Y383	-1.46304	0.224058	1584	1.13146e-05	7.73361e-06	Putative RNA-binding protein Luc7-like 2 OS=Homo sapiens OX=9606 GN=LUC7L2 PE=1 SV=2
P62330	-1.53383	0.224468	2152	3.12066e-05	2.03455e-05	ADP-ribosylation factor 6 OS=Homo sapiens OX=9606 GN=ARF6 PE=1 SV=2
Q15056	1.2043	0.224496	2559	2.84597e-05	3.4274e-05	Eukaryotic translation initiation factor 4H OS=Homo sapiens OX=9606 GN=EIF4H PE=1 SV=5
Q9H3N1	1.38584	0.224683	2333	1.61458e-05	2.23755e-05	Thioredoxin-related transmembrane protein 1 OS=Homo sapiens OX=9606 GN=TMX1 PE=1 SV=1
P27824	1.24296	0.224773	2013	0.000441956	0.000549334	Calnexin OS=Homo sapiens OX=9606 GN=CANX PE=1 SV=2
O43237	1.23029	0.22484	29	3.05736e-05	3.76142e-05	Cytoplasmic dynein 1 light intermediate chain 2 OS=Homo sapiens OX=9606 GN=DYNC1LI2 PE=1 SV=1
P62191	1.17201	0.224918	2409	4.64135e-05	5.43969e-05	26S proteasome regulatory subunit 4 OS=Homo sapiens OX=9606 GN=PSMC1 PE=1 SV=1
Q99447	-3.05497	0.225425	1631	4.58173e-06	1.49976e-06	Ethanolamine-phosphate cytidylyltransferase OS=Homo sapiens OX=9606 GN=PCYT2 PE=1 SV=1
Q99460	1.15825	0.225455	753	0.000107501	0.000124513	26S proteasome non-ATPase regulatory subunit 1 OS=Homo sapiens OX=9606 GN=PSMD1 PE=1 SV=2
Q07954	1.23921	0.225581	131	0.00039776	0.000492907	Prolow-density lipoprotein receptor-related protein 1 OS=Homo sapiens OX=9606 GN=LRP1 PE=1 SV=2
Q9UL25	1.25497	0.22579	781	2.44137e-05	3.06386e-05	Ras-related protein Rab-21 OS=Homo sapiens OX=9606 GN=RAB21 PE=1 SV=3
O00499	-1.86917	0.225856	1404	9.44172e-06	5.05129e-06	Myc box-dependent-interacting protein 1 OS=Homo sapiens OX=9606 GN=BIN1 PE=1 SV=1
Q9UI09	-1.32504	0.225943	2642	5.53212e-06	4.17505e-06	NADH dehydrogenase [ubiquinone] 1 alpha subcomplex subunit 12 OS=Homo sapiens OX=9606 GN=NDUFA12 PE=1 SV=1
A0AVT1	-1.54358	0.225973	1805	2.08487e-05	1.35067e-05	Ubiquitin-like modifier-activating enzyme 6 OS=Homo sapiens OX=9606 GN=UBA6 PE=1 SV=1
Q9BT78	1.26096	0.226138	2414	1.6375e-05	2.06483e-05	COP9 signalosome complex subunit 4 OS=Homo sapiens OX=9606 GN=COPS4 PE=1 SV=1
Q9UH62	-1.52001	0.226413	49	2.80473e-05	1.8452e-05	Armadillo repeat-containing X-linked protein 3 OS=Homo sapiens OX=9606 GN=ARMCX3 PE=1 SV=1
P14209	1.85765	0.226438	2554	2.28568e-05	4.24598e-05	CD99 antigen OS=Homo sapiens OX=9606 GN=CD99 PE=1 SV=1
Q9H0A8	-1.8706	0.226828	1729	4.03622e-06	2.15772e-06	COMM domain-containing protein 4 OS=Homo sapiens OX=9606 GN=COMMD4 PE=1 SV=1
Q9UNH7	-1.36554	0.227192	159	3.8e-05	2.78278e-05	Sorting nexin-6 OS=Homo sapiens OX=9606 GN=SNX6 PE=1 SV=1
Q9Y2D4	-1.43538	0.227424	138	4.12925e-06	2.87677e-06	Exocyst complex component 6B OS=Homo sapiens OX=9606 GN=EXOC6B PE=1 SV=3
Q9H993	-2.15188	0.227966	1222	9.88907e-06	4.59554e-06	Damage-control phosphatase ARMT1 OS=Homo sapiens OX=9606 GN=ARMT1 PE=1 SV=1
Q15369	1.24381	0.228325	785	2.5705e-05	3.1972e-05	Elongin-C OS=Homo sapiens OX=9606 GN=ELOC PE=1 SV=1
Q16718	1.44633	0.228351	1021	1.36176e-05	1.96955e-05	NADH dehydrogenase [ubiquinone] 1 alpha subcomplex subunit 5 OS=Homo sapiens OX=9606 GN=NDUFA5 PE=1 SV=3
P36507	-2.10757	0.228501	2407	1.13593e-05	5.38975e-06	Dual specificity mitogen-activated protein kinase kinase 2 OS=Homo sapiens OX=9606 GN=MAP2K2 PE=1 SV=1
P50454	-1.2257	0.228774	2011	0.00315115	0.0025709	Serpin H1 OS=Homo sapiens OX=9606 GN=SERPINH1 PE=1 SV=2
P25787	-1.17366	0.229339	514	4.52477e-05	3.85527e-05	Proteasome subunit alpha type-2 OS=Homo sapiens OX=9606 GN=PSMA2 PE=1 SV=2
Q68EM7	-1.59676	0.229349	1948	1.3808e-05	8.64754e-06	Rho GTPase-activating protein 17 OS=Homo sapiens OX=9606 GN=ARHGAP17 PE=1 SV=1
P06737	-1.70347	0.229572	140	4.13848e-05	2.42944e-05	Glycogen phosphorylase, liver form OS=Homo sapiens OX=9606 GN=PYGL PE=1 SV=4
O43504	1.68152	0.229752	311	1.06493e-05	1.79071e-05	Ragulator complex protein LAMTOR5 OS=Homo sapiens OX=9606 GN=LAMTOR5 PE=1 SV=1
Q96EM0	1.27997	0.229789	444	5.02932e-06	6.43736e-06	Trans-3-hydroxy-L-proline dehydratase OS=Homo sapiens OX=9606 GN=L3HYPDH PE=1 SV=2
P09972	1.81858	0.230274	2388	1.87516e-05	3.41012e-05	Fructose-bisphosphate aldolase C OS=Homo sapiens OX=9606 GN=ALDOC PE=1 SV=2
O75348	-1.26413	0.230628	974	9.75704e-06	7.71839e-06	V-type proton ATPase subunit G 1 OS=Homo sapiens OX=9606 GN=ATP6V1G1 PE=1 SV=3
Q15019	1.42106	0.230915	483	0.000149134	0.000211928	Septin-2 OS=Homo sapiens OX=9606 GN=SEPTIN2 PE=1 SV=1
Q9H307	-1.68987	0.231235	133	7.35727e-06	4.35376e-06	Pinin OS=Homo sapiens OX=9606 GN=PNN PE=1 SV=5
Q8TDQ7	1.47092	0.231246	54	5.48659e-06	8.07034e-06	Glucosamine-6-phosphate isomerase 2 OS=Homo sapiens OX=9606 GN=GNPDA2 PE=1 SV=1
P35221	1.87913	0.231436	612	7.89094e-05	0.000148281	Catenin alpha-1 OS=Homo sapiens OX=9606 GN=CTNNA1 PE=1 SV=1
Q3KQU3	-1.56286	0.231502	1771	3.19137e-06	2.042e-06	MAP7 domain-containing protein 1 OS=Homo sapiens OX=9606 GN=MAP7D1 PE=1 SV=1
P51116	-2.33091	0.23168	2860	2.09395e-06	8.98338e-07	Fragile X mental retardation syndrome-related protein 2 OS=Homo sapiens OX=9606 GN=FXR2 PE=1 SV=2
P10155	1.07013	0.231686	1694	2.30933e-05	2.47129e-05	60 kDa SS-A/Ro ribonucleoprotein OS=Homo sapiens OX=9606 GN=RO60 PE=1 SV=2
P17900	1.86866	0.231883	2741	1.92239e-06	3.59229e-06	Ganglioside GM2 activator OS=Homo sapiens OX=9606 GN=GM2A PE=1 SV=4
P14868	1.2092	0.23222	1566	0.000129769	0.000156917	Aspartate--tRNA ligase, cytoplasmic OS=Homo sapiens OX=9606 GN=DARS1 PE=1 SV=2
Q9BUL8	1.14017	0.23226	1720	7.71158e-06	8.79252e-06	Programmed cell death protein 10 OS=Homo sapiens OX=9606 GN=PDCD10 PE=1 SV=1
Q9Y6M9	-1.31543	0.232423	3000	2.575e-06	1.95754e-06	NADH dehydrogenase [ubiquinone] 1 beta subcomplex subunit 9 OS=Homo sapiens OX=9606 GN=NDUFB9 PE=1 SV=3
Q9Y3F4	-3.15851	0.232576	636	0.00031706	0.000100383	Serine-threonine kinase receptor-associated protein OS=Homo sapiens OX=9606 GN=STRAP PE=1 SV=1
Q14444	1.34499	0.232601	182	3.31265e-05	4.45547e-05	Caprin-1 OS=Homo sapiens OX=9606 GN=CAPRIN1 PE=1 SV=2
Q9UBW8	1.43384	0.23321	326	1.28685e-05	1.84513e-05	COP9 signalosome complex subunit 7a OS=Homo sapiens OX=9606 GN=COPS7A PE=1 SV=1
O75781	-1.80276	0.233214	1401	1.14571e-05	6.35532e-06	Paralemmin-1 OS=Homo sapiens OX=9606 GN=PALM PE=1 SV=2
Q9UPT5	2.3197	0.233264	2474	3.70984e-06	8.60572e-06	Exocyst complex component 7 OS=Homo sapiens OX=9606 GN=EXOC7 PE=1 SV=3
Q9Y5P6	-2.16927	0.23353	2098	1.22123e-05	5.62967e-06	Mannose-1-phosphate guanyltransferase beta OS=Homo sapiens OX=9606 GN=GMPPB PE=1 SV=2
Q9Y295	1.37859	0.233689	1512	5.78717e-06	7.97812e-06	Developmentally-regulated GTP-binding protein 1 OS=Homo sapiens OX=9606 GN=DRG1 PE=1 SV=1
Q14554	1.20636	0.233812	160	2.79741e-05	3.37468e-05	Protein disulfide-isomerase A5 OS=Homo sapiens OX=9606 GN=PDIA5 PE=1 SV=1
Q6YP21	-2.4641	0.233912	1444	7.44726e-06	3.0223e-06	Kynurenine--oxoglutarate transaminase 3 OS=Homo sapiens OX=9606 GN=KYAT3 PE=1 SV=1
Q7L5N1	2.35513	0.234193	2187	1.94446e-05	4.57945e-05	COP9 signalosome complex subunit 6 OS=Homo sapiens OX=9606 GN=COPS6 PE=1 SV=1
P41208	-1.33645	0.234223	1976	2.34544e-06	1.75497e-06	Centrin-2 OS=Homo sapiens OX=9606 GN=CETN2 PE=1 SV=1
P25788	-1.34797	0.234455	2557	4.42918e-05	3.2858e-05	Proteasome subunit alpha type-3 OS=Homo sapiens OX=9606 GN=PSMA3 PE=1 SV=2
Q9Y4P3	1.43278	0.234522	2561	1.57636e-05	2.25859e-05	Transducin beta-like protein 2 OS=Homo sapiens OX=9606 GN=TBL2 PE=1 SV=1
P52888	-1.56434	0.234844	2199	4.38526e-06	2.80327e-06	Thimet oligopeptidase OS=Homo sapiens OX=9606 GN=THOP1 PE=1 SV=2
Q13838	1.19273	0.234925	1683	2.2476e-05	2.68079e-05	Spliceosome RNA helicase DDX39B OS=Homo sapiens OX=9606 GN=DDX39B PE=1 SV=1
Q9H7B2	-1.35026	0.235087	2119	4.25381e-06	3.15036e-06	Ribosome production factor 2 homolog OS=Homo sapiens OX=9606 GN=RPF2 PE=1 SV=2
P46379	-1.42488	0.235268	3099	3.30224e-06	2.31755e-06	Large proline-rich protein BAG6 OS=Homo sapiens OX=9606 GN=BAG6 PE=1 SV=2
Q8WWX9	-2.12576	0.23546	2587	2.93926e-06	1.38269e-06	Selenoprotein M OS=Homo sapiens OX=9606 GN=SELENOM PE=1 SV=3
P19338	1.65546	0.236069	143	0.000272158	0.000450546	Nucleolin OS=Homo sapiens OX=9606 GN=NCL PE=1 SV=3
P14406	-1.21821	0.236471	2743	2.6777e-05	2.19806e-05	Cytochrome c oxidase subunit 7A2, mitochondrial OS=Homo sapiens OX=9606 GN=COX7A2 PE=1 SV=1
Q96EP5	-1.55612	0.236511	1754	5.54957e-06	3.56629e-06	DAZ-associated protein 1 OS=Homo sapiens OX=9606 GN=DAZAP1 PE=1 SV=1
P62873	1.37209	0.236661	1545	3.34471e-05	4.58926e-05	Guanine nucleotide-binding protein G(I)/G(S)/G(T) subunit beta-1 OS=Homo sapiens OX=9606 GN=GNB1 PE=1 SV=3
P52292	2.1382	0.236783	410	2.36338e-06	5.05338e-06	Importin subunit alpha-1 OS=Homo sapiens OX=9606 GN=KPNA2 PE=1 SV=1
Q99536	-1.24772	0.236805	2771	0.000890258	0.000713509	Synaptic vesicle membrane protein VAT-1 homolog OS=Homo sapiens OX=9606 GN=VAT1 PE=1 SV=2
O60888	-1.51966	0.236982	194	1.22919e-05	8.08859e-06	Protein CutA OS=Homo sapiens OX=9606 GN=CUTA PE=1 SV=2
Q32MZ4	1.3922	0.236986	500	5.88071e-06	8.18711e-06	Leucine-rich repeat flightless-interacting protein 1 OS=Homo sapiens OX=9606 GN=LRRFIP1 PE=1 SV=2
Q8TCT9	1.63774	0.237064	1728	2.66798e-05	4.36947e-05	Minor histocompatibility antigen H13 OS=Homo sapiens OX=9606 GN=HM13 PE=1 SV=1
Q9BWJ5	1.25795	0.237085	1054	4.24125e-06	5.33526e-06	Splicing factor 3B subunit 5 OS=Homo sapiens OX=9606 GN=SF3B5 PE=1 SV=1
Q9NPJ3	-1.49806	0.237094	2066	7.60438e-06	5.07614e-06	Acyl-coenzyme A thioesterase 13 OS=Homo sapiens OX=9606 GN=ACOT13 PE=1 SV=1
Q8NF91	-2.10128	0.237236	1634	2.05572e-05	9.78318e-06	Nesprin-1 OS=Homo sapiens OX=9606 GN=SYNE1 PE=1 SV=4
O43747	-1.1885	0.237364	660	1.97461e-05	1.66143e-05	AP-1 complex subunit gamma-1 OS=Homo sapiens OX=9606 GN=AP1G1 PE=1 SV=5
Q96D15	1.29258	0.237566	489	0.000239696	0.000309826	Reticulocalbin-3 OS=Homo sapiens OX=9606 GN=RCN3 PE=1 SV=1
Q9NVS9	1.66242	0.237583	2328	5.54558e-06	9.2191e-06	Pyridoxine-5'-phosphate oxidase OS=Homo sapiens OX=9606 GN=PNPO PE=1 SV=1
Q9UMY4	-1.54122	0.237867	2827	1.07989e-05	7.0067e-06	Sorting nexin-12 OS=Homo sapiens OX=9606 GN=SNX12 PE=1 SV=4
Q92544	-1.34893	0.237909	218	8.41324e-06	6.23696e-06	Transmembrane 9 superfamily member 4 OS=Homo sapiens OX=9606 GN=TM9SF4 PE=1 SV=2
O43815	-1.40126	0.23792	2486	3.94812e-06	2.81756e-06	Striatin OS=Homo sapiens OX=9606 GN=STRN PE=1 SV=4
Q9Y6G9	1.37093	0.237989	1808	9.43076e-06	1.2929e-05	Cytoplasmic dynein 1 light intermediate chain 1 OS=Homo sapiens OX=9606 GN=DYNC1LI1 PE=1 SV=3
Q9H4G4	-1.16648	0.238689	1433	5.42019e-06	4.64663e-06	Golgi-associated plant pathogenesis-related protein 1 OS=Homo sapiens OX=9606 GN=GLIPR2 PE=1 SV=3
P07951	1.64573	0.238704	1206	8.59075e-06	1.4138e-05	Tropomyosin beta chain OS=Homo sapiens OX=9606 GN=TPM2 PE=1 SV=1
P00387	1.26121	0.238908	1565	0.000584488	0.000737162	NADH-cytochrome b5 reductase 3 OS=Homo sapiens OX=9606 GN=CYB5R3 PE=1 SV=3
P62249	1.1302	0.239372	647	0.000216787	0.000245013	40S ribosomal protein S16 OS=Homo sapiens OX=9606 GN=RPS16 PE=1 SV=2
Q9HAB8	-1.60611	0.239886	617	6.31145e-06	3.92966e-06	Phosphopantothenate--cysteine ligase OS=Homo sapiens OX=9606 GN=PPCS PE=1 SV=2
Q9NX58	1.80439	0.240066	1311	6.85908e-07	1.23765e-06	Cell growth-regulating nucleolar protein OS=Homo sapiens OX=9606 GN=LYAR PE=1 SV=2
P06576	1.30667	0.240187	2386	0.000652629	0.000852772	ATP synthase subunit beta, mitochondrial OS=Homo sapiens OX=9606 GN=ATP5F1B PE=1 SV=3
O00232	1.10163	0.240241	282	6.51251e-05	7.17436e-05	26S proteasome non-ATPase regulatory subunit 12 OS=Homo sapiens OX=9606 GN=PSMD12 PE=1 SV=3
Q9Y276	1.2582	0.240249	89	7.04912e-07	8.86922e-07	Mitochondrial chaperone BCS1 OS=Homo sapiens OX=9606 GN=BCS1L PE=1 SV=1
P54725	-1.36983	0.240267	884	7.37067e-06	5.38072e-06	UV excision repair protein RAD23 homolog A OS=Homo sapiens OX=9606 GN=RAD23A PE=1 SV=1
Q96EE3	-2.57819	0.240391	77	1.25789e-05	4.87897e-06	Nucleoporin SEH1 OS=Homo sapiens OX=9606 GN=SEH1L PE=1 SV=3
Q14974	-1.16153	0.240717	2392	0.000226386	0.000194902	Importin subunit beta-1 OS=Homo sapiens OX=9606 GN=KPNB1 PE=1 SV=2
Q06210	1.07325	0.240829	2028	4.72707e-05	5.07332e-05	Glutamine--fructose-6-phosphate aminotransferase [isomerizing] 1 OS=Homo sapiens OX=9606 GN=GFPT1 PE=1 SV=3
O15144	1.09694	0.241727	630	0.000183393	0.00020117	Actin-related protein 2/3 complex subunit 2 OS=Homo sapiens OX=9606 GN=ARPC2 PE=1 SV=1
P07339	-1.1521	0.242167	758	0.000248519	0.00021571	Cathepsin D OS=Homo sapiens OX=9606 GN=CTSD PE=1 SV=1
Q9Y5Z4	-2.07258	0.242196	2633	1.69455e-05	8.17607e-06	Heme-binding protein 2 OS=Homo sapiens OX=9606 GN=HEBP2 PE=1 SV=1
P54687	1.30127	0.242385	476	3.56693e-05	4.64153e-05	Branched-chain-amino-acid aminotransferase, cytosolic OS=Homo sapiens OX=9606 GN=BCAT1 PE=1 SV=3
Q04721	1.46121	0.242639	2245	1.19399e-05	1.74466e-05	Neurogenic locus notch homolog protein 2 OS=Homo sapiens OX=9606 GN=NOTCH2 PE=1 SV=3
P57740	2.53273	0.242824	709	2.1496e-06	5.44435e-06	Nuclear pore complex protein Nup107 OS=Homo sapiens OX=9606 GN=NUP107 PE=1 SV=1
P50897	1.26983	0.243057	358	2.62424e-06	3.33235e-06	Palmitoyl-protein thioesterase 1 OS=Homo sapiens OX=9606 GN=PPT1 PE=1 SV=1
P13987	1.17808	0.243494	1156	0.000136781	0.00016114	CD59 glycoprotein OS=Homo sapiens OX=9606 GN=CD59 PE=1 SV=1
Q96PU8	-1.7123	0.243915	2942	2.35312e-06	1.37425e-06	Protein quaking OS=Homo sapiens OX=9606 GN=QKI PE=1 SV=1
Q07960	-1.32209	0.244599	1236	0.000112333	8.49658e-05	Rho GTPase-activating protein 1 OS=Homo sapiens OX=9606 GN=ARHGAP1 PE=1 SV=1
Q9UGI8	1.27429	0.244733	1606	5.93691e-06	7.56532e-06	Testin OS=Homo sapiens OX=9606 GN=TES PE=1 SV=1
Q9NVI7	1.31561	0.244873	1813	5.41294e-06	7.12134e-06	ATPase family AAA domain-containing protein 3A OS=Homo sapiens OX=9606 GN=ATAD3A PE=1 SV=2
P50416	-2.12967	0.245154	197	2.80022e-05	1.31486e-05	Carnitine O-palmitoyltransferase 1, liver isoform OS=Homo sapiens OX=9606 GN=CPT1A PE=1 SV=2
Q9Y613	-1.95179	0.245401	470	7.23167e-06	3.70515e-06	FH1/FH2 domain-containing protein 1 OS=Homo sapiens OX=9606 GN=FHOD1 PE=1 SV=3
P56134	1.32137	0.245572	85	1.4634e-05	1.93369e-05	ATP synthase subunit f, mitochondrial OS=Homo sapiens OX=9606 GN=ATP5MF PE=1 SV=3
O43264	-1.39959	0.246186	1743	3.99719e-06	2.85597e-06	Centromere/kinetochore protein zw10 homolog OS=Homo sapiens OX=9606 GN=ZW10 PE=1 SV=3
P49406	-1.6209	0.2463	849	2.50449e-06	1.54513e-06	39S ribosomal protein L19, mitochondrial OS=Homo sapiens OX=9606 GN=MRPL19 PE=1 SV=2
O14776	-3.0136	0.246514	2326	5.18673e-06	1.72111e-06	Transcription elongation regulator 1 OS=Homo sapiens OX=9606 GN=TCERG1 PE=1 SV=2
O75935	-1.549	0.246606	2915	7.15726e-06	4.62058e-06	Dynactin subunit 3 OS=Homo sapiens OX=9606 GN=DCTN3 PE=1 SV=1
O95295	-1.10141	0.246927	842	3.33982e-06	3.03231e-06	SNARE-associated protein Snapin OS=Homo sapiens OX=9606 GN=SNAPIN PE=1 SV=1
P35580	-1.39005	0.247031	1210	0.000133817	9.62678e-05	Myosin-10 OS=Homo sapiens OX=9606 GN=MYH10 PE=1 SV=3
Q8TC07	-1.71182	0.247186	119	3.20962e-06	1.87497e-06	TBC1 domain family member 15 OS=Homo sapiens OX=9606 GN=TBC1D15 PE=1 SV=2
P38646	1.10702	0.247277	477	0.000377385	0.000417771	Stress-70 protein, mitochondrial OS=Homo sapiens OX=9606 GN=HSPA9 PE=1 SV=2
Q9H4M9	-1.17429	0.247369	137	0.000124632	0.000106134	EH domain-containing protein 1 OS=Homo sapiens OX=9606 GN=EHD1 PE=1 SV=2
Q52LJ0	-1.49836	0.247449	1764	3.04044e-05	2.02917e-05	Protein FAM98B OS=Homo sapiens OX=9606 GN=FAM98B PE=1 SV=2
P61764	1.45172	0.247686	1709	2.47241e-05	3.58925e-05	Syntaxin-binding protein 1 OS=Homo sapiens OX=9606 GN=STXBP1 PE=1 SV=1
P25786	-1.21899	0.247858	39	6.11211e-05	5.0141e-05	Proteasome subunit alpha type-1 OS=Homo sapiens OX=9606 GN=PSMA1 PE=1 SV=1
P30084	-1.18627	0.24788	1253	7.11255e-05	5.99571e-05	Enoyl-CoA hydratase, mitochondrial OS=Homo sapiens OX=9606 GN=ECHS1 PE=1 SV=4
Q08378	1.28328	0.247993	507	8.65328e-06	1.11046e-05	Golgin subfamily A member 3 OS=Homo sapiens OX=9606 GN=GOLGA3 PE=1 SV=2
P60953	1.91127	0.248333	1373	0.000109404	0.000209102	Cell division control protein 42 homolog OS=Homo sapiens OX=9606 GN=CDC42 PE=1 SV=2
Q9H4A6	-1.12665	0.248544	349	3.36547e-06	2.98715e-06	Golgi phosphoprotein 3 OS=Homo sapiens OX=9606 GN=GOLPH3 PE=1 SV=1
P35637	1.30214	0.248561	327	1.49906e-05	1.95199e-05	RNA-binding protein FUS OS=Homo sapiens OX=9606 GN=FUS PE=1 SV=1
P18077	1.20745	0.248599	1601	2.42846e-05	2.93225e-05	60S ribosomal protein L35a OS=Homo sapiens OX=9606 GN=RPL35A PE=1 SV=2
Q9UHD8	1.29906	0.248666	1205	6.30567e-05	8.19144e-05	Septin-9 OS=Homo sapiens OX=9606 GN=SEPTIN9 PE=1 SV=2
Q14257	-1.09076	0.248756	2545	2.55069e-05	2.33846e-05	Reticulocalbin-2 OS=Homo sapiens OX=9606 GN=RCN2 PE=1 SV=1
Q14192	1.26699	0.248798	634	6.62598e-05	8.39507e-05	Four and a half LIM domains protein 2 OS=Homo sapiens OX=9606 GN=FHL2 PE=1 SV=3
Q9NR12	-1.23408	0.248836	2544	0.00010831	8.77656e-05	PDZ and LIM domain protein 7 OS=Homo sapiens OX=9606 GN=PDLIM7 PE=1 SV=1
O43402	1.69171	0.248872	3024	1.39855e-06	2.36594e-06	ER membrane protein complex subunit 8 OS=Homo sapiens OX=9606 GN=EMC8 PE=1 SV=1
P49915	-1.84044	0.249265	2558	1.14528e-05	6.22287e-06	GMP synthase [glutamine-hydrolyzing] OS=Homo sapiens OX=9606 GN=GMPS PE=1 SV=1
Q96QK1	-1.27527	0.249329	386	0.000125469	9.8386e-05	Vacuolar protein sorting-associated protein 35 OS=Homo sapiens OX=9606 GN=VPS35 PE=1 SV=2
Q99700	-2.81099	0.24971	2211	7.13402e-06	2.53791e-06	Ataxin-2 OS=Homo sapiens OX=9606 GN=ATXN2 PE=1 SV=2
Q8NCA5	1.10359	0.249842	1619	7.05975e-06	7.79103e-06	Protein FAM98A OS=Homo sapiens OX=9606 GN=FAM98A PE=1 SV=2
P29692	1.13572	0.249935	1237	0.00016605	0.000188586	Elongation factor 1-delta OS=Homo sapiens OX=9606 GN=EEF1D PE=1 SV=5
O95747	1.26025	0.250384	2793	6.58099e-06	8.2937e-06	Serine/threonine-protein kinase OSR1 OS=Homo sapiens OX=9606 GN=OXSR1 PE=1 SV=1
O00629	-1.13285	0.250465	1560	1.79438e-05	1.58395e-05	Importin subunit alpha-3 OS=Homo sapiens OX=9606 GN=KPNA4 PE=1 SV=1
O00423	-1.87863	0.250511	1770	4.29801e-06	2.28785e-06	Echinoderm microtubule-associated protein-like 1 OS=Homo sapiens OX=9606 GN=EML1 PE=1 SV=3
Q9H425	-1.34098	0.25066	1042	1.2074e-05	9.00385e-06	Uncharacterized protein C1orf198 OS=Homo sapiens OX=9606 GN=C1orf198 PE=1 SV=1
P05120	2.65668	0.250997	556	1.62731e-05	4.32323e-05	Plasminogen activator inhibitor 2 OS=Homo sapiens OX=9606 GN=SERPINB2 PE=1 SV=2
P63208	-1.31856	0.251022	547	2.45568e-05	1.86239e-05	S-phase kinase-associated protein 1 OS=Homo sapiens OX=9606 GN=SKP1 PE=1 SV=2
P30419	1.42549	0.251358	1781	2.25738e-05	3.21788e-05	Glycylpeptide N-tetradecanoyltransferase 1 OS=Homo sapiens OX=9606 GN=NMT1 PE=1 SV=2
Q9UKK3	-1.9019	0.251929	2029	2.12565e-05	1.11765e-05	Protein mono-ADP-ribosyltransferase PARP4 OS=Homo sapiens OX=9606 GN=PARP4 PE=1 SV=3
P36543	-1.36275	0.252173	539	2.45565e-05	1.80198e-05	V-type proton ATPase subunit E 1 OS=Homo sapiens OX=9606 GN=ATP6V1E1 PE=1 SV=1
Q9NRG7	-1.32492	0.252188	471	5.10624e-07	3.85401e-07	Epimerase family protein SDR39U1 OS=Homo sapiens OX=9606 GN=SDR39U1 PE=1 SV=3
P78330	-1.82135	0.252201	585	4.38966e-06	2.41011e-06	Phosphoserine phosphatase OS=Homo sapiens OX=9606 GN=PSPH PE=1 SV=2
Q9BYT8	-1.43066	0.252385	2835	6.244e-06	4.36442e-06	Neurolysin, mitochondrial OS=Homo sapiens OX=9606 GN=NLN PE=1 SV=1
P55786	-1.42291	0.252411	752	9.88944e-05	6.95015e-05	Puromycin-sensitive aminopeptidase OS=Homo sapiens OX=9606 GN=NPEPPS PE=1 SV=2
Q9BWD1	-2.09134	0.252573	2550	2.40819e-05	1.1515e-05	Acetyl-CoA acetyltransferase, cytosolic OS=Homo sapiens OX=9606 GN=ACAT2 PE=1 SV=2
O15143	1.2247	0.252576	1476	6.65265e-05	8.1475e-05	Actin-related protein 2/3 complex subunit 1B OS=Homo sapiens OX=9606 GN=ARPC1B PE=1 SV=3
Q13492	1.1448	0.252608	1902	2.44534e-05	2.79941e-05	Phosphatidylinositol-binding clathrin assembly protein OS=Homo sapiens OX=9606 GN=PICALM PE=1 SV=2
Q8WXF1	1.52799	0.252643	2236	2.95247e-06	4.51134e-06	Paraspeckle component 1 OS=Homo sapiens OX=9606 GN=PSPC1 PE=1 SV=1
P11117	-1.45119	0.252771	2616	7.84266e-06	5.40428e-06	Lysosomal acid phosphatase OS=Homo sapiens OX=9606 GN=ACP2 PE=1 SV=3
Q13045	-1.3054	0.252893	1710	3.42474e-05	2.62351e-05	Protein flightless-1 homolog OS=Homo sapiens OX=9606 GN=FLII PE=1 SV=2
Q8NBQ5	-1.51717	0.253533	2456	1.78233e-05	1.17477e-05	Estradiol 17-beta-dehydrogenase 11 OS=Homo sapiens OX=9606 GN=HSD17B11 PE=1 SV=3
O14908	-1.16422	0.253762	2186	5.41667e-06	4.65262e-06	PDZ domain-containing protein GIPC1 OS=Homo sapiens OX=9606 GN=GIPC1 PE=1 SV=2
Q00169	1.64042	0.254113	2720	3.14378e-06	5.15713e-06	Phosphatidylinositol transfer protein alpha isoform OS=Homo sapiens OX=9606 GN=PITPNA PE=1 SV=2
Q04837	1.51834	0.254152	655	2.16683e-05	3.28998e-05	Single-stranded DNA-binding protein, mitochondrial OS=Homo sapiens OX=9606 GN=SSBP1 PE=1 SV=1
Q9BVK6	1.24115	0.254571	1033	3.15822e-05	3.91984e-05	Transmembrane emp24 domain-containing protein 9 OS=Homo sapiens OX=9606 GN=TMED9 PE=1 SV=2
Q969H8	-1.12906	0.254745	782	9.4555e-05	8.37464e-05	Myeloid-derived growth factor OS=Homo sapiens OX=9606 GN=MYDGF PE=1 SV=1
P49257	1.26133	0.255043	2532	9.75985e-05	0.000123104	Protein ERGIC-53 OS=Homo sapiens OX=9606 GN=LMAN1 PE=1 SV=2
Q15365	-1.20364	0.255069	1574	0.000112243	9.32534e-05	Poly(rC)-binding protein 1 OS=Homo sapiens OX=9606 GN=PCBP1 PE=1 SV=2
P31150	-1.20714	0.255259	378	5.62402e-05	4.65896e-05	Rab GDP dissociation inhibitor alpha OS=Homo sapiens OX=9606 GN=GDI1 PE=1 SV=2
Q9Y5Y2	-1.65366	0.255921	75	2.81008e-06	1.6993e-06	Cytosolic Fe-S cluster assembly factor NUBP2 OS=Homo sapiens OX=9606 GN=NUBP2 PE=1 SV=1
Q7L523	1.18086	0.255997	812	3.60693e-06	4.25928e-06	Ras-related GTP-binding protein A OS=Homo sapiens OX=9606 GN=RRAGA PE=1 SV=1
P26196	-1.25941	0.256033	2387	2.18493e-05	1.73489e-05	Probable ATP-dependent RNA helicase DDX6 OS=Homo sapiens OX=9606 GN=DDX6 PE=1 SV=2
Q04446	1.34237	0.256077	1676	0.000108123	0.00014514	1,4-alpha-glucan-branching enzyme OS=Homo sapiens OX=9606 GN=GBE1 PE=1 SV=3
P20337	1.32007	0.256397	1241	2.45203e-06	3.23685e-06	Ras-related protein Rab-3B OS=Homo sapiens OX=9606 GN=RAB3B PE=1 SV=2
Q9NRX4	1.45994	0.256804	1612	1.28449e-05	1.87528e-05	14 kDa phosphohistidine phosphatase OS=Homo sapiens OX=9606 GN=PHPT1 PE=1 SV=1
Q12874	-1.33961	0.257189	792	1.20918e-05	9.0264e-06	Splicing factor 3A subunit 3 OS=Homo sapiens OX=9606 GN=SF3A3 PE=1 SV=1
P52306	-1.6877	0.257229	668	3.44755e-05	2.04275e-05	Rap1 GTPase-GDP dissociation stimulator 1 OS=Homo sapiens OX=9606 GN=RAP1GDS1 PE=1 SV=3
P60660	1.16239	0.257332	1118	0.000301092	0.000349985	Myosin light polypeptide 6 OS=Homo sapiens OX=9606 GN=MYL6 PE=1 SV=2
A6NDG6	-1.82444	0.257471	1429	3.17467e-06	1.74008e-06	Glycerol-3-phosphate phosphatase OS=Homo sapiens OX=9606 GN=PGP PE=1 SV=1
Q13509	-1.46224	0.257495	604	9.85207e-05	6.73764e-05	Tubulin beta-3 chain OS=Homo sapiens OX=9606 GN=TUBB3 PE=1 SV=2
P62306	1.59715	0.257918	1822	3.0072e-06	4.80295e-06	Small nuclear ribonucleoprotein F OS=Homo sapiens OX=9606 GN=SNRPF PE=1 SV=1
P30041	1.18378	0.258014	627	0.000271312	0.000321174	Peroxiredoxin-6 OS=Homo sapiens OX=9606 GN=PRDX6 PE=1 SV=3
P17931	-1.21596	0.258305	175	0.000230723	0.000189746	Galectin-3 OS=Homo sapiens OX=9606 GN=LGALS3 PE=1 SV=5
O43447	-2.6396	0.258348	1793	5.96052e-06	2.25811e-06	Peptidyl-prolyl cis-trans isomerase H OS=Homo sapiens OX=9606 GN=PPIH PE=1 SV=1
Q99832	1.17724	0.258349	2404	0.000115443	0.000135904	T-complex protein 1 subunit eta OS=Homo sapiens OX=9606 GN=CCT7 PE=1 SV=2
Q13155	-1.38243	0.258458	794	2.20303e-05	1.59359e-05	Aminoacyl tRNA synthase complex-interacting multifunctional protein 2 OS=Homo sapiens OX=9606 GN=AIMP2 PE=1 SV=2
O95197	1.79361	0.258559	2597	1.8472e-05	3.31315e-05	Reticulon-3 OS=Homo sapiens OX=9606 GN=RTN3 PE=1 SV=2
Q96A49	1.32529	0.259111	805	5.57534e-06	7.38895e-06	Synapse-associated protein 1 OS=Homo sapiens OX=9606 GN=SYAP1 PE=1 SV=1
Q5EBL4	-1.31378	0.259127	1739	1.73488e-06	1.32052e-06	RILP-like protein 1 OS=Homo sapiens OX=9606 GN=RILPL1 PE=1 SV=1
P00966	2.05887	0.259295	2535	1.75677e-05	3.61695e-05	Argininosuccinate synthase OS=Homo sapiens OX=9606 GN=ASS1 PE=1 SV=2
Q8N129	-1.24978	0.259478	1517	9.54515e-06	7.63746e-06	Protein canopy homolog 4 OS=Homo sapiens OX=9606 GN=CNPY4 PE=1 SV=1
P05121	1.48381	0.259487	2191	2.42328e-06	3.59568e-06	Plasminogen activator inhibitor 1 OS=Homo sapiens OX=9606 GN=SERPINE1 PE=1 SV=1
Q14156	-1.60996	0.259713	2498	9.21422e-07	5.72327e-07	Protein EFR3 homolog A OS=Homo sapiens OX=9606 GN=EFR3A PE=1 SV=2
P12074	-1.37208	0.259919	1066	8.76695e-06	6.38955e-06	Cytochrome c oxidase subunit 6A1, mitochondrial OS=Homo sapiens OX=9606 GN=COX6A1 PE=1 SV=4
Q70UQ0	1.35426	0.260235	191	3.19265e-05	4.32367e-05	Inhibitor of nuclear factor kappa-B kinase-interacting protein OS=Homo sapiens OX=9606 GN=IKBIP PE=1 SV=1
Q9NRW7	1.4628	0.260271	1605	4.63723e-06	6.78334e-06	Vacuolar protein sorting-associated protein 45 OS=Homo sapiens OX=9606 GN=VPS45 PE=1 SV=1
P30520	1.28346	0.260468	2371	1.62184e-05	2.08157e-05	Adenylosuccinate synthetase isozyme 2 OS=Homo sapiens OX=9606 GN=ADSS2 PE=1 SV=3
O75489	1.40548	0.260606	2130	1.69993e-05	2.38923e-05	NADH dehydrogenase [ubiquinone] iron-sulfur protein 3, mitochondrial OS=Homo sapiens OX=9606 GN=NDUFS3 PE=1 SV=1
Q14847	1.31105	0.26095	395	9.57966e-05	0.000125594	LIM and SH3 domain protein 1 OS=Homo sapiens OX=9606 GN=LASP1 PE=1 SV=2
Q96AX1	2.67092	0.261468	2605	3.08421e-06	8.23768e-06	Vacuolar protein sorting-associated protein 33A OS=Homo sapiens OX=9606 GN=VPS33A PE=1 SV=1
P09493	-1.35634	0.261957	989	0.000207092	0.000152684	Tropomyosin alpha-1 chain OS=Homo sapiens OX=9606 GN=TPM1 PE=1 SV=2
Q9NRY5	-1.47956	0.261984	2731	3.82951e-06	2.58828e-06	Protein FAM114A2 OS=Homo sapiens OX=9606 GN=FAM114A2 PE=1 SV=4
P67809	1.35994	0.262065	494	3.20724e-05	4.36166e-05	Y-box-binding protein 1 OS=Homo sapiens OX=9606 GN=YBX1 PE=1 SV=3
O00410	-1.30532	0.262649	7	0.000302467	0.000231718	Importin-5 OS=Homo sapiens OX=9606 GN=IPO5 PE=1 SV=4
P31937	1.51158	0.262883	1385	1.8136e-05	2.7414e-05	3-hydroxyisobutyrate dehydrogenase, mitochondrial OS=Homo sapiens OX=9606 GN=HIBADH PE=1 SV=2
Q9NYL4	1.2527	0.263047	2062	1.75869e-05	2.20311e-05	Peptidyl-prolyl cis-trans isomerase FKBP11 OS=Homo sapiens OX=9606 GN=FKBP11 PE=1 SV=1
P25445	1.33192	0.26313	930	2.62621e-06	3.49791e-06	Tumor necrosis factor receptor superfamily member 6 OS=Homo sapiens OX=9606 GN=FAS PE=1 SV=1
Q00325	1.30072	0.263465	173	0.000150956	0.000196351	Phosphate carrier protein, mitochondrial OS=Homo sapiens OX=9606 GN=SLC25A3 PE=1 SV=2
Q99623	1.32438	0.263484	1367	0.000108809	0.000144105	Prohibitin-2 OS=Homo sapiens OX=9606 GN=PHB2 PE=1 SV=2
Q14738	-1.87723	0.263487	1829	3.75418e-06	1.99985e-06	Serine/threonine-protein phosphatase 2A 56 kDa regulatory subunit delta isoform OS=Homo sapiens OX=9606 GN=PPP2R5D PE=1 SV=1
Q96DI7	-1.34212	0.263876	2057	2.85814e-06	2.12957e-06	U5 small nuclear ribonucleoprotein 40 kDa protein OS=Homo sapiens OX=9606 GN=SNRNP40 PE=1 SV=1
Q53FA7	1.36508	0.263919	2458	8.38487e-06	1.1446e-05	Quinone oxidoreductase PIG3 OS=Homo sapiens OX=9606 GN=TP53I3 PE=1 SV=2
Q9H299	-1.5155	0.264268	1023	0.000115199	7.60137e-05	SH3 domain-binding glutamic acid-rich-like protein 3 OS=Homo sapiens OX=9606 GN=SH3BGRL3 PE=1 SV=1
P51114	-1.31308	0.264583	1856	1.88947e-05	1.43896e-05	Fragile X mental retardation syndrome-related protein 1 OS=Homo sapiens OX=9606 GN=FXR1 PE=1 SV=3
Q16836	-1.18945	0.2647	1820	3.29984e-05	2.77426e-05	Hydroxyacyl-coenzyme A dehydrogenase, mitochondrial OS=Homo sapiens OX=9606 GN=HADH PE=1 SV=3
Q9HBL0	1.29821	0.264923	1803	2.6181e-05	3.39885e-05	Tensin-1 OS=Homo sapiens OX=9606 GN=TNS1 PE=1 SV=2
Q96S52	-1.92423	0.26493	2375	9.58185e-06	4.97959e-06	GPI transamidase component PIG-S OS=Homo sapiens OX=9606 GN=PIGS PE=1 SV=3
Q12792	1.15608	0.265203	2826	4.85906e-05	5.61747e-05	Twinfilin-1 OS=Homo sapiens OX=9606 GN=TWF1 PE=1 SV=3
Q9UNN8	1.37841	0.265287	1854	1.23126e-05	1.69718e-05	Endothelial protein C receptor OS=Homo sapiens OX=9606 GN=PROCR PE=1 SV=1
Q9NYU1	3.30175	0.265677	2878	8.88872e-07	2.93483e-06	UDP-glucose:glycoprotein glucosyltransferase 2 OS=Homo sapiens OX=9606 GN=UGGT2 PE=1 SV=4
Q15393	1.27573	0.265771	2151	4.30451e-05	5.49138e-05	Splicing factor 3B subunit 3 OS=Homo sapiens OX=9606 GN=SF3B3 PE=1 SV=4
P51572	1.34246	0.265777	1696	3.58999e-05	4.81942e-05	B-cell receptor-associated protein 31 OS=Homo sapiens OX=9606 GN=BCAP31 PE=1 SV=3
Q14103	-1.28398	0.265888	1146	7.1204e-05	5.54559e-05	Heterogeneous nuclear ribonucleoprotein D0 OS=Homo sapiens OX=9606 GN=HNRNPD PE=1 SV=1
Q9HD26	1.37705	0.265944	51	1.6849e-05	2.32019e-05	Golgi-associated PDZ and coiled-coil motif-containing protein OS=Homo sapiens OX=9606 GN=GOPC PE=1 SV=1
Q13561	1.17755	0.26681	294	5.042e-05	5.93721e-05	Dynactin subunit 2 OS=Homo sapiens OX=9606 GN=DCTN2 PE=1 SV=4
O00217	-1.51637	0.266891	830	5.84713e-06	3.85601e-06	NADH dehydrogenase [ubiquinone] iron-sulfur protein 8, mitochondrial OS=Homo sapiens OX=9606 GN=NDUFS8 PE=1 SV=1
Q9NZU5	1.17818	0.267132	2536	4.22035e-05	4.97231e-05	LIM and cysteine-rich domains protein 1 OS=Homo sapiens OX=9606 GN=LMCD1 PE=1 SV=1
P17480	1.64308	0.267473	114	1.21324e-06	1.99345e-06	Nucleolar transcription factor 1 OS=Homo sapiens OX=9606 GN=UBTF PE=1 SV=1
Q6ZVM7	-1.33468	0.268659	1645	2.11406e-06	1.58395e-06	TOM1-like protein 2 OS=Homo sapiens OX=9606 GN=TOM1L2 PE=1 SV=1
O60841	1.33682	0.268844	23	3.09866e-05	4.14236e-05	Eukaryotic translation initiation factor 5B OS=Homo sapiens OX=9606 GN=EIF5B PE=1 SV=4
Q6P9B6	-1.25502	0.269226	820	1.10429e-05	8.79899e-06	MTOR-associated protein MEAK7 OS=Homo sapiens OX=9606 GN=MEAK7 PE=1 SV=2
Q96AT9	-1.65304	0.269379	938	6.02679e-06	3.64589e-06	Ribulose-phosphate 3-epimerase OS=Homo sapiens OX=9606 GN=RPE PE=1 SV=1
Q8TCD5	-1.90779	0.269909	2624	3.66715e-06	1.9222e-06	5'(3')-deoxyribonucleotidase, cytosolic type OS=Homo sapiens OX=9606 GN=NT5C PE=1 SV=2
P62750	-1.10051	0.270141	1409	0.000115883	0.000105299	60S ribosomal protein L23a OS=Homo sapiens OX=9606 GN=RPL23A PE=1 SV=1
P00813	1.26815	0.270519	2258	4.68792e-06	5.94497e-06	Adenosine deaminase OS=Homo sapiens OX=9606 GN=ADA PE=1 SV=3
P04156	-1.3127	0.270721	228	1.94768e-05	1.48373e-05	Major prion protein OS=Homo sapiens OX=9606 GN=PRNP PE=1 SV=1
Q07866	-1.25176	0.270969	1026	2.57012e-05	2.0532e-05	Kinesin light chain 1 OS=Homo sapiens OX=9606 GN=KLC1 PE=1 SV=2
Q9Y678	-1.29791	0.270989	871	0.000163056	0.00012563	Coatomer subunit gamma-1 OS=Homo sapiens OX=9606 GN=COPG1 PE=1 SV=1
P31942	1.37424	0.271028	405	4.05177e-05	5.56812e-05	Heterogeneous nuclear ribonucleoprotein H3 OS=Homo sapiens OX=9606 GN=HNRNPH3 PE=1 SV=2
Q10713	1.51042	0.271388	2080	8.03584e-06	1.21375e-05	Mitochondrial-processing peptidase subunit alpha OS=Homo sapiens OX=9606 GN=PMPCA PE=1 SV=2
Q12907	1.24815	0.271411	2534	8.739e-05	0.000109076	Vesicular integral-membrane protein VIP36 OS=Homo sapiens OX=9606 GN=LMAN2 PE=1 SV=1
P78318	2.03161	0.271474	2809	1.14323e-06	2.3226e-06	Immunoglobulin-binding protein 1 OS=Homo sapiens OX=9606 GN=IGBP1 PE=1 SV=1
Q96HC4	1.21104	0.271587	1593	2.37356e-05	2.87447e-05	PDZ and LIM domain protein 5 OS=Homo sapiens OX=9606 GN=PDLIM5 PE=1 SV=5
Q12769	-1.4172	0.27164	373	2.73499e-06	1.92985e-06	Nuclear pore complex protein Nup160 OS=Homo sapiens OX=9606 GN=NUP160 PE=1 SV=3
Q9Y6I3	-1.25405	0.271859	2248	5.73952e-06	4.57679e-06	Epsin-1 OS=Homo sapiens OX=9606 GN=EPN1 PE=1 SV=2
P23142	-1.50441	0.272049	205	4.15113e-06	2.75931e-06	Fibulin-1 OS=Homo sapiens OX=9606 GN=FBLN1 PE=1 SV=4
P30740	-1.56334	0.272867	2563	2.45271e-05	1.56889e-05	Leukocyte elastase inhibitor OS=Homo sapiens OX=9606 GN=SERPINB1 PE=1 SV=1
Q9Y277	-1.4171	0.272948	1585	2.17835e-05	1.53719e-05	Voltage-dependent anion-selective channel protein 3 OS=Homo sapiens OX=9606 GN=VDAC3 PE=1 SV=1
P15559	-1.22269	0.273281	2405	0.000320629	0.000262233	NAD(P)H dehydrogenase [quinone] 1 OS=Homo sapiens OX=9606 GN=NQO1 PE=1 SV=1
Q15286	1.42686	0.273344	1930	5.28577e-06	7.54205e-06	Ras-related protein Rab-35 OS=Homo sapiens OX=9606 GN=RAB35 PE=1 SV=1
P16401	1.58018	0.273484	1149	0.000168934	0.000266946	Histone H1.5 OS=Homo sapiens OX=9606 GN=H1-5 PE=1 SV=3
Q13641	-1.96394	0.273633	1058	1.1713e-05	5.96403e-06	Trophoblast glycoprotein OS=Homo sapiens OX=9606 GN=TPBG PE=1 SV=1
Q9UDY8	-1.59741	0.273906	1347	1.57949e-06	9.88779e-07	Mucosa-associated lymphoid tissue lymphoma translocation protein 1 OS=Homo sapiens OX=9606 GN=MALT1 PE=1 SV=1
P30626	1.19879	0.274418	37	4.98294e-05	5.97351e-05	Sorcin OS=Homo sapiens OX=9606 GN=SRI PE=1 SV=1
P53367	-1.31619	0.274436	1952	7.66247e-06	5.8217e-06	Arfaptin-1 OS=Homo sapiens OX=9606 GN=ARFIP1 PE=1 SV=2
O94832	2.3485	0.274546	2391	6.0427e-05	0.000141912	Unconventional myosin-Id OS=Homo sapiens OX=9606 GN=MYO1D PE=1 SV=2
Q9HB90	2.82942	0.274578	793	3.48552e-06	9.86202e-06	Ras-related GTP-binding protein C OS=Homo sapiens OX=9606 GN=RRAGC PE=1 SV=1
O75431	-1.13458	0.274631	2508	3.16749e-06	2.79177e-06	Metaxin-2 OS=Homo sapiens OX=9606 GN=MTX2 PE=1 SV=1
Q8N3C0	1.63935	0.274798	2660	1.90695e-06	3.12616e-06	Activating signal cointegrator 1 complex subunit 3 OS=Homo sapiens OX=9606 GN=ASCC3 PE=1 SV=3
Q9NUQ8	2.03941	0.275195	2373	1.28541e-06	2.62148e-06	ATP-binding cassette sub-family F member 3 OS=Homo sapiens OX=9606 GN=ABCF3 PE=1 SV=2
P84085	1.30962	0.275422	1229	5.05919e-06	6.6256e-06	ADP-ribosylation factor 5 OS=Homo sapiens OX=9606 GN=ARF5 PE=1 SV=2
P04844	1.20887	0.275572	381	0.000253004	0.000305848	Dolichyl-diphosphooligosaccharide--protein glycosyltransferase subunit 2 OS=Homo sapiens OX=9606 GN=RPN2 PE=1 SV=3
P52272	-1.17704	0.275662	1224	0.00012555	0.000106665	Heterogeneous nuclear ribonucleoprotein M OS=Homo sapiens OX=9606 GN=HNRNPM PE=1 SV=3
P21796	-1.43124	0.275795	646	0.000191215	0.000133601	Voltage-dependent anion-selective channel protein 1 OS=Homo sapiens OX=9606 GN=VDAC1 PE=1 SV=2
Q07955	1.21368	0.275848	301	4.02189e-05	4.88127e-05	Serine/arginine-rich splicing factor 1 OS=Homo sapiens OX=9606 GN=SRSF1 PE=1 SV=2
Q6IAA8	1.32347	0.275981	1717	2.58262e-05	3.41801e-05	Ragulator complex protein LAMTOR1 OS=Homo sapiens OX=9606 GN=LAMTOR1 PE=1 SV=2
Q8NDI1	-1.87784	0.276017	1839	4.5843e-06	2.44126e-06	EH domain-binding protein 1 OS=Homo sapiens OX=9606 GN=EHBP1 PE=1 SV=3
Q71DI3	-1.52802	0.276655	2681	2.31243e-05	1.51335e-05	Histone H3.2 OS=Homo sapiens OX=9606 GN=H3C15 PE=1 SV=3
P42126	1.38515	0.276662	2235	2.14528e-05	2.97153e-05	Enoyl-CoA delta isomerase 1, mitochondrial OS=Homo sapiens OX=9606 GN=ECI1 PE=1 SV=1
O15067	-2.31924	0.276898	4	2.77121e-06	1.19488e-06	Phosphoribosylformylglycinamidine synthase OS=Homo sapiens OX=9606 GN=PFAS PE=1 SV=4
Q6VY07	1.40765	0.276917	96	1.24595e-06	1.75387e-06	Phosphofurin acidic cluster sorting protein 1 OS=Homo sapiens OX=9606 GN=PACS1 PE=1 SV=2
P62314	1.26067	0.277024	527	2.47569e-05	3.12104e-05	Small nuclear ribonucleoprotein Sm D1 OS=Homo sapiens OX=9606 GN=SNRPD1 PE=1 SV=1
Q92804	1.98072	0.277057	1150	4.96908e-06	9.84235e-06	TATA-binding protein-associated factor 2N OS=Homo sapiens OX=9606 GN=TAF15 PE=1 SV=1
Q9Y2H6	1.72324	0.277281	965	1.1133e-06	1.91848e-06	Fibronectin type-III domain-containing protein 3A OS=Homo sapiens OX=9606 GN=FNDC3A PE=1 SV=4
O94925	-1.43479	0.277478	1580	0.000138139	9.62782e-05	Glutaminase kidney isoform, mitochondrial OS=Homo sapiens OX=9606 GN=GLS PE=1 SV=1
P20936	-1.87846	0.277643	1107	1.61683e-06	8.60723e-07	Ras GTPase-activating protein 1 OS=Homo sapiens OX=9606 GN=RASA1 PE=1 SV=1
P49756	-1.33561	0.277857	1288	5.21459e-06	3.90428e-06	RNA-binding protein 25 OS=Homo sapiens OX=9606 GN=RBM25 PE=1 SV=3
P47755	1.10745	0.278589	2533	5.01975e-05	5.55914e-05	F-actin-capping protein subunit alpha-2 OS=Homo sapiens OX=9606 GN=CAPZA2 PE=1 SV=3
Q9HAV0	1.33748	0.278624	2686	5.28762e-06	7.0721e-06	Guanine nucleotide-binding protein subunit beta-4 OS=Homo sapiens OX=9606 GN=GNB4 PE=1 SV=3
P21926	-1.22962	0.279237	2589	6.25456e-06	5.08658e-06	CD9 antigen OS=Homo sapiens OX=9606 GN=CD9 PE=1 SV=4
O15212	-1.25692	0.279639	1151	1.54698e-05	1.23077e-05	Prefoldin subunit 6 OS=Homo sapiens OX=9606 GN=PFDN6 PE=1 SV=1
P53004	-3.43422	0.279642	2744	1.29746e-05	3.77804e-06	Biliverdin reductase A OS=Homo sapiens OX=9606 GN=BLVRA PE=1 SV=2
P42226	-1.6493	0.27967	2317	1.08161e-05	6.55799e-06	Signal transducer and activator of transcription 6 OS=Homo sapiens OX=9606 GN=STAT6 PE=1 SV=1
P09651	1.3526	0.279726	2670	2.57677e-05	3.48535e-05	Heterogeneous nuclear ribonucleoprotein A1 OS=Homo sapiens OX=9606 GN=HNRNPA1 PE=1 SV=5
P40926	-1.10865	0.279781	1919	0.000456884	0.000412107	Malate dehydrogenase, mitochondrial OS=Homo sapiens OX=9606 GN=MDH2 PE=1 SV=3
Q53GQ0	1.1297	0.280979	1479	6.0461e-05	6.83029e-05	Very-long-chain 3-oxoacyl-CoA reductase OS=Homo sapiens OX=9606 GN=HSD17B12 PE=1 SV=2
Q9P2E9	1.1934	0.280981	2135	0.000366604	0.000437506	Ribosome-binding protein 1 OS=Homo sapiens OX=9606 GN=RRBP1 PE=1 SV=5
Q9GZS3	-1.78273	0.281207	2435	1.20252e-05	6.74538e-06	WD repeat-containing protein 61 OS=Homo sapiens OX=9606 GN=WDR61 PE=1 SV=1
O00505	1.10941	0.281358	2138	1.63411e-05	1.81291e-05	Importin subunit alpha-4 OS=Homo sapiens OX=9606 GN=KPNA3 PE=1 SV=2
Q9NQR4	-1.42458	0.281402	2717	1.43301e-05	1.00592e-05	Omega-amidase NIT2 OS=Homo sapiens OX=9606 GN=NIT2 PE=1 SV=1
Q8IWE2	-1.21635	0.281543	2289	6.50923e-05	5.35143e-05	Protein NOXP20 OS=Homo sapiens OX=9606 GN=FAM114A1 PE=1 SV=2
P26447	-1.44129	0.281617	1378	0.000270984	0.000188015	Protein S100-A4 OS=Homo sapiens OX=9606 GN=S100A4 PE=1 SV=1
P16671	-1.52648	0.281773	1172	4.51062e-05	2.95492e-05	Platelet glycoprotein 4 OS=Homo sapiens OX=9606 GN=CD36 PE=1 SV=2
P18084	1.77363	0.281794	2242	8.58551e-06	1.52275e-05	Integrin beta-5 OS=Homo sapiens OX=9606 GN=ITGB5 PE=1 SV=1
Q9BXK5	-1.25834	0.282015	2210	4.0498e-06	3.21838e-06	Bcl-2-like protein 13 OS=Homo sapiens OX=9606 GN=BCL2L13 PE=1 SV=1
P62995	1.62803	0.282045	2355	5.20334e-06	8.47121e-06	Transformer-2 protein homolog beta OS=Homo sapiens OX=9606 GN=TRA2B PE=1 SV=1
Q96EY1	-1.89309	0.282106	1332	4.33131e-06	2.28795e-06	DnaJ homolog subfamily A member 3, mitochondrial OS=Homo sapiens OX=9606 GN=DNAJA3 PE=1 SV=2
Q9H553	1.52601	0.282322	942	5.34842e-06	8.16176e-06	Alpha-1,3/1,6-mannosyltransferase ALG2 OS=Homo sapiens OX=9606 GN=ALG2 PE=1 SV=1
P17655	-1.21841	0.282376	1360	0.000144914	0.000118937	Calpain-2 catalytic subunit OS=Homo sapiens OX=9606 GN=CAPN2 PE=1 SV=6
O43390	1.39707	0.282486	2027	3.22873e-05	4.51078e-05	Heterogeneous nuclear ribonucleoprotein R OS=Homo sapiens OX=9606 GN=HNRNPR PE=1 SV=1
Q9BV20	1.52022	0.282494	1774	1.39997e-06	2.12827e-06	Methylthioribose-1-phosphate isomerase OS=Homo sapiens OX=9606 GN=MRI1 PE=1 SV=1
P53396	1.21706	0.282749	866	0.000277809	0.00033811	ATP-citrate synthase OS=Homo sapiens OX=9606 GN=ACLY PE=1 SV=3
Q92783	1.49666	0.282961	2566	8.99115e-06	1.34567e-05	Signal transducing adapter molecule 1 OS=Homo sapiens OX=9606 GN=STAM PE=1 SV=3
Q13636	-1.19835	0.28335	1947	5.79458e-06	4.83548e-06	Ras-related protein Rab-31 OS=Homo sapiens OX=9606 GN=RAB31 PE=1 SV=1
Q53H82	-1.46611	0.283398	1826	1.35216e-05	9.22278e-06	Endoribonuclease LACTB2 OS=Homo sapiens OX=9606 GN=LACTB2 PE=1 SV=2
P42345	-1.43183	0.283469	2819	1.47988e-06	1.03356e-06	Serine/threonine-protein kinase mTOR OS=Homo sapiens OX=9606 GN=MTOR PE=1 SV=1
P46781	1.08573	0.28388	1384	0.000275249	0.000298847	40S ribosomal protein S9 OS=Homo sapiens OX=9606 GN=RPS9 PE=1 SV=3
P60228	-1.37199	0.283925	763	6.13478e-05	4.47145e-05	Eukaryotic translation initiation factor 3 subunit E OS=Homo sapiens OX=9606 GN=EIF3E PE=1 SV=1
O60664	-1.16638	0.284237	1677	0.000388784	0.000333325	Perilipin-3 OS=Homo sapiens OX=9606 GN=PLIN3 PE=1 SV=3
P16615	1.15243	0.284481	613	0.000180846	0.000208413	Sarcoplasmic/endoplasmic reticulum calcium ATPase 2 OS=Homo sapiens OX=9606 GN=ATP2A2 PE=1 SV=1
P30101	1.04733	0.284912	747	0.00117943	0.00123525	Protein disulfide-isomerase A3 OS=Homo sapiens OX=9606 GN=PDIA3 PE=1 SV=4
Q9NZL4	1.32952	0.285011	2310	2.60419e-06	3.46233e-06	Hsp70-binding protein 1 OS=Homo sapiens OX=9606 GN=HSPBP1 PE=1 SV=2
Q9BQE3	1.17617	0.285172	2794	3.58723e-05	4.21919e-05	Tubulin alpha-1C chain OS=Homo sapiens OX=9606 GN=TUBA1C PE=1 SV=1
Q9HC07	1.38208	0.285409	816	1.32092e-05	1.82562e-05	Transmembrane protein 165 OS=Homo sapiens OX=9606 GN=TMEM165 PE=1 SV=1
P48739	1.2896	0.285596	2047	1.97485e-05	2.54676e-05	Phosphatidylinositol transfer protein beta isoform OS=Homo sapiens OX=9606 GN=PITPNB PE=1 SV=2
Q00688	1.15524	0.285795	422	3.25965e-05	3.76566e-05	Peptidyl-prolyl cis-trans isomerase FKBP3 OS=Homo sapiens OX=9606 GN=FKBP3 PE=1 SV=1
P40121	-1.4406	0.285796	922	6.35941e-05	4.41443e-05	Macrophage-capping protein OS=Homo sapiens OX=9606 GN=CAPG PE=1 SV=2
P09496	-1.14057	0.286499	2721	4.76319e-05	4.17614e-05	Clathrin light chain A OS=Homo sapiens OX=9606 GN=CLTA PE=1 SV=1
O15382	1.43368	0.286648	2087	3.70941e-06	5.3181e-06	Branched-chain-amino-acid aminotransferase, mitochondrial OS=Homo sapiens OX=9606 GN=BCAT2 PE=1 SV=2
P23588	1.61873	0.28668	2296	8.58423e-06	1.38956e-05	Eukaryotic translation initiation factor 4B OS=Homo sapiens OX=9606 GN=EIF4B PE=1 SV=2
P02792	1.82781	0.286952	3068	1.05913e-05	1.93589e-05	Ferritin light chain OS=Homo sapiens OX=9606 GN=FTL PE=1 SV=2
P13807	1.24314	0.287499	1031	5.39393e-06	6.70544e-06	Glycogen [starch] synthase, muscle OS=Homo sapiens OX=9606 GN=GYS1 PE=1 SV=2
Q969E2	-1.44557	0.287563	726	1.05586e-05	7.30413e-06	Secretory carrier-associated membrane protein 4 OS=Homo sapiens OX=9606 GN=SCAMP4 PE=1 SV=1
P16949	-1.29742	0.28782	1270	1.40228e-05	1.08082e-05	Stathmin OS=Homo sapiens OX=9606 GN=STMN1 PE=1 SV=3
Q93052	-1.1885	0.288602	908	2.74834e-05	2.31244e-05	Lipoma-preferred partner OS=Homo sapiens OX=9606 GN=LPP PE=1 SV=1
P11182	-1.51202	0.288756	1072	3.66333e-06	2.4228e-06	Lipoamide acyltransferase component of branched-chain alpha-keto acid dehydrogenase complex, mitochondrial OS=Homo sapiens OX=9606 GN=DBT PE=1 SV=3
P23526	1.20078	0.288956	1345	5.33148e-05	6.40193e-05	Adenosylhomocysteinase OS=Homo sapiens OX=9606 GN=AHCY PE=1 SV=4
O60763	1.16651	0.289182	2816	6.64918e-05	7.75632e-05	General vesicular transport factor p115 OS=Homo sapiens OX=9606 GN=USO1 PE=1 SV=2
O43670	1.27324	0.28926	2606	3.32531e-06	4.23391e-06	BUB3-interacting and GLEBS motif-containing protein ZNF207 OS=Homo sapiens OX=9606 GN=ZNF207 PE=1 SV=1
Q14161	-1.53207	0.289366	2537	1.4151e-06	9.23658e-07	ARF GTPase-activating protein GIT2 OS=Homo sapiens OX=9606 GN=GIT2 PE=1 SV=2
P04843	1.20312	0.289389	2140	0.000343801	0.000413634	Dolichyl-diphosphooligosaccharide--protein glycosyltransferase subunit 1 OS=Homo sapiens OX=9606 GN=RPN1 PE=1 SV=1
P20674	1.37478	0.289405	1040	2.89743e-05	3.98332e-05	Cytochrome c oxidase subunit 5A, mitochondrial OS=Homo sapiens OX=9606 GN=COX5A PE=1 SV=2
Q08209	1.17023	0.289758	1571	9.69829e-06	1.13492e-05	Serine/threonine-protein phosphatase 2B catalytic subunit alpha isoform OS=Homo sapiens OX=9606 GN=PPP3CA PE=1 SV=1
Q9HCU5	1.42421	0.289785	1873	2.74549e-06	3.91015e-06	Prolactin regulatory element-binding protein OS=Homo sapiens OX=9606 GN=PREB PE=1 SV=2
Q8IVL6	-1.24925	0.290076	321	9.96493e-06	7.97676e-06	Prolyl 3-hydroxylase 3 OS=Homo sapiens OX=9606 GN=P3H3 PE=1 SV=1
P52594	1.39219	0.290186	2214	4.1855e-06	5.827e-06	Arf-GAP domain and FG repeat-containing protein 1 OS=Homo sapiens OX=9606 GN=AGFG1 PE=1 SV=2
Q6NUK1	-1.24562	0.290703	1936	2.8023e-05	2.24973e-05	Calcium-binding mitochondrial carrier protein SCaMC-1 OS=Homo sapiens OX=9606 GN=SLC25A24 PE=1 SV=2
Q96Q11	1.32347	0.290716	2311	2.98837e-06	3.95502e-06	CCA tRNA nucleotidyltransferase 1, mitochondrial OS=Homo sapiens OX=9606 GN=TRNT1 PE=1 SV=2
Q9UNS2	-1.53175	0.290887	2560	1.31247e-05	8.56843e-06	COP9 signalosome complex subunit 3 OS=Homo sapiens OX=9606 GN=COPS3 PE=1 SV=3
Q8WWM7	-1.14456	0.291177	1076	3.62064e-06	3.16335e-06	Ataxin-2-like protein OS=Homo sapiens OX=9606 GN=ATXN2L PE=1 SV=2
Q14240	-1.18225	0.29132	2260	2.85971e-05	2.41887e-05	Eukaryotic initiation factor 4A-II OS=Homo sapiens OX=9606 GN=EIF4A2 PE=1 SV=2
P54578	2.04893	0.291477	398	0.000298647	0.000611906	Ubiquitin carboxyl-terminal hydrolase 14 OS=Homo sapiens OX=9606 GN=USP14 PE=1 SV=3
P48643	1.17223	0.291513	1220	0.000146411	0.000171627	T-complex protein 1 subunit epsilon OS=Homo sapiens OX=9606 GN=CCT5 PE=1 SV=1
Q9BY44	-1.2703	0.291988	1735	6.90495e-06	5.43566e-06	Eukaryotic translation initiation factor 2A OS=Homo sapiens OX=9606 GN=EIF2A PE=1 SV=3
O00471	1.42229	0.292044	853	1.71059e-06	2.43295e-06	Exocyst complex component 5 OS=Homo sapiens OX=9606 GN=EXOC5 PE=1 SV=1
P42704	1.08238	0.2922	1110	0.00012729	0.000137776	Leucine-rich PPR motif-containing protein, mitochondrial OS=Homo sapiens OX=9606 GN=LRPPRC PE=1 SV=3
Q53GS9	1.78654	0.292504	809	1.39943e-06	2.50012e-06	U4/U6.U5 tri-snRNP-associated protein 2 OS=Homo sapiens OX=9606 GN=USP39 PE=1 SV=2
Q6DKI1	-1.39013	0.292649	1448	4.04124e-06	2.90709e-06	60S ribosomal protein L7-like 1 OS=Homo sapiens OX=9606 GN=RPL7L1 PE=1 SV=2
P15311	1.22056	0.293214	2016	7.50152e-06	9.15607e-06	Ezrin OS=Homo sapiens OX=9606 GN=EZR PE=1 SV=4
O00203	1.18541	0.293307	1012	2.72241e-05	3.22718e-05	AP-3 complex subunit beta-1 OS=Homo sapiens OX=9606 GN=AP3B1 PE=1 SV=3
P30086	-1.36053	0.293567	2144	0.000150626	0.000110711	Phosphatidylethanolamine-binding protein 1 OS=Homo sapiens OX=9606 GN=PEBP1 PE=1 SV=3
P30044	-1.21138	0.293912	649	0.000302443	0.000249668	Peroxiredoxin-5, mitochondrial OS=Homo sapiens OX=9606 GN=PRDX5 PE=1 SV=4
P13861	1.56084	0.293952	2426	1.39507e-05	2.17748e-05	cAMP-dependent protein kinase type II-alpha regulatory subunit OS=Homo sapiens OX=9606 GN=PRKAR2A PE=1 SV=2
P55060	-1.37777	0.294051	1921	7.31797e-05	5.31148e-05	Exportin-2 OS=Homo sapiens OX=9606 GN=CSE1L PE=1 SV=3
P67870	-1.17473	0.294311	542	1.11302e-05	9.47471e-06	Casein kinase II subunit beta OS=Homo sapiens OX=9606 GN=CSNK2B PE=1 SV=1
Q00610	1.11284	0.294437	1786	0.000976647	0.00108685	Clathrin heavy chain 1 OS=Homo sapiens OX=9606 GN=CLTC PE=1 SV=5
Q08AF3	-1.86049	0.294439	1608	1.35473e-05	7.28157e-06	Schlafen family member 5 OS=Homo sapiens OX=9606 GN=SLFN5 PE=1 SV=1
P09661	1.4649	0.294729	1832	8.988e-06	1.31665e-05	U2 small nuclear ribonucleoprotein A' OS=Homo sapiens OX=9606 GN=SNRPA1 PE=1 SV=2
Q92597	1.30317	0.295118	2682	6.84787e-05	8.92393e-05	Protein NDRG1 OS=Homo sapiens OX=9606 GN=NDRG1 PE=1 SV=1
P27144	1.38074	0.29517	537	1.50456e-05	2.07741e-05	Adenylate kinase 4, mitochondrial OS=Homo sapiens OX=9606 GN=AK4 PE=1 SV=1
P00367	-1.17396	0.295709	1575	6.25592e-05	5.3289e-05	Glutamate dehydrogenase 1, mitochondrial OS=Homo sapiens OX=9606 GN=GLUD1 PE=1 SV=2
Q9NQW7	1.22141	0.295773	2415	1.39706e-05	1.70639e-05	Xaa-Pro aminopeptidase 1 OS=Homo sapiens OX=9606 GN=XPNPEP1 PE=1 SV=3
Q99816	1.31472	0.296242	1316	4.45634e-06	5.85883e-06	Tumor susceptibility gene 101 protein OS=Homo sapiens OX=9606 GN=TSG101 PE=1 SV=2
Q8IUD2	1.34313	0.296268	1602	2.14277e-06	2.87802e-06	ELKS/Rab6-interacting/CAST family member 1 OS=Homo sapiens OX=9606 GN=ERC1 PE=1 SV=1
Q14247	-1.17296	0.296312	2531	0.000104822	8.93657e-05	Src substrate cortactin OS=Homo sapiens OX=9606 GN=CTTN PE=1 SV=2
Q13131	-1.39671	0.296723	1503	1.90687e-05	1.36526e-05	5'-AMP-activated protein kinase catalytic subunit alpha-1 OS=Homo sapiens OX=9606 GN=PRKAA1 PE=1 SV=4
Q5ZPR3	1.29865	0.297001	1647	2.35842e-06	3.06277e-06	CD276 antigen OS=Homo sapiens OX=9606 GN=CD276 PE=1 SV=1
Q9Y5U9	-1.24548	0.297606	928	5.00025e-05	4.01472e-05	Immediate early response 3-interacting protein 1 OS=Homo sapiens OX=9606 GN=IER3IP1 PE=1 SV=1
P27487	1.5382	0.297648	2697	2.28687e-05	3.51766e-05	Dipeptidyl peptidase 4 OS=Homo sapiens OX=9606 GN=DPP4 PE=1 SV=2
Q9Y3D6	1.19693	0.297665	345	6.12053e-06	7.32584e-06	Mitochondrial fission 1 protein OS=Homo sapiens OX=9606 GN=FIS1 PE=1 SV=2
P32119	1.24854	0.297888	875	4.42626e-05	5.52637e-05	Peroxiredoxin-2 OS=Homo sapiens OX=9606 GN=PRDX2 PE=1 SV=5
O95810	1.1634	0.298286	2444	2.64954e-05	3.08247e-05	Caveolae-associated protein 2 OS=Homo sapiens OX=9606 GN=CAVIN2 PE=1 SV=3
Q2M389	1.36474	0.298915	665	8.70843e-06	1.18848e-05	WASH complex subunit 4 OS=Homo sapiens OX=9606 GN=WASHC4 PE=1 SV=2
P50914	-1.21036	0.299077	1038	9.3722e-05	7.74334e-05	60S ribosomal protein L14 OS=Homo sapiens OX=9606 GN=RPL14 PE=1 SV=4
Q9NZB2	-1.09622	0.299222	20	4.02915e-05	3.6755e-05	Constitutive coactivator of PPAR-gamma-like protein 1 OS=Homo sapiens OX=9606 GN=FAM120A PE=1 SV=2
Q9UHG3	1.0708	0.299388	2699	0.000109562	0.000117319	Prenylcysteine oxidase 1 OS=Homo sapiens OX=9606 GN=PCYOX1 PE=1 SV=3
O15075	-1.61358	0.299512	2792	2.40158e-05	1.48836e-05	Serine/threonine-protein kinase DCLK1 OS=Homo sapiens OX=9606 GN=DCLK1 PE=1 SV=2
P45880	-1.4244	0.29955	2163	0.000113696	7.98202e-05	Voltage-dependent anion-selective channel protein 2 OS=Homo sapiens OX=9606 GN=VDAC2 PE=1 SV=2
Q5K4L6	-1.57496	0.299628	1519	2.98107e-06	1.89279e-06	Solute carrier family 27 member 3 OS=Homo sapiens OX=9606 GN=SLC27A3 PE=1 SV=4
P61586	-1.11866	0.300053	287	3.85702e-05	3.4479e-05	Transforming protein RhoA OS=Homo sapiens OX=9606 GN=RHOA PE=1 SV=1
Q9H7C4	-1.91218	0.300519	2504	3.34733e-06	1.75053e-06	Syncoilin OS=Homo sapiens OX=9606 GN=SYNC PE=1 SV=3
Q14152	-1.17014	0.300572	874	9.79148e-05	8.36781e-05	Eukaryotic translation initiation factor 3 subunit A OS=Homo sapiens OX=9606 GN=EIF3A PE=1 SV=1
Q9BUN8	1.35003	0.300655	2228	9.24846e-06	1.24857e-05	Derlin-1 OS=Homo sapiens OX=9606 GN=DERL1 PE=1 SV=1
O75251	1.20777	0.300746	2745	1.04664e-05	1.26411e-05	NADH dehydrogenase [ubiquinone] iron-sulfur protein 7, mitochondrial OS=Homo sapiens OX=9606 GN=NDUFS7 PE=1 SV=3
Q8WWI1	-1.15944	0.300782	135	0.000260513	0.000224688	LIM domain only protein 7 OS=Homo sapiens OX=9606 GN=LMO7 PE=1 SV=3
Q13867	1.27697	0.300793	589	2.86896e-06	3.66357e-06	Bleomycin hydrolase OS=Homo sapiens OX=9606 GN=BLMH PE=1 SV=1
P08559	1.47964	0.300799	2043	2.18045e-05	3.22627e-05	Pyruvate dehydrogenase E1 component subunit alpha, somatic form, mitochondrial OS=Homo sapiens OX=9606 GN=PDHA1 PE=1 SV=3
Q7L576	1.23124	0.300975	905	2.18024e-05	2.6844e-05	Cytoplasmic FMR1-interacting protein 1 OS=Homo sapiens OX=9606 GN=CYFIP1 PE=1 SV=1
O60551	1.50146	0.300992	902	6.4306e-06	9.65532e-06	Glycylpeptide N-tetradecanoyltransferase 2 OS=Homo sapiens OX=9606 GN=NMT2 PE=1 SV=1
P28161	-1.54133	0.301494	1379	2.83578e-05	1.83983e-05	Glutathione S-transferase Mu 2 OS=Homo sapiens OX=9606 GN=GSTM2 PE=1 SV=2
O95865	-1.24846	0.301803	2796	5.76763e-05	4.61981e-05	N(G),N(G)-dimethylarginine dimethylaminohydrolase 2 OS=Homo sapiens OX=9606 GN=DDAH2 PE=1 SV=1
Q6DKJ4	1.77731	0.302105	257	1.07934e-06	1.91831e-06	Nucleoredoxin OS=Homo sapiens OX=9606 GN=NXN PE=1 SV=2
P49023	-1.67484	0.30211	36	1.44991e-05	8.65699e-06	Paxillin OS=Homo sapiens OX=9606 GN=PXN PE=1 SV=3
P59998	1.09174	0.30253	1783	0.000131158	0.000143191	Actin-related protein 2/3 complex subunit 4 OS=Homo sapiens OX=9606 GN=ARPC4 PE=1 SV=3
P31689	1.19546	0.302843	1266	2.06834e-05	2.47261e-05	DnaJ homolog subfamily A member 1 OS=Homo sapiens OX=9606 GN=DNAJA1 PE=1 SV=2
Q92769	1.47471	0.303034	2064	9.20457e-06	1.35741e-05	Histone deacetylase 2 OS=Homo sapiens OX=9606 GN=HDAC2 PE=1 SV=2
P11279	1.13677	0.303086	165	0.000115954	0.000131813	Lysosome-associated membrane glycoprotein 1 OS=Homo sapiens OX=9606 GN=LAMP1 PE=1 SV=3
Q96IZ0	1.53348	0.303088	2332	4.42342e-06	6.78324e-06	PRKC apoptosis WT1 regulator protein OS=Homo sapiens OX=9606 GN=PAWR PE=1 SV=1
P61966	1.11914	0.30341	2845	2.87946e-06	3.22252e-06	AP-1 complex subunit sigma-1A OS=Homo sapiens OX=9606 GN=AP1S1 PE=1 SV=1
Q96IU4	1.15569	0.303619	414	3.80817e-05	4.40105e-05	Protein ABHD14B OS=Homo sapiens OX=9606 GN=ABHD14B PE=1 SV=1
P07384	-1.23657	0.303624	14	0.000111033	8.97907e-05	Calpain-1 catalytic subunit OS=Homo sapiens OX=9606 GN=CAPN1 PE=1 SV=1
Q12765	-1.29514	0.303807	176	2.87912e-05	2.22301e-05	Secernin-1 OS=Homo sapiens OX=9606 GN=SCRN1 PE=1 SV=2
P31949	1.05934	0.303849	45	0.000396703	0.000420242	Protein S100-A11 OS=Homo sapiens OX=9606 GN=S100A11 PE=1 SV=2
Q9BZE4	1.44155	0.30396	1959	6.02694e-06	8.68813e-06	Nucleolar GTP-binding protein 1 OS=Homo sapiens OX=9606 GN=GTPBP4 PE=1 SV=3
P07741	-1.31761	0.304405	421	4.95024e-05	3.75699e-05	Adenine phosphoribosyltransferase OS=Homo sapiens OX=9606 GN=APRT PE=1 SV=2
P23368	1.58843	0.304465	2711	8.87485e-06	1.40971e-05	NAD-dependent malic enzyme, mitochondrial OS=Homo sapiens OX=9606 GN=ME2 PE=1 SV=1
Q9H8H3	1.25371	0.304871	2702	5.73735e-06	7.193e-06	Methyltransferase-like protein 7A OS=Homo sapiens OX=9606 GN=METTL7A PE=1 SV=1
P62899	-1.20916	0.305077	1594	8.21603e-05	6.79484e-05	60S ribosomal protein L31 OS=Homo sapiens OX=9606 GN=RPL31 PE=1 SV=1
P13797	-1.24535	0.305163	1554	0.000480598	0.000385913	Plastin-3 OS=Homo sapiens OX=9606 GN=PLS3 PE=1 SV=4
P35573	-1.39098	0.305287	2369	3.35097e-06	2.40908e-06	Glycogen debranching enzyme OS=Homo sapiens OX=9606 GN=AGL PE=1 SV=3
Q9Y6N5	-1.10809	0.305316	2169	6.65699e-05	6.00763e-05	Sulfide:quinone oxidoreductase, mitochondrial OS=Homo sapiens OX=9606 GN=SQOR PE=1 SV=1
P61225	-1.5922	0.305364	2056	6.85783e-06	4.30714e-06	Ras-related protein Rap-2b OS=Homo sapiens OX=9606 GN=RAP2B PE=1 SV=1
Q6P2Q9	1.30247	0.305393	987	2.49602e-05	3.25101e-05	Pre-mRNA-processing-splicing factor 8 OS=Homo sapiens OX=9606 GN=PRPF8 PE=1 SV=2
O60493	-1.3256	0.30574	779	4.30759e-05	3.24953e-05	Sorting nexin-3 OS=Homo sapiens OX=9606 GN=SNX3 PE=1 SV=3
P16083	1.69914	0.306026	1060	5.39693e-06	9.17013e-06	Ribosyldihydronicotinamide dehydrogenase [quinone] OS=Homo sapiens OX=9606 GN=NQO2 PE=1 SV=5
Q93008	-1.34174	0.306187	533	1.13151e-05	8.43314e-06	Probable ubiquitin carboxyl-terminal hydrolase FAF-X OS=Homo sapiens OX=9606 GN=USP9X PE=1 SV=4
Q15276	2.17291	0.306536	1970	1.25962e-06	2.73704e-06	Rab GTPase-binding effector protein 1 OS=Homo sapiens OX=9606 GN=RABEP1 PE=1 SV=2
O76094	1.33047	0.306552	2042	3.15446e-05	4.19691e-05	Signal recognition particle subunit SRP72 OS=Homo sapiens OX=9606 GN=SRP72 PE=1 SV=3
Q96AB3	-1.19957	0.30659	403	1.44677e-05	1.20607e-05	Isochorismatase domain-containing protein 2 OS=Homo sapiens OX=9606 GN=ISOC2 PE=1 SV=1
Q9Y2L1	-1.43667	0.306642	2757	1.66105e-06	1.15618e-06	Exosome complex exonuclease RRP44 OS=Homo sapiens OX=9606 GN=DIS3 PE=1 SV=2
P62310	1.16993	0.306671	1050	7.21582e-06	8.44197e-06	U6 snRNA-associated Sm-like protein LSm3 OS=Homo sapiens OX=9606 GN=LSM3 PE=1 SV=2
Q9UHY1	1.20309	0.30668	2841	7.20065e-06	8.66303e-06	Nuclear receptor-binding protein OS=Homo sapiens OX=9606 GN=NRBP1 PE=1 SV=1
Q96IX5	1.13664	0.306788	2076	1.73799e-05	1.97546e-05	ATP synthase membrane subunit DAPIT, mitochondrial OS=Homo sapiens OX=9606 GN=ATP5MD PE=1 SV=1
P07237	1.11367	0.306823	1461	0.0018946	0.00210997	Protein disulfide-isomerase OS=Homo sapiens OX=9606 GN=P4HB PE=1 SV=3
Q13325	-1.51456	0.30691	1627	4.66313e-06	3.07887e-06	Interferon-induced protein with tetratricopeptide repeats 5 OS=Homo sapiens OX=9606 GN=IFIT5 PE=1 SV=1
Q9Y2Z0	1.24276	0.307189	316	1.34095e-05	1.66647e-05	Protein SGT1 homolog OS=Homo sapiens OX=9606 GN=SUGT1 PE=1 SV=3
P62820	1.168	0.307357	1472	1.84473e-05	2.15465e-05	Ras-related protein Rab-1A OS=Homo sapiens OX=9606 GN=RAB1A PE=1 SV=3
Q9UMX5	1.12985	0.307381	340	1.53229e-05	1.73125e-05	Neudesin OS=Homo sapiens OX=9606 GN=NENF PE=1 SV=1
Q15185	1.21615	0.307534	801	3.92443e-05	4.77268e-05	Prostaglandin E synthase 3 OS=Homo sapiens OX=9606 GN=PTGES3 PE=1 SV=1
Q86VR2	-1.26166	0.307588	1194	3.74684e-06	2.96977e-06	Reticulophagy regulator 3 OS=Homo sapiens OX=9606 GN=RETREG3 PE=1 SV=1
O15260	-1.2249	0.30846	55	8.63672e-05	7.05095e-05	Surfeit locus protein 4 OS=Homo sapiens OX=9606 GN=SURF4 PE=1 SV=3
P62701	1.04986	0.308687	1119	0.000118005	0.000123888	40S ribosomal protein S4, X isoform OS=Homo sapiens OX=9606 GN=RPS4X PE=1 SV=2
Q08J23	-1.27085	0.308794	802	5.55197e-06	4.36872e-06	RNA cytosine C(5)-methyltransferase NSUN2 OS=Homo sapiens OX=9606 GN=NSUN2 PE=1 SV=2
P51153	-1.21993	0.30894	2411	2.28814e-05	1.87563e-05	Ras-related protein Rab-13 OS=Homo sapiens OX=9606 GN=RAB13 PE=1 SV=1
Q15084	1.08804	0.309162	1228	0.000464057	0.000504913	Protein disulfide-isomerase A6 OS=Homo sapiens OX=9606 GN=PDIA6 PE=1 SV=1
A5YKK6	1.52051	0.309778	2634	5.93002e-06	9.01665e-06	CCR4-NOT transcription complex subunit 1 OS=Homo sapiens OX=9606 GN=CNOT1 PE=1 SV=2
Q99961	1.20735	0.310354	524	2.0239e-05	2.44356e-05	Endophilin-A2 OS=Homo sapiens OX=9606 GN=SH3GL1 PE=1 SV=1
Q01433	-1.32008	0.311159	707	3.62482e-06	2.74591e-06	AMP deaminase 2 OS=Homo sapiens OX=9606 GN=AMPD2 PE=1 SV=2
P62140	1.13662	0.311164	1570	3.82412e-05	4.34656e-05	Serine/threonine-protein phosphatase PP1-beta catalytic subunit OS=Homo sapiens OX=9606 GN=PPP1CB PE=1 SV=3
Q13724	1.21912	0.311229	2548	2.8324e-05	3.45303e-05	Mannosyl-oligosaccharide glucosidase OS=Homo sapiens OX=9606 GN=MOGS PE=1 SV=5
P42766	1.20776	0.311273	1441	3.56095e-05	4.30079e-05	60S ribosomal protein L35 OS=Homo sapiens OX=9606 GN=RPL35 PE=1 SV=2
P51970	1.15144	0.311292	1607	1.30551e-05	1.50322e-05	NADH dehydrogenase [ubiquinone] 1 alpha subcomplex subunit 8 OS=Homo sapiens OX=9606 GN=NDUFA8 PE=1 SV=3
Q9C0C2	-1.28968	0.31167	2671	4.28868e-05	3.32539e-05	182 kDa tankyrase-1-binding protein OS=Homo sapiens OX=9606 GN=TNKS1BP1 PE=1 SV=4
O43252	-1.13361	0.311992	903	6.051e-06	5.33779e-06	Bifunctional 3'-phosphoadenosine 5'-phosphosulfate synthase 1 OS=Homo sapiens OX=9606 GN=PAPSS1 PE=1 SV=2
P31153	-1.24882	0.312147	1267	3.60203e-05	2.88435e-05	S-adenosylmethionine synthase isoform type-2 OS=Homo sapiens OX=9606 GN=MAT2A PE=1 SV=1
P30825	-1.24065	0.312419	108	4.54304e-06	3.66181e-06	High affinity cationic amino acid transporter 1 OS=Homo sapiens OX=9606 GN=SLC7A1 PE=1 SV=1
Q9Y5K6	-1.55747	0.312806	854	1.71468e-06	1.10094e-06	CD2-associated protein OS=Homo sapiens OX=9606 GN=CD2AP PE=1 SV=1
Q9Y697	1.64746	0.313129	237	1.5223e-06	2.50793e-06	Cysteine desulfurase, mitochondrial OS=Homo sapiens OX=9606 GN=NFS1 PE=1 SV=3
O96000	-1.06483	0.313134	1414	1.41762e-05	1.3313e-05	NADH dehydrogenase [ubiquinone] 1 beta subcomplex subunit 10 OS=Homo sapiens OX=9606 GN=NDUFB10 PE=1 SV=3
Q9BXJ9	1.6246	0.313175	530	5.84935e-06	9.50287e-06	N-alpha-acetyltransferase 15, NatA auxiliary subunit OS=Homo sapiens OX=9606 GN=NAA15 PE=1 SV=1
Q9Y2Z4	-1.62912	0.313454	686	1.87998e-06	1.15398e-06	Tyrosine--tRNA ligase, mitochondrial OS=Homo sapiens OX=9606 GN=YARS2 PE=1 SV=2
O14972	-1.1808	0.313815	81	1.71171e-06	1.44962e-06	Vacuolar protein sorting-associated protein 26C OS=Homo sapiens OX=9606 GN=VPS26C PE=1 SV=1
P13639	1.21404	0.31387	745	0.00112595	0.00136695	Elongation factor 2 OS=Homo sapiens OX=9606 GN=EEF2 PE=1 SV=4
P49841	-1.31655	0.313906	100	8.52344e-07	6.47405e-07	Glycogen synthase kinase-3 beta OS=Homo sapiens OX=9606 GN=GSK3B PE=1 SV=2
P12955	-1.29236	0.314101	62	1.67998e-05	1.29994e-05	Xaa-Pro dipeptidase OS=Homo sapiens OX=9606 GN=PEPD PE=1 SV=3
P29590	1.39919	0.314526	1597	1.50279e-05	2.10268e-05	Protein PML OS=Homo sapiens OX=9606 GN=PML PE=1 SV=3
Q9Y4E8	1.48327	0.314595	544	2.32383e-06	3.44686e-06	Ubiquitin carboxyl-terminal hydrolase 15 OS=Homo sapiens OX=9606 GN=USP15 PE=1 SV=3
P18085	-1.08348	0.315183	389	0.000165438	0.000152691	ADP-ribosylation factor 4 OS=Homo sapiens OX=9606 GN=ARF4 PE=1 SV=3
Q9NP72	1.10913	0.315305	2054	2.86597e-05	3.17873e-05	Ras-related protein Rab-18 OS=Homo sapiens OX=9606 GN=RAB18 PE=1 SV=1
Q07812	1.20072	0.315382	66	1.35531e-05	1.62734e-05	Apoptosis regulator BAX OS=Homo sapiens OX=9606 GN=BAX PE=1 SV=1
O75369	1.04313	0.31549	129	0.000823547	0.000859068	Filamin-B OS=Homo sapiens OX=9606 GN=FLNB PE=1 SV=2
Q9Y281	1.1462	0.315983	1357	3.32171e-05	3.80735e-05	Cofilin-2 OS=Homo sapiens OX=9606 GN=CFL2 PE=1 SV=1
P53992	-1.23624	0.315985	2672	1.10771e-05	8.96032e-06	Protein transport protein Sec24C OS=Homo sapiens OX=9606 GN=SEC24C PE=1 SV=3
O60443	-1.32077	0.316239	512	3.076e-05	2.32895e-05	Gasdermin-E OS=Homo sapiens OX=9606 GN=GSDME PE=1 SV=2
P48163	-1.10304	0.316244	528	1.5995e-05	1.45008e-05	NADP-dependent malic enzyme OS=Homo sapiens OX=9606 GN=ME1 PE=1 SV=1
Q9HD45	1.20539	0.316372	314	2.71713e-05	3.27519e-05	Transmembrane 9 superfamily member 3 OS=Homo sapiens OX=9606 GN=TM9SF3 PE=1 SV=2
P78344	-1.31161	0.316461	285	4.57548e-05	3.48845e-05	Eukaryotic translation initiation factor 4 gamma 2 OS=Homo sapiens OX=9606 GN=EIF4G2 PE=1 SV=1
O60507	-1.78205	0.316699	1655	1.53385e-06	8.60722e-07	Protein-tyrosine sulfotransferase 1 OS=Homo sapiens OX=9606 GN=TPST1 PE=1 SV=1
Q13283	1.24027	0.31676	762	5.03856e-05	6.24917e-05	Ras GTPase-activating protein-binding protein 1 OS=Homo sapiens OX=9606 GN=G3BP1 PE=1 SV=1
P33316	-1.30175	0.317244	1307	4.58867e-06	3.525e-06	Deoxyuridine 5'-triphosphate nucleotidohydrolase, mitochondrial OS=Homo sapiens OX=9606 GN=DUT PE=1 SV=4
Q9Y4D7	-1.6745	0.317277	2893	4.38327e-06	2.61766e-06	Plexin-D1 OS=Homo sapiens OX=9606 GN=PLXND1 PE=1 SV=3
P28288	-1.32035	0.317414	1048	1.40604e-05	1.0649e-05	ATP-binding cassette sub-family D member 3 OS=Homo sapiens OX=9606 GN=ABCD3 PE=1 SV=1
P35232	1.27774	0.317534	886	0.000110083	0.000140658	Prohibitin OS=Homo sapiens OX=9606 GN=PHB PE=1 SV=1
Q9Y696	1.21724	0.317554	1922	0.000243703	0.000296645	Chloride intracellular channel protein 4 OS=Homo sapiens OX=9606 GN=CLIC4 PE=1 SV=4
O95373	-1.251	0.317755	2158	5.25231e-05	4.1985e-05	Importin-7 OS=Homo sapiens OX=9606 GN=IPO7 PE=1 SV=1
P30153	1.16089	0.318162	619	0.000111491	0.000129429	Serine/threonine-protein phosphatase 2A 65 kDa regulatory subunit A alpha isoform OS=Homo sapiens OX=9606 GN=PPP2R1A PE=1 SV=4
Q9NT62	-1.20224	0.318322	240	8.72178e-06	7.25462e-06	Ubiquitin-like-conjugating enzyme ATG3 OS=Homo sapiens OX=9606 GN=ATG3 PE=1 SV=1
Q92791	-1.26453	0.318405	505	6.57555e-06	5.19998e-06	Endoplasmic reticulum protein SC65 OS=Homo sapiens OX=9606 GN=P3H4 PE=1 SV=1
Q9H845	1.16877	0.318958	2295	5.74854e-06	6.71873e-06	Complex I assembly factor ACAD9, mitochondrial OS=Homo sapiens OX=9606 GN=ACAD9 PE=1 SV=1
Q9UQ35	2.06667	0.31916	2314	1.32833e-05	2.74522e-05	Serine/arginine repetitive matrix protein 2 OS=Homo sapiens OX=9606 GN=SRRM2 PE=1 SV=2
P13489	-1.24154	0.31961	2780	0.000469516	0.000378171	Ribonuclease inhibitor OS=Homo sapiens OX=9606 GN=RNH1 PE=1 SV=2
P82979	-1.13509	0.319616	2068	1.08801e-05	9.58519e-06	SAP domain-containing ribonucleoprotein OS=Homo sapiens OX=9606 GN=SARNP PE=1 SV=3
P07996	-1.32628	0.319629	1691	7.17381e-05	5.40895e-05	Thrombospondin-1 OS=Homo sapiens OX=9606 GN=THBS1 PE=1 SV=2
P09486	-1.38356	0.319689	768	0.000229726	0.00016604	SPARC OS=Homo sapiens OX=9606 GN=SPARC PE=1 SV=1
Q9NR30	1.38524	0.319902	31	9.90928e-06	1.37267e-05	Nucleolar RNA helicase 2 OS=Homo sapiens OX=9606 GN=DDX21 PE=1 SV=5
P42765	-1.17785	0.319945	1799	6.39392e-05	5.42849e-05	3-ketoacyl-CoA thiolase, mitochondrial OS=Homo sapiens OX=9606 GN=ACAA2 PE=1 SV=2
O75165	-1.26237	0.31998	513	2.76795e-05	2.19266e-05	DnaJ homolog subfamily C member 13 OS=Homo sapiens OX=9606 GN=DNAJC13 PE=1 SV=5
Q99805	1.43329	0.32001	420	2.38932e-05	3.42458e-05	Transmembrane 9 superfamily member 2 OS=Homo sapiens OX=9606 GN=TM9SF2 PE=1 SV=1
P00558	1.19475	0.320107	1558	0.000576158	0.000688365	Phosphoglycerate kinase 1 OS=Homo sapiens OX=9606 GN=PGK1 PE=1 SV=3
Q9BR76	-1.13671	0.320325	915	3.8163e-05	3.35733e-05	Coronin-1B OS=Homo sapiens OX=9606 GN=CORO1B PE=1 SV=1
O43488	-1.46071	0.320644	1498	2.23251e-05	1.52837e-05	Aflatoxin B1 aldehyde reductase member 2 OS=Homo sapiens OX=9606 GN=AKR7A2 PE=1 SV=3
Q9BZZ5	-1.48077	0.321094	2058	1.38504e-05	9.35347e-06	Apoptosis inhibitor 5 OS=Homo sapiens OX=9606 GN=API5 PE=1 SV=3
O75131	-1.4311	0.321695	2244	2.76001e-05	1.9286e-05	Copine-3 OS=Homo sapiens OX=9606 GN=CPNE3 PE=1 SV=1
O14735	1.18908	0.321821	951	1.42206e-05	1.69095e-05	CDP-diacylglycerol--inositol 3-phosphatidyltransferase OS=Homo sapiens OX=9606 GN=CDIPT PE=1 SV=1
Q16666	1.34882	0.322079	1239	1.71768e-05	2.31683e-05	Gamma-interferon-inducible protein 16 OS=Homo sapiens OX=9606 GN=IFI16 PE=1 SV=3
P62266	-1.20387	0.322339	2455	3.14648e-05	2.61364e-05	40S ribosomal protein S23 OS=Homo sapiens OX=9606 GN=RPS23 PE=1 SV=3
A1L0T0	-1.41644	0.322377	2424	1.98474e-05	1.40122e-05	2-hydroxyacyl-CoA lyase 2 OS=Homo sapiens OX=9606 GN=ILVBL PE=1 SV=2
Q08752	1.60133	0.322395	1350	3.93225e-06	6.29685e-06	Peptidyl-prolyl cis-trans isomerase D OS=Homo sapiens OX=9606 GN=PPID PE=1 SV=3
P50570	1.19386	0.322452	2413	1.55311e-05	1.85421e-05	Dynamin-2 OS=Homo sapiens OX=9606 GN=DNM2 PE=1 SV=2
Q15370	1.15271	0.322704	1403	2.27494e-05	2.62234e-05	Elongin-B OS=Homo sapiens OX=9606 GN=ELOB PE=1 SV=1
P04406	1.08835	0.322779	2382	0.00529936	0.00576758	Glyceraldehyde-3-phosphate dehydrogenase OS=Homo sapiens OX=9606 GN=GAPDH PE=1 SV=3
P11766	1.34261	0.322862	621	0.000169218	0.000227193	Alcohol dehydrogenase class-3 OS=Homo sapiens OX=9606 GN=ADH5 PE=1 SV=4
P61981	1.15489	0.322912	1355	8.32205e-05	9.61109e-05	14-3-3 protein gamma OS=Homo sapiens OX=9606 GN=YWHAG PE=1 SV=2
Q9UHQ4	-1.68606	0.323012	2866	6.8995e-06	4.09208e-06	B-cell receptor-associated protein 29 OS=Homo sapiens OX=9606 GN=BCAP29 PE=1 SV=2
Q16181	1.22647	0.323036	1218	7.80117e-05	9.56789e-05	Septin-7 OS=Homo sapiens OX=9606 GN=SEPTIN7 PE=1 SV=2
Q13596	-1.28375	0.323232	767	4.22403e-05	3.29038e-05	Sorting nexin-1 OS=Homo sapiens OX=9606 GN=SNX1 PE=1 SV=3
Q9NR50	-1.56016	0.323339	1863	3.98096e-06	2.55164e-06	Translation initiation factor eIF-2B subunit gamma OS=Homo sapiens OX=9606 GN=EIF2B3 PE=1 SV=1
P46776	1.11556	0.323375	2580	0.000135926	0.000151634	60S ribosomal protein L27a OS=Homo sapiens OX=9606 GN=RPL27A PE=1 SV=2
Q9NY12	1.15722	0.323911	93	6.34578e-06	7.34345e-06	H/ACA ribonucleoprotein complex subunit 1 OS=Homo sapiens OX=9606 GN=GAR1 PE=1 SV=1
P33527	1.72399	0.32394	532	2.52733e-05	4.35708e-05	Multidrug resistance-associated protein 1 OS=Homo sapiens OX=9606 GN=ABCC1 PE=1 SV=3
Q15392	1.37642	0.32395	2460	6.4419e-06	8.86678e-06	Delta(24)-sterol reductase OS=Homo sapiens OX=9606 GN=DHCR24 PE=1 SV=2
Q8TC12	-1.29478	0.324065	1611	1.91504e-05	1.47905e-05	Retinol dehydrogenase 11 OS=Homo sapiens OX=9606 GN=RDH11 PE=1 SV=2
P69905	-1.40107	0.324852	2733	0.000122271	8.72699e-05	Hemoglobin subunit alpha OS=Homo sapiens OX=9606 GN=HBA1 PE=1 SV=2
Q9UHB9	1.23998	0.324907	910	2.56289e-05	3.17794e-05	Signal recognition particle subunit SRP68 OS=Homo sapiens OX=9606 GN=SRP68 PE=1 SV=2
Q9UBG0	1.21908	0.325174	481	9.48774e-05	0.000115663	C-type mannose receptor 2 OS=Homo sapiens OX=9606 GN=MRC2 PE=1 SV=2
P54136	1.21312	0.325218	2014	0.000126092	0.000152964	Arginine--tRNA ligase, cytoplasmic OS=Homo sapiens OX=9606 GN=RARS1 PE=1 SV=2
P61009	1.19351	0.325299	2370	3.70278e-05	4.41932e-05	Signal peptidase complex subunit 3 OS=Homo sapiens OX=9606 GN=SPCS3 PE=1 SV=1
Q9Y490	-1.08712	0.325445	2	0.00120314	0.00110673	Talin-1 OS=Homo sapiens OX=9606 GN=TLN1 PE=1 SV=3
Q9NQ48	-1.3808	0.325663	1534	3.64573e-06	2.6403e-06	Leucine zipper transcription factor-like protein 1 OS=Homo sapiens OX=9606 GN=LZTFL1 PE=1 SV=1
P26599	1.08124	0.325679	2263	7.68458e-05	8.30887e-05	Polypyrimidine tract-binding protein 1 OS=Homo sapiens OX=9606 GN=PTBP1 PE=1 SV=1
Q07157	1.13164	0.325751	2421	8.77688e-06	9.9323e-06	Tight junction protein ZO-1 OS=Homo sapiens OX=9606 GN=TJP1 PE=1 SV=3
Q96KC8	1.41414	0.325815	1600	6.46854e-06	9.14741e-06	DnaJ homolog subfamily C member 1 OS=Homo sapiens OX=9606 GN=DNAJC1 PE=1 SV=1
O75694	-1.28578	0.325905	2196	7.51052e-06	5.84124e-06	Nuclear pore complex protein Nup155 OS=Homo sapiens OX=9606 GN=NUP155 PE=1 SV=1
P08133	1.16623	0.326106	1109	0.000537651	0.000627027	Annexin A6 OS=Homo sapiens OX=9606 GN=ANXA6 PE=1 SV=3
P35606	1.12689	0.326357	2019	0.000156208	0.000176029	Coatomer subunit beta' OS=Homo sapiens OX=9606 GN=COPB2 PE=1 SV=2
P26639	-1.15444	0.326631	2261	0.000126036	0.000109175	Threonine--tRNA ligase 1, cytoplasmic OS=Homo sapiens OX=9606 GN=TARS1 PE=1 SV=3
P32322	1.30189	0.32684	169	1.15076e-05	1.49817e-05	Pyrroline-5-carboxylate reductase 1, mitochondrial OS=Homo sapiens OX=9606 GN=PYCR1 PE=1 SV=2
P78417	-1.25774	0.326858	1481	0.000147282	0.000117101	Glutathione S-transferase omega-1 OS=Homo sapiens OX=9606 GN=GSTO1 PE=1 SV=2
P21912	1.26933	0.32701	2285	2.23475e-05	2.83664e-05	Succinate dehydrogenase [ubiquinone] iron-sulfur subunit, mitochondrial OS=Homo sapiens OX=9606 GN=SDHB PE=1 SV=3
P47895	1.30692	0.327078	748	0.000120412	0.000157369	Aldehyde dehydrogenase family 1 member A3 OS=Homo sapiens OX=9606 GN=ALDH1A3 PE=1 SV=2
P26368	-1.2657	0.327109	1718	1.46903e-05	1.16065e-05	Splicing factor U2AF 65 kDa subunit OS=Homo sapiens OX=9606 GN=U2AF2 PE=1 SV=4
Q9H9J2	1.0688	0.327246	2198	3.16986e-06	3.38795e-06	39S ribosomal protein L44, mitochondrial OS=Homo sapiens OX=9606 GN=MRPL44 PE=1 SV=1
P29401	1.08677	0.327375	2770	0.000234835	0.000255212	Transketolase OS=Homo sapiens OX=9606 GN=TKT PE=1 SV=3
P07910	1.20399	0.327715	1901	4.56327e-05	5.49415e-05	Heterogeneous nuclear ribonucleoproteins C1/C2 OS=Homo sapiens OX=9606 GN=HNRNPC PE=1 SV=4
O00264	1.15249	0.327818	400	6.85642e-05	7.90196e-05	Membrane-associated progesterone receptor component 1 OS=Homo sapiens OX=9606 GN=PGRMC1 PE=1 SV=3
Q99714	1.07835	0.328061	2036	5.44304e-05	5.8695e-05	3-hydroxyacyl-CoA dehydrogenase type-2 OS=Homo sapiens OX=9606 GN=HSD17B10 PE=1 SV=3
O60271	1.13507	0.328791	130	2.00773e-05	2.27891e-05	C-Jun-amino-terminal kinase-interacting protein 4 OS=Homo sapiens OX=9606 GN=SPAG9 PE=1 SV=4
P62273	1.17319	0.328927	2728	7.96013e-06	9.33875e-06	40S ribosomal protein S29 OS=Homo sapiens OX=9606 GN=RPS29 PE=1 SV=2
P53999	-1.34473	0.329102	1949	4.48907e-05	3.33828e-05	Activated RNA polymerase II transcriptional coactivator p15 OS=Homo sapiens OX=9606 GN=SUB1 PE=1 SV=3
P49720	1.16595	0.329164	1028	3.50626e-05	4.08811e-05	Proteasome subunit beta type-3 OS=Homo sapiens OX=9606 GN=PSMB3 PE=1 SV=2
Q9BW27	-1.2558	0.329338	453	4.26821e-06	3.39879e-06	Nuclear pore complex protein Nup85 OS=Homo sapiens OX=9606 GN=NUP85 PE=1 SV=1
Q9P2J5	-1.14993	0.329392	2145	0.000124942	0.000108652	Leucine--tRNA ligase, cytoplasmic OS=Homo sapiens OX=9606 GN=LARS1 PE=1 SV=2
P38117	1.17197	0.329691	774	5.14526e-05	6.03009e-05	Electron transfer flavoprotein subunit beta OS=Homo sapiens OX=9606 GN=ETFB PE=1 SV=3
O14974	1.12936	0.329694	1249	3.14978e-05	3.55724e-05	Protein phosphatase 1 regulatory subunit 12A OS=Homo sapiens OX=9606 GN=PPP1R12A PE=1 SV=1
P28482	-1.21322	0.329789	1366	5.50704e-05	4.53918e-05	Mitogen-activated protein kinase 1 OS=Homo sapiens OX=9606 GN=MAPK1 PE=1 SV=3
P21333	-1.07298	0.330343	2517	0.00379026	0.00353247	Filamin-A OS=Homo sapiens OX=9606 GN=FLNA PE=1 SV=4
P04062	1.17188	0.330789	502	3.16374e-05	3.70751e-05	Lysosomal acid glucosylceramidase OS=Homo sapiens OX=9606 GN=GBA PE=1 SV=3
Q9BRA2	-1.24777	0.33128	2079	1.65452e-05	1.32598e-05	Thioredoxin domain-containing protein 17 OS=Homo sapiens OX=9606 GN=TXNDC17 PE=1 SV=1
O00161	1.17292	0.33155	2363	3.09857e-06	3.63438e-06	Synaptosomal-associated protein 23 OS=Homo sapiens OX=9606 GN=SNAP23 PE=1 SV=1
P51149	-1.14577	0.332753	765	0.000217737	0.000190036	Ras-related protein Rab-7a OS=Homo sapiens OX=9606 GN=RAB7A PE=1 SV=1
Q86WV6	-1.337	0.33307	2069	1.35523e-05	1.01363e-05	Stimulator of interferon genes protein OS=Homo sapiens OX=9606 GN=STING1 PE=1 SV=1
P21589	-1.20815	0.333225	2775	0.000175525	0.000145284	5'-nucleotidase OS=Homo sapiens OX=9606 GN=NT5E PE=1 SV=1
P49189	-1.56928	0.333418	635	0.000209914	0.000133765	4-trimethylaminobutyraldehyde dehydrogenase OS=Homo sapiens OX=9606 GN=ALDH9A1 PE=1 SV=3
P40222	1.35238	0.333767	1633	4.5787e-06	6.19214e-06	Alpha-taxilin OS=Homo sapiens OX=9606 GN=TXLNA PE=1 SV=3
P22695	1.24242	0.333863	2030	3.52693e-05	4.38193e-05	Cytochrome b-c1 complex subunit 2, mitochondrial OS=Homo sapiens OX=9606 GN=UQCRC2 PE=1 SV=3
P06396	1.146	0.333976	148	0.000126513	0.000144984	Gelsolin OS=Homo sapiens OX=9606 GN=GSN PE=1 SV=1
O75592	1.51911	0.333988	2659	1.53368e-06	2.32982e-06	E3 ubiquitin-protein ligase MYCBP2 OS=Homo sapiens OX=9606 GN=MYCBP2 PE=1 SV=4
Q9Y5L0	-1.58137	0.334036	2201	1.71601e-06	1.08514e-06	Transportin-3 OS=Homo sapiens OX=9606 GN=TNPO3 PE=1 SV=3
Q5T4S7	-1.20882	0.334155	1809	1.47728e-05	1.22209e-05	E3 ubiquitin-protein ligase UBR4 OS=Homo sapiens OX=9606 GN=UBR4 PE=1 SV=1
Q8IV08	-1.18385	0.334317	241	3.11592e-05	2.63202e-05	5'-3' exonuclease PLD3 OS=Homo sapiens OX=9606 GN=PLD3 PE=1 SV=1
P46459	1.28985	0.334365	2264	0.000137406	0.000177233	Vesicle-fusing ATPase OS=Homo sapiens OX=9606 GN=NSF PE=1 SV=3
P48509	1.15131	0.334379	1734	3.30857e-05	3.8092e-05	CD151 antigen OS=Homo sapiens OX=9606 GN=CD151 PE=1 SV=3
Q2PZI1	1.6778	0.334383	1339	2.34278e-06	3.93072e-06	Probable C-mannosyltransferase DPY19L1 OS=Homo sapiens OX=9606 GN=DPY19L1 PE=2 SV=1
P49959	-1.21892	0.334414	566	2.52874e-06	2.07458e-06	Double-strand break repair protein MRE11 OS=Homo sapiens OX=9606 GN=MRE11 PE=1 SV=3
Q9NX46	1.5253	0.334917	1852	3.02438e-06	4.6131e-06	ADP-ribose glycohydrolase ARH3 OS=Homo sapiens OX=9606 GN=ADPRS PE=1 SV=1
Q13442	1.29806	0.335109	221	1.64826e-05	2.13955e-05	28 kDa heat- and acid-stable phosphoprotein OS=Homo sapiens OX=9606 GN=PDAP1 PE=1 SV=1
Q5UCC4	1.09931	0.335803	1883	9.84054e-06	1.08178e-05	ER membrane protein complex subunit 10 OS=Homo sapiens OX=9606 GN=EMC10 PE=1 SV=1
P52565	-1.1105	0.336008	888	0.000239777	0.000215919	Rho GDP-dissociation inhibitor 1 OS=Homo sapiens OX=9606 GN=ARHGDIA PE=1 SV=3
Q96I99	1.21287	0.336091	509	1.91805e-05	2.32634e-05	Succinate--CoA ligase [GDP-forming] subunit beta, mitochondrial OS=Homo sapiens OX=9606 GN=SUCLG2 PE=1 SV=2
Q16643	-1.05418	0.336393	278	0.000164095	0.000155661	Drebrin OS=Homo sapiens OX=9606 GN=DBN1 PE=1 SV=4
Q8TAD7	1.87774	0.336466	1974	5.40802e-07	1.01549e-06	Overexpressed in colon carcinoma 1 protein OS=Homo sapiens OX=9606 GN=OCC1 PE=1 SV=2
P09619	1.1194	0.336534	1123	9.33794e-05	0.000104529	Platelet-derived growth factor receptor beta OS=Homo sapiens OX=9606 GN=PDGFRB PE=1 SV=1
Q9NVP1	-1.33606	0.336583	1069	3.80121e-06	2.84509e-06	ATP-dependent RNA helicase DDX18 OS=Homo sapiens OX=9606 GN=DDX18 PE=1 SV=2
Q96RQ3	-1.27706	0.336661	2353	2.90033e-06	2.2711e-06	Methylcrotonoyl-CoA carboxylase subunit alpha, mitochondrial OS=Homo sapiens OX=9606 GN=MCCC1 PE=1 SV=3
Q15366	-1.17262	0.336687	2273	4.55017e-05	3.88035e-05	Poly(rC)-binding protein 2 OS=Homo sapiens OX=9606 GN=PCBP2 PE=1 SV=1
Q63ZY3	-1.15625	0.336764	907	1.77158e-05	1.53219e-05	KN motif and ankyrin repeat domain-containing protein 2 OS=Homo sapiens OX=9606 GN=KANK2 PE=1 SV=1
Q2TAA2	-1.30872	0.336776	1323	3.26307e-06	2.49332e-06	Isoamyl acetate-hydrolyzing esterase 1 homolog OS=Homo sapiens OX=9606 GN=IAH1 PE=1 SV=1
P43155	-1.15614	0.336835	2072	5.37586e-06	4.64983e-06	Carnitine O-acetyltransferase OS=Homo sapiens OX=9606 GN=CRAT PE=1 SV=5
P49321	1.39629	0.337143	1756	1.00745e-06	1.4067e-06	Nuclear autoantigenic sperm protein OS=Homo sapiens OX=9606 GN=NASP PE=1 SV=2
P62753	1.06061	0.337363	1825	0.000148726	0.00015774	40S ribosomal protein S6 OS=Homo sapiens OX=9606 GN=RPS6 PE=1 SV=1
Q14139	-1.24438	0.337383	736	3.91122e-06	3.14311e-06	Ubiquitin conjugation factor E4 A OS=Homo sapiens OX=9606 GN=UBE4A PE=1 SV=2
Q15257	-1.24359	0.337474	2053	1.99788e-05	1.60654e-05	Serine/threonine-protein phosphatase 2A activator OS=Homo sapiens OX=9606 GN=PTPA PE=1 SV=3
Q93062	1.1715	0.337554	2593	2.24276e-06	2.62739e-06	RNA-binding protein with multiple splicing OS=Homo sapiens OX=9606 GN=RBPMS PE=1 SV=1
P42224	-1.14892	0.338494	2667	0.000308285	0.000268326	Signal transducer and activator of transcription 1-alpha/beta OS=Homo sapiens OX=9606 GN=STAT1 PE=1 SV=2
O75506	-1.44887	0.338507	778	6.15149e-06	4.24571e-06	Heat shock factor-binding protein 1 OS=Homo sapiens OX=9606 GN=HSBP1 PE=1 SV=1
Q92734	-1.17671	0.33851	13	3.91614e-05	3.32803e-05	Protein TFG OS=Homo sapiens OX=9606 GN=TFG PE=1 SV=2
Q9P2B2	1.44108	0.338538	844	3.97843e-06	5.73321e-06	Prostaglandin F2 receptor negative regulator OS=Homo sapiens OX=9606 GN=PTGFRN PE=1 SV=2
P08195	1.27245	0.338678	2540	0.000112221	0.000142795	4F2 cell-surface antigen heavy chain OS=Homo sapiens OX=9606 GN=SLC3A2 PE=1 SV=3
P35914	-1.27835	0.338743	2722	1.58622e-05	1.24084e-05	Hydroxymethylglutaryl-CoA lyase, mitochondrial OS=Homo sapiens OX=9606 GN=HMGCL PE=1 SV=2
Q9Y625	-1.36705	0.338887	1736	2.16957e-06	1.58704e-06	Glypican-6 OS=Homo sapiens OX=9606 GN=GPC6 PE=1 SV=1
Q8IY81	-1.07844	0.339161	807	3.99379e-06	3.70331e-06	pre-rRNA 2'-O-ribose RNA methyltransferase FTSJ3 OS=Homo sapiens OX=9606 GN=FTSJ3 PE=1 SV=2
Q8IVF2	-1.5694	0.339246	1214	8.94518e-05	5.69975e-05	Protein AHNAK2 OS=Homo sapiens OX=9606 GN=AHNAK2 PE=1 SV=2
O95169	-1.35404	0.339305	3089	1.11031e-06	8.19999e-07	NADH dehydrogenase [ubiquinone] 1 beta subcomplex subunit 8, mitochondrial OS=Homo sapiens OX=9606 GN=NDUFB8 PE=1 SV=1
P53985	-1.47018	0.339411	568	2.16023e-05	1.46936e-05	Monocarboxylate transporter 1 OS=Homo sapiens OX=9606 GN=SLC16A1 PE=1 SV=3
P47897	-1.19698	0.340082	269	4.36386e-05	3.64572e-05	Glutamine--tRNA ligase OS=Homo sapiens OX=9606 GN=QARS1 PE=1 SV=1
Q96FJ2	-1.10698	0.3401	2294	4.08222e-06	3.68771e-06	Dynein light chain 2, cytoplasmic OS=Homo sapiens OX=9606 GN=DYNLL2 PE=1 SV=1
Q9UBQ7	1.14021	0.340249	2822	2.90162e-05	3.30847e-05	Glyoxylate reductase/hydroxypyruvate reductase OS=Homo sapiens OX=9606 GN=GRHPR PE=1 SV=1
P51809	-1.30675	0.34041	1860	1.30159e-05	9.96051e-06	Vesicle-associated membrane protein 7 OS=Homo sapiens OX=9606 GN=VAMP7 PE=1 SV=3
P46939	-1.15519	0.340432	2136	6.73314e-05	5.82858e-05	Utrophin OS=Homo sapiens OX=9606 GN=UTRN PE=1 SV=2
P18031	1.37072	0.340652	2729	1.08699e-05	1.48996e-05	Tyrosine-protein phosphatase non-receptor type 1 OS=Homo sapiens OX=9606 GN=PTPN1 PE=1 SV=1
Q16186	1.15356	0.341695	1732	5.8398e-06	6.73655e-06	Proteasomal ubiquitin receptor ADRM1 OS=Homo sapiens OX=9606 GN=ADRM1 PE=1 SV=2
P63010	-1.0999	0.341756	134	0.000119441	0.000108592	AP-2 complex subunit beta OS=Homo sapiens OX=9606 GN=AP2B1 PE=1 SV=1
P18206	1.16	0.341974	1907	0.000561516	0.000651358	Vinculin OS=Homo sapiens OX=9606 GN=VCL PE=1 SV=4
Q9H008	-1.3463	0.342244	1298	2.88533e-06	2.14315e-06	Phospholysine phosphohistidine inorganic pyrophosphate phosphatase OS=Homo sapiens OX=9606 GN=LHPP PE=1 SV=2
P25685	1.17441	0.342423	1166	4.18603e-06	4.91613e-06	DnaJ homolog subfamily B member 1 OS=Homo sapiens OX=9606 GN=DNAJB1 PE=1 SV=4
P46734	1.20724	0.342766	1349	5.19871e-06	6.27607e-06	Dual specificity mitogen-activated protein kinase kinase 3 OS=Homo sapiens OX=9606 GN=MAP2K3 PE=1 SV=2
P52597	1.12233	0.342835	1546	3.24802e-05	3.64536e-05	Heterogeneous nuclear ribonucleoprotein F OS=Homo sapiens OX=9606 GN=HNRNPF PE=1 SV=3
Q9NZ08	-1.29751	0.342912	2679	3.76113e-05	2.89873e-05	Endoplasmic reticulum aminopeptidase 1 OS=Homo sapiens OX=9606 GN=ERAP1 PE=1 SV=3
Q13443	1.36862	0.343029	1741	1.04589e-06	1.43142e-06	Disintegrin and metalloproteinase domain-containing protein 9 OS=Homo sapiens OX=9606 GN=ADAM9 PE=1 SV=1
P56199	-1.24392	0.343257	687	1.16042e-05	9.32869e-06	Integrin alpha-1 OS=Homo sapiens OX=9606 GN=ITGA1 PE=1 SV=2
P00568	-1.42942	0.343387	1937	9.45655e-05	6.61568e-05	Adenylate kinase isoenzyme 1 OS=Homo sapiens OX=9606 GN=AK1 PE=1 SV=3
P20073	1.27992	0.343594	1261	6.49076e-05	8.30765e-05	Annexin A7 OS=Homo sapiens OX=9606 GN=ANXA7 PE=1 SV=3
Q9P260	-1.29267	0.343631	1536	1.09919e-06	8.50326e-07	RAB11-binding protein RELCH OS=Homo sapiens OX=9606 GN=RELCH PE=1 SV=2
Q9UN37	-1.11351	0.343799	2247	2.37964e-06	2.13706e-06	Vacuolar protein sorting-associated protein 4A OS=Homo sapiens OX=9606 GN=VPS4A PE=1 SV=1
P00492	-1.28107	0.34416	1020	1.58234e-05	1.23517e-05	Hypoxanthine-guanine phosphoribosyltransferase OS=Homo sapiens OX=9606 GN=HPRT1 PE=1 SV=2
Q07666	1.08746	0.344471	2318	1.34339e-05	1.46088e-05	KH domain-containing, RNA-binding, signal transduction-associated protein 1 OS=Homo sapiens OX=9606 GN=KHDRBS1 PE=1 SV=1
P67936	1.148	0.344615	1356	0.00015945	0.000183048	Tropomyosin alpha-4 chain OS=Homo sapiens OX=9606 GN=TPM4 PE=1 SV=3
P40616	-1.20076	0.34466	2830	3.64173e-05	3.03286e-05	ADP-ribosylation factor-like protein 1 OS=Homo sapiens OX=9606 GN=ARL1 PE=1 SV=1
O00233	-1.33605	0.345009	2445	8.90004e-06	6.66148e-06	26S proteasome non-ATPase regulatory subunit 9 OS=Homo sapiens OX=9606 GN=PSMD9 PE=1 SV=3
Q8WVM8	-1.0745	0.345299	2171	3.1961e-05	2.9745e-05	Sec1 family domain-containing protein 1 OS=Homo sapiens OX=9606 GN=SCFD1 PE=1 SV=4
P09429	-1.14457	0.345401	1256	5.02159e-05	4.38731e-05	High mobility group protein B1 OS=Homo sapiens OX=9606 GN=HMGB1 PE=1 SV=3
O75955	1.16522	0.345582	2779	2.37366e-05	2.76584e-05	Flotillin-1 OS=Homo sapiens OX=9606 GN=FLOT1 PE=1 SV=3
P06744	1.13717	0.345718	127	0.00027134	0.00030856	Glucose-6-phosphate isomerase OS=Homo sapiens OX=9606 GN=GPI PE=1 SV=4
P07585	1.26794	0.34573	2182	9.92067e-06	1.25788e-05	Decorin OS=Homo sapiens OX=9606 GN=DCN PE=1 SV=1
Q14166	-1.38761	0.345759	2437	1.41011e-05	1.01622e-05	Tubulin--tyrosine ligase-like protein 12 OS=Homo sapiens OX=9606 GN=TTLL12 PE=1 SV=2
P46777	1.15145	0.345999	2153	0.000182506	0.000210146	60S ribosomal protein L5 OS=Homo sapiens OX=9606 GN=RPL5 PE=1 SV=3
P41091	1.15951	0.346055	393	1.48636e-05	1.72345e-05	Eukaryotic translation initiation factor 2 subunit 3 OS=Homo sapiens OX=9606 GN=EIF2S3 PE=1 SV=3
P22059	1.20705	0.346082	201	1.02353e-05	1.23545e-05	Oxysterol-binding protein 1 OS=Homo sapiens OX=9606 GN=OSBP PE=1 SV=1
P55884	-1.1432	0.346364	2147	7.72533e-05	6.75761e-05	Eukaryotic translation initiation factor 3 subunit B OS=Homo sapiens OX=9606 GN=EIF3B PE=1 SV=3
P61978	1.16273	0.346386	614	0.000305704	0.000355451	Heterogeneous nuclear ribonucleoprotein K OS=Homo sapiens OX=9606 GN=HNRNPK PE=1 SV=1
Q9NX24	-1.26232	0.346585	2612	1.5623e-06	1.23764e-06	H/ACA ribonucleoprotein complex subunit 2 OS=Homo sapiens OX=9606 GN=NHP2 PE=1 SV=1
Q92896	1.18702	0.346806	2663	4.91864e-05	5.83853e-05	Golgi apparatus protein 1 OS=Homo sapiens OX=9606 GN=GLG1 PE=1 SV=2
Q15629	-1.23683	0.346903	339	1.96336e-05	1.58741e-05	Translocating chain-associated membrane protein 1 OS=Homo sapiens OX=9606 GN=TRAM1 PE=1 SV=3
P35659	-1.49874	0.347214	2635	1.04378e-05	6.96435e-06	Protein DEK OS=Homo sapiens OX=9606 GN=DEK PE=1 SV=1
Q9Y639	1.18658	0.347703	917	2.22282e-05	2.63755e-05	Neuroplastin OS=Homo sapiens OX=9606 GN=NPTN PE=1 SV=2
P49419	1.25878	0.347727	756	6.28109e-05	7.90649e-05	Alpha-aminoadipic semialdehyde dehydrogenase OS=Homo sapiens OX=9606 GN=ALDH7A1 PE=1 SV=5
O95139	-1.18253	0.347808	3025	4.37548e-06	3.7001e-06	NADH dehydrogenase [ubiquinone] 1 beta subcomplex subunit 6 OS=Homo sapiens OX=9606 GN=NDUFB6 PE=1 SV=3
Q8TD19	-1.23937	0.348212	1300	6.18638e-06	4.99155e-06	Serine/threonine-protein kinase Nek9 OS=Homo sapiens OX=9606 GN=NEK9 PE=1 SV=2
Q15813	-1.33483	0.348524	1858	2.1155e-06	1.58485e-06	Tubulin-specific chaperone E OS=Homo sapiens OX=9606 GN=TBCE PE=1 SV=1
P20700	-1.16911	0.349148	267	4.38717e-05	3.75259e-05	Lamin-B1 OS=Homo sapiens OX=9606 GN=LMNB1 PE=1 SV=2
P25398	1.2876	0.349193	892	0.000165488	0.000213081	40S ribosomal protein S12 OS=Homo sapiens OX=9606 GN=RPS12 PE=1 SV=3
Q8IZ83	-1.2909	0.349221	1874	7.42061e-06	5.7484e-06	Aldehyde dehydrogenase family 16 member A1 OS=Homo sapiens OX=9606 GN=ALDH16A1 PE=1 SV=2
P15151	1.35398	0.349408	841	3.90918e-06	5.29297e-06	Poliovirus receptor OS=Homo sapiens OX=9606 GN=PVR PE=1 SV=2
Q92747	1.10588	0.349526	772	8.86879e-06	9.80779e-06	Actin-related protein 2/3 complex subunit 1A OS=Homo sapiens OX=9606 GN=ARPC1A PE=1 SV=2
P07195	1.14464	0.349653	2256	0.000405951	0.00046467	L-lactate dehydrogenase B chain OS=Homo sapiens OX=9606 GN=LDHB PE=1 SV=2
Q92888	-1.23071	0.349682	1960	3.13077e-06	2.54387e-06	Rho guanine nucleotide exchange factor 1 OS=Homo sapiens OX=9606 GN=ARHGEF1 PE=1 SV=2
P54886	-1.07182	0.349719	277	7.68267e-05	7.16785e-05	Delta-1-pyrroline-5-carboxylate synthase OS=Homo sapiens OX=9606 GN=ALDH18A1 PE=1 SV=2
Q9UIA9	-1.37778	0.349886	1171	4.26139e-06	3.09294e-06	Exportin-7 OS=Homo sapiens OX=9606 GN=XPO7 PE=1 SV=3
P07686	-1.28075	0.349898	2412	5.37079e-05	4.19346e-05	Beta-hexosaminidase subunit beta OS=Homo sapiens OX=9606 GN=HEXB PE=1 SV=3
P36871	1.15734	0.35008	750	0.000196707	0.000227657	Phosphoglucomutase-1 OS=Homo sapiens OX=9606 GN=PGM1 PE=1 SV=3
Q6PKG0	-1.14882	0.3501	921	5.75526e-06	5.00972e-06	La-related protein 1 OS=Homo sapiens OX=9606 GN=LARP1 PE=1 SV=2
Q03135	1.25033	0.350108	900	0.000170951	0.000213745	Caveolin-1 OS=Homo sapiens OX=9606 GN=CAV1 PE=1 SV=4
P10768	-1.31672	0.350122	293	5.87814e-05	4.46422e-05	S-formylglutathione hydrolase OS=Homo sapiens OX=9606 GN=ESD PE=1 SV=2
Q5W0V3	-1.22434	0.350147	1753	1.89096e-06	1.54447e-06	Protein FAM160B1 OS=Homo sapiens OX=9606 GN=FAM160B1 PE=1 SV=1
P09497	1.40165	0.350334	2048	5.92092e-06	8.29907e-06	Clathrin light chain B OS=Homo sapiens OX=9606 GN=CLTB PE=1 SV=1
Q12797	-1.10757	0.350358	1120	8.21552e-05	7.41762e-05	Aspartyl/asparaginyl beta-hydroxylase OS=Homo sapiens OX=9606 GN=ASPH PE=1 SV=3
P50135	-1.44375	0.350456	452	6.13767e-06	4.2512e-06	Histamine N-methyltransferase OS=Homo sapiens OX=9606 GN=HNMT PE=1 SV=1
P09874	-1.39714	0.350558	2070	1.25447e-05	8.97883e-06	Poly [ADP-ribose] polymerase 1 OS=Homo sapiens OX=9606 GN=PARP1 PE=1 SV=4
P26640	-1.13128	0.350701	988	8.56427e-05	7.57042e-05	Valine--tRNA ligase OS=Homo sapiens OX=9606 GN=VARS1 PE=1 SV=4
P14854	1.16003	0.350868	676	2.29204e-05	2.65883e-05	Cytochrome c oxidase subunit 6B1 OS=Homo sapiens OX=9606 GN=COX6B1 PE=1 SV=2
P37108	-1.12228	0.351012	2197	1.60408e-05	1.42931e-05	Signal recognition particle 14 kDa protein OS=Homo sapiens OX=9606 GN=SRP14 PE=1 SV=2
Q9BS40	-1.1147	0.351212	1085	1.06076e-05	9.51615e-06	Latexin OS=Homo sapiens OX=9606 GN=LXN PE=1 SV=2
Q99471	1.10745	0.351227	2440	8.68645e-06	9.61981e-06	Prefoldin subunit 5 OS=Homo sapiens OX=9606 GN=PFDN5 PE=1 SV=2
P15170	-1.23287	0.351234	1778	8.25038e-06	6.69198e-06	Eukaryotic peptide chain release factor GTP-binding subunit ERF3A OS=Homo sapiens OX=9606 GN=GSPT1 PE=1 SV=1
Q09666	1.16838	0.351267	2005	0.00351441	0.00410616	Neuroblast differentiation-associated protein AHNAK OS=Homo sapiens OX=9606 GN=AHNAK PE=1 SV=2
Q9UM54	1.15235	0.351385	428	7.68634e-06	8.85736e-06	Unconventional myosin-VI OS=Homo sapiens OX=9606 GN=MYO6 PE=1 SV=4
Q16658	-1.16783	0.351444	1802	0.000177781	0.000152231	Fascin OS=Homo sapiens OX=9606 GN=FSCN1 PE=1 SV=3
O00244	1.21229	0.35146	784	1.81392e-05	2.19901e-05	Copper transport protein ATOX1 OS=Homo sapiens OX=9606 GN=ATOX1 PE=1 SV=1
Q96C86	-1.5582	0.351517	2632	3.11756e-06	2.00074e-06	m7GpppX diphosphatase OS=Homo sapiens OX=9606 GN=DCPS PE=1 SV=2
P13010	-1.17618	0.351757	1568	0.000165231	0.000140481	X-ray repair cross-complementing protein 5 OS=Homo sapiens OX=9606 GN=XRCC5 PE=1 SV=3
P42330	-1.21622	0.351771	2398	1.96909e-05	1.61902e-05	Aldo-keto reductase family 1 member C3 OS=Homo sapiens OX=9606 GN=AKR1C3 PE=1 SV=4
P62937	1.06211	0.351796	1792	0.00108223	0.00114944	Peptidyl-prolyl cis-trans isomerase A OS=Homo sapiens OX=9606 GN=PPIA PE=1 SV=2
Q8TEX9	-1.38899	0.351948	2085	3.02899e-06	2.18071e-06	Importin-4 OS=Homo sapiens OX=9606 GN=IPO4 PE=1 SV=2
P08729	-1.4595	0.351994	990	3.8282e-05	2.62295e-05	Keratin, type II cytoskeletal 7 OS=Homo sapiens OX=9606 GN=KRT7 PE=1 SV=5
O75352	1.11189	0.352257	1089	8.4982e-06	9.4491e-06	Mannose-P-dolichol utilization defect 1 protein OS=Homo sapiens OX=9606 GN=MPDU1 PE=1 SV=2
P34949	-1.65816	0.352681	438	4.43848e-06	2.67676e-06	Mannose-6-phosphate isomerase OS=Homo sapiens OX=9606 GN=MPI PE=1 SV=2
Q9UJZ1	1.19164	0.35317	2002	2.51471e-05	2.99663e-05	Stomatin-like protein 2, mitochondrial OS=Homo sapiens OX=9606 GN=STOML2 PE=1 SV=1
P12277	1.16605	0.353172	877	6.3721e-05	7.43018e-05	Creatine kinase B-type OS=Homo sapiens OX=9606 GN=CKB PE=1 SV=1
Q09028	1.38089	0.353228	1713	4.02658e-06	5.56026e-06	Histone-binding protein RBBP4 OS=Homo sapiens OX=9606 GN=RBBP4 PE=1 SV=3
O95299	-1.07215	0.353244	526	2.85344e-05	2.66141e-05	NADH dehydrogenase [ubiquinone] 1 alpha subcomplex subunit 10, mitochondrial OS=Homo sapiens OX=9606 GN=NDUFA10 PE=1 SV=1
P62993	-1.29904	0.353311	2573	7.03864e-06	5.41834e-06	Growth factor receptor-bound protein 2 OS=Homo sapiens OX=9606 GN=GRB2 PE=1 SV=1
Q96AG4	1.13716	0.353377	295	0.000254963	0.000289933	Leucine-rich repeat-containing protein 59 OS=Homo sapiens OX=9606 GN=LRRC59 PE=1 SV=1
Q15029	1.21853	0.353412	1551	1.91643e-05	2.33523e-05	116 kDa U5 small nuclear ribonucleoprotein component OS=Homo sapiens OX=9606 GN=EFTUD2 PE=1 SV=1
Q16401	-1.15185	0.353504	2385	3.00146e-05	2.60577e-05	26S proteasome non-ATPase regulatory subunit 5 OS=Homo sapiens OX=9606 GN=PSMD5 PE=1 SV=3
Q9BV57	1.37484	0.353624	2060	1.04339e-05	1.43449e-05	1,2-dihydroxy-3-keto-5-methylthiopentene dioxygenase OS=Homo sapiens OX=9606 GN=ADI1 PE=1 SV=1
Q8TB45	-1.24456	0.354524	2949	6.65596e-06	5.34802e-06	DEP domain-containing mTOR-interacting protein OS=Homo sapiens OX=9606 GN=DEPTOR PE=1 SV=2
Q8WTT2	-1.17117	0.354874	1281	2.62053e-06	2.23752e-06	Nucleolar complex protein 3 homolog OS=Homo sapiens OX=9606 GN=NOC3L PE=1 SV=1
P35555	1.13266	0.354882	2814	4.48963e-05	5.08523e-05	Fibrillin-1 OS=Homo sapiens OX=9606 GN=FBN1 PE=1 SV=4
Q14011	-1.19516	0.355559	803	1.39548e-05	1.16761e-05	Cold-inducible RNA-binding protein OS=Homo sapiens OX=9606 GN=CIRBP PE=1 SV=1
O00571	-1.1022	0.355838	1569	2.46675e-05	2.23802e-05	ATP-dependent RNA helicase DDX3X OS=Homo sapiens OX=9606 GN=DDX3X PE=1 SV=3
P53597	-1.09552	0.35587	1045	2.27427e-05	2.07598e-05	Succinate--CoA ligase [ADP/GDP-forming] subunit alpha, mitochondrial OS=Homo sapiens OX=9606 GN=SUCLG1 PE=1 SV=4
Q9Y5S2	1.1891	0.356065	2174	1.26834e-05	1.50818e-05	Serine/threonine-protein kinase MRCK beta OS=Homo sapiens OX=9606 GN=CDC42BPB PE=1 SV=2
Q08257	-1.25084	0.356065	667	1.56395e-05	1.25032e-05	Quinone oxidoreductase OS=Homo sapiens OX=9606 GN=CRYZ PE=1 SV=1
Q12906	1.15304	0.356247	2148	9.7832e-05	0.000112804	Interleukin enhancer-binding factor 3 OS=Homo sapiens OX=9606 GN=ILF3 PE=1 SV=3
P51911	1.77071	0.356267	1129	4.01541e-05	7.11014e-05	Calponin-1 OS=Homo sapiens OX=9606 GN=CNN1 PE=1 SV=2
Q99459	1.30057	0.356279	1951	3.68966e-06	4.79866e-06	Cell division cycle 5-like protein OS=Homo sapiens OX=9606 GN=CDC5L PE=1 SV=2
P63279	-1.21984	0.356678	1846	1.7277e-05	1.41633e-05	SUMO-conjugating enzyme UBC9 OS=Homo sapiens OX=9606 GN=UBE2I PE=1 SV=1
P11413	1.11809	0.35668	995	0.000254438	0.000284485	Glucose-6-phosphate 1-dehydrogenase OS=Homo sapiens OX=9606 GN=G6PD PE=1 SV=4
Q15631	1.11219	0.356757	1393	1.59278e-05	1.77148e-05	Translin OS=Homo sapiens OX=9606 GN=TSN PE=1 SV=1
Q13177	-1.2669	0.356889	2832	1.24226e-05	9.80548e-06	Serine/threonine-protein kinase PAK 2 OS=Homo sapiens OX=9606 GN=PAK2 PE=1 SV=3
O00541	-1.2429	0.357061	122	2.68408e-06	2.15953e-06	Pescadillo homolog OS=Homo sapiens OX=9606 GN=PES1 PE=1 SV=1
P49458	1.07498	0.357477	2301	2.31125e-05	2.48455e-05	Signal recognition particle 9 kDa protein OS=Homo sapiens OX=9606 GN=SRP9 PE=1 SV=2
Q13151	1.25165	0.357656	1100	1.03749e-05	1.29858e-05	Heterogeneous nuclear ribonucleoprotein A0 OS=Homo sapiens OX=9606 GN=HNRNPA0 PE=1 SV=1
O43765	1.29761	0.357666	1500	3.54594e-06	4.60124e-06	Small glutamine-rich tetratricopeptide repeat-containing protein alpha OS=Homo sapiens OX=9606 GN=SGTA PE=1 SV=1
P50213	1.10328	0.357885	315	1.87245e-05	2.06584e-05	Isocitrate dehydrogenase [NAD] subunit alpha, mitochondrial OS=Homo sapiens OX=9606 GN=IDH3A PE=1 SV=1
Q9H9A6	1.19063	0.357969	1527	2.27761e-06	2.7118e-06	Leucine-rich repeat-containing protein 40 OS=Homo sapiens OX=9606 GN=LRRC40 PE=1 SV=1
P37268	-1.24286	0.358457	1446	4.90674e-06	3.94794e-06	Squalene synthase OS=Homo sapiens OX=9606 GN=FDFT1 PE=1 SV=1
P55795	-1.15248	0.359188	889	2.08017e-05	1.80494e-05	Heterogeneous nuclear ribonucleoprotein H2 OS=Homo sapiens OX=9606 GN=HNRNPH2 PE=1 SV=1
Q14165	1.1803	0.359353	2562	1.59781e-05	1.8859e-05	Malectin OS=Homo sapiens OX=9606 GN=MLEC PE=1 SV=1
Q16629	-1.26166	0.359454	2241	1.23281e-05	9.77131e-06	Serine/arginine-rich splicing factor 7 OS=Homo sapiens OX=9606 GN=SRSF7 PE=1 SV=1
P30040	-1.07792	0.359698	1371	0.00012672	0.000117559	Endoplasmic reticulum resident protein 29 OS=Homo sapiens OX=9606 GN=ERP29 PE=1 SV=4
Q02809	-1.08914	0.359782	755	0.000104599	9.60377e-05	Procollagen-lysine,2-oxoglutarate 5-dioxygenase 1 OS=Homo sapiens OX=9606 GN=PLOD1 PE=1 SV=2
P27348	-1.20891	0.359805	2787	0.000131428	0.000108716	14-3-3 protein theta OS=Homo sapiens OX=9606 GN=YWHAQ PE=1 SV=1
O43169	-1.16852	0.359975	796	3.07375e-05	2.63047e-05	Cytochrome b5 type B OS=Homo sapiens OX=9606 GN=CYB5B PE=1 SV=3
P18669	1.15214	0.360449	2790	0.000222083	0.00025587	Phosphoglycerate mutase 1 OS=Homo sapiens OX=9606 GN=PGAM1 PE=1 SV=2
Q93009	1.07162	0.360763	1707	7.09994e-06	7.60844e-06	Ubiquitin carboxyl-terminal hydrolase 7 OS=Homo sapiens OX=9606 GN=USP7 PE=1 SV=2
P52815	1.15042	0.360764	2366	1.10501e-05	1.27122e-05	39S ribosomal protein L12, mitochondrial OS=Homo sapiens OX=9606 GN=MRPL12 PE=1 SV=2
O00567	-1.09887	0.360779	152	3.13182e-05	2.85004e-05	Nucleolar protein 56 OS=Homo sapiens OX=9606 GN=NOP56 PE=1 SV=4
Q08211	1.12804	0.360926	2395	9.25846e-05	0.000104439	ATP-dependent RNA helicase A OS=Homo sapiens OX=9606 GN=DHX9 PE=1 SV=4
Q12965	-1.21737	0.361423	375	2.10091e-05	1.72578e-05	Unconventional myosin-Ie OS=Homo sapiens OX=9606 GN=MYO1E PE=1 SV=2
P39019	1.02658	0.361457	158	0.000157757	0.00016195	40S ribosomal protein S19 OS=Homo sapiens OX=9606 GN=RPS19 PE=1 SV=2
Q13564	-1.30011	0.361813	680	9.2596e-06	7.12218e-06	NEDD8-activating enzyme E1 regulatory subunit OS=Homo sapiens OX=9606 GN=NAE1 PE=1 SV=1
Q69YQ0	1.38781	0.361834	253	1.88393e-06	2.61454e-06	Cytospin-A OS=Homo sapiens OX=9606 GN=SPECC1L PE=1 SV=2
P12814	-1.11299	0.362063	1211	0.000804688	0.000722994	Alpha-actinin-1 OS=Homo sapiens OX=9606 GN=ACTN1 PE=1 SV=2
Q9UNZ2	1.15049	0.362195	1263	1.93654e-05	2.22797e-05	NSFL1 cofactor p47 OS=Homo sapiens OX=9606 GN=NSFL1C PE=1 SV=2
P09211	-1.15241	0.362978	1002	0.000429928	0.000373069	Glutathione S-transferase P OS=Homo sapiens OX=9606 GN=GSTP1 PE=1 SV=2
P61313	-1.04387	0.363504	2159	9.27045e-05	8.88084e-05	60S ribosomal protein L15 OS=Homo sapiens OX=9606 GN=RPL15 PE=1 SV=2
Q9Y3T9	1.25028	0.36351	2842	1.66859e-06	2.0862e-06	Nucleolar complex protein 2 homolog OS=Homo sapiens OX=9606 GN=NOC2L PE=1 SV=4
Q8NBN3	-1.36464	0.364219	2758	2.14975e-06	1.57532e-06	Transmembrane protein 87A OS=Homo sapiens OX=9606 GN=TMEM87A PE=1 SV=3
P07814	1.10842	0.364265	2520	0.000224184	0.00024849	Bifunctional glutamate/proline--tRNA ligase OS=Homo sapiens OX=9606 GN=EPRS1 PE=1 SV=5
O14787	-1.28738	0.364351	32	3.04499e-06	2.36526e-06	Transportin-2 OS=Homo sapiens OX=9606 GN=TNPO2 PE=1 SV=3
P04080	-1.22865	0.364552	1013	0.000271752	0.00022118	Cystatin-B OS=Homo sapiens OX=9606 GN=CSTB PE=1 SV=2
Q6DD88	1.11721	0.364727	2666	0.000210858	0.000235572	Atlastin-3 OS=Homo sapiens OX=9606 GN=ATL3 PE=1 SV=1
Q8WVY7	-1.23216	0.364769	2637	4.67685e-06	3.79565e-06	Ubiquitin-like domain-containing CTD phosphatase 1 OS=Homo sapiens OX=9606 GN=UBLCP1 PE=1 SV=2
Q13228	-1.25486	0.364836	1636	9.3605e-06	7.45941e-06	Methanethiol oxidase OS=Homo sapiens OX=9606 GN=SELENBP1 PE=1 SV=2
O75534	-1.19662	0.364913	1469	2.26082e-05	1.88934e-05	Cold shock domain-containing protein E1 OS=Homo sapiens OX=9606 GN=CSDE1 PE=1 SV=2
Q14344	1.25634	0.365011	2243	3.57543e-06	4.49194e-06	Guanine nucleotide-binding protein subunit alpha-13 OS=Homo sapiens OX=9606 GN=GNA13 PE=1 SV=2
Q14203	1.10434	0.365595	1227	4.82658e-05	5.33019e-05	Dynactin subunit 1 OS=Homo sapiens OX=9606 GN=DCTN1 PE=1 SV=3
Q9P0I2	-1.15374	0.36561	431	1.24584e-05	1.07983e-05	ER membrane protein complex subunit 3 OS=Homo sapiens OX=9606 GN=EMC3 PE=1 SV=3
P43034	1.11894	0.365905	632	3.5664e-05	3.99058e-05	Platelet-activating factor acetylhydrolase IB subunit beta OS=Homo sapiens OX=9606 GN=PAFAH1B1 PE=1 SV=2
O43678	-1.28688	0.365958	1834	4.45005e-06	3.45801e-06	NADH dehydrogenase [ubiquinone] 1 alpha subcomplex subunit 2 OS=Homo sapiens OX=9606 GN=NDUFA2 PE=1 SV=3
Q9H832	-1.23781	0.365959	818	5.56231e-06	4.49366e-06	Ubiquitin-conjugating enzyme E2 Z OS=Homo sapiens OX=9606 GN=UBE2Z PE=1 SV=2
P10301	-1.19867	0.366342	1018	4.70402e-05	3.92438e-05	Ras-related protein R-Ras OS=Homo sapiens OX=9606 GN=RRAS PE=1 SV=1
P30085	-1.14923	0.366531	1904	2.75673e-05	2.39876e-05	UMP-CMP kinase OS=Homo sapiens OX=9606 GN=CMPK1 PE=1 SV=3
P19823	-1.17527	0.366936	2857	1.53671e-05	1.30754e-05	Inter-alpha-trypsin inhibitor heavy chain H2 OS=Homo sapiens OX=9606 GN=ITIH2 PE=1 SV=2
Q9UHD1	1.24759	0.366944	2081	2.20608e-06	2.75228e-06	Cysteine and histidine-rich domain-containing protein 1 OS=Homo sapiens OX=9606 GN=CHORDC1 PE=1 SV=2
Q96DB5	1.16192	0.366979	2570	1.259e-05	1.46285e-05	Regulator of microtubule dynamics protein 1 OS=Homo sapiens OX=9606 GN=RMDN1 PE=1 SV=1
Q9Y3A5	-1.24388	0.366984	882	3.93594e-05	3.16423e-05	Ribosome maturation protein SBDS OS=Homo sapiens OX=9606 GN=SBDS PE=1 SV=4
P62304	-1.17105	0.367533	546	1.71463e-05	1.46418e-05	Small nuclear ribonucleoprotein E OS=Homo sapiens OX=9606 GN=SNRPE PE=1 SV=1
Q9NTK5	-1.13866	0.367632	1699	3.90139e-05	3.42631e-05	Obg-like ATPase 1 OS=Homo sapiens OX=9606 GN=OLA1 PE=1 SV=2
O14964	-1.27914	0.367947	2170	1.77339e-05	1.3864e-05	Hepatocyte growth factor-regulated tyrosine kinase substrate OS=Homo sapiens OX=9606 GN=HGS PE=1 SV=1
Q9BUT1	-1.12449	0.368161	2378	9.87154e-06	8.77871e-06	3-hydroxybutyrate dehydrogenase type 2 OS=Homo sapiens OX=9606 GN=BDH2 PE=1 SV=2
Q7Z3B4	-1.19271	0.368318	2948	1.71072e-06	1.43432e-06	Nucleoporin p54 OS=Homo sapiens OX=9606 GN=NUP54 PE=1 SV=2
Q9NYK5	1.17068	0.368365	560	3.75927e-06	4.40089e-06	39S ribosomal protein L39, mitochondrial OS=Homo sapiens OX=9606 GN=MRPL39 PE=1 SV=3
O43707	-1.04895	0.368386	863	0.00131374	0.00125243	Alpha-actinin-4 OS=Homo sapiens OX=9606 GN=ACTN4 PE=1 SV=2
Q16563	-1.2027	0.368401	251	4.81894e-05	4.00676e-05	Synaptophysin-like protein 1 OS=Homo sapiens OX=9606 GN=SYPL1 PE=1 SV=1
P53634	1.16983	0.368637	1306	9.84424e-06	1.15161e-05	Dipeptidyl peptidase 1 OS=Homo sapiens OX=9606 GN=CTSC PE=1 SV=2
P07437	-1.11334	0.368982	2131	0.00107113	0.000962084	Tubulin beta chain OS=Homo sapiens OX=9606 GN=TUBB PE=1 SV=2
Q13976	-1.15504	0.369178	1714	1.92999e-05	1.67093e-05	cGMP-dependent protein kinase 1 OS=Homo sapiens OX=9606 GN=PRKG1 PE=1 SV=3
Q9UBT2	-1.23777	0.369572	1704	1.58401e-05	1.27972e-05	SUMO-activating enzyme subunit 2 OS=Homo sapiens OX=9606 GN=UBA2 PE=1 SV=2
P04083	-1.15749	0.369646	2662	0.00142466	0.00123082	Annexin A1 OS=Homo sapiens OX=9606 GN=ANXA1 PE=1 SV=2
Q5EB52	-1.38742	0.369674	2457	8.51642e-06	6.13829e-06	Mesoderm-specific transcript homolog protein OS=Homo sapiens OX=9606 GN=MEST PE=1 SV=2
Q15382	1.10813	0.370093	59	5.81066e-06	6.43898e-06	GTP-binding protein Rheb OS=Homo sapiens OX=9606 GN=RHEB PE=1 SV=1
Q9UHX1	1.17495	0.370328	800	4.24968e-06	4.99318e-06	Poly(U)-binding-splicing factor PUF60 OS=Homo sapiens OX=9606 GN=PUF60 PE=1 SV=1
P28074	1.14167	0.3704	1603	3.21023e-05	3.66504e-05	Proteasome subunit beta type-5 OS=Homo sapiens OX=9606 GN=PSMB5 PE=1 SV=3
P10620	1.17882	0.370531	1128	0.00030228	0.000356333	Microsomal glutathione S-transferase 1 OS=Homo sapiens OX=9606 GN=MGST1 PE=1 SV=1
Q15843	1.16949	0.370655	1623	7.79836e-06	9.1201e-06	NEDD8 OS=Homo sapiens OX=9606 GN=NEDD8 PE=1 SV=1
Q99747	-1.1882	0.370718	2100	3.27612e-06	2.75721e-06	Gamma-soluble NSF attachment protein OS=Homo sapiens OX=9606 GN=NAPG PE=1 SV=1
Q9H074	1.10138	0.370915	1730	1.1595e-05	1.27705e-05	Polyadenylate-binding protein-interacting protein 1 OS=Homo sapiens OX=9606 GN=PAIP1 PE=1 SV=1
P31948	1.19146	0.371027	1682	6.41913e-05	7.64815e-05	Stress-induced-phosphoprotein 1 OS=Homo sapiens OX=9606 GN=STIP1 PE=1 SV=1
P37802	-1.08056	0.371122	2680	0.000266628	0.000246751	Transgelin-2 OS=Homo sapiens OX=9606 GN=TAGLN2 PE=1 SV=3
Q9Y3B8	1.15985	0.371358	202	3.36695e-05	3.90516e-05	Oligoribonuclease, mitochondrial OS=Homo sapiens OX=9606 GN=REXO2 PE=1 SV=3
Q7Z434	-1.25365	0.371683	708	3.97101e-06	3.16757e-06	Mitochondrial antiviral-signaling protein OS=Homo sapiens OX=9606 GN=MAVS PE=1 SV=2
P45973	1.38052	0.371729	1843	1.41529e-05	1.95383e-05	Chromobox protein homolog 5 OS=Homo sapiens OX=9606 GN=CBX5 PE=1 SV=1
P35610	1.28204	0.371997	972	1.18834e-05	1.5235e-05	Sterol O-acyltransferase 1 OS=Homo sapiens OX=9606 GN=SOAT1 PE=1 SV=3
Q15907	1.05508	0.372566	1124	1.38078e-05	1.45684e-05	Ras-related protein Rab-11B OS=Homo sapiens OX=9606 GN=RAB11B PE=1 SV=4
Q96RF0	-1.35141	0.372653	76	2.44635e-05	1.81022e-05	Sorting nexin-18 OS=Homo sapiens OX=9606 GN=SNX18 PE=1 SV=2
Q15208	-1.13587	0.372686	2619	3.36706e-06	2.96431e-06	Serine/threonine-protein kinase 38 OS=Homo sapiens OX=9606 GN=STK38 PE=1 SV=1
O76003	-1.22257	0.372705	2723	1.77333e-05	1.4505e-05	Glutaredoxin-3 OS=Homo sapiens OX=9606 GN=GLRX3 PE=1 SV=2
P09110	1.07557	0.372786	310	2.93786e-05	3.15987e-05	3-ketoacyl-CoA thiolase, peroxisomal OS=Homo sapiens OX=9606 GN=ACAA1 PE=1 SV=2
Q9Y376	-1.21913	0.372828	722	4.84792e-06	3.97656e-06	Calcium-binding protein 39 OS=Homo sapiens OX=9606 GN=CAB39 PE=1 SV=1
O43813	-1.25345	0.372889	1162	1.04286e-05	8.3199e-06	Glutathione S-transferase LANCL1 OS=Homo sapiens OX=9606 GN=LANCL1 PE=1 SV=1
Q969G5	-1.07449	0.373308	2046	0.000126717	0.000117933	Caveolae-associated protein 3 OS=Homo sapiens OX=9606 GN=CAVIN3 PE=1 SV=3
P49770	-1.27986	0.373381	1532	3.97677e-06	3.1072e-06	Translation initiation factor eIF-2B subunit beta OS=Homo sapiens OX=9606 GN=EIF2B2 PE=1 SV=3
P26440	1.16427	0.373424	2850	6.54796e-06	7.62362e-06	Isovaleryl-CoA dehydrogenase, mitochondrial OS=Homo sapiens OX=9606 GN=IVD PE=1 SV=2
Q5H9R7	-1.18751	0.373554	860	1.39185e-06	1.17207e-06	Serine/threonine-protein phosphatase 6 regulatory subunit 3 OS=Homo sapiens OX=9606 GN=PPP6R3 PE=1 SV=2
P53007	1.15726	0.37367	2290	2.54875e-05	2.94957e-05	Tricarboxylate transport protein, mitochondrial OS=Homo sapiens OX=9606 GN=SLC25A1 PE=1 SV=2
Q15050	-1.12209	0.374037	939	7.64336e-06	6.81175e-06	Ribosome biogenesis regulatory protein homolog OS=Homo sapiens OX=9606 GN=RRS1 PE=1 SV=2
P20810	-1.15298	0.374063	1130	4.84653e-05	4.20347e-05	Calpastatin OS=Homo sapiens OX=9606 GN=CAST PE=1 SV=4
Q9BYD1	-1.3451	0.374492	1438	1.66295e-06	1.23631e-06	39S ribosomal protein L13, mitochondrial OS=Homo sapiens OX=9606 GN=MRPL13 PE=1 SV=1
P40925	-1.09895	0.37536	769	0.000150687	0.00013712	Malate dehydrogenase, cytoplasmic OS=Homo sapiens OX=9606 GN=MDH1 PE=1 SV=4
O95819	-1.22787	0.375563	2853	1.54991e-06	1.26227e-06	Mitogen-activated protein kinase kinase kinase kinase 4 OS=Homo sapiens OX=9606 GN=MAP4K4 PE=1 SV=2
Q969M3	1.17723	0.375673	3141	6.74973e-06	7.94595e-06	Protein YIPF5 OS=Homo sapiens OX=9606 GN=YIPF5 PE=1 SV=1
P09960	1.17572	0.37591	2164	3.31347e-05	3.89573e-05	Leukotriene A-4 hydrolase OS=Homo sapiens OX=9606 GN=LTA4H PE=1 SV=2
Q9HC35	-1.18189	0.376038	2617	3.75836e-06	3.17995e-06	Echinoderm microtubule-associated protein-like 4 OS=Homo sapiens OX=9606 GN=EML4 PE=1 SV=3
P07737	1.09121	0.376266	1675	0.00139064	0.00151749	Profilin-1 OS=Homo sapiens OX=9606 GN=PFN1 PE=1 SV=2
Q92616	-1.13863	0.376442	994	7.06644e-05	6.20608e-05	eIF-2-alpha kinase activator GCN1 OS=Homo sapiens OX=9606 GN=GCN1 PE=1 SV=6
P21266	-1.15489	0.376447	402	2.5328e-05	2.1931e-05	Glutathione S-transferase Mu 3 OS=Homo sapiens OX=9606 GN=GSTM3 PE=1 SV=3
P62888	1.06681	0.376467	2781	0.000129724	0.000138391	60S ribosomal protein L30 OS=Homo sapiens OX=9606 GN=RPL30 PE=1 SV=2
Q96C19	-1.19655	0.376686	1290	8.00124e-06	6.6869e-06	EF-hand domain-containing protein D2 OS=Homo sapiens OX=9606 GN=EFHD2 PE=1 SV=1
O43809	1.12084	0.376777	1049	1.11761e-05	1.25266e-05	Cleavage and polyadenylation specificity factor subunit 5 OS=Homo sapiens OX=9606 GN=NUDT21 PE=1 SV=1
O14672	-1.36381	0.376807	552	1.16297e-05	8.52738e-06	Disintegrin and metalloproteinase domain-containing protein 10 OS=Homo sapiens OX=9606 GN=ADAM10 PE=1 SV=1
Q9NUJ1	-1.18843	0.377191	1159	6.48082e-06	5.45328e-06	Palmitoyl-protein thioesterase ABHD10, mitochondrial OS=Homo sapiens OX=9606 GN=ABHD10 PE=1 SV=1
Q16527	1.22731	0.377527	2219	1.4511e-06	1.78095e-06	Cysteine and glycine-rich protein 2 OS=Homo sapiens OX=9606 GN=CSRP2 PE=1 SV=3
O60502	-1.26346	0.377673	684	4.30909e-06	3.41055e-06	Protein O-GlcNAcase OS=Homo sapiens OX=9606 GN=OGA PE=1 SV=2
Q03252	-1.06122	0.377682	865	0.000102472	9.65606e-05	Lamin-B2 OS=Homo sapiens OX=9606 GN=LMNB2 PE=1 SV=4
O15173	1.12511	0.378251	2041	9.8939e-05	0.000111317	Membrane-associated progesterone receptor component 2 OS=Homo sapiens OX=9606 GN=PGRMC2 PE=1 SV=1
P29966	1.18486	0.37834	2812	0.000113728	0.000134752	Myristoylated alanine-rich C-kinase substrate OS=Homo sapiens OX=9606 GN=MARCKS PE=1 SV=4
Q14534	1.1022	0.378422	1653	1.17066e-06	1.2903e-06	Squalene monooxygenase OS=Homo sapiens OX=9606 GN=SQLE PE=1 SV=3
Q92600	-1.28238	0.378559	2934	2.02669e-06	1.58042e-06	CCR4-NOT transcription complex subunit 9 OS=Homo sapiens OX=9606 GN=CNOT9 PE=1 SV=1
P23381	-1.09947	0.378588	1671	0.00037341	0.000339626	Tryptophan--tRNA ligase, cytoplasmic OS=Homo sapiens OX=9606 GN=WARS1 PE=1 SV=2
Q9NYL9	1.05031	0.378669	2691	3.44346e-05	3.61669e-05	Tropomodulin-3 OS=Homo sapiens OX=9606 GN=TMOD3 PE=1 SV=1
Q9NRV9	-1.15515	0.378747	300	3.60746e-05	3.12294e-05	Heme-binding protein 1 OS=Homo sapiens OX=9606 GN=HEBP1 PE=1 SV=1
Q02218	-1.04812	0.378784	1564	6.85267e-05	6.53807e-05	2-oxoglutarate dehydrogenase, mitochondrial OS=Homo sapiens OX=9606 GN=OGDH PE=1 SV=3
Q9UBB4	-1.23505	0.378796	1712	5.36411e-06	4.34322e-06	Ataxin-10 OS=Homo sapiens OX=9606 GN=ATXN10 PE=1 SV=1
Q13813	-1.07273	0.379056	1	0.00124146	0.00115729	Spectrin alpha chain, non-erythrocytic 1 OS=Homo sapiens OX=9606 GN=SPTAN1 PE=1 SV=3
Q8TCS8	-1.11823	0.379194	1213	2.53285e-06	2.26505e-06	Polyribonucleotide nucleotidyltransferase 1, mitochondrial OS=Homo sapiens OX=9606 GN=PNPT1 PE=1 SV=2
P08473	1.11454	0.379397	751	9.91745e-05	0.000110534	Neprilysin OS=Homo sapiens OX=9606 GN=MME PE=1 SV=2
O43290	1.48103	0.379685	2106	1.15611e-06	1.71224e-06	U4/U6.U5 tri-snRNP-associated protein 1 OS=Homo sapiens OX=9606 GN=SART1 PE=1 SV=1
O95292	1.14778	0.379944	168	1.6876e-05	1.93699e-05	Vesicle-associated membrane protein-associated protein B/C OS=Homo sapiens OX=9606 GN=VAPB PE=1 SV=3
Q7Z4H3	-1.2893	0.379981	1973	1.86217e-06	1.44432e-06	5'-deoxynucleotidase HDDC2 OS=Homo sapiens OX=9606 GN=HDDC2 PE=1 SV=1
P53041	-1.53998	0.38017	1411	3.43986e-05	2.23371e-05	Serine/threonine-protein phosphatase 5 OS=Homo sapiens OX=9606 GN=PPP5C PE=1 SV=1
Q9NTJ5	1.13752	0.380338	1257	2.33928e-05	2.66098e-05	Phosphatidylinositol-3-phosphatase SAC1 OS=Homo sapiens OX=9606 GN=SACM1L PE=1 SV=2
Q9BT09	-1.0774	0.380707	2839	8.13297e-06	7.54872e-06	Protein canopy homolog 3 OS=Homo sapiens OX=9606 GN=CNPY3 PE=1 SV=1
P23528	-1.08743	0.380879	383	0.000760836	0.000699662	Cofilin-1 OS=Homo sapiens OX=9606 GN=CFL1 PE=1 SV=3
O75116	-1.19414	0.380939	1397	1.62266e-05	1.35885e-05	Rho-associated protein kinase 2 OS=Homo sapiens OX=9606 GN=ROCK2 PE=1 SV=4
P62913	1.03305	0.381652	198	0.000101729	0.000105092	60S ribosomal protein L11 OS=Homo sapiens OX=9606 GN=RPL11 PE=1 SV=2
O75390	1.12762	0.381902	151	0.000162961	0.000183758	Citrate synthase, mitochondrial OS=Homo sapiens OX=9606 GN=CS PE=1 SV=2
Q6EMK4	1.20795	0.381929	2001	3.08206e-05	3.72297e-05	Vasorin OS=Homo sapiens OX=9606 GN=VASN PE=1 SV=1
O14979	1.14126	0.382265	2716	3.66392e-05	4.18149e-05	Heterogeneous nuclear ribonucleoprotein D-like OS=Homo sapiens OX=9606 GN=HNRNPDL PE=1 SV=3
P35579	-1.05293	0.382505	603	0.00211419	0.00200791	Myosin-9 OS=Homo sapiens OX=9606 GN=MYH9 PE=1 SV=4
P14324	-1.30526	0.382566	2188	3.70563e-05	2.83899e-05	Farnesyl pyrophosphate synthase OS=Homo sapiens OX=9606 GN=FDPS PE=1 SV=4
P00167	-1.11647	0.382741	1598	9.25272e-05	8.28749e-05	Cytochrome b5 OS=Homo sapiens OX=9606 GN=CYB5A PE=1 SV=2
Q8NBX0	1.1488	0.382913	2769	1.04856e-05	1.20458e-05	Saccharopine dehydrogenase-like oxidoreductase OS=Homo sapiens OX=9606 GN=SCCPDH PE=1 SV=1
P04424	1.13424	0.38322	700	4.70786e-06	5.33983e-06	Argininosuccinate lyase OS=Homo sapiens OX=9606 GN=ASL PE=1 SV=4
Q99426	-1.16114	0.383233	2177	9.05733e-06	7.8004e-06	Tubulin-folding cofactor B OS=Homo sapiens OX=9606 GN=TBCB PE=1 SV=2
Q13642	1.0906	0.383271	171	0.000218287	0.000238064	Four and a half LIM domains protein 1 OS=Homo sapiens OX=9606 GN=FHL1 PE=1 SV=4
Q66K74	-1.10846	0.383418	208	6.20399e-06	5.59693e-06	Microtubule-associated protein 1S OS=Homo sapiens OX=9606 GN=MAP1S PE=1 SV=2
P26373	-1.03928	0.38373	157	0.000279954	0.000269374	60S ribosomal protein L13 OS=Homo sapiens OX=9606 GN=RPL13 PE=1 SV=4
Q6NYC8	-1.16558	0.383972	692	1.35346e-05	1.16119e-05	Phostensin OS=Homo sapiens OX=9606 GN=PPP1R18 PE=1 SV=1
P05388	-1.08976	0.384762	2795	7.5204e-05	6.90099e-05	60S acidic ribosomal protein P0 OS=Homo sapiens OX=9606 GN=RPLP0 PE=1 SV=1
Q6NUQ4	1.23658	0.38544	2050	7.35021e-06	9.08909e-06	Transmembrane protein 214 OS=Homo sapiens OX=9606 GN=TMEM214 PE=1 SV=2
Q8N1F7	-1.2028	0.385521	408	9.99034e-06	8.30592e-06	Nuclear pore complex protein Nup93 OS=Homo sapiens OX=9606 GN=NUP93 PE=1 SV=2
O96008	-1.17148	0.38581	250	1.9264e-05	1.64441e-05	Mitochondrial import receptor subunit TOM40 homolog OS=Homo sapiens OX=9606 GN=TOMM40 PE=1 SV=1
Q14254	1.23985	0.385901	913	1.38444e-05	1.7165e-05	Flotillin-2 OS=Homo sapiens OX=9606 GN=FLOT2 PE=1 SV=2
O95372	-1.14773	0.385905	1319	3.23559e-06	2.81912e-06	Acyl-protein thioesterase 2 OS=Homo sapiens OX=9606 GN=LYPLA2 PE=1 SV=1
P00441	1.12996	0.386628	1370	9.90884e-05	0.000111966	Superoxide dismutase [Cu-Zn] OS=Homo sapiens OX=9606 GN=SOD1 PE=1 SV=2
P28066	-1.10048	0.387502	291	9.24292e-05	8.39896e-05	Proteasome subunit alpha type-5 OS=Homo sapiens OX=9606 GN=PSMA5 PE=1 SV=3
Q14677	1.11117	0.387561	2365	7.15403e-06	7.94938e-06	Clathrin interactor 1 OS=Homo sapiens OX=9606 GN=CLINT1 PE=1 SV=1
Q9UJ70	1.16513	0.387692	1143	2.87623e-05	3.35118e-05	N-acetyl-D-glucosamine kinase OS=Homo sapiens OX=9606 GN=NAGK PE=1 SV=4
Q9BVP2	1.06277	0.387783	1394	5.89808e-06	6.26828e-06	Guanine nucleotide-binding protein-like 3 OS=Homo sapiens OX=9606 GN=GNL3 PE=1 SV=2
O95980	-1.19554	0.387917	2427	1.53955e-05	1.28774e-05	Reversion-inducing cysteine-rich protein with Kazal motifs OS=Homo sapiens OX=9606 GN=RECK PE=1 SV=1
O75962	1.194	0.388027	1405	2.71657e-06	3.24359e-06	Triple functional domain protein OS=Homo sapiens OX=9606 GN=TRIO PE=1 SV=2
Q9BUJ2	-1.1096	0.388453	1099	2.79267e-05	2.51682e-05	Heterogeneous nuclear ribonucleoprotein U-like protein 1 OS=Homo sapiens OX=9606 GN=HNRNPUL1 PE=1 SV=2
Q9BT22	1.15523	0.388461	2312	4.3701e-06	5.04847e-06	Chitobiosyldiphosphodolichol beta-mannosyltransferase OS=Homo sapiens OX=9606 GN=ALG1 PE=1 SV=2
P29144	-1.19316	0.388505	1928	2.78723e-05	2.33601e-05	Tripeptidyl-peptidase 2 OS=Homo sapiens OX=9606 GN=TPP2 PE=1 SV=4
P82909	1.0888	0.38875	2212	7.45611e-06	8.11824e-06	28S ribosomal protein S36, mitochondrial OS=Homo sapiens OX=9606 GN=MRPS36 PE=1 SV=2
P07099	1.05825	0.389224	1549	0.000130946	0.000138573	Epoxide hydrolase 1 OS=Homo sapiens OX=9606 GN=EPHX1 PE=1 SV=1
Q9BS26	-1.05288	0.389334	760	8.70466e-05	8.26748e-05	Endoplasmic reticulum resident protein 44 OS=Homo sapiens OX=9606 GN=ERP44 PE=1 SV=1
Q01658	-1.24475	0.38968	1315	3.47612e-06	2.79263e-06	Protein Dr1 OS=Homo sapiens OX=9606 GN=DR1 PE=1 SV=1
Q9UP95	-1.20977	0.390691	3140	3.27057e-06	2.70347e-06	Solute carrier family 12 member 4 OS=Homo sapiens OX=9606 GN=SLC12A4 PE=1 SV=2
P61769	-1.09296	0.390871	2828	2.35601e-05	2.15562e-05	Beta-2-microglobulin OS=Homo sapiens OX=9606 GN=B2M PE=1 SV=1
P53990	-1.19896	0.39097	811	3.34011e-06	2.78585e-06	IST1 homolog OS=Homo sapiens OX=9606 GN=IST1 PE=1 SV=1
Q9NUP9	1.17434	0.391039	1511	5.22459e-06	6.13546e-06	Protein lin-7 homolog C OS=Homo sapiens OX=9606 GN=LIN7C PE=1 SV=1
P36957	-1.07439	0.391356	322	6.77312e-05	6.30417e-05	Dihydrolipoyllysine-residue succinyltransferase component of 2-oxoglutarate dehydrogenase complex, mitochondrial OS=Homo sapiens OX=9606 GN=DLST PE=1 SV=4
P25789	1.05107	0.391509	178	4.34157e-05	4.56328e-05	Proteasome subunit alpha type-4 OS=Homo sapiens OX=9606 GN=PSMA4 PE=1 SV=1
Q7Z3U7	-1.22552	0.391595	963	2.2757e-06	1.85692e-06	Protein MON2 homolog OS=Homo sapiens OX=9606 GN=MON2 PE=1 SV=3
P20645	1.20141	0.39215	1413	1.60853e-05	1.9325e-05	Cation-dependent mannose-6-phosphate receptor OS=Homo sapiens OX=9606 GN=M6PR PE=1 SV=1
O60884	1.08742	0.392375	64	1.37448e-05	1.49464e-05	DnaJ homolog subfamily A member 2 OS=Homo sapiens OX=9606 GN=DNAJA2 PE=1 SV=1
P17174	1.0891	0.392485	896	3.66919e-05	3.99612e-05	Aspartate aminotransferase, cytoplasmic OS=Homo sapiens OX=9606 GN=GOT1 PE=1 SV=3
P35080	-1.11409	0.392851	712	1.86334e-05	1.67251e-05	Profilin-2 OS=Homo sapiens OX=9606 GN=PFN2 PE=1 SV=3
Q13435	1.20936	0.393064	1900	1.02171e-05	1.23562e-05	Splicing factor 3B subunit 2 OS=Homo sapiens OX=9606 GN=SF3B2 PE=1 SV=2
Q9Y2Q5	1.09964	0.393349	1175	7.81975e-06	8.59893e-06	Ragulator complex protein LAMTOR2 OS=Homo sapiens OX=9606 GN=LAMTOR2 PE=1 SV=1
O15355	1.1133	0.393417	1840	2.06578e-06	2.29984e-06	Protein phosphatase 1G OS=Homo sapiens OX=9606 GN=PPM1G PE=1 SV=1
Q9NUQ7	-1.20084	0.393621	934	4.72e-06	3.93057e-06	Ufm1-specific protease 2 OS=Homo sapiens OX=9606 GN=UFSP2 PE=1 SV=3
P62244	-1.02893	0.39374	1811	0.000217611	0.000211492	40S ribosomal protein S15a OS=Homo sapiens OX=9606 GN=RPS15A PE=1 SV=2
Q96B97	1.16176	0.393756	2618	3.38864e-06	3.93678e-06	SH3 domain-containing kinase-binding protein 1 OS=Homo sapiens OX=9606 GN=SH3KBP1 PE=1 SV=2
Q9Y680	-1.11317	0.393981	1715	1.18896e-05	1.06809e-05	Peptidyl-prolyl cis-trans isomerase FKBP7 OS=Homo sapiens OX=9606 GN=FKBP7 PE=1 SV=2
Q6PGP7	1.1905	0.394266	2603	1.83164e-06	2.18056e-06	Tetratricopeptide repeat protein 37 OS=Homo sapiens OX=9606 GN=TTC37 PE=1 SV=1
Q86VS8	1.06408	0.394482	2658	2.18996e-05	2.33028e-05	Protein Hook homolog 3 OS=Homo sapiens OX=9606 GN=HOOK3 PE=1 SV=2
Q9BVC6	1.05289	0.394988	128	3.43305e-05	3.61463e-05	Transmembrane protein 109 OS=Homo sapiens OX=9606 GN=TMEM109 PE=1 SV=1
P51398	-1.12441	0.395673	2797	3.94695e-06	3.51023e-06	28S ribosomal protein S29, mitochondrial OS=Homo sapiens OX=9606 GN=DAP3 PE=1 SV=1
O95486	1.10745	0.395879	833	2.8393e-06	3.14437e-06	Protein transport protein Sec24A OS=Homo sapiens OX=9606 GN=SEC24A PE=1 SV=2
P09038	-1.13881	0.395944	1447	6.69933e-06	5.88274e-06	Fibroblast growth factor 2 OS=Homo sapiens OX=9606 GN=FGF2 PE=1 SV=3
P26572	1.21035	0.395945	2875	4.16085e-06	5.03609e-06	Alpha-1,3-mannosyl-glycoprotein 2-beta-N-acetylglucosaminyltransferase OS=Homo sapiens OX=9606 GN=MGAT1 PE=1 SV=2
O75874	-1.17065	0.395955	2527	0.0001815	0.000155043	Isocitrate dehydrogenase [NADP] cytoplasmic OS=Homo sapiens OX=9606 GN=IDH1 PE=1 SV=2
Q9Y2A7	-1.09351	0.396437	648	2.72884e-05	2.49549e-05	Nck-associated protein 1 OS=Homo sapiens OX=9606 GN=NCKAP1 PE=1 SV=1
Q6NZI2	-1.08411	0.396599	1116	0.000678669	0.000626017	Caveolae-associated protein 1 OS=Homo sapiens OX=9606 GN=CAVIN1 PE=1 SV=1
Q01995	1.05843	0.396777	2673	0.000753253	0.000797263	Transgelin OS=Homo sapiens OX=9606 GN=TAGLN PE=1 SV=4
Q13488	-1.15017	0.397035	664	1.82318e-05	1.58514e-05	V-type proton ATPase 116 kDa subunit a3 OS=Homo sapiens OX=9606 GN=TCIRG1 PE=1 SV=3
P61086	-1.11863	0.397112	1824	2.5209e-05	2.25356e-05	Ubiquitin-conjugating enzyme E2 K OS=Homo sapiens OX=9606 GN=UBE2K PE=1 SV=3
Q9Y3C8	-1.10968	0.397173	2358	3.0884e-06	2.78314e-06	Ubiquitin-fold modifier-conjugating enzyme 1 OS=Homo sapiens OX=9606 GN=UFC1 PE=1 SV=3
P51570	-1.12414	0.397293	2742	6.63712e-06	5.90415e-06	Galactokinase OS=Homo sapiens OX=9606 GN=GALK1 PE=1 SV=1
Q5VYK3	1.1504	0.397495	1382	1.01548e-05	1.16821e-05	Proteasome adapter and scaffold protein ECM29 OS=Homo sapiens OX=9606 GN=ECPAS PE=1 SV=2
Q13616	1.10235	0.397672	404	2.55132e-06	2.81244e-06	Cullin-1 OS=Homo sapiens OX=9606 GN=CUL1 PE=1 SV=2
Q9Y5S1	-1.21993	0.397822	3067	8.53595e-06	6.99707e-06	Transient receptor potential cation channel subfamily V member 2 OS=Homo sapiens OX=9606 GN=TRPV2 PE=1 SV=1
Q01082	1.05634	0.397956	1458	0.000843682	0.000891219	Spectrin beta chain, non-erythrocytic 1 OS=Homo sapiens OX=9606 GN=SPTBN1 PE=1 SV=2
P05455	-1.09985	0.398066	385	7.77165e-05	7.0661e-05	Lupus La protein OS=Homo sapiens OX=9606 GN=SSB PE=1 SV=2
Q86Y82	1.10464	0.398135	1490	1.23696e-05	1.3664e-05	Syntaxin-12 OS=Homo sapiens OX=9606 GN=STX12 PE=1 SV=1
O75368	-1.09893	0.398428	2422	3.97173e-05	3.61417e-05	SH3 domain-binding glutamic acid-rich-like protein OS=Homo sapiens OX=9606 GN=SH3BGRL PE=1 SV=1
P13674	1.0649	0.398723	486	0.000238945	0.000254451	Prolyl 4-hydroxylase subunit alpha-1 OS=Homo sapiens OX=9606 GN=P4HA1 PE=1 SV=2
P23434	1.16214	0.398741	1621	2.93957e-06	3.41619e-06	Glycine cleavage system H protein, mitochondrial OS=Homo sapiens OX=9606 GN=GCSH PE=1 SV=2
Q9BV38	1.23396	0.398789	2870	5.73888e-06	7.08155e-06	WD repeat-containing protein 18 OS=Homo sapiens OX=9606 GN=WDR18 PE=1 SV=2
P62805	1.14562	0.398858	1117	0.00203267	0.00232867	Histone H4 OS=Homo sapiens OX=9606 GN=H4C1 PE=1 SV=2
Q15269	1.19239	0.398897	2805	1.04094e-06	1.24121e-06	Periodic tryptophan protein 2 homolog OS=Homo sapiens OX=9606 GN=PWP2 PE=2 SV=2
Q7Z417	1.14882	0.399093	90	1.03492e-06	1.18893e-06	Nuclear fragile X mental retardation-interacting protein 2 OS=Homo sapiens OX=9606 GN=NUFIP2 PE=1 SV=1
Q86V81	-1.1298	0.399332	601	3.11396e-05	2.75621e-05	THO complex subunit 4 OS=Homo sapiens OX=9606 GN=ALYREF PE=1 SV=3
P51858	1.12615	0.399572	643	2.42548e-05	2.73146e-05	Hepatoma-derived growth factor OS=Homo sapiens OX=9606 GN=HDGF PE=1 SV=1
Q9BV86	-1.10237	0.399881	355	1.78202e-06	1.61653e-06	N-terminal Xaa-Pro-Lys N-methyltransferase 1 OS=Homo sapiens OX=9606 GN=NTMT1 PE=1 SV=3
P48556	1.26678	0.39993	2676	4.76454e-05	6.03561e-05	26S proteasome non-ATPase regulatory subunit 8 OS=Homo sapiens OX=9606 GN=PSMD8 PE=1 SV=2
O15042	-1.28797	0.400109	111	2.06115e-06	1.60031e-06	U2 snRNP-associated SURP motif-containing protein OS=Homo sapiens OX=9606 GN=U2SURP PE=1 SV=2
P24752	-1.10815	0.400288	1925	5.7471e-05	5.1862e-05	Acetyl-CoA acetyltransferase, mitochondrial OS=Homo sapiens OX=9606 GN=ACAT1 PE=1 SV=1
P09104	-1.2667	0.400353	2134	2.03204e-05	1.60421e-05	Gamma-enolase OS=Homo sapiens OX=9606 GN=ENO2 PE=1 SV=3
O00170	-1.1509	0.400407	696	7.48411e-06	6.50285e-06	AH receptor-interacting protein OS=Homo sapiens OX=9606 GN=AIP PE=1 SV=2
Q9Y394	-1.06226	0.400685	2250	1.1609e-05	1.09286e-05	Dehydrogenase/reductase SDR family member 7 OS=Homo sapiens OX=9606 GN=DHRS7 PE=1 SV=1
P09417	-1.27053	0.400874	328	1.03333e-05	8.13307e-06	Dihydropteridine reductase OS=Homo sapiens OX=9606 GN=QDPR PE=1 SV=2
Q13619	-1.154	0.400945	170	3.95578e-06	3.42787e-06	Cullin-4A OS=Homo sapiens OX=9606 GN=CUL4A PE=1 SV=3
Q9NQ88	-1.08006	0.400965	2337	2.4382e-06	2.25745e-06	Fructose-2,6-bisphosphatase TIGAR OS=Homo sapiens OX=9606 GN=TIGAR PE=1 SV=1
Q8N766	1.16287	0.400995	22	3.40751e-05	3.96249e-05	ER membrane protein complex subunit 1 OS=Homo sapiens OX=9606 GN=EMC1 PE=1 SV=1
Q1KMD3	-1.05007	0.401109	1581	6.08588e-05	5.79569e-05	Heterogeneous nuclear ribonucleoprotein U-like protein 2 OS=Homo sapiens OX=9606 GN=HNRNPUL2 PE=1 SV=1
Q15293	-1.06987	0.401257	1795	0.000528196	0.000493699	Reticulocalbin-1 OS=Homo sapiens OX=9606 GN=RCN1 PE=1 SV=1
Q07021	-1.05776	0.401519	1392	0.000275975	0.000260906	Complement component 1 Q subcomponent-binding protein, mitochondrial OS=Homo sapiens OX=9606 GN=C1QBP PE=1 SV=1
Q96SL4	1.26601	0.401553	2454	6.77013e-06	8.57107e-06	Glutathione peroxidase 7 OS=Homo sapiens OX=9606 GN=GPX7 PE=1 SV=1
Q9NZL9	1.13955	0.401633	1030	1.04342e-05	1.18904e-05	Methionine adenosyltransferase 2 subunit beta OS=Homo sapiens OX=9606 GN=MAT2B PE=1 SV=1
Q14204	-1.09046	0.401743	1346	0.000630377	0.000578082	Cytoplasmic dynein 1 heavy chain 1 OS=Homo sapiens OX=9606 GN=DYNC1H1 PE=1 SV=5
Q06136	-1.10174	0.402088	1629	1.42582e-05	1.29415e-05	3-ketodihydrosphingosine reductase OS=Homo sapiens OX=9606 GN=KDSR PE=1 SV=1
Q14318	-1.07815	0.402228	1836	9.9896e-06	9.26546e-06	Peptidyl-prolyl cis-trans isomerase FKBP8 OS=Homo sapiens OX=9606 GN=FKBP8 PE=1 SV=2
Q9NR28	1.0644	0.402283	1422	8.20181e-06	8.73e-06	Diablo homolog, mitochondrial OS=Homo sapiens OX=9606 GN=DIABLO PE=1 SV=1
P48507	1.10992	0.402426	699	9.3612e-06	1.03901e-05	Glutamate--cysteine ligase regulatory subunit OS=Homo sapiens OX=9606 GN=GCLM PE=1 SV=1
O76021	-1.08143	0.402706	1590	2.16103e-05	1.99832e-05	Ribosomal L1 domain-containing protein 1 OS=Homo sapiens OX=9606 GN=RSL1D1 PE=1 SV=3
P98095	-1.11592	0.40277	2208	3.82673e-06	3.4292e-06	Fibulin-2 OS=Homo sapiens OX=9606 GN=FBLN2 PE=1 SV=2
O43865	1.20516	0.402879	490	1.23036e-05	1.48278e-05	S-adenosylhomocysteine hydrolase-like protein 1 OS=Homo sapiens OX=9606 GN=AHCYL1 PE=1 SV=2
P50579	1.1163	0.403302	38	1.37512e-05	1.53505e-05	Methionine aminopeptidase 2 OS=Homo sapiens OX=9606 GN=METAP2 PE=1 SV=1
P37837	1.06899	0.403525	895	0.000112418	0.000120174	Transaldolase OS=Homo sapiens OX=9606 GN=TALDO1 PE=1 SV=2
O60749	-1.16307	0.403622	2818	2.31249e-05	1.98826e-05	Sorting nexin-2 OS=Homo sapiens OX=9606 GN=SNX2 PE=1 SV=2
Q14764	-1.05495	0.403631	869	0.000290875	0.000275725	Major vault protein OS=Homo sapiens OX=9606 GN=MVP PE=1 SV=4
P09601	1.12572	0.403823	518	6.11598e-05	6.88486e-05	Heme oxygenase 1 OS=Homo sapiens OX=9606 GN=HMOX1 PE=1 SV=1
Q9H0U3	-1.15294	0.404103	2490	7.56072e-06	6.55777e-06	Magnesium transporter protein 1 OS=Homo sapiens OX=9606 GN=MAGT1 PE=1 SV=1
O60716	-1.15474	0.404177	1134	3.362e-05	2.91147e-05	Catenin delta-1 OS=Homo sapiens OX=9606 GN=CTNND1 PE=1 SV=1
Q15063	-1.22457	0.404346	2165	3.95386e-05	3.22878e-05	Periostin OS=Homo sapiens OX=9606 GN=POSTN PE=1 SV=2
P46087	-1.1926	0.404473	2451	1.25529e-05	1.05256e-05	Probable 28S rRNA (cytosine(4447)-C(5))-methyltransferase OS=Homo sapiens OX=9606 GN=NOP2 PE=1 SV=2
Q9UIQ6	1.15582	0.40459	2275	7.05086e-06	8.14956e-06	Leucyl-cystinyl aminopeptidase OS=Homo sapiens OX=9606 GN=LNPEP PE=1 SV=3
P62834	-1.05686	0.404738	153	1.11761e-05	1.05748e-05	Ras-related protein Rap-1A OS=Homo sapiens OX=9606 GN=RAP1A PE=1 SV=1
Q8NEW0	1.12985	0.404784	2321	6.82458e-06	7.71075e-06	Zinc transporter 7 OS=Homo sapiens OX=9606 GN=SLC30A7 PE=2 SV=1
P53680	-1.04059	0.404966	828	1.05004e-05	1.00907e-05	AP-2 complex subunit sigma OS=Homo sapiens OX=9606 GN=AP2S1 PE=1 SV=2
Q9NP97	1.15846	0.405195	2252	5.85484e-06	6.78258e-06	Dynein light chain roadblock-type 1 OS=Homo sapiens OX=9606 GN=DYNLRB1 PE=1 SV=3
P55072	1.03398	0.405235	3	0.000728481	0.000753232	Transitional endoplasmic reticulum ATPase OS=Homo sapiens OX=9606 GN=VCP PE=1 SV=4
Q8IY95	1.40529	0.405497	2213	2.41278e-05	3.39066e-05	Transmembrane protein 192 OS=Homo sapiens OX=9606 GN=TMEM192 PE=1 SV=1
Q02952	1.09848	0.405893	868	0.000275677	0.000302825	A-kinase anchor protein 12 OS=Homo sapiens OX=9606 GN=AKAP12 PE=1 SV=4
Q8WWY3	1.37043	0.406137	2649	5.13683e-06	7.03965e-06	U4/U6 small nuclear ribonucleoprotein Prp31 OS=Homo sapiens OX=9606 GN=PRPF31 PE=1 SV=2
Q13148	1.07042	0.406948	2297	1.03581e-05	1.10875e-05	TAR DNA-binding protein 43 OS=Homo sapiens OX=9606 GN=TARDBP PE=1 SV=1
Q8TAT6	1.06168	0.406982	2727	1.00112e-05	1.06286e-05	Nuclear protein localization protein 4 homolog OS=Homo sapiens OX=9606 GN=NPLOC4 PE=1 SV=3
Q9ULZ3	-1.16278	0.407537	914	1.10673e-05	9.51795e-06	Apoptosis-associated speck-like protein containing a CARD OS=Homo sapiens OX=9606 GN=PYCARD PE=1 SV=2
Q9Y262	1.0871	0.408085	149	5.19519e-05	5.6477e-05	Eukaryotic translation initiation factor 3 subunit L OS=Homo sapiens OX=9606 GN=EIF3L PE=1 SV=1
Q9H444	-1.09161	0.408107	685	4.68286e-06	4.28986e-06	Charged multivesicular body protein 4b OS=Homo sapiens OX=9606 GN=CHMP4B PE=1 SV=1
P13073	-1.24509	0.408269	1044	0.000115353	9.26458e-05	Cytochrome c oxidase subunit 4 isoform 1, mitochondrial OS=Homo sapiens OX=9606 GN=COX4I1 PE=1 SV=1
Q14118	1.07874	0.408352	2331	5.33587e-06	5.75599e-06	Dystroglycan OS=Homo sapiens OX=9606 GN=DAG1 PE=1 SV=2
P30876	1.18311	0.408581	215	2.68354e-06	3.17492e-06	DNA-directed RNA polymerase II subunit RPB2 OS=Homo sapiens OX=9606 GN=POLR2B PE=1 SV=1
Q92882	-1.10044	0.408724	65	9.29273e-06	8.44455e-06	Osteoclast-stimulating factor 1 OS=Homo sapiens OX=9606 GN=OSTF1 PE=1 SV=2
Q8WWI5	-1.1201	0.408889	139	5.92429e-06	5.2891e-06	Choline transporter-like protein 1 OS=Homo sapiens OX=9606 GN=SLC44A1 PE=1 SV=1
Q9H7Z7	1.20113	0.40897	2471	3.70315e-06	4.44795e-06	Prostaglandin E synthase 2 OS=Homo sapiens OX=9606 GN=PTGES2 PE=1 SV=1
Q9Y646	1.20739	0.409276	2376	4.65213e-06	5.61695e-06	Carboxypeptidase Q OS=Homo sapiens OX=9606 GN=CPQ PE=1 SV=1
Q58FG1	1.29655	0.409572	993	6.46888e-06	8.38721e-06	Putative heat shock protein HSP 90-alpha A4 OS=Homo sapiens OX=9606 GN=HSP90AA4P PE=5 SV=1
P07954	-1.03943	0.409578	880	8.20363e-05	7.89245e-05	Fumarate hydratase, mitochondrial OS=Homo sapiens OX=9606 GN=FH PE=1 SV=3
P54727	1.09832	0.410031	2033	7.9914e-05	8.77707e-05	UV excision repair protein RAD23 homolog B OS=Homo sapiens OX=9606 GN=RAD23B PE=1 SV=1
Q9NRY4	-1.3147	0.410853	867	2.81117e-06	2.13826e-06	Rho GTPase-activating protein 35 OS=Homo sapiens OX=9606 GN=ARHGAP35 PE=1 SV=3
P60842	1.05821	0.411228	2141	0.00019171	0.000202869	Eukaryotic initiation factor 4A-I OS=Homo sapiens OX=9606 GN=EIF4A1 PE=1 SV=1
P36405	-1.07289	0.411907	1154	1.50292e-05	1.40081e-05	ADP-ribosylation factor-like protein 3 OS=Homo sapiens OX=9606 GN=ARL3 PE=1 SV=2
Q13630	1.11559	0.412095	2572	5.5096e-06	6.14644e-06	GDP-L-fucose synthase OS=Homo sapiens OX=9606 GN=GFUS PE=1 SV=1
Q96A33	-1.10598	0.412197	1814	2.98495e-05	2.69891e-05	Coiled-coil domain-containing protein 47 OS=Homo sapiens OX=9606 GN=CCDC47 PE=1 SV=1
Q99519	1.15521	0.412278	2602	2.26296e-06	2.61421e-06	Sialidase-1 OS=Homo sapiens OX=9606 GN=NEU1 PE=1 SV=1
Q9BVG4	-1.11297	0.41234	2836	8.18785e-06	7.35679e-06	Protein PBDC1 OS=Homo sapiens OX=9606 GN=PBDC1 PE=1 SV=1
Q9BSJ8	1.08643	0.412613	382	0.000111688	0.000121341	Extended synaptotagmin-1 OS=Homo sapiens OX=9606 GN=ESYT1 PE=1 SV=1
P28799	-1.09548	0.412676	2825	3.57028e-05	3.25909e-05	Progranulin OS=Homo sapiens OX=9606 GN=GRN PE=1 SV=2
Q96EY7	-1.21439	0.413101	1850	1.30749e-06	1.07666e-06	Pentatricopeptide repeat domain-containing protein 3, mitochondrial OS=Homo sapiens OX=9606 GN=PTCD3 PE=1 SV=3
P60174	1.07004	0.413121	1672	0.000783848	0.000838748	Triosephosphate isomerase OS=Homo sapiens OX=9606 GN=TPI1 PE=1 SV=4
P02751	-1.12736	0.413411	1467	0.000237583	0.000210742	Fibronectin OS=Homo sapiens OX=9606 GN=FN1 PE=1 SV=5
P15144	1.09801	0.413459	1789	0.000922831	0.00101327	Aminopeptidase N OS=Homo sapiens OX=9606 GN=ANPEP PE=1 SV=4
Q9NS69	-1.04903	0.413659	2051	8.00421e-06	7.63009e-06	Mitochondrial import receptor subunit TOM22 homolog OS=Homo sapiens OX=9606 GN=TOMM22 PE=1 SV=3
Q9UKM9	1.10535	0.413674	672	1.19317e-05	1.31887e-05	RNA-binding protein Raly OS=Homo sapiens OX=9606 GN=RALY PE=1 SV=1
P61160	1.04517	0.413966	1125	0.000212741	0.000222349	Actin-related protein 2 OS=Homo sapiens OX=9606 GN=ACTR2 PE=1 SV=1
Q9H788	1.15194	0.414001	1274	9.73857e-06	1.12183e-05	SH2 domain-containing protein 4A OS=Homo sapiens OX=9606 GN=SH2D4A PE=1 SV=1
Q9Y6B6	-1.09409	0.41434	309	6.39383e-06	5.84396e-06	GTP-binding protein SAR1b OS=Homo sapiens OX=9606 GN=SAR1B PE=1 SV=1
Q6UB35	-1.10252	0.414769	394	7.72841e-06	7.00974e-06	Monofunctional C1-tetrahydrofolate synthase, mitochondrial OS=Homo sapiens OX=9606 GN=MTHFD1L PE=1 SV=1
O94855	1.05791	0.415356	2270	7.38854e-05	7.8164e-05	Protein transport protein Sec24D OS=Homo sapiens OX=9606 GN=SEC24D PE=1 SV=2
Q9Y5B9	-1.18278	0.415407	898	2.58771e-05	2.18783e-05	FACT complex subunit SPT16 OS=Homo sapiens OX=9606 GN=SUPT16H PE=1 SV=1
Q9UH65	-1.12681	0.415408	1009	2.84843e-05	2.52786e-05	Switch-associated protein 70 OS=Homo sapiens OX=9606 GN=SWAP70 PE=1 SV=1
P43490	-1.21967	0.415605	1687	5.59093e-05	4.58397e-05	Nicotinamide phosphoribosyltransferase OS=Homo sapiens OX=9606 GN=NAMPT PE=1 SV=1
P08240	1.12315	0.415717	2431	2.08276e-05	2.33926e-05	Signal recognition particle receptor subunit alpha OS=Homo sapiens OX=9606 GN=SRPRA PE=1 SV=2
O75436	-1.06149	0.415905	2432	4.10216e-05	3.86452e-05	Vacuolar protein sorting-associated protein 26A OS=Homo sapiens OX=9606 GN=VPS26A PE=1 SV=2
P20042	-1.05312	0.416254	897	5.56403e-05	5.28337e-05	Eukaryotic translation initiation factor 2 subunit 2 OS=Homo sapiens OX=9606 GN=EIF2S2 PE=1 SV=2
Q5BJH7	1.09264	0.416278	2756	9.14081e-06	9.98759e-06	Protein YIF1B OS=Homo sapiens OX=9606 GN=YIF1B PE=1 SV=1
Q7L1Q6	-1.10666	0.416858	2045	3.87191e-05	3.49874e-05	Basic leucine zipper and W2 domain-containing protein 1 OS=Homo sapiens OX=9606 GN=BZW1 PE=1 SV=1
O00429	1.07997	0.417555	280	4.54469e-05	4.90814e-05	Dynamin-1-like protein OS=Homo sapiens OX=9606 GN=DNM1L PE=1 SV=2
Q14019	1.10189	0.418035	189	5.47448e-05	6.03228e-05	Coactosin-like protein OS=Homo sapiens OX=9606 GN=COTL1 PE=1 SV=3
Q5SSJ5	-1.08881	0.418486	641	3.47481e-05	3.19139e-05	Heterochromatin protein 1-binding protein 3 OS=Homo sapiens OX=9606 GN=HP1BP3 PE=1 SV=1
Q92945	1.05586	0.418595	1692	4.19002e-05	4.42409e-05	Far upstream element-binding protein 2 OS=Homo sapiens OX=9606 GN=KHSRP PE=1 SV=4
Q04917	1.05251	0.418629	1209	5.36179e-05	5.64333e-05	14-3-3 protein eta OS=Homo sapiens OX=9606 GN=YWHAH PE=1 SV=4
Q9BTV4	-1.08754	0.418735	2700	0.000152921	0.000140612	Transmembrane protein 43 OS=Homo sapiens OX=9606 GN=TMEM43 PE=1 SV=1
Q9BQG0	1.21917	0.419254	2408	1.22933e-05	1.49875e-05	Myb-binding protein 1A OS=Homo sapiens OX=9606 GN=MYBBP1A PE=1 SV=2
Q93034	-1.05689	0.419266	78	3.32425e-06	3.14531e-06	Cullin-5 OS=Homo sapiens OX=9606 GN=CUL5 PE=1 SV=4
Q9H2V7	1.13789	0.419382	1990	1.24717e-06	1.41914e-06	Protein spinster homolog 1 OS=Homo sapiens OX=9606 GN=SPNS1 PE=1 SV=1
Q16774	-1.15943	0.419556	551	5.58613e-06	4.81801e-06	Guanylate kinase OS=Homo sapiens OX=9606 GN=GUK1 PE=1 SV=2
P04264	-1.10814	0.419835	1550	1.56057e-05	1.40828e-05	Keratin, type II cytoskeletal 1 OS=Homo sapiens OX=9606 GN=KRT1 PE=1 SV=6
Q9HCU0	1.29187	0.419943	446	2.47874e-06	3.20221e-06	Endosialin OS=Homo sapiens OX=9606 GN=CD248 PE=1 SV=1
P60900	-1.04004	0.420242	1258	6.95157e-05	6.68395e-05	Proteasome subunit alpha type-6 OS=Homo sapiens OX=9606 GN=PSMA6 PE=1 SV=1
P14314	1.06381	0.420307	2390	0.00038732	0.000412033	Glucosidase 2 subunit beta OS=Homo sapiens OX=9606 GN=PRKCSH PE=1 SV=2
P62424	1.05256	0.42036	1661	0.000151307	0.00015926	60S ribosomal protein L7a OS=Homo sapiens OX=9606 GN=RPL7A PE=1 SV=2
Q9HC38	-1.14518	0.42042	409	2.02362e-05	1.76708e-05	Glyoxalase domain-containing protein 4 OS=Homo sapiens OX=9606 GN=GLOD4 PE=1 SV=1
Q96S97	-1.16727	0.420547	548	3.90215e-05	3.34297e-05	Myeloid-associated differentiation marker OS=Homo sapiens OX=9606 GN=MYADM PE=1 SV=2
P27105	-1.06122	0.420558	296	0.000114867	0.000108241	Stomatin OS=Homo sapiens OX=9606 GN=STOM PE=1 SV=3
P47756	-1.05514	0.420839	1810	0.000170893	0.000161963	F-actin-capping protein subunit beta OS=Homo sapiens OX=9606 GN=CAPZB PE=1 SV=4
Q9Y263	1.176	0.420953	2551	6.01276e-06	7.07098e-06	Phospholipase A-2-activating protein OS=Homo sapiens OX=9606 GN=PLAA PE=1 SV=2
O95394	-1.08043	0.421051	30	4.72142e-05	4.36996e-05	Phosphoacetylglucosamine mutase OS=Homo sapiens OX=9606 GN=PGM3 PE=1 SV=1
Q15717	-1.07003	0.421267	1703	3.60232e-05	3.36656e-05	ELAV-like protein 1 OS=Homo sapiens OX=9606 GN=ELAVL1 PE=1 SV=2
Q13618	-1.08766	0.421349	2055	7.0617e-06	6.49257e-06	Cullin-3 OS=Homo sapiens OX=9606 GN=CUL3 PE=1 SV=2
P07919	1.05884	0.421439	677	7.89314e-06	8.35754e-06	Cytochrome b-c1 complex subunit 6, mitochondrial OS=Homo sapiens OX=9606 GN=UQCRH PE=1 SV=2
Q9HBH5	1.04336	0.421567	2089	2.85493e-06	2.97872e-06	Retinol dehydrogenase 14 OS=Homo sapiens OX=9606 GN=RDH14 PE=1 SV=1
P80303	-1.13308	0.421622	2406	8.20245e-05	7.23909e-05	Nucleobindin-2 OS=Homo sapiens OX=9606 GN=NUCB2 PE=1 SV=3
P49589	-1.0699	0.421738	2675	5.50732e-05	5.1475e-05	Cysteine--tRNA ligase, cytoplasmic OS=Homo sapiens OX=9606 GN=CARS1 PE=1 SV=3
Q96M27	1.09976	0.421968	926	4.85507e-06	5.33942e-06	Protein PRRC1 OS=Homo sapiens OX=9606 GN=PRRC1 PE=1 SV=1
Q9UGP8	1.09574	0.422644	1368	3.70019e-05	4.05444e-05	Translocation protein SEC63 homolog OS=Homo sapiens OX=9606 GN=SEC63 PE=1 SV=2
Q99653	-1.08077	0.422665	2586	4.59601e-06	4.25254e-06	Calcineurin B homologous protein 1 OS=Homo sapiens OX=9606 GN=CHP1 PE=1 SV=3
P61247	-1.04892	0.422815	26	0.000216885	0.00020677	40S ribosomal protein S3a OS=Homo sapiens OX=9606 GN=RPS3A PE=1 SV=2
O94874	-1.11106	0.422854	1248	4.73867e-05	4.26501e-05	E3 UFM1-protein ligase 1 OS=Homo sapiens OX=9606 GN=UFL1 PE=1 SV=2
Q9Y5X1	-1.10507	0.423143	1245	9.13675e-05	8.26799e-05	Sorting nexin-9 OS=Homo sapiens OX=9606 GN=SNX9 PE=1 SV=1
O14773	-1.07597	0.423585	1932	2.54812e-05	2.36821e-05	Tripeptidyl-peptidase 1 OS=Homo sapiens OX=9606 GN=TPP1 PE=1 SV=2
P46937	1.07564	0.423643	1630	8.47155e-06	9.11229e-06	Transcriptional coactivator YAP1 OS=Homo sapiens OX=9606 GN=YAP1 PE=1 SV=2
Q9HB71	-1.09695	0.424146	35	1.87963e-05	1.7135e-05	Calcyclin-binding protein OS=Homo sapiens OX=9606 GN=CACYBP PE=1 SV=2
Q16555	-1.06717	0.424333	1911	0.000916445	0.000858759	Dihydropyrimidinase-related protein 2 OS=Homo sapiens OX=9606 GN=DPYSL2 PE=1 SV=1
Q13057	-1.16758	0.424503	1499	3.4844e-06	2.98431e-06	Bifunctional coenzyme A synthase OS=Homo sapiens OX=9606 GN=COASY PE=1 SV=4
Q9P299	1.10779	0.424571	335	9.24895e-06	1.02459e-05	Coatomer subunit zeta-2 OS=Homo sapiens OX=9606 GN=COPZ2 PE=2 SV=1
P49588	-1.06933	0.424599	272	0.00024151	0.000225851	Alanine--tRNA ligase, cytoplasmic OS=Homo sapiens OX=9606 GN=AARS1 PE=1 SV=2
Q9Y3P9	-1.21017	0.424679	2344	1.8963e-06	1.56696e-06	Rab GTPase-activating protein 1 OS=Homo sapiens OX=9606 GN=RABGAP1 PE=1 SV=3
P34932	1.06573	0.424983	2389	0.000132025	0.000140702	Heat shock 70 kDa protein 4 OS=Homo sapiens OX=9606 GN=HSPA4 PE=1 SV=4
Q9Y6E0	1.09316	0.425312	184	2.28181e-06	2.49438e-06	Serine/threonine-protein kinase 24 OS=Homo sapiens OX=9606 GN=STK24 PE=1 SV=1
Q9H490	1.09438	0.425604	3109	3.3268e-06	3.64079e-06	Phosphatidylinositol glycan anchor biosynthesis class U protein OS=Homo sapiens OX=9606 GN=PIGU PE=1 SV=3
P10599	-1.06275	0.425727	2044	0.000489134	0.000460254	Thioredoxin OS=Homo sapiens OX=9606 GN=TXN PE=1 SV=3
Q99497	-1.07955	0.426513	881	0.000157634	0.000146019	Parkinson disease protein 7 OS=Homo sapiens OX=9606 GN=PARK7 PE=1 SV=2
P20618	-1.04115	0.426608	2425	7.24164e-05	6.95543e-05	Proteasome subunit beta type-1 OS=Homo sapiens OX=9606 GN=PSMB1 PE=1 SV=2
Q8TCJ2	1.09392	0.426658	654	3.72069e-05	4.07015e-05	Dolichyl-diphosphooligosaccharide--protein glycosyltransferase subunit STT3B OS=Homo sapiens OX=9606 GN=STT3B PE=1 SV=1
O14936	-1.04758	0.426793	2194	4.11878e-06	3.93171e-06	Peripheral plasma membrane protein CASK OS=Homo sapiens OX=9606 GN=CASK PE=1 SV=3
O15372	1.06438	0.426817	53	1.82496e-05	1.94246e-05	Eukaryotic translation initiation factor 3 subunit H OS=Homo sapiens OX=9606 GN=EIF3H PE=1 SV=1
O75915	1.07538	0.426897	1155	4.32524e-05	4.65127e-05	PRA1 family protein 3 OS=Homo sapiens OX=9606 GN=ARL6IP5 PE=1 SV=1
P48426	-1.07179	0.426941	1954	7.10774e-06	6.63164e-06	Phosphatidylinositol 5-phosphate 4-kinase type-2 alpha OS=Homo sapiens OX=9606 GN=PIP4K2A PE=1 SV=2
Q13217	1.09022	0.42701	1957	1.81419e-05	1.97787e-05	DnaJ homolog subfamily C member 3 OS=Homo sapiens OX=9606 GN=DNAJC3 PE=1 SV=1
Q16204	-1.10552	0.427075	1284	6.12563e-06	5.54093e-06	Coiled-coil domain-containing protein 6 OS=Homo sapiens OX=9606 GN=CCDC6 PE=1 SV=2
P49755	-1.06678	0.427662	918	8.86538e-05	8.31041e-05	Transmembrane emp24 domain-containing protein 10 OS=Homo sapiens OX=9606 GN=TMED10 PE=1 SV=2
P52209	-1.06721	0.427994	276	0.00022465	0.000210501	6-phosphogluconate dehydrogenase, decarboxylating OS=Homo sapiens OX=9606 GN=PGD PE=1 SV=3
P10909	-1.15335	0.428264	2740	5.31874e-06	4.61157e-06	Clusterin OS=Homo sapiens OX=9606 GN=CLU PE=1 SV=1
Q14697	-1.03051	0.428415	2766	0.00087818	0.000852181	Neutral alpha-glucosidase AB OS=Homo sapiens OX=9606 GN=GANAB PE=1 SV=3
P32929	-1.244	0.428428	1877	6.16116e-06	4.9527e-06	Cystathionine gamma-lyase OS=Homo sapiens OX=9606 GN=CTH PE=1 SV=3
P19367	-1.08074	0.428585	2782	0.000118148	0.000109321	Hexokinase-1 OS=Homo sapiens OX=9606 GN=HK1 PE=1 SV=3
Q9NX63	-1.06087	0.4287	2594	1.53842e-05	1.45015e-05	MICOS complex subunit MIC19 OS=Homo sapiens OX=9606 GN=CHCHD3 PE=1 SV=1
Q01970	-1.16489	0.429084	2848	3.0167e-06	2.58968e-06	1-phosphatidylinositol 4,5-bisphosphate phosphodiesterase beta-3 OS=Homo sapiens OX=9606 GN=PLCB3 PE=1 SV=2
P14735	-1.20594	0.429264	1493	1.60989e-05	1.33497e-05	Insulin-degrading enzyme OS=Homo sapiens OX=9606 GN=IDE PE=1 SV=4
Q9NX62	-1.07029	0.429644	727	6.89956e-06	6.44643e-06	Golgi-resident adenosine 3',5'-bisphosphate 3'-phosphatase OS=Homo sapiens OX=9606 GN=BPNT2 PE=1 SV=1
Q9Y3C0	1.06122	0.429984	211	2.13971e-06	2.27071e-06	WASH complex subunit 3 OS=Homo sapiens OX=9606 GN=WASHC3 PE=1 SV=1
Q9Y3C1	1.13732	0.430026	2849	1.52391e-06	1.73318e-06	Nucleolar protein 16 OS=Homo sapiens OX=9606 GN=NOP16 PE=1 SV=2
Q9H3M7	-1.09665	0.430044	1331	1.63421e-06	1.49019e-06	Thioredoxin-interacting protein OS=Homo sapiens OX=9606 GN=TXNIP PE=1 SV=1
Q14699	-1.12658	0.430052	1604	1.26853e-05	1.126e-05	Raftlin OS=Homo sapiens OX=9606 GN=RFTN1 PE=1 SV=4
Q53EP0	-1.13604	0.430679	74	1.6181e-05	1.42433e-05	Fibronectin type III domain-containing protein 3B OS=Homo sapiens OX=9606 GN=FNDC3B PE=1 SV=2
O15460	1.04368	0.430817	2020	0.000265046	0.000276622	Prolyl 4-hydroxylase subunit alpha-2 OS=Homo sapiens OX=9606 GN=P4HA2 PE=1 SV=1
P61970	-1.06131	0.431058	2715	4.48512e-05	4.22602e-05	Nuclear transport factor 2 OS=Homo sapiens OX=9606 GN=NUTF2 PE=1 SV=1
O43617	1.08408	0.431272	859	4.75927e-06	5.15942e-06	Trafficking protein particle complex subunit 3 OS=Homo sapiens OX=9606 GN=TRAPPC3 PE=1 SV=1
Q9UK76	-1.10714	0.431425	2513	5.01033e-06	4.52545e-06	Jupiter microtubule associated homolog 1 OS=Homo sapiens OX=9606 GN=JPT1 PE=1 SV=3
O75396	-1.05349	0.431572	1015	0.000174976	0.000166092	Vesicle-trafficking protein SEC22b OS=Homo sapiens OX=9606 GN=SEC22B PE=1 SV=4
Q05682	1.03739	0.431593	2393	0.000550875	0.000571471	Caldesmon OS=Homo sapiens OX=9606 GN=CALD1 PE=1 SV=3
P23396	1.02569	0.43185	618	0.000555749	0.000570027	40S ribosomal protein S3 OS=Homo sapiens OX=9606 GN=RPS3 PE=1 SV=2
P54920	-1.0253	0.432226	770	5.37936e-05	5.24662e-05	Alpha-soluble NSF attachment protein OS=Homo sapiens OX=9606 GN=NAPA PE=1 SV=3
P43307	1.06018	0.43258	2737	6.47101e-05	6.86046e-05	Translocon-associated protein subunit alpha OS=Homo sapiens OX=9606 GN=SSR1 PE=1 SV=3
P22234	1.06796	0.433149	637	0.000100343	0.000107162	Multifunctional protein ADE2 OS=Homo sapiens OX=9606 GN=PAICS PE=1 SV=3
O75531	1.09757	0.433169	429	2.93731e-05	3.2239e-05	Barrier-to-autointegration factor OS=Homo sapiens OX=9606 GN=BANF1 PE=1 SV=1
P62857	1.04145	0.433263	2240	7.44609e-05	7.75476e-05	40S ribosomal protein S28 OS=Homo sapiens OX=9606 GN=RPS28 PE=1 SV=1
Q96EK6	1.10845	0.433298	1702	6.56354e-06	7.27538e-06	Glucosamine 6-phosphate N-acetyltransferase OS=Homo sapiens OX=9606 GN=GNPNAT1 PE=1 SV=1
Q16891	-1.08332	0.433347	1690	8.47541e-05	7.82355e-05	MICOS complex subunit MIC60 OS=Homo sapiens OX=9606 GN=IMMT PE=1 SV=1
Q14108	-1.03678	0.433388	1576	0.000136447	0.000131606	Lysosome membrane protein 2 OS=Homo sapiens OX=9606 GN=SCARB2 PE=1 SV=2
O43242	1.03414	0.433516	2154	0.000100331	0.000103756	26S proteasome non-ATPase regulatory subunit 3 OS=Homo sapiens OX=9606 GN=PSMD3 PE=1 SV=2
P56385	1.07126	0.433845	2730	1.20227e-05	1.28794e-05	ATP synthase subunit e, mitochondrial OS=Homo sapiens OX=9606 GN=ATP5ME PE=1 SV=2
Q6PIU2	-1.10543	0.434088	2838	1.62468e-05	1.46973e-05	Neutral cholesterol ester hydrolase 1 OS=Homo sapiens OX=9606 GN=NCEH1 PE=1 SV=3
O15305	-1.18668	0.434158	567	8.9235e-06	7.51969e-06	Phosphomannomutase 2 OS=Homo sapiens OX=9606 GN=PMM2 PE=1 SV=1
Q13526	1.09829	0.434213	1613	7.56792e-06	8.3118e-06	Peptidyl-prolyl cis-trans isomerase NIMA-interacting 1 OS=Homo sapiens OX=9606 GN=PIN1 PE=1 SV=1
P35754	1.09393	0.43431	363	1.25338e-05	1.37111e-05	Glutaredoxin-1 OS=Homo sapiens OX=9606 GN=GLRX PE=1 SV=2
P52943	1.12486	0.434439	2918	3.95174e-06	4.44515e-06	Cysteine-rich protein 2 OS=Homo sapiens OX=9606 GN=CRIP2 PE=1 SV=1
P60903	1.14776	0.434492	901	0.000484389	0.000555964	Protein S100-A10 OS=Homo sapiens OX=9606 GN=S100A10 PE=1 SV=2
O00400	-1.09901	0.434828	1886	2.42356e-06	2.20522e-06	Acetyl-coenzyme A transporter 1 OS=Homo sapiens OX=9606 GN=SLC33A1 PE=1 SV=1
Q9P035	1.07786	0.434929	1617	4.02999e-05	4.34376e-05	Very-long-chain (3R)-3-hydroxyacyl-CoA dehydratase 3 OS=Homo sapiens OX=9606 GN=HACD3 PE=1 SV=2
Q9BXB4	1.05887	0.435585	2118	9.85653e-07	1.04368e-06	Oxysterol-binding protein-related protein 11 OS=Homo sapiens OX=9606 GN=OSBPL11 PE=1 SV=2
P16070	1.053	0.435818	904	0.000114439	0.000120504	CD44 antigen OS=Homo sapiens OX=9606 GN=CD44 PE=1 SV=3
P84098	-1.04242	0.435928	2448	6.20466e-05	5.95218e-05	60S ribosomal protein L19 OS=Homo sapiens OX=9606 GN=RPL19 PE=1 SV=1
Q9NPA0	-1.11025	0.436023	2837	1.16504e-05	1.04935e-05	ER membrane protein complex subunit 7 OS=Homo sapiens OX=9606 GN=EMC7 PE=1 SV=1
Q9Y3E5	1.15323	0.436176	698	3.79941e-06	4.38161e-06	Peptidyl-tRNA hydrolase 2, mitochondrial OS=Homo sapiens OX=9606 GN=PTRH2 PE=1 SV=1
P68036	1.0961	0.436229	2718	3.17717e-05	3.48249e-05	Ubiquitin-conjugating enzyme E2 L3 OS=Homo sapiens OX=9606 GN=UBE2L3 PE=1 SV=1
Q96FZ7	1.07584	0.436357	1978	3.89712e-06	4.19269e-06	Charged multivesicular body protein 6 OS=Homo sapiens OX=9606 GN=CHMP6 PE=1 SV=3
Q96I24	-1.07637	0.43647	645	1.26198e-05	1.17244e-05	Far upstream element-binding protein 3 OS=Homo sapiens OX=9606 GN=FUBP3 PE=1 SV=2
Q9Y3B3	1.05149	0.436702	806	5.60974e-05	5.89859e-05	Transmembrane emp24 domain-containing protein 7 OS=Homo sapiens OX=9606 GN=TMED7 PE=1 SV=2
Q13033	-1.21706	0.436729	2917	9.68777e-06	7.95999e-06	Striatin-3 OS=Homo sapiens OX=9606 GN=STRN3 PE=1 SV=3
P51991	1.07391	0.437092	2811	8.94599e-05	9.60716e-05	Heterogeneous nuclear ribonucleoprotein A3 OS=Homo sapiens OX=9606 GN=HNRNPA3 PE=1 SV=2
Q10567	-1.0475	0.437263	1352	1.89878e-05	1.81269e-05	AP-1 complex subunit beta-1 OS=Homo sapiens OX=9606 GN=AP1B1 PE=1 SV=2
P53582	1.04834	0.437299	1283	8.58982e-06	9.00509e-06	Methionine aminopeptidase 1 OS=Homo sapiens OX=9606 GN=METAP1 PE=1 SV=2
P15848	1.07092	0.4373	1749	3.22122e-06	3.44965e-06	Arylsulfatase B OS=Homo sapiens OX=9606 GN=ARSB PE=1 SV=1
P48637	1.07722	0.437335	1389	1.83852e-05	1.98049e-05	Glutathione synthetase OS=Homo sapiens OX=9606 GN=GSS PE=1 SV=1
O14653	-1.09073	0.437509	941	4.39517e-06	4.02958e-06	Golgi SNAP receptor complex member 2 OS=Homo sapiens OX=9606 GN=GOSR2 PE=1 SV=2
Q32P28	1.04252	0.437577	1572	0.00010355	0.000107954	Prolyl 3-hydroxylase 1 OS=Homo sapiens OX=9606 GN=P3H1 PE=1 SV=2
P19784	1.14095	0.437586	642	3.64826e-06	4.16249e-06	Casein kinase II subunit alpha' OS=Homo sapiens OX=9606 GN=CSNK2A2 PE=1 SV=1
Q16795	1.04579	0.437623	1483	1.99503e-05	2.08638e-05	NADH dehydrogenase [ubiquinone] 1 alpha subcomplex subunit 9, mitochondrial OS=Homo sapiens OX=9606 GN=NDUFA9 PE=1 SV=2
Q8NBS9	1.02999	0.437768	478	0.000393976	0.000405792	Thioredoxin domain-containing protein 5 OS=Homo sapiens OX=9606 GN=TXNDC5 PE=1 SV=2
Q8WUW1	-1.06565	0.437909	224	4.26457e-06	4.00184e-06	Protein BRICK1 OS=Homo sapiens OX=9606 GN=BRK1 PE=1 SV=1
[truncated: 336 more rows]

## Sheet: BlueADI
#Locus	Fold Change	pValue	GPI (Index in the sparse matrix)	Signal(Bottom)	Signal(Top)	Description
Q9BZF9	-3.01709	0.00138591	790	1.26241e-05	4.1842e-06	Uveal autoantigen with coiled-coil domains and ankyrin repeats OS=Homo sapiens OX=9606 GN=UACA PE=1 SV=2
O60427	6.83421	0.0291694	2696	2.29127e-06	1.5659e-05	Acyl-CoA (8-3)-desaturase OS=Homo sapiens OX=9606 GN=FADS1 PE=1 SV=3
O43920	-3.57097	0.00156328	1062	1.78006e-05	4.9848e-06	NADH dehydrogenase [ubiquinone] iron-sulfur protein 5 OS=Homo sapiens OX=9606 GN=NDUFS5 PE=1 SV=3
P07942	5.19724	0.0392202	1226	1.1293e-05	5.86923e-05	Laminin subunit beta-1 OS=Homo sapiens OX=9606 GN=LAMB1 PE=1 SV=2
P12109	-2.60595	0.00314127	15	0.000214495	8.23099e-05	Collagen alpha-1(VI) chain OS=Homo sapiens OX=9606 GN=COL6A1 PE=1 SV=3
Q9BRK5	-15.4001	0.0037586	1084	2.14815e-05	1.39489e-06	45 kDa calcium-binding protein OS=Homo sapiens OX=9606 GN=SDF4 PE=1 SV=1
O95816	-1.6345	0.00450272	1828	1.96693e-05	1.20338e-05	BAG family molecular chaperone regulator 2 OS=Homo sapiens OX=9606 GN=BAG2 PE=1 SV=1
Q27J81	-1.62482	0.00451216	1376	1.71242e-05	1.05391e-05	Inverted formin-2 OS=Homo sapiens OX=9606 GN=INF2 PE=1 SV=2
P02461	-4.63641	0.00527901	870	8.38893e-05	1.80936e-05	Collagen alpha-1(III) chain OS=Homo sapiens OX=9606 GN=COL3A1 PE=1 SV=4
O95571	4.42882	0.0451646	1697	1.57533e-05	6.97684e-05	Persulfide dioxygenase ETHE1, mitochondrial OS=Homo sapiens OX=9606 GN=ETHE1 PE=1 SV=2
Q96AY3	-1.77602	0.00637398	2810	0.00039116	0.000220245	Peptidyl-prolyl cis-trans isomerase FKBP10 OS=Homo sapiens OX=9606 GN=FKBP10 PE=1 SV=1
Q9UHA4	-2.1793	0.0100775	743	1.39335e-05	6.39359e-06	Ragulator complex protein LAMTOR3 OS=Homo sapiens OX=9606 GN=LAMTOR3 PE=1 SV=1
O95864	3.43157	0.0195641	640	1.15143e-05	3.95121e-05	Acyl-CoA 6-desaturase OS=Homo sapiens OX=9606 GN=FADS2 PE=1 SV=1
P11717	3.0867	0.0153641	1232	6.60452e-06	2.03861e-05	Cation-independent mannose-6-phosphate receptor OS=Homo sapiens OX=9606 GN=IGF2R PE=1 SV=3
P50402	2.74163	0.0291278	2438	2.27049e-05	6.22483e-05	Emerin OS=Homo sapiens OX=9606 GN=EMD PE=1 SV=1
Q9H9B4	-2.2121	0.0136018	2003	2.08175e-05	9.41072e-06	Sideroflexin-1 OS=Homo sapiens OX=9606 GN=SFXN1 PE=1 SV=4
P50281	-3.94313	0.0143406	206	5.20073e-05	1.31893e-05	Matrix metalloproteinase-14 OS=Homo sapiens OX=9606 GN=MMP14 PE=1 SV=3
Q9UNF0	2.72564	0.0330115	1719	1.05143e-05	2.86584e-05	Protein kinase C and casein kinase substrate in neurons protein 2 OS=Homo sapiens OX=9606 GN=PACSIN2 PE=1 SV=2
Q9BWM7	-2.05636	0.0167499	1144	2.1305e-05	1.03605e-05	Sideroflexin-3 OS=Homo sapiens OX=9606 GN=SFXN3 PE=1 SV=3
Q06033	-2.75948	0.0194502	578	6.21158e-05	2.251e-05	Inter-alpha-trypsin inhibitor heavy chain H3 OS=Homo sapiens OX=9606 GN=ITIH3 PE=1 SV=2
P28300	2.48586	0.0101217	1693	2.05671e-05	5.11269e-05	Protein-lysine 6-oxidase OS=Homo sapiens OX=9606 GN=LOX PE=1 SV=2
Q8WUJ3	-7.33	0.0199487	3008	2.98987e-05	4.07895e-06	Cell migration-inducing and hyaluronan-binding protein OS=Homo sapiens OX=9606 GN=CEMIP PE=1 SV=2
P00338	2.4162	0.00612081	744	0.00191046	0.00461605	L-lactate dehydrogenase A chain OS=Homo sapiens OX=9606 GN=LDHA PE=1 SV=2
Q15274	-17.0884	0.0260031	2341	1.44223e-05	8.43982e-07	Nicotinate-nucleotide pyrophosphorylase [carboxylating] OS=Homo sapiens OX=9606 GN=QPRT PE=1 SV=3
P01023	-7.42273	0.0270919	1421	0.000139367	1.87757e-05	Alpha-2-macroglobulin OS=Homo sapiens OX=9606 GN=A2M PE=1 SV=3
O95573	2.2261	0.0127142	25	2.47702e-05	5.5141e-05	Long-chain-fatty-acid--CoA ligase 3 OS=Homo sapiens OX=9606 GN=ACSL3 PE=1 SV=3
P05023	2.22186	0.0253669	1463	6.1642e-05	0.00013696	Sodium/potassium-transporting ATPase subunit alpha-1 OS=Homo sapiens OX=9606 GN=ATP1A1 PE=1 SV=1
O43684	2.07051	0.0131892	419	5.97643e-06	1.23743e-05	Mitotic checkpoint protein BUB3 OS=Homo sapiens OX=9606 GN=BUB3 PE=1 SV=1
P02452	-3.9945	0.0337843	1215	0.000570255	0.00014276	Collagen alpha-1(I) chain OS=Homo sapiens OX=9606 GN=COL1A1 PE=1 SV=5
Q9NPQ8	-3.85939	0.0354375	1489	1.2452e-05	3.22641e-06	Synembryn-A OS=Homo sapiens OX=9606 GN=RIC8A PE=1 SV=3
P56537	1.99473	0.00148096	1139	1.50731e-05	3.00668e-05	Eukaryotic translation initiation factor 6 OS=Homo sapiens OX=9606 GN=EIF6 PE=1 SV=1
P41227	-5.19903	0.0422447	1329	1.31438e-05	2.52813e-06	N-alpha-acetyltransferase 10 OS=Homo sapiens OX=9606 GN=NAA10 PE=1 SV=1
Q96AC1	1.59802	0.00216226	620	9.90523e-05	0.000158287	Fermitin family homolog 2 OS=Homo sapiens OX=9606 GN=FERMT2 PE=1 SV=1

## Sheet: BlueCT
#Locus	Fold Change	pValue	GPI (Index in the sparse matrix)	Signal(Bottom)	Signal(Top)	Description
Q15274	-17.0884	0.0260031	2341	1.44223e-05	8.43982e-07	Nicotinate-nucleotide pyrophosphorylase [carboxylating] OS=Homo sapiens OX=9606 GN=QPRT PE=1 SV=3
P56537	1.99473	0.00148096	1139	1.50731e-05	3.00668e-05	Eukaryotic translation initiation factor 6 OS=Homo sapiens OX=9606 GN=EIF6 PE=1 SV=1
Q9BRK5	-15.4001	0.0037586	1084	2.14815e-05	1.39489e-06	45 kDa calcium-binding protein OS=Homo sapiens OX=9606 GN=SDF4 PE=1 SV=1
Q96AC1	1.59802	0.00216226	620	9.90523e-05	0.000158287	Fermitin family homolog 2 OS=Homo sapiens OX=9606 GN=FERMT2 PE=1 SV=1
P01023	-7.42273	0.0270919	1421	0.000139367	1.87757e-05	Alpha-2-macroglobulin OS=Homo sapiens OX=9606 GN=A2M PE=1 SV=3
Q8WUJ3	-7.33	0.0199487	3008	2.98987e-05	4.07895e-06	Cell migration-inducing and hyaluronan-binding protein OS=Homo sapiens OX=9606 GN=CEMIP PE=1 SV=2
P41227	-5.19903	0.0422447	1329	1.31438e-05	2.52813e-06	N-alpha-acetyltransferase 10 OS=Homo sapiens OX=9606 GN=NAA10 PE=1 SV=1
P02461	-4.63641	0.00527901	870	8.38893e-05	1.80936e-05	Collagen alpha-1(III) chain OS=Homo sapiens OX=9606 GN=COL3A1 PE=1 SV=4
P02452	-3.9945	0.0337843	1215	0.000570255	0.00014276	Collagen alpha-1(I) chain OS=Homo sapiens OX=9606 GN=COL1A1 PE=1 SV=5
P00338	2.4162	0.00612081	744	0.00191046	0.00461605	L-lactate dehydrogenase A chain OS=Homo sapiens OX=9606 GN=LDHA PE=1 SV=2
P50281	-3.94313	0.0143406	206	5.20073e-05	1.31893e-05	Matrix metalloproteinase-14 OS=Homo sapiens OX=9606 GN=MMP14 PE=1 SV=3
Q9NPQ8	-3.85939	0.0354375	1489	1.2452e-05	3.22641e-06	Synembryn-A OS=Homo sapiens OX=9606 GN=RIC8A PE=1 SV=3
P28300	2.48586	0.0101217	1693	2.05671e-05	5.11269e-05	Protein-lysine 6-oxidase OS=Homo sapiens OX=9606 GN=LOX PE=1 SV=2
O95573	2.2261	0.0127142	25	2.47702e-05	5.5141e-05	Long-chain-fatty-acid--CoA ligase 3 OS=Homo sapiens OX=9606 GN=ACSL3 PE=1 SV=3
O43684	2.07051	0.0131892	419	5.97643e-06	1.23743e-05	Mitotic checkpoint protein BUB3 OS=Homo sapiens OX=9606 GN=BUB3 PE=1 SV=1
O43920	-3.57097	0.00156328	1062	1.78006e-05	4.9848e-06	NADH dehydrogenase [ubiquinone] iron-sulfur protein 5 OS=Homo sapiens OX=9606 GN=NDUFS5 PE=1 SV=3
Q9BZF9	-3.01709	0.00138591	790	1.26241e-05	4.1842e-06	Uveal autoantigen with coiled-coil domains and ankyrin repeats OS=Homo sapiens OX=9606 GN=UACA PE=1 SV=2
P11717	3.0867	0.0153641	1232	6.60452e-06	2.03861e-05	Cation-independent mannose-6-phosphate receptor OS=Homo sapiens OX=9606 GN=IGF2R PE=1 SV=3
Q06033	-2.75948	0.0194502	578	6.21158e-05	2.251e-05	Inter-alpha-trypsin inhibitor heavy chain H3 OS=Homo sapiens OX=9606 GN=ITIH3 PE=1 SV=2
P12109	-2.60595	0.00314127	15	0.000214495	8.23099e-05	Collagen alpha-1(VI) chain OS=Homo sapiens OX=9606 GN=COL6A1 PE=1 SV=3
O95864	3.43157	0.0195641	640	1.15143e-05	3.95121e-05	Acyl-CoA 6-desaturase OS=Homo sapiens OX=9606 GN=FADS2 PE=1 SV=1
Q9H9B4	-2.2121	0.0136018	2003	2.08175e-05	9.41072e-06	Sideroflexin-1 OS=Homo sapiens OX=9606 GN=SFXN1 PE=1 SV=4
P05023	2.22186	0.0253669	1463	6.1642e-05	0.00013696	Sodium/potassium-transporting ATPase subunit alpha-1 OS=Homo sapiens OX=9606 GN=ATP1A1 PE=1 SV=1
Q9UHA4	-2.1793	0.0100775	743	1.39335e-05	6.39359e-06	Ragulator complex protein LAMTOR3 OS=Homo sapiens OX=9606 GN=LAMTOR3 PE=1 SV=1
Q9BWM7	-2.05636	0.0167499	1144	2.1305e-05	1.03605e-05	Sideroflexin-3 OS=Homo sapiens OX=9606 GN=SFXN3 PE=1 SV=3
P50402	2.74163	0.0291278	2438	2.27049e-05	6.22483e-05	Emerin OS=Homo sapiens OX=9606 GN=EMD PE=1 SV=1
O60427	6.83421	0.0291694	2696	2.29127e-06	1.5659e-05	Acyl-CoA (8-3)-desaturase OS=Homo sapiens OX=9606 GN=FADS1 PE=1 SV=3
Q9UNF0	2.72564	0.0330115	1719	1.05143e-05	2.86584e-05	Protein kinase C and casein kinase substrate in neurons protein 2 OS=Homo sapiens OX=9606 GN=PACSIN2 PE=1 SV=2
Q96AY3	-1.77602	0.00637398	2810	0.00039116	0.000220245	Peptidyl-prolyl cis-trans isomerase FKBP10 OS=Homo sapiens OX=9606 GN=FKBP10 PE=1 SV=1
O95816	-1.6345	0.00450272	1828	1.96693e-05	1.20338e-05	BAG family molecular chaperone regulator 2 OS=Homo sapiens OX=9606 GN=BAG2 PE=1 SV=1
P07942	5.19724	0.0392202	1226	1.1293e-05	5.86923e-05	Laminin subunit beta-1 OS=Homo sapiens OX=9606 GN=LAMB1 PE=1 SV=2
Q27J81	-1.62482	0.00451216	1376	1.71242e-05	1.05391e-05	Inverted formin-2 OS=Homo sapiens OX=9606 GN=INF2 PE=1 SV=2
O95571	4.42882	0.0451646	1697	1.57533e-05	6.97684e-05	Persulfide dioxygenase ETHE1, mitochondrial OS=Homo sapiens OX=9606 GN=ETHE1 PE=1 SV=2
