# Supplementary material for: Proteogenomic Analysis Reveals Proteins Involved in the First Step of Adipogenesis in Human Adipose-Derived Stem Cells
Source: Stem Cells Int. 2021 Dec 16;2021:3168428. doi: 10.1155/2021/3168428 (PMC8702357; doi:10.1155/2021/3168428)
Supplement: Supplementary Materials — Figure S1: human adipose-derived stem cell (hASC) characterization. Figure S2: sample chromatographies. Figure S3: Gene Ontology (GO) analysis of identified proteins in the proteomics assay. Figure S4: Gene Ontology (GO) analysis of differentially abundant proteins identified in the proteomic assay. Figure S5: mass spectrometer spectrum of identified hidden proteins in CT, ADI, and in both conditions. Table S1: proteins identified in the proteomic analysis of undifferentiated and induced hASC. Table S2: differentially abundant proteins during the first 24 hours of adipogenesis. Table S3: expression quantification of identified proteins and peptides. Table S4: differentially expressed genes in the total and polysomal RNA-seq during the first 24 hours of adipogenesis. [file 3168428.f1.zip › Supplementary_Table3.xls]

## Sheet: Proteins
Locus	NoAA	Peptides FileName: 20201202_78919_Bernardo_Sample7_1 BioRep: 7 Label: 1	Unique Peptides FileName: 20201202_78919_Bernardo_Sample7_1 BioRep: 7 Label: 1	Coverage FileName: 20201202_78919_Bernardo_Sample7_1 BioRep: 7 Label: 1	XIC FileName: 20201202_78919_Bernardo_Sample7_1 BioRep: 7 Label: 1	NIAF FileName: 20201202_78919_Bernardo_Sample7_1 BioRep: 7 Label: 1	Peptides FileName: 20201202_78919_Bernardo_Sample7_2 BioRep: 7 Label: 1	Unique Peptides FileName: 20201202_78919_Bernardo_Sample7_2 BioRep: 7 Label: 1	Coverage FileName: 20201202_78919_Bernardo_Sample7_2 BioRep: 7 Label: 1	XIC FileName: 20201202_78919_Bernardo_Sample7_2 BioRep: 7 Label: 1	NIAF FileName: 20201202_78919_Bernardo_Sample7_2 BioRep: 7 Label: 1	Peptides FileName: 20201202_59719_Bernardo_Sample8_1 BioRep: 8 Label: 1	Unique Peptides FileName: 20201202_59719_Bernardo_Sample8_1 BioRep: 8 Label: 1	Coverage FileName: 20201202_59719_Bernardo_Sample8_1 BioRep: 8 Label: 1	XIC FileName: 20201202_59719_Bernardo_Sample8_1 BioRep: 8 Label: 1	NIAF FileName: 20201202_59719_Bernardo_Sample8_1 BioRep: 8 Label: 1	Peptides FileName: 20201202_59719_Bernardo_Sample8_2 BioRep: 8 Label: 1	Unique Peptides FileName: 20201202_59719_Bernardo_Sample8_2 BioRep: 8 Label: 1	Coverage FileName: 20201202_59719_Bernardo_Sample8_2 BioRep: 8 Label: 1	XIC FileName: 20201202_59719_Bernardo_Sample8_2 BioRep: 8 Label: 1	NIAF FileName: 20201202_59719_Bernardo_Sample8_2 BioRep: 8 Label: 1	Peptides FileName: 20201202_59819_Bernardo_Sample9_1 BioRep: 9 Label: 1	Unique Peptides FileName: 20201202_59819_Bernardo_Sample9_1 BioRep: 9 Label: 1	Coverage FileName: 20201202_59819_Bernardo_Sample9_1 BioRep: 9 Label: 1	XIC FileName: 20201202_59819_Bernardo_Sample9_1 BioRep: 9 Label: 1	NIAF FileName: 20201202_59819_Bernardo_Sample9_1 BioRep: 9 Label: 1	Peptides FileName: 20201202_59819_Bernardo_Sample9_2 BioRep: 9 Label: 1	Unique Peptides FileName: 20201202_59819_Bernardo_Sample9_2 BioRep: 9 Label: 1	Coverage FileName: 20201202_59819_Bernardo_Sample9_2 BioRep: 9 Label: 1	XIC FileName: 20201202_59819_Bernardo_Sample9_2 BioRep: 9 Label: 1	NIAF FileName: 20201202_59819_Bernardo_Sample9_2 BioRep: 9 Label: 1	Peptides FileName: 20201202_59319_Bernardo_Sample4_2 BioRep: 4 Label: 2	Unique Peptides FileName: 20201202_59319_Bernardo_Sample4_2 BioRep: 4 Label: 2	Coverage FileName: 20201202_59319_Bernardo_Sample4_2 BioRep: 4 Label: 2	XIC FileName: 20201202_59319_Bernardo_Sample4_2 BioRep: 4 Label: 2	NIAF FileName: 20201202_59319_Bernardo_Sample4_2 BioRep: 4 Label: 2	Peptides FileName: 20201202_59319_Bernardo_Sample4_1 BioRep: 4 Label: 2	Unique Peptides FileName: 20201202_59319_Bernardo_Sample4_1 BioRep: 4 Label: 2	Coverage FileName: 20201202_59319_Bernardo_Sample4_1 BioRep: 4 Label: 2	XIC FileName: 20201202_59319_Bernardo_Sample4_1 BioRep: 4 Label: 2	NIAF FileName: 20201202_59319_Bernardo_Sample4_1 BioRep: 4 Label: 2	Peptides FileName: 20201202_59419_Bernardo_Sample5_1 BioRep: 5 Label: 2	Unique Peptides FileName: 20201202_59419_Bernardo_Sample5_1 BioRep: 5 Label: 2	Coverage FileName: 20201202_59419_Bernardo_Sample5_1 BioRep: 5 Label: 2	XIC FileName: 20201202_59419_Bernardo_Sample5_1 BioRep: 5 Label: 2	NIAF FileName: 20201202_59419_Bernardo_Sample5_1 BioRep: 5 Label: 2	Peptides FileName: 20201202_59419_Bernardo_Sample5_2 BioRep: 5 Label: 2	Unique Peptides FileName: 20201202_59419_Bernardo_Sample5_2 BioRep: 5 Label: 2	Coverage FileName: 20201202_59419_Bernardo_Sample5_2 BioRep: 5 Label: 2
Q15149	4684	222	210	0.511	419513122.9	0.0001768750506198427	224	211	0.513	405658661.7	0.00017317831090468865	182	176	0.452	366398465.8	0.000177035709852213	203	196	0.489	388500304.7	0.00019988582417420595	193	186	0.469	322296449.9	0.00016342131731969463	177	171	0.449	282558990.7	0.00014602443671649727	191	182	0.479	431968552.4	0.000183725028492214	228	216	0.531	436191904	0.00017079114559246324	208	200	0.481	432314146.5	0.0001916927626452453	214	207	0.486
P58107	5088	7	0	0.083	6286258.1	2.4399617517160615E-06	7	0	0.083	5996082.3	2.3565144915434605E-06	6	0	0.075	10425260.3	4.637286425785157E-06	7	0	0.075	10870467.7	5.148831094045694E-06	6	0	0.075	6217560	2.9023043576000184E-06	6	0	0.075	6466479.7	3.0764801079077886E-06	6	0	0.073	6009436.6	2.3529881164778272E-06	8	0	0.086	7609800.1	2.7430314270540017E-06	7	0	0.075	10628072.2	4.3384095672902014E-06	7	0	0.075
Reverse_Q8WZ42	34350	7	4	0.003	15275108.4	8.782041244283541E-07	3	1	0.001	1619624.6	9.428383852653526E-08	0	0	0	0	0	0	0	0	0	0	0	0	0	0	0	0	0	0	0	0	1	1	0.001	11933.3	6.920968875721504E-10	6	4	0.002	505699.5	2.7000413814217345E-08	0	0	0	0	0	0	0	0
O15020	2390	12	0	0.041	6593233.9	5.448017512059906E-06	10	0	0.038	6911093.8	5.782272021091278E-06	6	0	0.024	3921774.1	3.7137168630501096E-06	5	0	0.021	2076914.6	2.0942487080425044E-06	7	0	0.031	5085656.8	5.0538135977447875E-06	6	0	0.021	3955578.1	4.006317446177898E-06	9	0	0.034	4716489.2	3.931461455314232E-06	11	1	0.046	4739930.9	3.6372968540310515E-06	7	0	0.028	5307399.1	4.612187997336039E-06	9	0	0.032
Q86VS8	718	5	4	0.088	5162947.9	1.4200747689515668E-05	5	4	0.074	2998390.7	8.350517879017559E-06	5	5	0.096	2517478.8	7.935339176538463E-06	8	8	0.162	7249842.6	2.4333896213028813E-05	8	8	0.15	7687156.8	2.542795107226592E-05	6	6	0.111	2954711.5	9.961481521529977E-06	6	6	0.125	5996684.8	1.663871781659353E-05	7	6	0.128	2208385.5	5.64098675716744E-06	6	6	0.128	4266271.9	1.2340911621351199E-05	4	4	0.078
P14136	432	6	0	0.076	843250318.5	0.0038548783730130505	7	0	0.09	830370176.7	0.0038435950754478407	3	0	0.042	1009793892.8	0.005290212404829753	3	0	0.042	852033860.9	0.004753140211000435	3	0	0.042	1064086531.7	0.005850099747034357	3	0	0.042	888900145.4	0.004980839252123543	4	1	0.044	2790012976.6	0.012866355745828626	6	1	0.076	2868163482.5	0.012176565036112258	4	0	0.056	1228538385.7	0.005906471863869253	3	0	0.042
P41219	470	10	0	0.096	1023363514.2	0.004300015133628544	13	0	0.102	1182626745.8	0.005031523100563336	7	0	0.053	753981564.2	0.003630671746597818	7	0	0.051	1145298955.1	0.0058725743571605895	5	0	0.045	1326555647.1	0.006703439380469089	7	0	0.051	1372755380.8	0.007070149419285092	6	0	0.057	3018158806.7	0.012793144584221587	10	0	0.104	3094659760.9	0.012075904990270007	9	0	0.051	958462311.6	0.00423545759658297	7	0	0.045
O60271	1321	17	15	0.172	4735951.3	7.0801477895186914E-06	15	13	0.154	4174142.3	6.318501095356782E-06	12	11	0.13	3949666.3	6.766774490201336E-06	17	16	0.201	4260432	7.772457182461291E-06	17	16	0.194	4986848.3	8.965890099708013E-06	19	18	0.205	7743557.8	1.4189628399178461E-05	21	19	0.231	6160271.4	9.290307891101458E-06	20	18	0.207	5116156.7	7.103062852881225E-06	13	13	0.15	6961137.5	1.0944616548345134E-05	14	13	0.156
Q07065	602	38	36	0.578	100885200.4	0.00033095495120039444	37	35	0.595	105150197.8	0.00034927156889565846	26	26	0.54	151409907.6	0.0005692223183073025	29	29	0.56	108695699.1	0.0004351343684394769	27	27	0.498	105891019.6	0.00041776563299508816	23	23	0.467	84487247.7	0.00033972535937231525	16	16	0.377	31792626.1	0.00010521144613290017	24	22	0.483	41010648.5	0.00012494094401945872	31	31	0.497	154335387.4	0.0005324663669212008	31	31	0.543
Q9Y2D5	859	18	17	0.243	14895038.8	3.424414977826136E-05	17	16	0.258	11095293.3	2.5828266304632677E-05	15	15	0.239	17005916.1	4.480546458697682E-05	15	15	0.253	14927148.9	4.187850976208737E-05	15	15	0.239	11150742.6	3.083050926716337E-05	14	14	0.229	9044662.9	2.5487809747003796E-05	15	15	0.234	11883767.7	2.756094273288797E-05	18	17	0.265	13106822.7	2.7983942403262293E-05	13	13	0.213	20730472.3	5.012324603424998E-05	16	16	0.257
P17661	470	10	0	0.111	1004025338.7	0.004218759112524674	11	0	0.113	1260913883	0.005364598215512061	8	4	0.177	706293813.9	0.0034010393843573322	8	4	0.189	699016511.6	0.00358424009990962	7	3	0.155	628089886.2	0.0031739056607476323	5	1	0.091	252705593.6	0.0013015183410171156	7	0	0.066	890717463.3	0.0037755062014603385	14	1	0.113	939721216.4	0.003666956952736898	10	4	0.204	755492828.6	0.003338532774143382	14	8	0.264
Reverse_P17661	470	2	0	0.015	1512803.5	6.3565662190834325E-06	2	0	0.015	1297830.3	5.521660285675103E-06	0	0	0	0	0	0	0	0	0	0	0	0	0	0	0	0	0	0	0	0	0	0	0	0	0	2	0	0.015	286943.7	1.1197046287727622E-06	0	0	0	0	0	0	0	0
Q9UPN3	7388	8	5	0.015	12486237.7	3.3376640768042438E-06	9	5	0.014	12124923.6	3.2817217566468536E-06	16	13	0.037	1817164.6	5.566618999894111E-07	18	17	0.044	1486150.8	4.847786787497841E-07	9	7	0.025	842133	2.7072220014912266E-07	13	11	0.03	1009955	3.3090888806257835E-07	23	19	0.045	9102000.9	2.4543871364083267E-06	28	24	0.051	12052220.7	2.991884518853478E-06	27	24	0.06	2768700.9	7.783453063849491E-07	27	25	0.058
Q9NQ39	176	7	0	0.284	10166324.9	0.00011407467235213379	8	0	0.318	9247923.8	0.00010507059874960373	3	0	0.131	7952923.8	0.00010226764850621261	3	0	0.131	5482061.8	7.506522265736213E-05	4	0	0.131	7727461.7	0.00010427837744740737	4	0	0.131	5943840.2	8.174999834471806E-05	5	0	0.131	5424541.6	6.140213257928976E-05	5	0	0.131	4905209.1	5.1115132974000274E-05	4	0	0.131	6653346.3	7.85146350871176E-05	4	0	0.131
P46783	165	11	4	0.455	31400003.2	0.00037582326484132754	11	3	0.4	31531949	0.0003821347243277207	6	3	0.285	16950259.3	0.0002324965531368894	5	2	0.194	14641861.8	0.0002138552306258836	7	3	0.285	18254175.3	0.0002627533998716349	8	4	0.376	16147805.8	0.00023689880445454845	9	4	0.376	29097556.2	0.00035132224575328485	9	4	0.376	19276443.8	0.00021426321132291104	8	4	0.376	17269206.2	0.000217375996883403	8	4	0.376
Q9H254	2564	6	0	0.011	12407028	9.556253336652821E-06	4	0	0.011	1571959.4	1.2259505039107143E-06	2	0	0.007	6438846.3	5.683477617714342E-06	2	0	0.007	6794607.5	6.386366985595844E-06	3	0	0.011	5856456.9	5.424840856750965E-06	2	0	0.007	5231207.7	4.938752223345755E-06	7	1	0.021	8894320	6.910791785713145E-06	6	1	0.014	8945723.5	6.39885232110158E-06	4	0	0.011	7780065	6.3021445512937855E-06	4	0	0.011
O43707	911	86	51	0.731	508786618.8	0.0011029484550192968	83	49	0.731	426321584	0.0009357688326074294	71	45	0.696	363243993.2	0.0009024105852104668	69	44	0.674	373739613.1	0.0009886857451606693	71	44	0.685	334954927.3	0.0008732489365325949	69	44	0.679	359496358.2	0.0009552332117323181	75	41	0.682	367129180.6	0.0008028485119909016	85	46	0.741	384474282.6	0.0007740224472437828	84	49	0.679	469173042	0.0010696404770049858	89	53	0.689
Q13813	2472	139	139	0.606	229522247.7	0.00018336406774256336	143	143	0.63	226254138.8	0.0001830196406242221	123	123	0.591	148824205.4	0.0001362539880554532	121	121	0.585	125290229.4	0.00012214515806310388	132	132	0.601	187386467.8	0.0001800361968155361	138	138	0.606	195040394.8	0.00019098945805992245	123	123	0.566	191704711.9	0.00015449605695922283	141	141	0.626	165968750.8	0.00012313527828909036	122	122	0.557	139099178.2	0.00011686897996062937	119	119	0.557
Q9Y490	2541	124	111	0.625	226513034.8	0.00017604611546054405	123	112	0.599	241847709.1	0.00019032110262840233	110	99	0.583	198131041.7	0.00017647044239884805	113	102	0.586	188635365.8	0.00017890643895941062	109	99	0.567	215988391.2	0.00020188117145701775	113	102	0.582	198696225.1	0.0001892858923036355	116	105	0.567	301440592.5	0.0002363361456591721	127	117	0.593	317060923.7	0.0002288456665265925	109	97	0.566	155849439.5	0.00012738659681240107	110	100	0.569
Q9Y4G6	2542	44	31	0.24	31163603	2.421084959892028E-05	42	31	0.225	33881423.5	2.6652363919930525E-05	22	10	0.109	13069345.1	1.1635964729460658E-05	23	12	0.116	15756352	1.4937834590762839E-05	31	21	0.177	20928881.9	1.955422250604569E-05	30	19	0.158	22412420.8	2.1342560298993406E-05	25	14	0.136	25488175.1	1.9975436331298506E-05	30	19	0.166	21608608.8	1.5590351194543507E-05	20	8	0.094	14226439.6	1.1623685046789759E-05	18	8	0.089
Q9BTZ2	278	5	1	0.173	2034132.3	1.4450148592368784E-05	6	2	0.302	1315525.8	9.462463258985709E-06	2	1	0.068	376838.8	3.067855732465833E-06	2	1	0.068	317641	2.753590004751419E-06	6	1	0.241	2317523.7	1.9799282842553183E-05	4	1	0.151	1587301.7	1.3821270950236501E-05	3	0	0.108	1652590.2	1.184277439035822E-05	3	0	0.108	668292.8	4.408863201604333E-06	3	1	0.101	677557.8	5.062029934437045E-06	2	1	0.083
P55072	806	60	59	0.679	159514780.8	0.00039084431786286824	60	59	0.671	176817962.7	0.00043867306875722316	45	44	0.628	119421502.9	0.00033532938094742783	46	45	0.66	109753382.7	0.00032816358731201507	52	52	0.646	123474537.2	0.0003638416703725378	49	48	0.638	132527516.2	0.0003980194655715445	44	44	0.598	148985988.1	0.0003682505995358094	56	55	0.659	156472530.2	0.000356047303427545	51	49	0.64	93751399.3	0.00024158272322385548	54	53	0.653
O43933	1283	1	0	0.009	9446139.2	1.4540039878722833E-05	1	0	0.009	9264191.3	1.4438779703894299E-05	1	0	0.009	10565366.9	1.8637259122855044E-05	1	0	0.009	-1	-1.8783687807816196E-12	0	0	0	0	0	1	0	0.009	271594.8	5.124223804947863E-07	0	0	0	0	0	1	0	0.009	447162.7	6.3920998569637E-07	2	0	0.009	739887.5	1.197738996087193E-06	1	0	0.009
Q8IYT4	538	1	0	0.022	9446139.2	3.4674481718218206E-05	1	0	0.022	9264191.3	3.4433000669324134E-05	1	0	0.022	10565366.9	4.4445359581083685E-05	1	0	0.022	-1	-4.479455661232003E-12	0	0	0	0	0	1	0	0.022	271594.8	1.2220035579457449E-06	0	0	0	0	0	1	0	0.022	447162.7	1.5243613599413434E-06	2	0	0.022	739887.5	2.8563180891819113E-06	1	0	0.022
P07814	1512	47	46	0.421	37201194.5	4.858956451250179E-05	51	49	0.465	44268098.8	5.854485189564541E-05	47	47	0.431	38370350.5	5.7433871446468715E-05	46	46	0.412	39693257.8	6.326630511927505E-05	50	50	0.463	45038099.3	7.074542086371306E-05	49	49	0.444	73985939.4	0.00011844880857244273	57	57	0.507	59960324.6	7.900330555646975E-05	58	58	0.519	59629880	7.232971963176986E-05	47	47	0.447	27742465.2	3.810802263555701E-05	45	45	0.436
O15067	1338	5	4	0.049	677553.5	1.000058470111059E-06	4	3	0.037	437874.4	6.54399673657319E-07	2	2	0.019	130749.6	2.2116091194737543E-07	3	3	0.027	178251.6	3.2105899450230975E-07	3	3	0.037	152835.1	2.7129204770604643E-07	3	3	0.027	71217.6	1.2884409402016882E-07	9	9	0.117	1103586.6	1.6431733546036847E-06	7	7	0.086	2041778.6	2.7987053092551497E-06	0	0	0	0	0	2	2	0.019
Q9NQH7	507	3	2	0.095	13054803.1	5.085109151987662E-05	2	1	0.067	13370727.6	5.273472845138479E-05	1	0	0.014	9064232	4.046198363195336E-05	1	0	0.014	7697234.3	3.6587628858774584E-05	3	2	0.065	10694225.8	5.009697029334243E-05	1	0	0.014	11097346.6	5.298396882898877E-05	1	0	0.014	12673646.8	4.979969914935324E-05	2	1	0.047	20029813.4	7.245587099781907E-05	1	0	0.014	5327933.2	2.1825990787452053E-05	1	0	0.014
P07900	732	51	20	0.596	291447428.9	0.000786297799453529	50	20	0.568	274369985.9	0.0007495060661465464	41	21	0.478	184633049.6	0.0005708506219428424	42	17	0.463	178963104.3	0.000589196205465928	43	20	0.504	201132615.7	0.0006525916191694572	42	18	0.511	237703017.9	0.0007860621954315173	45	21	0.501	267626540.8	0.0007283685384448069	49	22	0.56	303060820.7	0.0007593173989524471	34	13	0.429	98516074.6	0.000279524045800206	34	14	0.436
O00186	592	8	7	0.144	3298522.9	1.1003623184444239E-05	8	7	0.144	3574618.1	1.20741780448876E-05	7	7	0.135	1691957.1	6.4683238712796524E-06	9	9	0.171	2384648	9.707560204731959E-06	8	8	0.159	2224203.7	8.923247186923883E-06	9	9	0.16	2753955.3	1.1260780045600379E-05	3	2	0.056	430597	1.449046665315082E-06	2	2	0.046	254651.4	7.889127934625974E-07	11	11	0.203	2968318.9	1.0413866509721935E-05	11	11	0.22
Q7Z3Z0	450	2	0	0.033	2747011.8	1.2055519339957868E-05	2	0	0.033	3435380.6	1.5265533172888442E-05	0	0	0	0	0	0	0	0	0	0	1	0	0.02	558677.8	2.948621121238051E-06	1	0	0.02	337193.8	1.8138457940094607E-06	1	0	0.013	385961	1.7086927941907592E-06	0	0	0	0	0	0	0	0	0	0	1	0	0.02
Q16401	504	11	9	0.276	9275690.5	3.634574921628525E-05	9	7	0.222	8495529.9	3.370618255039185E-05	11	10	0.296	4346794.7	1.951923123589853E-05	12	11	0.339	4355286.3	2.0825416245194042E-05	11	10	0.306	8085140.4	3.810018645748284E-05	15	14	0.415	9586821.3	4.604446075257577E-05	15	13	0.391	9859396.9	3.897201780124506E-05	14	13	0.371	9643953	3.509370218246116E-05	11	10	0.308	3538636.2	1.4582384164829168E-05	10	9	0.288
P09525	319	22	19	0.621	75583594.4	0.000467923407439565	20	17	0.592	72505682.6	0.00045449697263118114	20	18	0.586	36141894.1	0.0002564155403588411	21	19	0.571	35278092.8	0.0002665151694376497	19	18	0.611	58228611.8	0.00043352667508732295	21	20	0.643	75474020.2	0.0005727170285188254	17	15	0.561	47456260.7	0.0002963711401168796	17	16	0.571	46880362.4	0.0002695286367353852	19	17	0.611	29465692.2	0.0001918443973681968	18	16	0.567
P08758	320	43	40	0.75	612950335.7	0.0037827986190181032	40	37	0.747	582604229.4	0.003640602701485303	28	27	0.641	300532172.4	0.0021255195748884747	28	26	0.641	287757333.3	0.002167124887665311	25	23	0.616	311333974.6	0.0023107162010970817	31	29	0.616	307002916.2	0.0023223400824513227	44	41	0.728	791090822.4	0.004925036422910887	44	42	0.775	881129583.5	0.005050035625466075	30	28	0.641	334036461.3	0.0021680388071215933	32	30	0.641
O00410	1097	46	40	0.513	71341292.2	0.00012843170756181738	46	41	0.511	51515618.1	9.390353026565789E-05	35	31	0.4	27810863.9	5.737622470703967E-05	34	30	0.388	34229045.6	7.519616294003717E-05	46	40	0.51	64168830	0.00013892729020517175	42	38	0.451	57048066.2	0.00012588314810261942	51	47	0.593	81262711	0.00014757668747636765	57	52	0.64	116695697.5	0.00019509801648765135	32	29	0.408	32706195.9	6.19222262517441E-05	30	27	0.366
O60518	1105	6	0	0.041	7800072.9	1.3940369863324836E-05	5	0	0.033	3593655.4	6.503150188024748E-06	4	0	0.039	4288342.2	8.78316966950586E-06	4	0	0.033	7014047.7	1.5297270800650658E-05	5	0	0.033	10122549	2.1756933348516994E-05	4	0	0.033	13150562.7	2.8808148939206816E-05	4	0	0.033	9280850	1.6732412179301E-05	5	0	0.038	14518527.1	2.4097107716676267E-05	3	0	0.033	9210065.7	1.731105778101744E-05	3	0	0.033
Q14117	519	2	0	0.013	3743389.6	1.4244118712848347E-05	2	0	0.013	3749698.4	1.444703124011315E-05	1	0	0.013	1122298.4	4.894012818209257E-06	1	0	0.013	1118291.7	5.192724259196307E-06	1	0	0.013	692516.9	3.169079178322066E-06	1	0	0.013	724369.6	3.378517348547977E-06	2	0	0.013	2604712.1	9.998283534258704E-06	2	0	0.013	2919039.2	1.0315189405585458E-05	1	0	0.013	524309.1	2.0981821758864254E-06	1	0	0.013
Q14195	570	21	15	0.489	59365035.4	0.00020568081681625165	23	17	0.505	46687021.7	0.0001637838012930364	23	17	0.567	29473160.2	0.00011702427671954146	23	17	0.582	27401100.3	0.0001158512341371889	15	9	0.377	23702317.7	9.876112557633656E-05	18	12	0.461	31565221.7	0.00013405014365513825	27	20	0.6	68302620.4	0.00023872372836243768	26	18	0.558	73486224.3	0.00023644803862636453	19	13	0.475	21691569.6	7.903860722211718E-05	17	13	0.407
Q16555	572	40	34	0.734	152188873.2	0.0005254420018034379	39	32	0.678	222526165.9	0.0007779195548424412	38	32	0.668	136196846.7	0.0005388838155141084	37	31	0.661	133982903	0.0005644960046559211	39	33	0.661	215666630.4	0.0008954822786877375	41	35	0.715	235149347.7	0.0009951328091655953	47	39	0.748	333615726.3	0.0011619396307391997	47	38	0.712	327659455.8	0.0010505852867190055	34	27	0.65	117199059.5	0.0004255506454038431	36	31	0.622
Q14194	572	4	0	0.063	23329127.7	8.05453335797221E-05	5	0	0.082	52055780.7	0.00018197954198032466	4	0	0.063	13021064	5.151984660723719E-05	4	0	0.063	12245170.9	5.1591284369909105E-05	4	0	0.063	18412518.9	7.645171786832455E-05	4	0	0.063	17131958.1	7.250104564317394E-05	6	0	0.082	44705439.5	0.00015570315716457775	7	0	0.096	45423956.7	0.00014564432592694665	5	0	0.082	21218000.5	7.704271557703126E-05	5	0	0.082
Q9Y6N6	1575	1	0	0.006	537174.6	6.735546270142011E-07	1	0	0.006	447073.2	5.676069582932208E-07	1	0	0.008	520233.9	7.475533760711222E-07	1	0	0.008	419966	6.426005479422402E-07	0	0	0	0	0	1	0	0.008	445366.7	6.844953136207244E-07	1	0	0.008	517087.8	6.540588281672814E-07	1	0	0.008	392278.9	4.5679256675144607E-07	0	0	0	0	0	0	0	0
P11047	1609	44	43	0.38	53099240.3	6.517336973371293E-05	43	41	0.351	58412931.2	7.259431108230051E-05	20	19	0.172	29100755.2	4.0932882809190164E-05	22	21	0.181	25322491.2	3.79278218710613E-05	32	32	0.278	26333001.8	3.886998708385172E-05	36	34	0.315	38698479.5	5.8219859475412464E-05	35	34	0.295	21033391	2.6042719296367436E-05	31	30	0.281	25544206.5	2.9116623434230734E-05	33	32	0.303	23006830.6	2.9697774579686043E-05	31	30	0.272
P50993	1020	12	0	0.148	23425560.4	4.535526724598008E-05	13	1	0.158	21748104.1	4.26354512286723E-05	13	2	0.166	10410998.9	2.3100232202019035E-05	12	1	0.158	13820512.5	3.265363201184112E-05	11	2	0.157	15746100.7	3.666426003121166E-05	12	2	0.147	8814854.1	2.091935317764205E-05	3	0	0.039	1978328.5	3.863948368098087E-06	3	1	0.033	2343083.6	4.2130076718716E-06	8	0	0.114	4476612.3	9.115331504915993E-06	8	0	0.112
P20648	1035	4	0	0.033	5945639.9	1.1344782277185256E-05	4	0	0.033	6664414.3	1.2875712478113158E-05	4	0	0.034	3647575.8	7.976054126538612E-06	5	0	0.035	3537264.2	8.236347596645654E-06	3	0	0.034	3750373.6	8.606057723131281E-06	6	0	0.041	4313505.8	1.0088424124108286E-05	3	0	0.027	1393164.1	2.6816062163469934E-06	1	0	0.006	336341.6	5.959980975963215E-07	3	0	0.034	2191395.9	4.397477749927862E-06	4	0	0.04
Q13733	1029	8	0	0.097	15799821.5	3.032317823434018E-05	9	0	0.103	15556179.7	3.0229934686287185E-05	9	1	0.102	4838545.4	1.0642007537898834E-05	8	0	0.082	7222575.6	1.6915476629865618E-05	6	0	0.081	8145417.6	1.8800441645524344E-05	7	0	0.071	4112495.6	9.674385010742957E-06	1	0	0.007	827521.6	1.6021273803346567E-06	1	0	0.009	560825.4	9.995785717766413E-07	6	0	0.081	2424285.4	4.893183774641057E-06	6	0	0.079
P05023	1023	36	22	0.39	62220059.3	0.00012011374276602805	35	20	0.388	452106575.6	0.0008837202814243435	29	16	0.365	41783381.1	9.243832405327816E-05	29	15	0.337	37827780.6	8.911334495284023E-05	29	18	0.347	42681322.5	9.909056521700055E-05	31	19	0.338	38801463.3	9.181333565512657E-05	14	10	0.172	8772331.4	1.708332782954587E-05	9	6	0.107	7325504.8	1.3133079130275552E-05	22	13	0.254	17826599.3	3.619228679594933E-05	22	13	0.27
P54707	1039	5	0	0.046	8263800.4	1.570732335170171E-05	4	0	0.036	11347647	2.1839359741565854E-05	4	0	0.028	3067514	6.681825391543402E-06	4	0	0.02	2758175.9	6.397553549241219E-06	2	0	0.019	3175850.6	7.259631693276951E-06	4	0	0.02	3348865.3	7.802170332192762E-06	1	0	0.007	827521.6	1.5867074825451026E-06	1	0	0.009	560825.4	9.89957988795153E-07	2	0	0.019	1863334	3.7247601881943054E-06	3	0	0.028
P13637	1013	11	0	0.144	27614511	5.3835137255669384E-05	13	0	0.168	416877478.9	0.0008229029527372921	13	0	0.169	17275935.5	3.8597239535747116E-05	14	0	0.162	19126121.7	4.5501423889481516E-05	11	0	0.16	20408083.8	4.784789706912389E-05	12	0	0.15	13596494.3	3.249008107210374E-05	4	0	0.05	2797136.9	5.500945673315552E-06	3	0	0.038	3122245.7	5.6527824046113854E-06	9	0	0.125	6636888	1.3607495494854643E-05	9	0	0.123
Reverse_O94966	1318	2	0	0.009	1286421.7	1.9275509217720783E-06	3	0	0.014	1987635.9	3.015581388297078E-06	1	0	0.005	88311.9	1.5164494394063722E-07	1	0	0.005	106881.9	1.9543226846477184E-07	3	0	0.014	636904.7	1.1477019382543088E-06	3	0	0.014	837370.5	1.5379263646542693E-06	2	0	0.009	433929.9	6.558994168686429E-07	2	0	0.009	445485.2	6.1990124359611E-07	3	1	0.021	641663.4	1.0111486669727336E-06	3	0	0.014
P19838	968	3	2	0.046	1158991.3	2.364518582976978E-06	2	1	0.03	1252237.9	2.586789675477733E-06	3	3	0.057	323046.3	7.552896448800951E-07	2	2	0.042	228137.7	5.679749989166644E-07	4	4	0.07	462906.3	1.1357632333803806E-06	4	3	0.063	979774	2.4501002162999475E-06	8	7	0.128	1702107	3.50303582847316E-06	6	5	0.103	1020144.1	1.932817291728866E-06	1	1	0.019	40183.7	8.621795572525953E-08	1	0	0.006
P62424	266	13	12	0.368	48501086.9	0.0003600872527617255	13	12	0.376	44805882.7	0.00033682400322473466	15	15	0.508	27097269	0.00023055152680426938	14	14	0.466	21433629.5	0.0001941876475053912	13	13	0.455	26918200.9	0.00024034465318258333	14	13	0.526	25332763	0.00023053359292566679	16	15	0.526	39638428.2	0.000296871062640523	17	16	0.53	44951976.4	0.00030993583452654857	15	15	0.508	23899012.7	0.000186604227813367	15	14	0.526
O75688	479	3	1	0.075	1249358.7	5.150976219515837E-06	5	3	0.117	2085471.9	8.705995960939645E-06	2	0	0.046	516063.4	2.438325398789571E-06	1	0	0.025	612374.3	3.08098057705899E-06	3	1	0.09	924697.8	4.5849476627464565E-06	3	1	0.075	709995	3.588005270538405E-06	7	5	0.186	2371942	9.865103148989228E-06	6	3	0.142	1337473.3	5.120993740674834E-06	1	0	0.025	282516.4	1.2249865093680555E-06	2	0	0.038
Q86V81	257	9	8	0.385	7442427.4	5.718990780392216E-05	8	7	0.346	8169734.6	6.356593761423947E-05	5	5	0.292	5417879.7	4.771120121856069E-05	4	4	0.21	4384076.5	4.111047722915627E-05	3	3	0.167	2152185.5	1.988916951889285E-05	4	4	0.249	2306489.7	2.1724595138516648E-05	3	3	0.14	1845644.3	1.4306979708874653E-05	3	3	0.14	1697608	1.2114595763976656E-05	5	5	0.292	7230597.9	5.8433815250335916E-05	4	4	0.249
P17987	556	23	21	0.48	35660906.4	0.0001266646708325105	27	25	0.516	40293100.9	0.0001449123942901211	28	28	0.647	33223745.1	0.00013523774205179858	26	26	0.608	27310862.5	0.00011837722145620425	32	31	0.71	38370717.4	0.00016390613107306675	28	28	0.664	33376646.6	0.00014531190764455488	31	30	0.637	40368112.3	0.00014464276943356697	32	31	0.664	39547605.6	0.00013045178927664745	26	26	0.599	15727838.1	5.875128827841658E-05	23	23	0.565
Q14839	1912	7	4	0.052	496055	5.123654734410523E-07	5	1	0.04	432377.6	4.5219414093080965E-07	4	4	0.033	505079.9	5.978556177603598E-07	4	3	0.037	342373.7	4.3153897546674046E-07	8	6	0.065	923981.5	1.1477451321441477E-06	6	5	0.051	767632.8	9.718493103758934E-07	0	0	0	0	0	0	0	0	0	0	10	8	0.082	1691234.9	1.8371270841625174E-06	7	5	0.075
O00629	521	10	7	0.267	4258267.5	1.6141100050642528E-05	10	6	0.29	5502081	2.1117324260145815E-05	8	6	0.282	1949367.6	8.467986105836539E-06	7	6	0.23	2001493.3	9.258144079766552E-06	14	10	0.476	3757893.3	1.7130766404025086E-05	10	7	0.34	2679430.6	1.2449103711509367E-05	9	6	0.228	2993254.7	1.1445612239692146E-05	9	7	0.274	3821885.3	1.3453787484691515E-05	8	6	0.198	4408879.8	1.757574290578057E-05	8	7	0.274
Q8TDI0	1954	2	0	0.009	209858.3	2.120994312612549E-07	4	1	0.027	369785.3	3.7842055266908966E-07	0	0	0	0	0	0	0	0	0	0	0	0	0	0	0	0	0	0	0	0	0	0	0	0	0	0	0	0	0	0	1	1	0.006	-1	-1.062915147930968E-12	1	0	0.007
O00505	521	8	5	0.25	4961265	1.880583470689688E-05	7	3	0.18	4545069.5	1.7444255440150522E-05	7	5	0.215	3970641.8	1.7248332019909316E-05	8	7	0.225	4121623.8	1.9065058565519514E-05	11	7	0.338	4167053.1	1.899596597095202E-05	11	8	0.338	5109768	2.3740876801866707E-05	9	6	0.299	4109135.7	1.5712519840852816E-05	8	6	0.238	3194254.3	1.1244402997720016E-05	7	5	0.211	3447862.7	1.3744704128615719E-05	6	5	0.198
Reverse_Q9HCE0	2579	3	0	0.007	13312909.5	1.0194350245423495E-05	3	0	0.007	13357918.9	1.0357074317466986E-05	2	0	0.005	1671704.7	1.4670075127395606E-06	1	0	0.002	1601352.3	1.4963840266435429E-06	2	1	0.006	2643315.4	2.4342642198435665E-06	3	1	0.007	5301340.9	4.975854648222403E-06	2	0	0.005	4782897	3.6946454210638795E-06	1	0	0.002	4707119.2	3.3474067809625275E-06	2	0	0.005	2665429.1	2.1465398153587504E-06	1	0	0.002
Q12873	2000	3	0	0.016	235707.2	2.3274521767167013E-07	4	1	0.02	1027951.9	1.02776170176205E-06	0	0	0	0	0	1	0	0.008	-1	-1.204973572871409E-12	2	0	0.017	212720.4	2.526092310820235E-07	1	0	0.008	111598.5	1.3507085751464612E-07	0	0	0	0	0	0	0	0	0	0	2	0	0.017	605939.4	6.292487371474732E-07	4	1	0.03
Q96I25	401	1	0	0.015	4206096.8	2.0714421242727066E-05	2	1	0.055	5110661.1	2.5484865300660384E-05	0	0	0	0	0	1	0	0.015	909620.1	5.466674223703982E-06	1	0	0.015	956211.1	5.663429253963382E-06	1	0	0.015	927631	5.599692468411345E-06	1	0	0.015	380765.5	1.8916740121637287E-06	1	0	0.015	465557.7	2.1292849222854664E-06	2	1	0.055	1429315.5	7.40298529133021E-06	3	2	0.085
Q9Y2D4	811	5	4	0.081	4503336.3	1.0966080738832447E-05	5	4	0.079	5484940.8	1.3523861753779191E-05	4	4	0.057	370917.9	1.03509701143105E-06	5	4	0.075	1394239.8	4.143087825512993E-06	7	6	0.106	2019240.5	5.9134001189128675E-06	7	6	0.12	1591343.2	4.7498106169296E-06	8	7	0.134	1820688.8	4.472475242552743E-06	8	7	0.133	1776020.1	4.016350998483281E-06	4	3	0.062	1681939.2	4.3073741172542035E-06	6	5	0.105
P25705	553	33	32	0.497	143713462.8	0.0005132278741509246	36	35	0.499	158029600.9	0.0005714298779460385	26	26	0.521	98189599.4	0.0004018504633744999	28	27	0.512	112122475.8	0.0004886243047519496	27	26	0.512	78332725.9	0.0003364249372726399	25	24	0.476	73601022.7	0.0003221751305093531	15	14	0.338	21750990	7.835865559926158E-05	16	15	0.378	20428338	6.775050568224055E-05	35	34	0.508	110293041.2	0.00041423437571858475	34	33	0.49
Q7Z478	1369	3	2	0.023	4380849.9	6.319647258157816E-06	6	5	0.048	5068781.1	7.4037154736128254E-06	3	3	0.036	222227.2	3.673820073347141E-07	4	3	0.036	1017068.9	1.7904180369457905E-06	4	3	0.023	1093090.4	1.8963683726772793E-06	7	6	0.07	1605471.7	2.8387850006544833E-06	4	3	0.036	420839	6.124147055262207E-07	6	5	0.054	610486.1	8.178562358918034E-07	2	1	0.007	1436946.6	2.1800192911994446E-06	3	2	0.02
O75083	606	30	30	0.649	86474327.2	0.00028180745670193394	32	31	0.642	86069450.3	0.00028400503359599	24	24	0.54	38528454.8	0.00014389081889901208	23	23	0.538	39068618.2	0.0001553684899656863	21	21	0.528	39280873.6	0.0001539496072500791	24	24	0.525	39036608.9	0.00015593110440617185	26	26	0.543	48078620.1	0.00015805653218188938	32	32	0.639	59459820.8	0.00017995155726042145	23	23	0.52	38057974.5	0.00013043561864990507	21	21	0.538
Q16513	984	2	2	0.02	275781.6	5.534878621925215E-07	1	0	0.006	88479.7	1.7980351406455963E-07	1	1	0.013	-1	-2.3000062605360917E-12	3	3	0.049	129840.8	3.1799742414732125E-07	0	0	0	0	0	2	2	0.041	88126.5	2.167927324249095E-07	2	2	0.024	435594.3	8.81901677037295E-07	1	1	0.01	270040.2	5.033127822724825E-07	1	1	0.01	100810.6	2.1278169145189718E-07	2	2	0.021
P60842	406	30	15	0.507	80560886.1	0.00039186467354887267	29	16	0.537	76914907.8	0.00037882106655967595	26	14	0.557	56032164	0.0003123456619298592	26	13	0.542	59649644.6	0.00035407017425700363	30	17	0.589	73228475.8	0.0004283749164262129	30	17	0.589	67759467.3	0.0004039961672484219	26	16	0.534	88464715.5	0.00043408735037168695	30	17	0.552	100241277.9	0.00045281958087758006	20	12	0.542	53009746.7	0.0002711769995666952	23	11	0.51
P38919	411	23	18	0.465	22624324.6	0.00010871055530740631	20	16	0.482	21116073.6	0.00010273560374184948	12	9	0.328	7667024.5	4.2219116983184096E-05	14	9	0.307	9814399	5.7547890163579495E-05	13	9	0.331	9814449.2	5.671450959768668E-05	10	6	0.251	10245687.4	6.0343788814671224E-05	8	4	0.209	10361855.6	5.022602317171402E-05	10	5	0.241	10016817.4	4.469846122764322E-05	10	8	0.297	6462445	3.265714344261711E-05	14	10	0.363
Q14240	407	22	7	0.469	44940095.2	0.00021806074512546812	21	7	0.499	43436327.9	0.00021340683554143486	16	4	0.432	37368947.6	0.00020779762264071464	17	4	0.418	39031898	0.00023111747218187913	19	6	0.44	55531159.4	0.00032405028167824517	18	5	0.415	48126666.3	0.00028623627117222773	20	10	0.494	53190630	0.00026035972476270975	24	10	0.511	67754885.2	0.00030531689848157975	13	5	0.396	32662197	0.00016667641103202598	17	5	0.415
P80723	227	27	27	0.727	36641166.1	0.0003187728624831125	29	29	0.727	37499463	0.0003303306132987944	6	6	0.419	18003926.4	0.00017950042792635825	6	6	0.419	9514545.4	0.00010101124021925311	7	7	0.48	11970639.3	0.00012524533514284613	8	8	0.48	18569452.2	0.00019801884838395223	8	8	0.48	11647522.3	0.00010222115227619642	12	12	0.599	11332428	9.155914927160224E-05	8	8	0.48	11202797.8	0.00010249998361910733	8	8	0.48
P54577	528	27	24	0.527	48260170.7	0.00018050649946145717	28	25	0.551	53082199.2	0.00020103173330247867	26	23	0.519	18087803.2	7.753111293514247E-05	20	19	0.46	17662551.6	8.061707540711219E-05	24	22	0.534	28159722.9	0.00012666730367534964	23	20	0.451	24083846.6	0.00011041427502736044	28	26	0.536	43212061.5	0.00016304374482367458	32	29	0.614	47074796.8	0.00016351559122158816	17	15	0.339	17993784.9	7.078019548647203E-05	20	17	0.398
Q92734	400	9	8	0.225	12734807.8	6.287388788755462E-05	7	6	0.22	11256523.5	5.627220372998245E-05	8	7	0.232	4845609.1	2.741653091463222E-05	6	6	0.185	4490550.7	2.7054974605696035E-05	6	5	0.195	7978466.7	4.737285042479538E-05	9	8	0.302	7748054.9	4.6888462632273543E-05	10	9	0.295	12842507.9	6.396213165728243E-05	8	7	0.258	12063693.4	5.531271003541328E-05	5	4	0.17	3278515.4	1.702316828356551E-05	8	7	0.208
Q2TAY7	513	2	1	0.031	3664992.2	1.4108914527100226E-05	2	1	0.031	3888834.9	1.5158344494673915E-05	3	2	0.057	806390.6	3.5575597925583936E-06	1	1	0.025	118836.9	5.582663703000481E-07	3	2	0.078	1094277.5	5.066174866700419E-06	3	2	0.057	1283857	6.058046236889988E-06	2	1	0.031	1572286.3	6.105867053140699E-06	1	0	0.012	1376321.2	4.9204754792825145E-06	3	2	0.057	1252981	5.072829621112629E-06	3	2	0.062
Q13435	895	11	10	0.155	7912900.3	1.7460254568443496E-05	13	12	0.197	8466459.4	1.8915961746388082E-05	6	5	0.104	2182110.5	5.517950755533673E-06	5	5	0.097	1109925.8	2.988673199660686E-06	5	4	0.08	2034916.7	5.3999989106582645E-06	7	6	0.13	2253050.8	6.093702448445725E-06	1	0	0.007	1409194	3.13675666057493E-06	1	0	0.007	1376321.2	2.820339576393218E-06	6	5	0.104	1441368.8	3.344839147387161E-06	8	7	0.142
Reverse_Q99871	368	2	0	0.019	5607478.5	3.009246134499734E-05	2	0	0.019	4853011	2.637017970028532E-05	2	0	0.019	999827.4	6.148955247239769E-06	1	0	0.019	250135.1	1.638077093193191E-06	2	0	0.019	1635013.5	1.0552214137403717E-05	2	0	0.019	1784650.9	1.1739206767587697E-05	2	0	0.019	3769907.5	2.0408728789441954E-05	3	1	0.062	3612139.5	1.8002023865276357E-05	2	0	0.019	1359845.9	7.67476406209075E-06	2	0	0.019
Q13563	968	5	4	0.052	3998254.4	8.157047277464004E-06	5	4	0.048	5942878.2	1.2276402088118954E-05	6	5	0.062	2003223.7	4.68358287028327E-06	7	7	0.086	1663787.1	4.14218902145529E-06	7	6	0.081	1623625.8	3.983645261271682E-06	7	6	0.083	1478743	3.6978614906621672E-06	4	3	0.043	1912597.2	3.936236979835841E-06	7	6	0.082	3248821.6	6.155383897453548E-06	13	12	0.17	5775504.6	1.2391895218554608E-05	14	13	0.183
P07384	714	23	23	0.335	14307613.5	3.957372221161417E-05	24	24	0.357	15982137.3	4.475960835488542E-05	19	19	0.336	18139623.1	5.749818872081913E-05	16	16	0.305	11471111.8	3.8718169665135515E-05	22	22	0.368	23605068.8	7.851942858080244E-05	23	23	0.375	24257776.7	8.224056353949121E-05	21	21	0.353	33977298.8	9.480335708412508E-05	23	23	0.374	37007282.3	9.50590826092944E-05	20	20	0.31	10746054.6	3.125892128261091E-05	19	19	0.308
Q96JB2	828	1	1	0.014	70444.4	1.6801731901198494E-07	2	1	0.023	342124.3	8.262342946205583E-07	0	0	0	0	0	1	1	0.014	29630.2	8.62405989345276E-08	1	1	0.014	54829.9	1.5727409275755747E-07	1	1	0.014	77615	2.269073796054316E-07	2	1	0.023	320523.6	7.711924229223221E-07	1	1	0.014	-1	-2.215002907744394E-12	1	1	0.014	-1	-2.508377052001342E-12	1	1	0.014
P12109	1028	20	20	0.266	13735013.9	2.6386020864193753E-05	26	26	0.333	16641665	3.237078959661286E-05	17	17	0.261	14763594.9	3.2502975609776676E-05	17	17	0.279	14240777.8	3.338474884461837E-05	19	19	0.293	11378566.5	2.628842146744499E-05	18	18	0.277	13553144.5	3.191392715912774E-05	28	28	0.343	36883685.1	7.147830899949444E-05	38	38	0.397	48761250.5	8.699341054494092E-05	22	22	0.318	21951796.7	4.435066264647125E-05	25	25	0.327
Q9NVA2	429	24	10	0.508	60121686.7	0.00027676538805332417	23	9	0.492	63944485.2	0.0002980543299869263	15	10	0.415	23399737.8	0.00012344622550103634	13	7	0.35	18258587.5	0.00010256930263617832	16	10	0.487	16531571.8	9.152230031011131E-05	17	10	0.497	21623696.4	0.00012201295306464207	12	6	0.324	8783057.9	4.07869783448995E-05	13	7	0.343	11294035.5	4.828324983536E-05	15	9	0.473	21799723.2	0.00010553993996155043	15	8	0.431
Q14141	434	12	0	0.212	40782810.8	0.00018557750773967626	12	0	0.212	38939538.8	0.0001794116772229228	5	0	0.127	17123562.3	8.92952803797164E-05	6	0	0.141	15183978.2	8.431471180670778E-05	5	0	0.118	9950420.5	5.445299558511364E-05	6	0	0.127	12507712.7	6.976240802403422E-05	6	0	0.152	6481599.1	2.97526405043138E-05	5	0	0.134	7450566.1	3.148503496957839E-05	5	0	0.129	16730185.5	8.006342829928662E-05	6	0	0.143
Q6ZU15	432	2	0	0.046	11906514.2	5.443005840685345E-05	2	0	0.046	13098073.5	6.062800930848252E-05	1	0	0.021	5908528.6	3.095420908848992E-05	1	0	0.021	5950243.7	3.319391856779904E-05	1	0	0.021	4904793.9	2.696541371292845E-05	1	0	0.021	5183172.2	2.9043248195958214E-05	2	0	0.046	3791193.5	1.748337541129167E-05	1	0	0.021	3239554.6	1.375327714602706E-05	2	0	0.046	13016017.1	6.257740065401935E-05	2	0	0.046
Q16181	437	20	17	0.483	35122498.4	0.000158723736027537	20	15	0.471	39454263.1	0.0001805352998617427	10	8	0.293	16239179.7	8.410208589554938E-05	11	9	0.32	17507105.1	9.654736376650923E-05	13	11	0.348	23474654.5	0.00012758154104953507	14	12	0.382	19320836	0.00010702316065306585	10	9	0.304	10183719.3	4.6425657368098775E-05	10	8	0.33	12461113.8	5.229739572770614E-05	10	8	0.311	12999955	6.178507351398967E-05	10	8	0.311
Q92599	483	12	4	0.296	19307699.2	7.894439600691397E-05	11	3	0.244	21031322.9	8.707010993816508E-05	2	0	0.033	6135561.9	2.874956830102735E-05	3	0	0.046	6229416	3.108191161251479E-05	6	2	0.178	5471865.8	2.6906572489601677E-05	5	1	0.133	8719749.6	4.370087959915356E-05	3	0	0.056	3946999.9	1.6279949875704254E-05	3	0	0.072	4812012.2	1.8271921740174E-05	4	0	0.095	14578684.4	6.268943553827992E-05	5	0	0.108
Q9P0V9	454	8	4	0.244	6552970	2.850494712647753E-05	6	2	0.165	7608641.3	3.351204185243316E-05	2	1	0.075	312539.9	1.5580225265212485E-06	3	1	0.088	371269.9	1.9707947925225143E-06	3	0	0.075	342157.7	1.7899485037614234E-06	1	0	0.042	2911213.8	1.5522138129510073E-05	5	3	0.156	1834331.4	8.049242771761362E-06	4	2	0.123	1909387.2	7.713345615877137E-06	2	0	0.066	10723539.6	4.905750567678945E-05	3	0	0.079
P05141	298	23	4	0.537	63722162.1	0.00042229131714894414	22	4	0.56	60293192.4	0.0004045774266292117	18	5	0.493	35175930.9	0.00026714893795148323	19	5	0.493	31417355.8	0.00025407438569461933	21	5	0.48	41481104.3	0.0003306009651228414	20	5	0.47	35653354.2	0.0002896125816963398	6	1	0.181	3791149	2.5344729948821517E-05	6	0	0.191	5073264	3.122308676420504E-05	25	7	0.49	52288298.2	0.00036442771583447244	22	5	0.436
P12236	298	24	2	0.554	62122185.6	0.00041168815866646767	22	2	0.547	55010141	0.00036912726625319806	18	2	0.51	30953848.4	0.00023508369257034268	19	2	0.51	28897670.2	0.00023369750945338017	21	2	0.503	41750624.4	0.0003327490179937484	21	2	0.487	37677295.6	0.000306053079573987	6	0	0.191	3591871.9	2.401251528659529E-05	9	1	0.282	5385837.6	3.3146801483762304E-05	26	3	0.534	57148107.9	0.000398298570487019	24	2	0.466
P12235	298	22	4	0.544	30022155.8	0.00019895896966799266	20	3	0.5	26858611.4	0.0001802257842138412	18	4	0.527	22389693.7	0.0001700419218475897	18	3	0.49	20492290.5	0.00016572260738324722	21	4	0.52	30728874	0.0002449065803086199	20	3	0.466	24507042.9	0.000199070974478243	4	0	0.131	1693456.8	1.1321160227676476E-05	6	0	0.178	2780733.8	1.71138526805539E-05	23	4	0.497	39013612.6	0.0002719086720299685	23	4	0.477
Q9H0C2	315	3	0	0.089	7077681.5	4.437295734811187E-05	3	0	0.089	6209516	3.9418203654715685E-05	4	0	0.07	7310744.7	5.2526102990203664E-05	5	0	0.095	5657053.4	4.32799990306181E-05	4	0	0.089	13209797.8	9.959916277929255E-05	5	0	0.095	8693664.8	6.680756345040448E-05	1	0	0.025	958469.7	6.061790365348456E-06	2	0	0.063	2035183.1	1.1849433044425344E-05	3	0	0.089	9551447.7	6.297697613184376E-05	3	0	0.089
O43776	548	23	22	0.458	35496881.7	0.00012792268242854996	21	20	0.429	35222471.1	0.0001285253796095766	16	15	0.332	15667567.8	6.470608752360531E-05	18	17	0.325	17164648.5	7.548521105885719E-05	22	21	0.407	19028487.1	8.246957819057287E-05	19	18	0.396	23694958.2	0.00010466673667937072	22	21	0.429	32744463.7	0.00011903931033416076	23	22	0.458	39978843.6	0.00013379944341757285	15	14	0.312	11365583.6	4.307589781432453E-05	14	13	0.321
Q06210	699	17	13	0.323	14124727.7	3.990624102708881E-05	21	16	0.399	17845750.1	5.1051353834418874E-05	20	17	0.409	11175448.2	3.618360974407446E-05	21	17	0.431	12787613.3	4.408794302317294E-05	20	16	0.368	11745983.8	3.991005197607604E-05	21	16	0.392	13112702.8	4.540966915229012E-05	20	15	0.358	12746643	3.6328856289337256E-05	21	16	0.383	14215406	3.729810177011039E-05	19	15	0.359	11732589.3	3.486100060921335E-05	18	14	0.351
O94808	682	16	12	0.302	15967034.8	4.623573970227843E-05	15	10	0.29	15952914.4	4.677408413402355E-05	13	10	0.235	7350250.8	2.4391690455727637E-05	15	11	0.282	6938339.9	2.451764287125881E-05	16	12	0.314	10940388.2	3.8099425706574696E-05	18	13	0.352	7453110.6	2.6453703816599943E-05	14	9	0.257	6022194.7	1.7591525266610475E-05	11	7	0.218	9787644.5	2.6320761482029117E-05	5	1	0.095	2567351.3	7.818511511240957E-06	4	0	0.075
P61158	418	23	19	0.639	53155077.6	0.00025113450516253417	20	17	0.612	45770383.4	0.00021895652952535309	18	16	0.555	39622699.8	0.00021453190975538917	18	17	0.533	31213817.8	0.00017996088783456068	23	19	0.675	42555698.9	0.00024179733906848737	20	17	0.629	28434834.5	0.00016466743420806828	27	23	0.6	52479414.7	0.0002501184794048183	21	19	0.622	62779546.1	0.00027545237867735177	18	14	0.56	25962348.1	0.00012900033631916652	18	14	0.586
Q9P1U1	418	4	0	0.103	8995538.9	4.2499988944082123E-05	3	0	0.081	7148064	3.419493502134643E-05	2	0	0.055	1744454	9.445117318846295E-06	1	0	0.033	410961.1	2.3693649042017432E-06	4	0	0.103	4408240.7	2.5047194589333985E-05	3	0	0.081	3554408.6	2.0583743657417526E-05	4	0	0.081	5226046.7	2.4907496803743293E-05	2	0	0.06	4566326.3	2.003527453270247E-05	4	0	0.098	2304183.7	1.1448905588055863E-05	4	0	0.098
Q9C0K3	210	2	0	0.119	2811296.8	2.6437800217334603E-05	2	0	0.119	5105605.2	4.861581455483215E-05	1	0	0.067	1598030.5	1.7222249866929422E-05	1	0	0.067	410961.1	4.7161644283634694E-06	2	0	0.119	2930277.7	3.314053818796882E-05	2	0	0.119	3119833.6	3.596213207806859E-05	3	0	0.119	4595521.7	4.359619688260843E-05	2	0	0.119	4566326.3	3.987973692699825E-05	3	0	0.152	1945838.2	1.9244675214705387E-05	3	0	0.152
Q9NZB2	1118	21	19	0.25	9726491	1.718115273632462E-05	18	16	0.219	10205163	1.825272768415634E-05	13	12	0.173	7040838.5	1.4253013477059718E-05	15	13	0.199	7301993	1.5740086930754948E-05	14	13	0.176	6653333.6	1.413408073407608E-05	16	14	0.21	7064014	1.5294773262912624E-05	19	18	0.242	12816072.7	2.2837377853427368E-05	20	19	0.263	8327846.2	1.3661410141278558E-05	15	14	0.188	5299371.3	9.844772884807103E-06	14	13	0.174
Q5T035	196	2	0	0.158	947654.1	9.54842381850434E-06	2	0	0.158	1170217	1.1938780397581187E-05	1	0	0.082	383119.4	4.42386829712401E-06	2	0	0.158	907856.4	1.1162683366960969E-05	1	0	0.082	324120.6	3.927540159348585E-06	2	0	0.158	924392.8	1.141652095722199E-05	1	0	0.082	467779.9	4.7546501206023995E-06	1	0	0.082	458401.6	4.289381663700802E-06	1	0	0.082	255140	2.703619907282813E-06	1	0	0.082
P09471	354	2	0	0.065	13275711.3	7.406149089023827E-05	2	0	0.059	6610632.6	3.73412963754679E-05	2	0	0.065	12476326.7	7.976412272937203E-05	2	0	0.065	11941227.5	8.129301449234645E-05	2	0	0.065	12472306.8	8.367844380276747E-05	3	0	0.09	11675784.4	7.983918597331085E-05	2	0	0.059	1150070.5	6.472235041052592E-06	3	0	0.09	3563892.2	1.8464006082245494E-05	3	0	0.09	16178549.1	9.492037930512104E-05	3	0	0.09
P19087	354	2	0	0.054	12196556.5	6.804118722565368E-05	1	0	0.023	1038549.4	5.866425090083568E-06	2	0	0.054	10656876.6	6.813194568191075E-05	2	0	0.054	10140807.7	6.90361880568977E-05	2	0	0.054	9237282.2	6.197421309929647E-05	2	0	0.054	9318242	6.371827626264801E-05	0	0	0	0	0	1	0	0.031	1747360	9.05281749764274E-06	3	0	0.054	13594233.3	7.975806564745086E-05	2	0	0.054
P38405	381	4	0	0.105	13568894.6	7.033271884349148E-05	4	0	0.076	14926078	7.833761827581647E-05	4	0	0.105	12179828.2	7.23502945261364E-05	4	0	0.105	11665283.3	7.378665667484608E-05	4	0	0.105	11313020	7.052184256240504E-05	4	0	0.105	10507162.1	6.675652972138767E-05	1	0	0.031	230945.5	1.207584715479031E-06	2	0	0.06	1991719.6	9.587554792862792E-06	4	0	0.06	14706877	8.01712472870878E-05	4	0	0.105
P63092	394	11	0	0.348	23469136.7	0.00011763560913618758	12	0	0.353	25648633.9	0.00013017202144995687	15	0	0.424	19273814	0.00011071221974258285	16	0	0.459	18336855.8	0.00011215952613479096	13	0	0.386	17678022.5	0.0001065632683556794	14	0	0.449	17967669.6	0.00011038976950806579	7	0	0.251	1408212.2	7.120409311194197E-06	8	0	0.279	3571432.2	1.6624585487482998E-05	16	0	0.475	25038188.7	0.00013198660017729115	16	0	0.49
P08754	354	10	4	0.336	18113662.5	0.0001010510713827138	9	3	0.266	10675369.1	6.030166031018153E-05	8	3	0.26	19416162.3	0.0001241321416046765	9	4	0.308	16517333.9	0.00011244604996493245	9	5	0.288	17146330.5	0.00011503711993100811	10	4	0.299	14634263	0.00010006930628483873	3	0	0.096	1889958.5	1.0636091987260951E-05	7	3	0.234	4076811.3	2.112136518589624E-05	11	4	0.302	23371210.4	0.0001371200929252543	11	5	0.367
Q5JWF2	1037	11	0	0.132	23469136.7	4.469472516842614E-05	12	0	0.134	25648633.9	4.945783650075507E-05	15	0	0.161	19273814	4.206423778069204E-05	16	0	0.175	18336855.8	4.2614130469727716E-05	13	0	0.147	17678022.5	4.048787630871522E-05	14	0	0.171	17967669.6	4.194172534829115E-05	7	0	0.095	1408212.2	2.7053435570014595E-06	8	0	0.106	3571432.2	6.316380599873E-06	16	0	0.18	25038188.7	5.01472714270518E-05	16	0	0.186
A8MTJ3	354	3	0	0.102	12608146.4	7.033733248977704E-05	2	0	0.071	1092094.9	6.168886065614505E-06	2	0	0.054	10656876.6	6.813194568191075E-05	3	0	0.102	10140806.7	6.903618124913741E-05	3	0	0.102	9532315.6	6.395363328015984E-05	3	0	0.076	9506925.5	6.500849681918682E-05	0	0	0	0	0	1	0	0.031	1747360	9.05281749764274E-06	4	0	0.102	14177689.8	8.318123492831293E-05	3	0	0.102
Q14344	377	5	3	0.159	12407118.4	6.499313549914941E-05	6	6	0.188	1815638	9.630249650078363E-06	2	1	0.066	10347152.8	6.211602111199992E-05	2	1	0.05	10083072.2	6.44553609249569E-05	4	3	0.138	9220648.2	5.808850159078431E-05	4	3	0.138	9398045	6.034335677796608E-05	2	2	0.056	316127.9	1.6705310603611555E-06	2	1	0.056	1773167.7	8.626072398552965E-06	5	4	0.154	13781261.4	7.592254819715779E-05	8	7	0.241
P63096	354	9	1	0.288	17930019.6	0.00010002657885963467	8	0	0.246	9369704.7	5.2926390154145707E-05	7	2	0.246	18427795.9	0.00011781328023411076	8	2	0.294	15399773.4	0.0001048379659616276	8	3	0.266	17031363.1	0.00011426578762862675	9	3	0.266	14326968.2	9.796801990909584E-05	4	1	0.133	1953099.4	1.099142911268378E-05	5	1	0.164	4001064.2	2.07289305002701E-05	10	2	0.308	22731396.2	0.0001333662701211561	9	2	0.308
Q03113	381	2	0	0.05	11124870.5	5.7664416454878526E-05	0	0	0	0	0	1	0	0.029	10230174.5	6.0769012992216935E-05	1	0	0.029	9847105.1	6.228609666554999E-05	1	0	0.029	8947674.4	5.577701492054837E-05	1	0	0.029	8993902.2	5.7142137316559906E-05	0	0	0	0	0	1	0	0.029	1747360	8.411279249778296E-06	1	0	0.029	13087945.6	7.134600521766467E-05	1	0	0.029
P04899	355	17	11	0.532	31526115	0.00017537997962086325	18	12	0.527	28389059.4	0.00015990876999763784	16	11	0.521	30535324.9	0.00019466967724648883	15	10	0.454	24411959.2	0.00016572262365078906	14	10	0.468	29787119.1	0.00019928298531449653	14	9	0.439	28695852.8	0.00019566992487897206	9	6	0.344	5344885.6	2.9994604502821424E-05	11	7	0.414	9429992.7	4.871779694484778E-05	19	12	0.538	40117519.8	0.00023470853264509974	18	12	0.507
P11488	350	2	0	0.054	12196556.5	6.881880079394686E-05	2	0	0.04	1524832	8.71171351900932E-06	2	0	0.054	10656876.6	6.891059648970403E-05	2	0	0.054	10140807.7	6.982517306326225E-05	2	0	0.054	9237282.2	6.268248982043128E-05	2	0	0.054	9318242	6.444648513422114E-05	1	0	0.017	394655.1	2.246377568883052E-06	2	1	0.074	1807985	9.473957150362943E-06	3	0	0.054	13594233.3	8.066958639770745E-05	2	0	0.054
Q6XZF7	1577	1	1	0.011	109257.5	1.368224864326611E-07	2	1	0.01	1892426.3	2.399589284942512E-06	3	3	0.029	245204.2	3.5190085985287765E-07	2	2	0.023	211804.2	3.2367592089178246E-07	3	2	0.027	715974.8	1.0782913344696374E-06	3	2	0.027	775027.8	1.1896491069106176E-06	2	2	0.018	147348.9	1.8614367485043247E-07	1	0	0.004	2267652.5	2.6372387429791905E-06	1	1	0.011	72467.8	9.544134247687441E-08	1	1	0.011
Q8N766	993	20	20	0.28	8314004.9	1.653479978493118E-05	16	16	0.211	4041068.2	8.13760422095593E-06	18	18	0.314	11157530.6	2.5429800592556947E-05	17	17	0.268	8900955.4	2.1602046385311307E-05	20	20	0.314	9756948.6	2.3336452657634352E-05	19	19	0.294	5596317.1	1.364226123536679E-05	6	6	0.098	1967086.9	3.946457011647223E-06	8	8	0.124	793831.7	1.4661683037996086E-06	27	27	0.384	16685353	3.48987045717484E-05	23	23	0.35
O60841	1220	20	20	0.206	7769407.4	1.2576679021808922E-05	18	18	0.185	14531804.2	2.3818222020662778E-05	10	10	0.139	3510999.9	6.513210330106333E-06	11	11	0.142	3565521.6	7.043211969675709E-06	13	13	0.162	11050822.8	2.1513192136764194E-05	16	16	0.184	9048571.1	1.795367949609236E-05	16	16	0.181	11437170.2	1.867634260253123E-05	19	19	0.206	7275359	1.0937025761823146E-05	7	7	0.092	2208242	3.7593260213756337E-06	8	8	0.098
P52907	286	15	12	0.668	27897949.5	0.00019263897712452755	16	13	0.685	25071171.6	0.0001752904389609173	12	10	0.661	21339067.5	0.00016886261895978394	11	9	0.594	14520779.8	0.00012235773368171317	12	9	0.57	30093372.1	0.0002499049701989129	12	10	0.661	19366419.1	0.00016391420372595186	13	10	0.661	24982907.2	0.00017402435004311545	14	11	0.661	27255233.4	0.00017477870202903763	12	10	0.57	16465123.2	0.00011956996641963307	13	10	0.57
P47755	286	13	10	0.549	25613327	0.00017686336101640894	12	9	0.528	20781881.3	0.00014530095177166268	10	8	0.455	15976872.5	0.0001264299170119102	10	8	0.503	18187488.9	0.00015325484952022442	12	9	0.507	20366730.9	0.00016913183612991573	9	7	0.441	20597265.1	0.0001743318829550083	11	8	0.458	22248001.4	0.00015497371672554277	11	8	0.483	21094579.8	0.00013527248962366093	10	8	0.503	18557895.2	0.000134767707409749	11	8	0.434
O95573	720	17	15	0.342	14030484.5	3.8483812036848805E-05	18	16	0.342	10733149.4	2.980878745561476E-05	14	12	0.289	12742747.1	4.005481074545177E-05	17	15	0.354	14924649.2	4.99550218621567E-05	20	18	0.417	15174413.8	5.005523424356373E-05	21	19	0.417	16888452.4	5.677938093959056E-05	10	8	0.238	6402274.4	1.771474341596684E-05	11	9	0.226	6584196.6	1.6771616806284866E-05	18	16	0.383	8054100	2.323312755670261E-05	17	15	0.36
O60488	711	10	8	0.211	4453375.4	1.2369655883041183E-05	11	9	0.242	4223041.4	1.1876962098055666E-05	5	3	0.118	4119325.1	1.3112351537097786E-05	10	8	0.221	4319805.6	1.4642057912635499E-05	13	11	0.284	8103422	2.706879524638701E-05	13	11	0.307	7893213.1	2.687308480748786E-05	4	2	0.072	4148540.2	1.1624085102437698E-05	4	2	0.094	2826030.6	7.289737616031221E-06	6	4	0.131	2472243.4	7.221788762784852E-06	7	5	0.166
P61247	264	15	15	0.492	50766024.1	0.000379758180253058	15	15	0.47	55922226.7	0.00042357484554389577	17	17	0.53	28728730	0.00024628423755884476	14	14	0.447	26022261.3	0.00023754649373374548	14	14	0.473	32931376.3	0.0002962620518001839	11	11	0.402	24670917.9	0.00022621149847284198	14	14	0.458	37563806.8	0.00028346454753171233	18	18	0.53	39885968.2	0.00027708999783376495	14	14	0.428	43420977.7	0.00034160075902871803	16	16	0.458
Q7Z6P3	1021	2	0	0.011	24328956.6	4.705823719983831E-05	2	1	0.018	20744828.4	4.062877582588131E-05	1	0	0.011	31057479.3	6.884375952717586E-05	1	0	0.011	46102916.6	0.00010882036461370145	1	0	0.011	24166584.6	5.6215956769317605E-05	1	0	0.011	24137537.8	5.7226939476496954E-05	2	0	0.011	12211172.6	2.3826744431052397E-05	1	0	0.011	12621309.4	2.2671659405493133E-05	1	0	0.011	27122264	5.517258756315722E-05	1	0	0.011
Q9BZG1	259	9	7	0.382	26424105.7	0.000201483017649229	6	5	0.293	22282681	0.0001720351978052843	4	3	0.193	32145560.9	0.0002808958743526992	5	4	0.197	47962563.3	0.0004462827896808657	6	5	0.274	27257799.9	0.00024995458441859087	5	4	0.236	26412432	0.0002468549972232941	3	1	0.1	12458638.6	9.583053278625197E-05	2	1	0.093	12813037.2	9.073126383926915E-05	7	6	0.29	31062059.3	0.0002490884763607281	8	7	0.347
Q9NRW1	208	6	0	0.236	30440607.3	0.0002890199958357858	5	0	0.236	27058151.4	0.00026012639353552666	3	0	0.163	31961773.5	0.00034776962827630365	2	0	0.111	47052639.7	0.0005451652631955779	3	0	0.144	25541669.3	0.0002916459931957777	3	0	0.144	25120453.3	0.0002923461861035854	4	0	0.163	15066053.4	0.00014430096858957916	6	0	0.264	17313721.2	0.00015266227230746696	4	0	0.192	28535078.2	0.00028493046565627615	2	0	0.111
Q96E17	227	4	0	0.106	24886322.4	0.00021650741699854367	3	0	0.106	21166942.6	0.00018645838023649515	3	0	0.128	31853136.2	0.0003175780355720946	3	0	0.123	46684209.1	0.0004956232443691889	3	0	0.163	24901490.8	0.0002605370926849745	3	0	0.163	24964689.4	0.0002662156638767761	5	0	0.181	14354632.7	0.0001259793333982772	5	0	0.194	13029703.9	0.00010527210976719883	3	0	0.132	29293692.9	0.00026802260435274133	3	0	0.163
Q5JT25	222	3	0	0.086	25867142.4	0.00023010888728645628	2	0	0.086	22237653.1	0.00020030214907328363	1	0	0.05	31057479.3	0.00031661927242002954	1	0	0.05	46102916.6	0.0005004756408585098	1	0	0.05	24166584.6	0.0002585427561327625	1	0	0.05	24137537.8	0.00026319236579055576	2	0	0.05	12211172.6	0.00010958155884731755	2	0	0.086	14151261	0.00011690869265752644	1	0	0.05	27122264	0.00025374419775668253	1	0	0.05
P61026	200	13	7	0.54	74146082	0.0007321433538980355	12	7	0.515	60560262.9	0.0006054905765265977	12	8	0.53	76745341	0.000868452642653528	12	9	0.555	91458718.7	0.0011020533904218012	11	8	0.495	64543096.7	0.0007664606699235093	10	7	0.49	64018631.8	0.0007748358171606602	7	3	0.285	34565809.6	0.00034431014279940713	6	3	0.29	31977387.4	0.00029323622514250544	11	8	0.545	72055309	0.0007482713979817281	12	9	0.55
P20340	208	8	1	0.322	33581353.8	0.00031883998370282353	7	1	0.322	29991309	0.00028832461361641957	5	2	0.264	32763026.6	0.0003564879020836766	5	3	0.269	49089378.1	0.000568763493453774	5	1	0.231	25971961.2	0.0002965592550137748	5	2	0.245	26396407.3	0.00030719545180308677	6	1	0.25	15597559.9	0.00014939167819516552	8	1	0.351	17954601.4	0.0001583131792660972	6	2	0.293	30212104.4	0.000301676025375253	6	3	0.312
Q14964	217	2	0	0.051	24328956.6	0.00022141225889877843	2	1	0.12	20640288.5	0.00019019787559219914	1	0	0.051	31057479.3	0.0003239146473605832	1	0	0.051	46102916.6	0.0005120073376524847	1	0	0.051	24166584.6	0.0002644999624952685	1	0	0.051	24137537.8	0.00026925670601614463	2	0	0.051	12211172.6	0.00011210647955808525	1	0	0.051	12621309.4	0.0001066717246682419	1	0	0.051	27122264	0.00025959083825798855	1	0	0.051
P20337	219	5	2	0.196	24961941.1	0.00022509826737234328	5	3	0.283	21185675.5	0.00019344069032658611	4	2	0.26	32709442.8	0.00033802836733857913	5	2	0.256	47391303.2	0.0005215092962551254	5	2	0.297	25663778.3	0.00027832136882177373	6	3	0.379	25646564.2	0.00028347735552233756	4	0	0.155	14272329.7	0.00012983262370237043	6	2	0.324	13334753.6	0.0001116723146227834	6	3	0.352	30122404.5	0.00028567265894379373	6	3	0.379
Q6IQ22	244	3	0	0.07	24577598.9	0.00019892416279526287	6	3	0.193	21591756.5	0.0001769488643857068	2	1	0.09	31125451.7	0.00028870210668713737	3	2	0.131	46312700.8	0.0004574227914122997	2	1	0.09	24365831.1	0.00023717093989881205	3	2	0.131	24402112.2	0.00024208667679391128	3	1	0.078	12275170.1	0.00010022377838354958	2	0	0.07	12699104	9.545262824835955E-05	2	1	0.09	27260541.8	0.00023204264782921926	1	0	0.045
Q92930	207	9	2	0.348	68855075.5	0.0006569064502431883	8	2	0.348	54804806.2	0.0005294170614887442	5	1	0.256	66301852	0.0007249022216916676	4	1	0.217	79899606.6	0.0009302117336794398	5	1	0.256	56029591.7	0.0006428611543842956	5	2	0.275	56045050.4	0.0006553906088317129	6	1	0.251	31203309.1	0.00030030556936242	4	2	0.232	30029725.3	0.00026606371543306157	7	1	0.367	65883150.3	0.0006610391293043012	5	1	0.256
Q15771	203	2	0	0.054	24328956.6	0.00023668206985731486	1	0	0.054	20582151.1	0.0002027422941744567	1	0	0.054	31057479.3	0.0003462535885578648	1	0	0.054	46102916.6	0.0005473181885250699	1	0	0.054	24166584.6	0.00028274133921908016	1	0	0.054	24137537.8	0.00028782613401725804	2	0	0.054	12211172.6	0.00011983796090691872	1	0	0.054	12621309.4	0.00011402839533501719	1	0	0.054	27122264	0.00027749365468957395	1	0	0.054
O00194	218	2	0	0.05	24328956.6	0.00022039660633502256	1	0	0.05	20582151.1	0.00018879213631841607	1	0	0.05	31057479.3	0.000322428800354342	1	0	0.05	46102916.6	0.0005096586801403173	1	0	0.05	24166584.6	0.000263286659915015	1	0	0.05	24137537.8	0.0002680215835114834	2	0	0.05	12211172.6	0.0001115922296518555	1	0	0.05	12621309.4	0.00010618240483031418	1	0	0.05	27122264	0.0002584000545962547	1	0	0.05
Q15907	218	12	2	0.564	25169805.2	0.00022801387414179543	10	2	0.514	18364469.9	0.00016845020172727467	7	2	0.349	10008253.4	0.00010390248050183084	8	2	0.399	16345533.2	0.00018069665633479114	8	2	0.399	15916277.6	0.00017340239164719088	8	2	0.399	16735683.3	0.0001858318928955831	12	2	0.528	13890339	0.00012693735076925577	10	2	0.528	13111214.2	0.0001103039478614924	9	2	0.468	19564975.8	0.00018640002969126773	10	2	0.528
P61018	213	2	0	0.052	24328956.6	0.0002255702355917132	1	0	0.052	20582151.1	0.00019322387660758076	2	1	0.113	31313862.8	0.0003327217239148504	1	0	0.052	46102916.6	0.000521622498922954	2	1	0.103	24377146.8	0.00027181495080948854	1	0	0.052	24137537.8	0.00027431316997888913	3	1	0.103	12274528.2	0.00011480433395298131	2	0	0.108	12621308.4	0.00010867494093420697	3	1	0.178	27412272.9	0.00026729362387062095	2	1	0.113
P62491	216	10	0	0.435	22281529.2	0.00020371788340033402	9	1	0.495	15749889.3	0.00014580532550652873	5	0	0.218	6874939.5	7.20342843914535E-05	7	1	0.38	13297941.6	0.00014836729816284573	6	0	0.269	12994550.1	0.00014288201567852862	6	0	0.269	13865925.9	0.00015539191515978005	10	0	0.398	11568045.6	0.00010669383348528153	8	0	0.398	11123543.3	9.444827622336258E-05	7	0	0.338	16996055.3	0.0001634246411747522	9	1	0.509
P51151	201	5	3	0.323	2810922.2	2.7617901792834417E-05	3	2	0.194	989704.4	9.84598287123611E-06	2	1	0.124	504803.4	5.6839510679326694E-06	2	2	0.129	438006.8	5.251608146646494E-06	4	3	0.269	1045042.4	1.234832141986529E-05	3	2	0.194	895839.4	1.0788657282003185E-05	5	3	0.318	1330270.5	1.3184904292247174E-05	4	3	0.274	1162769.5	1.0609678198448846E-05	4	3	0.269	1815871.5	1.876342911037878E-05	1	1	0.07
Q96DA2	213	2	0	0.052	24328956.6	0.0002255702355917132	1	0	0.052	20582151.1	0.00019322387660758076	1	0	0.052	31057479.3	0.0003299975515363688	1	0	0.052	46102916.6	0.000521622498922954	1	0	0.052	24166584.6	0.000269467097941189	1	0	0.052	24137537.8	0.00027431316997888913	2	0	0.052	12211172.6	0.00011421176555917604	1	0	0.052	12621309.4	0.0001086749495446408	1	0	0.052	27122264	0.0002644657835773874	1	0	0.052
Q9H0U4	201	13	0	0.542	98821190.3	0.0009709389782315572	11	0	0.542	76953134.1	0.0007655611516292497	8	1	0.498	69496576.9	0.0007825128406195756	9	0	0.512	99601374.7	0.0011941992471160491	10	1	0.577	66430373.7	0.0007849476791461915	8	0	0.473	65940043.7	0.0007941206120646327	10	0	0.458	43763169.9	0.00043375629742736706	11	0	0.582	41939277.4	0.0003826745000530873	8	0	0.473	73974873	0.0007643835400714058	10	1	0.617
P62820	205	16	4	0.668	100382022.6	0.0009670301036722169	13	3	0.61	78362285.9	0.0007643686517898244	8	3	0.312	71094427.2	0.0007848846127162916	10	3	0.429	99942338.3	0.001174906111829015	8	2	0.39	68921590.4	0.0007984937129148102	9	3	0.493	67013288	0.0007912985345909291	9	1	0.376	43177886	0.0004196049405530803	11	3	0.644	42041594.8	0.0003761230581217521	9	3	0.493	74352607.6	0.000753295718140141	10	3	0.532
Q9H082	229	3	0	0.074	24577598.9	0.0002119541297905858	2	0	0.074	20849466.7	0.00018205772050886121	1	0	0.048	31057479.3	0.00030694095404911153	1	0	0.048	46102916.6	0.00048517725882353356	1	0	0.048	24166584.6	0.0002506397024518483	1	0	0.048	24137537.8	0.0002551471843035082	2	0	0.048	12211172.6	0.0001062319042100633	2	0	0.074	12699104	0.00010170498381047917	1	0	0.048	27122264	0.00024598782489949135	1	0	0.048
P51159	221	2	0	0.05	24328956.6	0.00021740479719925302	1	0	0.05	20582151.1	0.00018622934713762309	1	0	0.05	31057479.3	0.00031805193881107035	1	0	0.05	46102916.6	0.000502740236518503	1	0	0.05	24166584.6	0.0002597126328573451	1	0	0.05	24137537.8	0.000264383281472866	2	0	0.05	12211172.6	0.00011007740300499774	1	0	0.05	12621309.4	0.00010474101471949543	1	0	0.05	27122264	0.00025489236154743674	1	0	0.05
Q92928	201	12	0	0.448	98738941.8	0.0009701308694210012	10	0	0.448	76850481.3	0.0007645399197235568	6	0	0.299	68555408.3	0.0007719155342839315	8	0	0.418	99426624.8	0.001192104033072647	8	0	0.378	65840747.5	0.0007779805993079248	7	0	0.378	65795527.7	0.0007923801956509698	10	0	0.458	43763169.9	0.00043375629742736706	10	0	0.488	41939278.4	0.0003826745091775769	7	0	0.378	73974874	0.0007643835504044217	8	0	0.418
Q15286	201	9	4	0.353	68101860.6	0.0006691151032070897	7	3	0.308	54546001.5	0.0005426458611919067	2	0	0.109	64977773.2	0.0007316323213592197	3	1	0.184	79200560.4	0.0009495978332199586	4	2	0.264	54695542.1	0.0006462877813231059	5	3	0.333	55293470.3	0.0006659031752782048	4	1	0.199	28862965.7	0.00028607372736966875	5	2	0.294	30316680.1	0.00027662423197918245	7	4	0.373	62777066.2	0.0006486764241859933	7	4	0.403
O95716	219	4	0	0.11	24801816.4	0.0002236543174651978	3	0	0.11	21063175.7	0.0001923221776845479	2	0	0.1	31703817.3	0.00032763595717135244	3	0	0.128	46684209.1	0.0005137282030676068	3	0	0.169	24901490.8	0.00027005442940406036	3	0	0.169	24964689.4	0.00027594043698642997	4	0	0.155	14272329.7	0.00012983262370237043	4	0	0.169	12969914.5	0.00010861695807222117	3	0	0.137	29293692.9	0.0002778133844204214	3	0	0.169
P61106	215	15	13	0.777	43413781.7	0.0003987742171452795	12	11	0.726	35546643.4	0.00033060526821014705	10	9	0.698	43164174.5	0.00045436942156082974	8	7	0.577	61859854.9	0.000693390608150325	11	10	0.698	37890506.2	0.000418564141014395	11	10	0.698	38732989.9	0.0004360897290462562	10	8	0.484	20763121.3	0.00019239211104289062	7	6	0.405	14882866.4	0.0001269558626376794	10	9	0.623	44489466.9	0.0004297757408435496	9	8	0.558
P51149	207	16	13	0.652	55541882.7	0.0005298929779589093	15	13	0.604	35488692.4	0.00034282247396189003	14	14	0.667	51782310.3	0.0005661548003334404	13	13	0.599	31585023.4	0.0003677209516475851	13	13	0.662	35988655.3	0.00041291945539728963	11	11	0.594	33493984.4	0.0003916785277458844	12	11	0.614	23620444.9	0.00022732688804112032	13	13	0.623	27855186.9	0.0002467972799170543	11	11	0.643	40707331.2	0.00040843734172119306	15	15	0.643
Q8IZ41	740	2	0	0.015	24328956.6	6.492764889329043E-05	1	0	0.015	20582151.1	5.5617142861371224E-05	1	0	0.015	31057479.3	9.498578172600885E-05	1	0	0.015	46102916.6	0.00015014269225755293	1	0	0.015	24166584.6	7.756282683982874E-05	1	0	0.015	24137537.8	7.895770973716674E-05	2	0	0.015	12211172.6	3.2874467654195266E-05	1	0	0.015	12621309.4	3.128076250406553E-05	1	0	0.015	27122264	7.612325932700475E-05	1	0	0.015
P20336	220	3	0	0.077	24577598.9	0.0002206249805547461	2	0	0.077	20849466.7	0.00018950553634786006	2	0	0.1	31703817.3	0.0003261467028205735	3	0	0.127	46684209.1	0.0005113930748718449	3	0	0.168	24901490.8	0.0002688269092704055	3	0	0.168	24964689.4	0.00027468616227285526	4	0	0.155	14272329.7	0.0001292424754128142	4	0	0.168	12969914.5	0.00010812324462643834	3	0	0.136	29293692.9	0.00027655059630941946	3	0	0.168
P59190	212	4	0	0.104	65619110.1	0.0006112690237480835	3	0	0.104	51763894.6	0.00048824827276421436	2	0	0.104	64977773.2	0.0006936702669490715	2	0	0.104	79050079.4	0.0008986156283998733	2	0	0.104	54071542.7	0.0006057633180876053	2	0	0.104	54381257.4	0.0006209357711613502	3	0	0.104	28853398.9	0.00027114037837767783	2	0	0.104	29753707.1	0.0002574007808062968	2	0	0.104	61688366.4	0.0006043528360229171	2	0	0.104
Q96AX2	223	2	0	0.049	24328956.6	0.0002154549783902911	1	0	0.049	20582151.1	0.0001845591287776444	1	0	0.049	31057479.3	0.0003151994550549173	1	0	0.049	46102916.6	0.0004982313554734941	1	0	0.049	24166584.6	0.00025738337157611333	1	0	0.049	24137537.8	0.0002620121309663829	2	0	0.049	12211172.6	0.0001090901617224417	1	0	0.049	12621309.4	0.00010380163342156274	1	0	0.049	27122264	0.00025260633139902926	1	0	0.049
Q9NP90	201	3	0	0.109	24832094.8	0.00024398055396081546	2	0	0.109	21089934.4	0.0002098112657252946	2	0	0.109	31191061.9	0.000351203002191465	1	0	0.055	46102916.6	0.0005527641406496974	2	0	0.109	24566741.4	0.0002902829770791227	2	0	0.109	24525994.3	0.0002953682847651751	3	0	0.109	12692260.5	0.00012579865519439035	2	0	0.109	12931382.6	0.00011799226591944557	2	0	0.109	27951919.7	0.0002888276311346646	1	0	0.055
Q86YS6	212	2	0	0.052	24328956.6	0.00022663424613695717	1	0	0.052	20582151.1	0.0001941353099878052	2	1	0.118	31105160	0.000332063159109515	2	1	0.17	46148320.9	0.0005245991237442388	1	0	0.052	24166584.6	0.0002707381691578928	2	1	0.17	24244055.3	0.00027682333755276356	2	0	0.052	12211172.6	0.00011475050030237971	1	0	0.052	12621309.4	0.00010918756723117213	1	0	0.052	27122264	0.0002657132636886015	2	1	0.17
P61006	207	9	2	0.348	68373852.6	0.0006523153808889076	8	2	0.348	54432570.4	0.0005258212457732804	5	1	0.256	66321865.6	0.0007251210376472769	5	2	0.275	80388008.6	0.0009358978351570972	6	2	0.314	56221869.7	0.0006450672753516686	5	2	0.275	55893360.9	0.0006536167523885686	6	1	0.251	31344621.2	0.0003016655793059904	4	2	0.232	30541689.9	0.0002705997277437104	6	0	0.3	65375137	0.0006559419736889753	6	2	0.314
P20338	218	3	1	0.11	24584965.9	0.00022271580077635772	2	1	0.115	20582150.1	0.00018879212714580166	3	2	0.174	31425426.6	0.0003262487113453998	2	1	0.124	46265813.2	0.0005114594700312403	2	1	0.11	24463126.7	0.00026651738450127633	2	1	0.124	24388086.3	0.0002708036570714646	4	2	0.156	12610106.1	0.00011523789745183552	2	0	0.106	12621308.4	0.00010618239641736735	5	3	0.289	27639096.8	0.00026332403969341083	3	2	0.174
P22234	425	17	16	0.424	32182655	0.00014954464029404504	15	14	0.367	22657859.9	0.00010660549457780532	14	13	0.402	17687023.7	9.418677881507346E-05	16	15	0.461	17833685.6	0.00010112526990539952	16	15	0.504	22221866.8	0.00012418286684537448	17	16	0.504	22426906.9	0.00012773612744148243	19	18	0.553	34907387.4	0.00016362945900497039	19	19	0.579	37312011.8	0.0001610142722689334	14	13	0.431	11645684.5	5.6911396943172496E-05	13	12	0.416
Q9H9S4	337	1	0	0.018	1897313	1.1118520328673773E-05	2	0	0.045	2447098.3	1.4520151467149131E-05	2	0	0.045	800008.4	5.3726526386521025E-06	2	0	0.045	427065.7	3.0540230408298475E-06	2	0	0.045	1089511	7.678418696705169E-06	2	0	0.045	1078195.5	7.744634196405441E-06	3	1	0.056	2008750.5	1.187487852764546E-05	1	0	0.027	588651.7	3.2035620417777672E-06	1	0	0.027	167794.1	1.0341176269383052E-06	1	0	0.027
P42345	2549	2	1	0.009	1897312	1.469964447193326E-06	2	1	0.009	1845700.2	1.4479079613488996E-06	3	2	0.015	697912.7	6.196627391285699E-07	6	5	0.033	654344.5	6.186487485710127E-07	3	2	0.013	778519.2	7.253866587671167E-07	3	2	0.013	909407.3	8.636184185209368E-07	6	5	0.036	1563679.8	1.2221121707789E-06	5	5	0.035	533517	3.8386902033821994E-07	4	4	0.021	277780.9	2.2633707595789074E-07	4	4	0.022
Q14161	759	3	2	0.066	1897311	4.936676417692378E-06	3	2	0.033	2251609.2	5.931996292117944E-06	3	2	0.062	521959.8	1.5563934582663974E-06	3	1	0.058	678059.2	2.1529470799534368E-06	3	2	0.062	720173.6	2.2535411498525922E-06	4	3	0.088	797463.3	2.5433271366406475E-06	3	2	0.047	1228130.5	3.223560458154219E-06	5	5	0.099	574530	1.3882752224578764E-06	0	0	0	0	0	0	0	0
P62333	389	14	14	0.491	12199429.4	6.193381458629988E-05	16	16	0.537	17438411	8.964105107257615E-05	15	15	0.506	10859159.4	6.317870552825914E-05	12	12	0.442	9623328.8	5.961880147584745E-05	12	12	0.452	15021871.8	9.171587665394842E-05	13	13	0.45	15866122.9	9.873122105064476E-05	13	13	0.478	13270666.1	6.796357251881666E-05	16	16	0.573	13716771.3	6.467060648918791E-05	13	12	0.476	9988738.6	5.3331549566218625E-05	14	14	0.424
P35442	1172	3	2	0.048	358116	6.034399047935169E-07	2	1	0.035	984347.6	1.6794632588884657E-06	4	2	0.058	1485519.3	2.868631767154298E-06	5	3	0.07	1413096.4	2.9057061739244465E-06	5	3	0.073	1421846	2.881343397705891E-06	4	2	0.058	1441850.9	2.97800921045054E-06	6	4	0.08	1618854	2.751776451151056E-06	6	4	0.083	2419186.6	3.785701734296549E-06	8	5	0.1	4529678.2	8.027178006535714E-06	8	5	0.102
P07996	1170	17	16	0.184	13156098.7	2.2206451936700063E-05	17	16	0.189	13316855.6	2.275964381225332E-05	20	18	0.238	11968825.4	2.3152067844139474E-05	21	19	0.228	13443300.6	2.7690293940455307E-05	18	16	0.199	8709026.1	1.767884149096412E-05	15	13	0.169	11450608.6	2.369059692989902E-05	14	12	0.162	8660924.5	1.4747264504584464E-05	14	12	0.154	10317982.5	1.6173855646454852E-05	33	30	0.316	32912135.4	5.8424278120110236E-05	29	26	0.308
O43237	492	13	12	0.386	8088987.1	3.246885344984498E-05	16	15	0.47	9896106.3	4.0220631134518485E-05	11	11	0.39	5955231.8	2.7394140845887236E-05	12	11	0.39	7767190.2	3.804576799376339E-05	10	10	0.315	9017469.3	4.353009763621374E-05	9	9	0.327	4853632.2	2.3880040324386532E-05	15	15	0.528	10573725.8	4.2815007063005694E-05	16	16	0.539	8900832.5	3.3179524901228306E-05	9	9	0.35	2781467	1.1741726623542248E-05	10	10	0.354
Q9Y6G9	523	6	5	0.147	2715778.6	1.0254880073542967E-05	8	7	0.216	2281106.1	8.721545067508923E-06	10	10	0.262	2477958.1	1.0723001982892126E-05	10	9	0.285	2791648.5	1.2863719568818774E-05	7	7	0.195	2395045.9	1.0876326181463765E-05	7	7	0.201	3623634.6	1.677165825176953E-05	9	9	0.25	3836761	1.4614909715238515E-05	8	8	0.222	3464369.1	1.2148624393192845E-05	4	4	0.12	942439.6	3.742613615038058E-06	5	5	0.138
Q9UQ16	869	4	0	0.048	3031809.6	6.890013299985417E-06	4	0	0.049	4231019.4	9.735872381399727E-06	4	0	0.054	1434114.1	3.7349779813462754E-06	5	0	0.055	2900564.2	8.043965954929573E-06	8	0	0.089	5594254.9	1.5289474047314097E-05	5	0	0.056	3698183	1.0301534394189504E-05	7	0	0.09	6967023.2	1.5972046247784403E-05	8	0	0.1	10856706.8	2.2913053560503406E-05	3	0	0.04	3461526.1	8.273151738861893E-06	5	0	0.058
P50570	870	15	9	0.232	7772330.7	1.764289831736402E-05	15	9	0.23	9114155.8	2.094820561052049E-05	14	8	0.208	5970414	1.5531353729591324E-05	14	8	0.193	6705634	1.857496956171953E-05	16	9	0.253	12184694	3.326330867725351E-05	14	8	0.205	10677588.1	2.9708943392673853E-05	18	9	0.239	13594842.5	3.113063695006386E-05	15	6	0.193	16988106.8	3.5812147740358476E-05	13	9	0.2	6310068.9	1.5063920134430442E-05	13	8	0.174
Q05193	864	6	3	0.086	3842383	8.782634766080436E-06	6	2	0.078	4421644.7	1.0233394858808905E-05	3	0	0.036	2627668.8	6.883051175423048E-06	3	0	0.036	3050541.7	8.508847526486624E-06	6	1	0.075	3465876.2	9.527289781818594E-06	7	2	0.101	4342600.6	1.2166605909959647E-05	12	4	0.149	7899860.7	1.8215402394392347E-05	15	8	0.214	7324407.2	1.5547600610274645E-05	3	0	0.036	1502614.7	3.612077388501553E-06	3	0	0.034
O95394	542	13	13	0.343	9293076.1	3.386087058574378E-05	14	14	0.349	11088117.8	4.090799337821644E-05	12	12	0.345	10208854.8	4.2628677257670605E-05	12	12	0.345	5791096.1	2.574951202383277E-05	14	14	0.404	6854314.7	3.0035497178580928E-05	15	15	0.424	8764516.8	3.914371013357178E-05	18	18	0.443	14836742.2	5.453462646414582E-05	17	17	0.448	15163211.4	5.130935328221984E-05	13	13	0.378	4063891.4	1.5572773353684283E-05	10	10	0.26
Q9NR30	783	16	13	0.231	6095919.3	1.537500833433784E-05	14	12	0.208	5163619.4	1.3186881210980548E-05	9	8	0.157	3663519.7	1.0589144768413472E-05	10	8	0.16	2664343.1	8.20041641012078E-06	4	3	0.068	1286646.9	3.902722637408989E-06	9	7	0.144	3090860.3	9.555444838434057E-06	0	0	0	0	0	1	0	0.009	380220	8.905900380873192E-07	13	10	0.194	4711295.3	1.249688346490119E-05	9	8	0.135
Q9BQ39	737	5	3	0.088	1483204.1	3.974397878700322E-06	3	1	0.053	839841	2.278658364299612E-06	2	1	0.05	780473.3	2.3967055367196244E-06	3	1	0.06	514592.5	1.6826875530470297E-06	1	0	0.02	777746.5	2.506343830949371E-06	3	1	0.064	723989.2	2.3779235900800746E-06	0	0	0	0	0	0	0	0	0	0	4	1	0.065	657070.8	1.8516881002217304E-06	3	2	0.045
P62258	255	22	18	0.655	71627639.7	0.0005547258098111109	23	20	0.694	113613182	0.0008909189063694558	22	19	0.651	74976134.7	0.000665437058563077	21	19	0.592	83422034.5	0.0007884027213150345	22	19	0.643	122639073.1	0.0011422436454061732	20	18	0.643	144228978.5	0.00136913301364434	19	15	0.58	215734699.7	0.0016854384716146903	20	15	0.643	198839661	0.0014301035050825301	21	17	0.6	85020941.2	0.0006924826292399455	22	18	0.631
P27348	245	15	8	0.49	36383042.6	0.000293272163800271	19	12	0.539	92194998.7	0.0007524729811544923	14	11	0.437	50896569.4	0.00047016093635776613	14	11	0.465	52990501.9	0.000521242076756671	16	12	0.543	78927674.6	0.0007651265897335673	14	12	0.51	114026769.7	0.001126611116801754	14	10	0.469	191717788.6	0.0015589400171980288	18	10	0.547	202643086.7	0.0015169467826756484	13	9	0.433	53648982.2	0.00045479801295408417	15	10	0.51
P31946	246	15	6	0.561	41405613.2	0.00033240077413197185	15	6	0.528	83154074.8	0.0006759243016342614	12	7	0.459	61102293.8	0.0005621426330924625	11	6	0.5	56288788	0.0005514349755200103	15	8	0.553	86939518.4	0.0008393675871782344	11	7	0.472	118481132.9	0.0011658626425508714	12	7	0.496	175109990.7	0.001418106659929344	15	7	0.528	181858609.9	0.001355824250300141	13	7	0.516	58046643	0.0004900779434164434	12	6	0.472
Q04917	246	11	6	0.402	18453668.9	0.00014814449911190042	12	7	0.447	67956673	0.000552391050581599	12	9	0.484	48007789.6	0.00044167286653799793	10	8	0.407	51345889.3	0.0005030117047323646	11	8	0.407	71647193.3	0.0006917260743454215	10	8	0.382	108412537.5	0.001066786958916692	11	7	0.362	165642532.5	0.00134143561750422	15	8	0.472	167666561.9	0.0012500172013492866	13	9	0.407	50624215.4	0.0004274116484273352	15	10	0.484
P63104	245	21	15	0.596	132836030.9	0.0010707491025690817	20	13	0.527	142453428	0.001162669962083711	11	7	0.408	90945909.9	0.0008401197695751385	12	9	0.486	98191599.5	0.0009658635304120281	13	8	0.494	149490236.5	0.0014491615954907347	11	8	0.486	186001236.3	0.0018377356572125178	13	9	0.465	260662711.1	0.00211956091446967	18	13	0.498	264399845.3	0.0019792458810181266	12	7	0.486	103987067.6	0.0008815285915601588	13	8	0.486
P31947	248	5	0	0.105	5947838.9	4.736367899201839E-05	4	0	0.073	50982933.9	0.0004110766186399392	3	0	0.04	39898601.6	0.0003641079069805208	2	0	0.04	40700562.2	0.0003955088859032984	3	0	0.04	63007476.8	0.0006034071874685309	2	0	0.04	96550150.5	0.0009423984642240059	4	0	0.073	149229574.3	0.0011987711927955327	6	0	0.105	152467535.9	0.0011275357954598452	4	0	0.04	43649759.5	0.0003655555063938993	4	0	0.04
P61981	247	16	9	0.538	43109502.2	0.00034467832008004847	13	8	0.506	76031423.4	0.0006155251463931248	10	6	0.36	48806322	0.00044720149236955685	10	7	0.36	49618751.9	0.0004841237632256114	11	7	0.433	78664990.6	0.000756405387482222	11	8	0.433	113434575.4	0.0011116851182473508	10	5	0.466	166062954.5	0.0013393956554260328	17	8	0.615	173886197.4	0.001291138390308121	12	7	0.433	55027816.6	0.00046270957186889	13	7	0.433
Q92973	898	14	11	0.2	14545428.8	3.198807495783357E-05	10	8	0.147	10014645.5	2.2300206071737816E-05	7	5	0.119	5530229.5	1.3937694290251846E-05	10	6	0.155	7981236.9	2.1419108114312092E-05	13	8	0.19	11005405.7	2.9107157227683263E-05	14	11	0.21	8315849.6	2.2416282176259325E-05	16	12	0.252	14077006.4	3.122964519424204E-05	22	17	0.33	19744205.1	4.03244037571205E-05	11	8	0.18	5602381.2	1.2957448012468839E-05	9	7	0.155
O14787	897	7	4	0.129	3707100.4	8.161684792103457E-06	6	4	0.094	2399488	5.349039088911867E-06	4	2	0.087	1512579.7	3.816365323396708E-06	7	3	0.13	2853401.6	7.666161696296532E-06	9	4	0.157	3961475.8	1.0489013292596012E-05	4	1	0.066	1795022.7	4.844074317782746E-06	12	8	0.213	5501642.3	1.2218924636646761E-05	12	7	0.198	3696494.2	7.557918832117189E-06	6	3	0.122	1406047.2	3.25559679739453E-06	4	2	0.087
P00441	154	11	10	0.662	32186422.9	0.00041275268329459696	9	8	0.617	26288055.2	0.0003413401456600156	8	8	0.578	10552179.7	0.00015507635131392874	6	6	0.578	12719084.3	0.0001990410448392681	8	8	0.578	19599557.5	0.00030227039750410655	7	7	0.539	11614882.2	0.00018256914600171792	8	8	0.578	24301045.9	0.00031436727002063695	8	8	0.578	27687537.2	0.00032973742621039443	7	7	0.578	6141046.5	8.282182971391542E-05	7	7	0.578
P40189	918	2	1	0.025	757496.1	1.629579801181982E-06	2	1	0.02	698953.8	1.5224934097943928E-06	1	1	0.019	70041.2	1.7267720623042823E-07	2	2	0.036	177942.2	4.671364891037012E-07	1	1	0.019	72440.4	1.8741667561367783E-07	1	1	0.019	62107.5	1.6377011812373033E-07	3	3	0.059	320125.5	6.947213846389258E-07	2	2	0.036	701567.7	1.4016240547462577E-06	2	2	0.036	246426.4	5.575293143391364E-07	0	0	0
P80297	61	6	2	0.656	3679567.9	0.0001191255446773238	6	2	0.656	3767895.9	0.00012351471278004833	2	2	0.328	169329.4	6.282415429694015E-06	2	2	0.328	254827.4	1.0067550250607596E-05	2	2	0.328	359539.5	1.3998672287562389E-05	2	2	0.328	282631.5	1.1215639044931256E-05	0	0	0	0	0	1	0	0.197	166958.9	5.0197764549231305E-06	0	0	0	0	0	0	0	0
P02795	61	8	3	0.656	3943979.3	0.00012768583025974062	8	3	0.656	3859565.5	0.00012651971732772227	1	1	0.328	256060.2	9.500279050244882E-06	1	1	0.328	234221.8	9.253478006241723E-06	2	2	0.328	324535.4	1.263578747345695E-05	1	1	0.328	223819.4	8.881804051045573E-06	1	1	0.328	36532.4	1.1931126433577284E-06	3	2	0.525	237003	7.125718240513964E-06	0	0	0	0	0	0	0	0
P80294	61	3	0	0.295	248742.4	8.05300369218482E-06	2	0	0.295	145560.1	4.771579263571246E-06	0	0	0	0	0	0	0	0	0	0	0	0	0	0	0	0	0	0	0	0	0	0	0	0	0	0	0	0	0	0	0	0	0	0	0	0	0	0
P04731	61	2	0	0.131	110072	3.5635670573499634E-06	1	0	0.131	24847.3	8.145148391333462E-07	0	0	0	0	0	0	0	0	0	0	0	0	0	0	0	0	0	0	0	0	0	0	0	0	0	0	0	0	0	0	0	0	0	0	0	0	0	0
P13640	62	4	0	0.323	2853643.6	9.089624766267812E-05	4	0	0.323	2771733.9	8.939422761479731E-05	0	0	0	0	0	0	0	0	0	0	0	0	0	0	0	0	0	0	0	0	0	0	0	0	0	1	0	0.194	166958.9	4.938812318553402E-06	0	0	0	0	0	0	0	0
O75475	530	7	3	0.109	2392247.9	8.9139095983955E-06	8	5	0.172	3800114	1.433739954185835E-05	3	1	0.053	5157663.8	2.2024257519367024E-05	1	0	0.015	2061776.8	9.37504361192219E-06	3	1	0.058	1126245.8	5.046931222772229E-06	4	0	0.043	6424540.5	2.9342661059726264E-05	4	1	0.058	2905821.1	1.0922601323781512E-05	3	0	0.043	3310322	1.1455103253607844E-05	1	0	0.028	303730	1.1902411919615404E-06	2	0	0.043
Q7Z4V5	671	6	2	0.075	2645842.8	7.787165955016705E-06	6	3	0.097	3363509.4	1.0023508381428301E-05	3	1	0.052	5268332.9	1.776948356802809E-05	2	1	0.034	2366317.1	8.498806469549064E-06	3	1	0.057	1914903.1	6.7778874616854725E-06	5	1	0.057	6730025.6	2.427881531340179E-05	4	1	0.057	2884367.9	8.563695413548668E-06	5	2	0.07	3779106.6	1.0329308770723927E-05	4	3	0.098	1276122.1	3.949961525941549E-06	3	1	0.057
P51858	240	11	8	0.5	7068980.3	5.816790770640609E-05	11	9	0.558	9444507.4	7.86896659734134E-05	7	5	0.396	7922941.2	7.471353888362326E-05	6	5	0.346	5371969.7	5.394234602304958E-05	6	5	0.346	3455430.8	3.419487574006149E-05	8	5	0.4	8083482.9	8.153058859871014E-05	12	10	0.546	8121494.7	6.741519612060111E-05	10	8	0.483	8909059	6.808089098641896E-05	4	4	0.308	881476.8	7.628212810620939E-06	6	5	0.342
Q9Y3E1	203	5	1	0.192	2140749.1	2.082608540775579E-05	4	1	0.192	2876308.1	2.8332767557350817E-05	1	0	0.039	680266.3	7.58415212241584E-06	1	0	0.039	2061776.8	2.447671484886089E-05	3	1	0.187	934940.4	1.0938504764385386E-05	3	0	0.113	2191580	2.6133319977215838E-05	5	2	0.266	2856291	2.8031058147256365E-05	5	2	0.266	3656292.3	3.3033113334879446E-05	2	1	0.153	303729	3.1075160335143713E-06	3	1	0.192
Q9HB71	228	9	9	0.531	4849145.2	4.200183402891587E-05	9	9	0.39	3571422.4	3.1322470110312206E-05	6	6	0.421	2776688.8	2.7562364901681928E-05	5	5	0.382	2352794.1	2.4868900990419042E-05	7	7	0.452	2798128.8	2.9147608399870103E-05	6	6	0.421	3816350.5	4.051787895120018E-05	9	9	0.535	8624792.2	7.53610380640415E-05	6	6	0.447	4748960	3.820043444234555E-05	4	4	0.232	938376	8.548013520729893E-06	4	4	0.281
P49023	591	11	10	0.272	2888945.1	9.653609360629054E-06	10	9	0.25	3331895	1.1273362136946768E-05	7	7	0.222	1147341.8	4.393690405765063E-06	7	7	0.208	1707040.4	6.960875024784566E-06	8	8	0.239	1308552.6	5.2586440544588435E-06	7	6	0.225	1460804.6	5.983260922916134E-06	16	15	0.374	8099898.5	2.7303930803955023E-05	15	14	0.349	7779155	2.4140684572402227E-05	5	4	0.164	404246.1	1.4206317401314057E-06	3	2	0.085
O60711	386	2	1	0.078	792247.4	4.053325032531244E-06	2	1	0.078	718005	3.719544819278249E-06	1	1	0.052	451752.3	2.6487269127466146E-06	1	1	0.052	440680.8	2.7513405081442012E-06	1	1	0.052	177412.8	1.091610531827963E-06	2	1	0.078	713944	4.477237564660588E-06	2	1	0.078	1442053.6	7.4426428183680585E-06	2	1	0.078	1282144.1	6.091919712922229E-06	2	1	0.078	301157.5	1.6204272367034766E-06	2	1	0.078
P30626	198	10	10	0.551	16839502.1	0.00016795849290243573	10	10	0.52	16386927.8	0.00016549389682591622	7	7	0.354	5817638.8	6.64975554088539E-05	8	8	0.424	7022054.1	8.546858199771035E-05	9	9	0.46	11356729.9	0.0001362254271332311	9	9	0.46	9440908.4	0.00011542021769736375	8	8	0.424	8457729.2	8.509845283035411E-05	10	10	0.49	12809416.9	0.00011865029102549711	8	8	0.424	6495522.6	6.813528292794729E-05	9	9	0.46
P50579	478	10	10	0.289	4785942.1	1.9773222646101454E-05	12	12	0.368	4265934.2	1.7845794516981092E-05	7	7	0.205	1773193.5	8.395611825781661E-06	6	6	0.153	1638555.6	8.261155630462156E-06	8	8	0.232	2414032.3	1.1994585697500396E-05	10	10	0.23	1831044.6	9.272659697592408E-06	14	14	0.358	3973708.9	1.6561559575912014E-05	7	7	0.205	3038163.3	1.1657028389509431E-05	5	5	0.149	766534.8	3.33063571957532E-06	4	4	0.128
P25786	263	10	9	0.414	11712076.2	8.794599235319202E-05	11	11	0.506	10391139.9	7.900545448522716E-05	13	13	0.548	6749143	5.8078714885175974E-05	11	11	0.54	8476105.7	7.766907505220316E-05	14	14	0.677	11749334.3	0.00010610298055931241	11	11	0.574	8261188.9	7.60361466769838E-05	10	10	0.49	14171975.1	0.00010735139958504829	14	14	0.696	14941918.5	0.00010419700890386936	10	10	0.54	6681430.9	5.276389999128796E-05	9	9	0.471
O14818	248	10	5	0.512	16158046.1	0.00012866934049249966	11	7	0.512	19896537.5	0.0001604262589945368	12	8	0.556	23177805.5	0.00021151674270725827	15	9	0.605	21974243.1	0.0002135353404786444	12	7	0.593	23852928.6	0.00022843366042256248	12	6	0.548	21564685.8	0.00021048674366792657	11	7	0.593	28581816.3	0.00022959964992819658	12	7	0.565	29911989.2	0.0002212066872945922	11	6	0.56	15177154.4	0.00012710476359693108	11	5	0.492
Q7Z4H8	507	11	11	0.233	4655299.7	1.8133331409430007E-05	12	12	0.292	3861632.3	1.5230444954962402E-05	11	11	0.308	4097187.7	1.8289507776769248E-05	12	12	0.29	3014748.9	1.4330148928375346E-05	13	13	0.365	6700829.4	3.1389953575933995E-05	11	11	0.272	4721337.5	2.2541892936022723E-05	17	17	0.406	7105800.8	2.7921461568207316E-05	18	18	0.446	9274021.7	3.354785721199853E-05	11	11	0.306	5254523.9	2.1525268040869327E-05	14	14	0.349
P10321	366	11	3	0.295	12012241.7	6.48158005775697E-05	9	3	0.27	15827458.2	8.647283990388468E-05	6	2	0.199	3887783.8	2.4040590836986406E-05	6	2	0.199	4816689.6	3.1715757796309065E-05	4	1	0.126	2844491.1	1.8458379275799486E-05	4	1	0.126	2671222.8	1.7666980227723257E-05	5	1	0.164	10202329.6	5.5533026562096454E-05	7	2	0.24	10745635.3	5.384627301702281E-05	6	2	0.199	5179614	2.9392698944653005E-05	6	3	0.205
P01893	362	8	0	0.232	10432870.4	5.691584065953249E-05	7	0	0.232	10336536.5	5.7097369988275246E-05	5	0	0.166	4814507.6	3.010006425264148E-05	5	0	0.166	5948628.8	3.960188120896001E-05	6	0	0.166	7313062.4	4.7980059278572446E-05	5	0	0.166	7110907.6	4.7549916683587485E-05	4	0	0.13	3662516.7	2.0155989426263938E-05	6	0	0.204	4225270	2.14067399398129E-05	6	0	0.204	7165566.8	4.111167147425919E-05	5	0	0.138
P04439	365	13	4	0.356	15712780.5	8.501549583782829E-05	11	4	0.323	15563204.3	8.52620531307305E-05	10	4	0.389	9155349.6	5.676833867133769E-05	10	4	0.321	10468411.4	6.911867992847008E-05	17	10	0.474	13990486.8	9.103534306931627E-05	14	8	0.471	12638123.8	8.381524836581226E-05	7	3	0.23	6955992.5	3.7966391291914074E-05	9	3	0.304	6802298.5	3.417963800621352E-05	12	7	0.362	10937020.5	6.223422955145124E-05	11	6	0.334
P01889	362	11	2	0.315	12206704.8	6.659287796527698E-05	8	2	0.257	14743039	8.143818314138124E-05	7	2	0.238	5285428.4	3.304423788690998E-05	7	2	0.238	4363757.9	2.9050900264689705E-05	7	2	0.199	5475521.2	3.592418844355548E-05	6	2	0.199	6717378.6	4.491842824144045E-05	5	2	0.152	4538302.2	2.4975714419647668E-05	6	1	0.196	5208403.1	2.638764639026981E-05	7	3	0.224	5518746	3.166321364862331E-05	7	3	0.196
P17693	338	4	0	0.092	4395152.4	2.568000779761344E-05	3	0	0.092	4552585.1	2.6933389062572833E-05	2	0	0.068	2293742.8	1.5358617855794763E-05	2	0	0.068	1976428.3	1.4091975563166657E-05	3	0	0.068	3518032.7	2.4720271896106857E-05	2	0	0.068	4036658.8	2.890937064619527E-05	1	0	0.03	1239493.7	7.305680953352594E-06	2	0	0.062	1776998.8	9.642176383136897E-06	2	0	0.068	3886365.5	2.3880867425197306E-05	2	0	0.038
P13747	358	3	0	0.103	2852438.6	1.573516100564751E-05	3	0	0.103	2701466.4	1.5089198644699315E-05	1	0	0.036	1041122.7	6.581774604297373E-06	1	0	0.036	1007863	6.7846272629882505E-06	2	0	0.036	2493154.9	1.6540030537985058E-05	1	0	0.036	3209531.4	2.1701607161435774E-05	0	0	0	0	0	2	0	0.075	721238.1	3.6948794319099523E-06	2	0	0.075	2406683.5	1.3962368940847668E-05	2	0	0.036
O60812	293	6	0	0.15	29293035	0.0001974397820986849	5	0	0.147	25359106.4	0.00017306767437455365	5	0	0.15	13668128	0.00010557608017164407	6	0	0.15	14049080	0.0001155547448679608	6	0	0.15	12689854.1	0.00010286297483380346	6	0	0.15	13195518	0.00010901647081724161	0	0	0	0	0	1	0	0.041	304387.8	1.9053039105932729E-06	6	0	0.15	11082946.1	7.856167900098579E-05	5	0	0.15
B7ZW38	293	6	0	0.15	29293035	0.0001974397820986849	5	0	0.147	25359106.4	0.00017306767437455365	5	0	0.15	13668128	0.00010557608017164407	6	0	0.15	14049080	0.0001155547448679608	6	0	0.15	12689854.1	0.00010286297483380346	6	0	0.15	13195518	0.00010901647081724161	0	0	0	0	0	1	0	0.041	304387.8	1.9053039105932729E-06	6	0	0.15	11082946.1	7.856167900098579E-05	5	0	0.15
B2RXH8	293	6	0	0.15	29293035	0.0001974397820986849	5	0	0.147	25359106.4	0.00017306767437455365	5	0	0.15	13668128	0.00010557608017164407	6	0	0.15	14049080	0.0001155547448679608	6	0	0.15	12689854.1	0.00010286297483380346	6	0	0.15	13195518	0.00010901647081724161	0	0	0	0	0	1	0	0.041	304387.8	1.9053039105932729E-06	6	0	0.15	11082946.1	7.856167900098579E-05	5	0	0.15
P0DMR1	293	6	0	0.15	29293035	0.0001974397820986849	5	0	0.147	25359106.4	0.00017306767437455365	5	0	0.15	13668128	0.00010557608017164407	6	0	0.15	14049080	0.0001155547448679608	6	0	0.15	12689854.1	0.00010286297483380346	6	0	0.15	13195518	0.00010901647081724161	0	0	0	0	0	1	0	0.041	304387.8	1.9053039105932729E-06	6	0	0.15	11082946.1	7.856167900098579E-05	5	0	0.15
P07910	306	12	5	0.337	42812452.2	0.0002763036298570611	12	6	0.359	45519602.5	0.00029745869393389256	9	4	0.258	22789791.8	0.00016855554638971586	11	5	0.288	25444111.9	0.0002003887740175355	9	3	0.255	18575041	0.00014417117107060835	10	4	0.258	20842452.7	0.00016487723418269593	0	0	0	0	0	2	1	0.095	304386.8	1.8243536332726187E-06	11	5	0.284	18929294.5	0.00012848018617536824	8	3	0.232
P05386	114	8	7	0.64	22352694.7	0.00038722460729302455	8	7	0.623	18781874.5	0.0003294456027614572	5	4	0.351	34971319.4	0.0006942746096689471	4	3	0.351	35513442.8	0.0007507501764154457	7	6	0.351	36039778.2	0.00075083987684325	6	5	0.351	25292509.2	0.0005370569742678072	6	4	0.5	22240447.6	0.000388661704370088	5	3	0.482	23692934.9	0.0003811699430587796	5	4	0.351	27616837.2	0.0005031439375802371	5	4	0.351
O75179	2603	3	0	0.014	1602718	1.2159643973905269E-06	4	1	0.017	2249641.7	1.7281793752579324E-06	2	0	0.009	245225.8	2.1321419179448786E-07	1	0	0.002	242783	2.2477687202646122E-07	2	0	0.009	420298.9	3.83490099978206E-07	2	1	0.007	303094.7	2.8186261030094424E-07	2	0	0.007	604850.6	4.6292115332110063E-07	2	0	0.009	747342.2	5.265625589528684E-07	2	0	0.009	293812.3	2.3443311624979935E-07	2	0	0.009
P41567	113	6	3	0.681	7250523.6	0.0001267152369148726	8	4	0.69	7459061.4	0.0001319943588802216	4	2	0.389	2399918.5	4.806646312902623E-05	7	2	0.619	4247919.3	9.059523002106929E-05	6	3	0.398	4580889.5	9.628118880874172E-05	6	2	0.602	5302624	0.00011359146091192552	4	2	0.469	3490489.6	6.153766080389212E-05	5	2	0.593	4928597	7.999254279726589E-05	4	1	0.549	3004782.9	5.5227808631131014E-05	4	1	0.593
O60739	113	3	0	0.478	5627003.9	9.834146768509413E-05	4	0	0.478	5251915.5	9.293705764583176E-05	2	0	0.265	2106870.4	4.2197186445805026E-05	5	0	0.504	3913261.3	8.345799026974184E-05	3	0	0.274	3431382.5	7.212083730845551E-05	4	0	0.487	4609560.9	9.87448396856896E-05	3	1	0.469	1787500.3	3.1513798851672666E-05	4	1	0.593	3734556.6	6.061292466280196E-05	3	0	0.478	2756261.9	5.0660001010548076E-05	3	0	0.478
P00390	522	11	11	0.343	3922897.1	1.4841381415740628E-05	7	7	0.197	5876968.7	2.251295519404977E-05	10	10	0.314	5472953.3	2.3728777057401752E-05	8	8	0.272	4829180.1	2.2295150954546005E-05	8	8	0.249	5742816.9	2.612910525582999E-05	11	11	0.356	5618272.6	2.6053471544759958E-05	11	11	0.37	8719392.4	3.3277354902486726E-05	15	15	0.421	9261417.7	3.253955476639407E-05	5	5	0.144	2095139.4	8.33615107649578E-06	7	7	0.192
P31949	105	7	7	0.486	91013675.8	0.0017118088547930347	10	10	0.486	75876904.9	0.0014450069651343331	9	9	0.686	89225151.3	0.0019231896388750812	9	9	0.648	68305969.7	0.001567750254435337	10	10	0.648	85576696	0.001935692143982257	9	9	0.648	97519824.1	0.0022482101574354584	11	11	0.686	86530193.8	0.0016417667509632534	12	12	0.648	93666915.1	0.0016360687728126126	12	12	0.648	75965932	0.0015026323244372475	11	11	0.648
Q63ZY3	851	11	10	0.193	2231068.9	5.177514635627016E-06	10	9	0.17	2964786.2	6.9664809313440975E-06	11	10	0.193	2207317.2	5.870286586281049E-06	12	12	0.192	2300068.7	6.513565215719617E-06	15	13	0.244	5267282.7	1.470033187447725E-05	12	12	0.222	4273415.7	1.2155669304749744E-05	13	12	0.235	5688176.1	1.3316084791769806E-05	15	13	0.261	5190203	1.1185603527681418E-05	11	10	0.201	2699204.1	6.587631849510423E-06	8	8	0.145
Q14678	1352	2	1	0.026	227370.4	3.321200901330797E-07	1	0	0.013	220190.9	3.256659154893156E-07	1	0	0.013	213354	3.5714799344604333E-07	1	1	0.007	14464.8	2.578358245099165E-08	4	2	0.049	343106.4	6.027291543718737E-07	2	2	0.03	37082.4	6.639332794553203E-08	2	1	0.019	504991.7	7.441159733791199E-07	4	2	0.048	1299855.3	1.7632867950101216E-06	4	3	0.053	469243.4	7.208495588969199E-07	2	2	0.03
Q15067	660	10	9	0.236	4438438.4	1.3280798091488074E-05	12	12	0.32	3806810.3	1.1533654362424819E-05	11	11	0.253	5727513.2	1.9640216905797355E-05	10	10	0.241	4400318.2	1.6067476191591174E-05	13	12	0.297	6402072.5	2.3038103446937108E-05	12	11	0.294	3896438.4	1.4290820840048647E-05	5	5	0.129	967289.2	2.9197487557125014E-06	4	4	0.109	1278473.2	3.5526492368664787E-06	10	10	0.261	4403970.3	1.3858735357033946E-05	10	10	0.252
Q92620	1227	2	0	0.011	2002299.6	3.2227187866586425E-06	1	0	0.005	952343.6	1.552025087682967E-06	1	0	0.005	-1	-1.844503798180533E-12	0	0	0	0	0	2	0	0.011	388105.5	7.512341225280826E-07	1	0	0.006	-1	-1.972825772092712E-12	2	2	0.024	-2	-3.2472708329065164E-12	1	1	0.011	53820	8.044587284245895E-08	2	1	0.018	230625.8	3.9037903215689116E-07	2	1	0.01
P84098	196	7	6	0.25	15877027.1	0.00015997459804023312	6	5	0.25	15158131.6	0.00015464619332144033	6	5	0.25	9275359.8	0.00010710230326012852	3	3	0.173	8887932.1	0.0001092828907956682	5	4	0.25	10187973.2	0.00012345304150790512	4	4	0.173	8854783.7	0.0001093591638562283	6	6	0.219	19298870.6	0.0001961592993323999	5	5	0.219	11991739	0.0001122097858787705	6	5	0.25	10375982.2	0.00010995027057118491	5	4	0.209
Reverse_O14862	343	1	1	0.064	16690.8	9.609945971991993E-08	1	0	0.017	397705	2.318550519394523E-06	0	0	0	0	0	0	0	0	0	0	0	0	0	0	0	0	0	0	0	0	0	0	0	0	0	0	0	0	0	0	0	0	0	0	0	0	0	0
Q0ZGT2	675	10	10	0.16	4825892.2	1.4119254177612641E-05	7	7	0.119	4392978.6	1.3013824542194642E-05	6	6	0.099	3926247.4	1.3164307115269532E-05	5	5	0.083	2937677.2	1.0488365604820376E-05	5	5	0.083	4031661	1.418568481782251E-05	5	5	0.087	3719048.2	1.3337097608335732E-05	6	6	0.09	2350024.7	6.9358825910049645E-06	8	8	0.13	3371385	9.16028982916769E-06	6	6	0.12	3978130.1	1.2240477643331384E-05	8	8	0.144
O00303	357	10	10	0.311	11054447	6.115144426860729E-05	9	9	0.345	10290530.1	5.763936179426513E-05	9	9	0.345	8338020.9	5.2858992342165506E-05	8	8	0.303	8388697.1	5.662833790657158E-05	9	9	0.345	11839205.6	7.876339327277339E-05	10	10	0.384	9980443.3	6.767291920581819E-05	11	11	0.468	10745626	5.996482679608766E-05	10	10	0.415	10586569.7	5.438657156736707E-05	9	9	0.345	6177994.3	3.594201680458964E-05	9	9	0.345
O15131	536	6	0	0.136	7330954	2.7010561821106246E-05	7	0	0.172	4015403.5	1.498007665802847E-05	5	0	0.175	1366984.3	5.771953897174765E-06	5	0	0.175	1387778.6	6.239688574613738E-06	5	0	0.155	2040427	9.041205563682682E-06	3	0	0.116	855166.1	3.862059694553202E-06	6	0	0.175	10704247.3	3.978546360619284E-05	7	0	0.181	3527219.2	1.206902807716518E-05	3	0	0.116	1321863.8	5.122064881423862E-06	3	0	0.075
P52294	538	9	3	0.208	2611607.7	9.58657728109786E-06	10	3	0.214	5626578.6	2.0912778938384486E-05	5	1	0.164	1581813.7	6.6542202795422495E-06	6	1	0.175	1209274.8	5.416892848845198E-06	8	3	0.242	2439264.3	1.0768287833580896E-05	3	1	0.115	836748.1	3.76483333003556E-06	8	4	0.243	4443661.1	1.6454766837191475E-05	10	3	0.234	5121730.6	1.745979309694031E-05	6	2	0.191	1964635.3	7.584427829954326E-06	6	2	0.201
O60684	536	8	1	0.181	7677315.8	2.828671589482839E-05	9	1	0.216	5204929.7	1.941778600971213E-05	7	1	0.235	1982911.1	8.372642942128962E-06	8	1	0.246	1828735.8	8.222307129715872E-06	7	1	0.2	2447058.7	1.0843005279335211E-05	4	1	0.149	931873	4.20847967867573E-06	8	2	0.248	10893010.6	4.04870575802348E-05	10	2	0.239	4405470.1	1.5074124775123613E-05	7	2	0.226	1951915.9	7.563441772808098E-06	6	2	0.174
Q9UH62	379	7	7	0.235	10538049.2	5.4910945880495424E-05	8	8	0.28	2232057.8	1.1776489764558777E-05	6	6	0.203	2130219	1.272064581459611E-05	10	10	0.38	2572344.2	1.635676401756752E-05	7	7	0.251	2758962.9	1.7289272610915822E-05	7	7	0.251	2525284.6	1.612888761345335E-05	1	1	0.034	177730	9.342317218701149E-07	1	1	0.026	99853.3	4.832010281636916E-07	8	8	0.317	3104696.1	1.7013867327602738E-05	9	9	0.338
P08708	135	6	6	0.533	15136627.3	0.00022142836949454707	7	7	0.541	20940886	0.00031017794641897435	8	8	0.489	21099048.7	0.00035371479256099403	8	8	0.489	21823289.1	0.0003895775798315952	6	6	0.474	9989486.3	0.00017574357584101933	7	7	0.481	10661027.7	0.00019116069407230455	6	6	0.474	12480278.3	0.00018417198974944184	6	6	0.474	12484310.2	0.000169603738150989	4	4	0.415	12419827.3	0.0001910754733733907	6	6	0.474
contaminant_KERATIN09	429	6	0	0.159	1245944.8	5.735607481967425E-06	8	0	0.238	3001767.5	1.3991664772821262E-05	24	0	0.552	32485753.1	0.00017137985207482065	20	0	0.464	23719652.7	0.00013324734107779933	9	0	0.256	1743366.6	9.651648581644107E-06	12	0	0.289	3581299.9	2.0207691068447826E-05	4	0	0.117	712339.2	3.3079781387554137E-06	5	0	0.168	1201420.4	5.136204975670403E-06	28	0	0.58	51028438	0.00024704617730429246	28	0	0.573
P05783	430	6	0	0.158	1245944.8	5.722268859916338E-06	8	0	0.237	3001767.5	1.3959126017535633E-05	24	0	0.551	32485753.1	0.0001709812942792978	20	0	0.463	23719652.7	0.0001329374635404091	9	0	0.256	1743366.6	9.62920288726819E-06	12	0	0.288	3581299.9	2.0160696438056086E-05	4	0	0.116	712339.2	3.300285166339703E-06	5	0	0.167	1201420.4	5.124260312936286E-06	28	0	0.579	51028438	0.00024647165131056153	28	0	0.572
Q9HD26	462	10	10	0.297	5864408.1	2.5068025180782763E-05	4	4	0.139	1169789.8	5.063088129897117E-06	11	11	0.303	6624776.1	3.245288762029324E-05	10	10	0.284	5633835.1	2.9387975798334853E-05	8	8	0.232	5289358.1	2.7191368570924216E-05	7	7	0.219	3398672.9	1.7807407146789144E-05	5	5	0.136	1421431.8	6.12938823463726E-06	3	3	0.132	946075.5	3.755678931370272E-06	10	10	0.275	6379959.5	2.8681317822658672E-05	9	9	0.255
P0DPI2	268	8	0	0.481	6757036.6	4.979197927357819E-05	6	0	0.358	5506973.7	4.108921466036809E-05	4	0	0.269	2304825.9	1.946379169945746E-05	4	0	0.269	1805297.3	1.6233847296090357E-05	4	0	0.325	2986738.9	2.646869538576728E-05	4	0	0.325	2419034.1	2.1849449124233955E-05	6	0	0.414	4315449.4	3.2079257931207685E-05	9	0	0.481	3650704.2	2.4983109352106523E-05	3	0	0.231	1853197.4	1.4361838671860153E-05	3	0	0.231
A0A0B4J2D5	268	8	0	0.481	6757036.6	4.979197927357819E-05	6	0	0.358	5506973.7	4.108921466036809E-05	4	0	0.269	2304825.9	1.946379169945746E-05	4	0	0.269	1805297.3	1.6233847296090357E-05	4	0	0.325	2986738.9	2.646869538576728E-05	4	0	0.325	2419034.1	2.1849449124233955E-05	6	0	0.414	4315449.4	3.2079257931207685E-05	9	0	0.481	3650704.2	2.4983109352106523E-05	3	0	0.231	1853197.4	1.4361838671860153E-05	3	0	0.231
Q8NFI4	369	5	0	0.152	17687656.2	9.46633424645618E-05	7	0	0.19	18783668	0.00010178966138513937	6	0	0.152	8774975.5	5.381999622946886E-05	6	0	0.152	8766921.8	5.725695980721E-05	7	0	0.171	10438406.6	6.718586532395113E-05	6	0	0.146	11461735.1	7.518951721020709E-05	8	0	0.19	15604513.8	8.424748679874283E-05	7	0	0.171	16473724	8.187853374748372E-05	4	0	0.127	6251575.4	3.518732587911908E-05	6	0	0.171
P50502	369	8	1	0.32	21587240.2	0.00011553369699244582	10	1	0.358	22631061.8	0.0001226388859411358	7	0	0.19	12165918.2	7.461783473378662E-05	7	0	0.19	10660983.4	6.962711792856791E-05	10	0	0.255	13349431.6	8.592241593931562E-05	7	0	0.192	11641746.4	7.637039973988463E-05	10	0	0.268	19521101.9	0.00010539282387748369	10	1	0.339	21252811.7	0.00010563179642971845	6	0	0.211	6251573.4	3.518731462201231E-05	8	0	0.255
Q8IZP2	240	4	0	0.217	13068031.4	0.00010753178140553268	6	0	0.275	14138379.7	0.00011779803105435531	3	0	0.154	9907836	9.343114779629596E-05	3	0	0.154	8345799.7	8.380390069148443E-05	6	0	0.254	10540750.5	0.0001043110611720226	4	0	0.196	7320349.6	7.383357137259885E-05	5	0	0.246	14465849.1	0.00012007864194352316	5	0	0.246	16111280.2	0.00012311853709217217	4	0	0.225	4616467.4	3.9950451061779435E-05	5	0	0.254
Q13247	344	7	1	0.163	30585698.8	0.00017558923136283853	7	2	0.177	9022250	5.2445236311486E-05	3	1	0.081	2113780.3	1.3906745920417127E-05	3	0	0.081	3680974.8	2.578765904886988E-05	4	1	0.108	2368269.4	1.6350940290118057E-05	2	0	0.055	1653934.7	1.1638398188555556E-05	2	0	0.055	1228675.6	7.115605628827416E-06	3	1	0.081	1070263.6	5.706068094336832E-06	3	1	0.081	2445954.7	1.4767708888615922E-05	5	2	0.137
Q08170	494	6	0	0.095	29976975.3	0.00011983916491948156	6	1	0.105	2648870.2	1.0722186595492472E-05	2	0	0.038	1813981.1	8.310553037065262E-06	3	0	0.057	3680974.8	1.7957398204071335E-05	4	1	0.081	2270966.4	1.091827003759349E-05	2	0	0.038	1653934.7	8.10447161308322E-06	2	0	0.038	1228675.6	4.954996632219901E-06	2	0	0.038	746917.3	2.773002155533041E-06	3	1	0.063	1638787.4	6.889993671292887E-06	4	1	0.081
Q13243	272	3	2	0.125	6738004.4	4.892156020735845E-05	2	2	0.092	619559.2	4.554739449945069E-06	2	2	0.092	66680.4	5.548216619697426E-07	1	0	0.033	2723771.9	2.413289086786578E-05	2	1	0.074	899471.2	7.85395538450338E-06	2	2	0.092	119583.5	1.0642303784919813E-06	2	2	0.085	643637.5	4.714172976906513E-06	2	2	0.085	657796.4	4.435343151642433E-06	2	2	0.096	630863.3	4.8171427368625955E-06	2	1	0.074
O15372	352	8	8	0.273	4791465.5	2.6882126155492673E-05	6	6	0.182	4700172.7	2.6700585477117663E-05	6	6	0.21	2398715.2	1.5422690390929527E-05	7	7	0.202	3051972.1	2.0895146168413963E-05	6	6	0.176	4039550.5	2.725589515098232E-05	7	7	0.241	3220105.7	2.2144238975739723E-05	9	9	0.281	6627499.9	3.7509402410060755E-05	7	7	0.241	5539873.4	2.8864352133339947E-05	5	5	0.159	2218673.8	1.309103388954431E-05	5	5	0.173
Q8TDQ7	276	5	2	0.315	5831028.7	4.1722854162542655E-05	4	2	0.275	1634442.9	1.1841597716786673E-05	5	3	0.264	2733583.9	2.2415448994063244E-05	3	2	0.163	1407392.6	1.2288919490252042E-05	8	4	0.471	1885492.8	1.6225043426355334E-05	6	3	0.301	2937643.1	2.5764590531610268E-05	9	5	0.46	6367716.1	4.5962928230312646E-05	4	2	0.217	3969599.6	2.6378023969742953E-05	2	1	0.094	1200817.1	9.036306171872404E-06	3	1	0.163
P46926	289	7	4	0.446	3785464.5	2.586778531142726E-05	5	3	0.308	3370599.7	2.3321633564543404E-05	5	3	0.273	2103912.7	1.6476083679984257E-05	3	2	0.128	885217.9	7.3817590016105575E-06	6	2	0.349	2117059.3	1.7398237373297927E-05	5	2	0.232	2146847.6	1.7981945149624285E-05	11	7	0.561	7367260.9	5.078568165334198E-05	9	7	0.519	11422567.2	7.248873424656733E-05	2	1	0.1	464571.3	3.3387022491800033E-06	3	1	0.142
O15260	269	7	7	0.178	6534309.7	4.797172631837267E-05	9	9	0.238	6979820.2	5.188497211156728E-05	9	9	0.275	18706594	0.00015738616646949436	9	9	0.275	17996688.8	0.00016123073905718118	9	9	0.275	16638930.9	0.0001469072434457088	9	9	0.275	16639248.1	0.0001497320300664223	8	8	0.275	10163799.4	7.527259417104814E-05	8	8	0.242	7225002.7	4.92595421816349E-05	11	11	0.275	20795798.5	0.00016056337060575308	13	13	0.294
Q13610	501	3	2	0.034	654405.5	2.5795688729900206E-06	4	4	0.08	476966	1.9037035876198982E-06	1	1	0.042	219915.1	9.934395390775207E-07	1	1	0.042	-1	-4.81027374399764E-12	0	0	0	0	0	0	0	0	0	0	0	0	0	0	0	0	0	0	0	0	1	1	0.026	61117.2	2.533663174950365E-07	2	2	0.058
Q00169	270	5	3	0.244	2100538.1	1.5364014629077044E-05	5	4	0.256	3499177.6	2.5915038220524075E-05	2	2	0.148	579706	4.859237742229667E-06	3	3	0.219	646630.1	5.771645792023677E-06	4	3	0.244	962215.2	8.46405585323149E-06	5	3	0.248	561548.4	5.034504408012752E-06	7	4	0.352	2450908.3	1.808407823343258E-05	5	3	0.248	2590036.5	1.7593277694569948E-05	0	0	0	0	0	0	0	0
Q9P2R7	463	7	7	0.216	4006906.4	1.7090946687328492E-05	7	6	0.203	2363110.5	1.0205932018033632E-05	4	3	0.099	1937229.2	9.46943641357199E-06	3	2	0.063	1395020.2	7.2611769962064245E-06	5	4	0.121	2764319.1	1.4180033442094749E-05	5	4	0.127	2664562.6	1.3930869766985668E-05	6	5	0.181	2295167.8	9.875669107479212E-06	4	3	0.106	1881065.9	7.451224645346669E-06	4	3	0.099	1498914.1	6.7238638305985105E-06	6	5	0.175
Q8WUH6	116	4	4	0.491	2839399.6	4.833997711763995E-05	3	3	0.388	2668810.7	4.600546378565071E-05	2	2	0.259	980464.3	1.9129248653279505E-05	3	3	0.362	983783.7	2.0438506205545762E-05	2	2	0.259	1313101.1	2.6885012795812398E-05	2	2	0.259	1191762.1	2.4869375299114213E-05	4	4	0.491	1319223.6	2.2656535528577986E-05	3	3	0.388	1404245.3	2.220187367227878E-05	3	3	0.388	1130727.1	2.0245241769352328E-05	3	3	0.388
Q15382	184	5	4	0.228	2821482.9	3.0282903484630744E-05	3	2	0.136	1916304.4	2.0825541664112213E-05	2	2	0.125	1254547.3	1.5430973792567565E-05	1	1	0.087	696301.7	9.119838557015608E-06	3	2	0.141	488690	6.3079130867210855E-06	2	2	0.147	1218904.9	1.6035602986697067E-05	2	2	0.114	1522678.3	1.6486308196298466E-05	3	2	0.152	1125419.5	1.121763359219509E-05	2	2	0.125	898824.3	1.0145656115555263E-05	2	2	0.098
O75116	1388	6	4	0.057	1801925	2.5638059879717146E-06	7	6	0.066	1592138.5	2.2937232166388133E-06	8	7	0.084	1493200.9	2.4347416970794785E-06	8	7	0.096	1534105.3	2.663625856631073E-06	14	11	0.141	5278370.8	9.031928713439067E-06	15	12	0.152	6191403	1.0797740913888681E-05	17	14	0.181	5964335.4	8.56062888790586E-06	15	11	0.136	4167517.6	5.506715174725416E-06	6	5	0.066	1001565.8	1.498694715963685E-06	8	7	0.086
O14495	311	5	5	0.167	11023069.3	6.999710228634648E-05	6	6	0.212	9456233.1	6.080053663823514E-05	5	5	0.161	6438218.5	4.6852140742739855E-05	4	4	0.158	6883184.6	5.333797775045311E-05	6	6	0.161	12421543.7	9.486046608036778E-05	5	5	0.119	12113030.8	9.42813359828359E-05	8	8	0.212	10608077.5	6.795311560859523E-05	7	7	0.225	13838540	8.16083358477168E-05	8	8	0.299	5379819.1	3.592778467256865E-05	4	4	0.106
Q9UHL4	492	8	8	0.209	2366906.5	9.500662978926683E-06	7	7	0.187	2785235.4	1.1320000235466652E-05	3	3	0.098	241177	1.109417219794626E-06	1	1	0.037	67357.7	3.299359692252053E-07	6	6	0.171	1487980.4	7.182939019573083E-06	5	5	0.181	1097907.6	5.401743824027382E-06	11	11	0.327	3061608.6	1.2397029799388121E-05	11	11	0.309	1856485.6	6.92039875977576E-06	1	1	0.037	29621.8	1.250459119943698E-07	3	3	0.1
P12955	493	7	7	0.148	3741152	1.4986366427906137E-05	3	3	0.071	742878.7	3.013149078416114E-06	3	3	0.11	2406454.2	1.1047265659396102E-05	4	4	0.128	3376911.1	1.6507458959172902E-05	7	7	0.235	3892052.8	1.8750026058425842E-05	3	3	0.122	1508904.5	7.408804413332903E-06	11	11	0.278	7359077.9	2.9737849533160012E-05	11	11	0.247	5140362.2	1.9122798089337853E-05	4	4	0.14	1002924.5	4.2251728173859105E-06	5	5	0.172
O75380	124	4	4	0.363	2450348.2	3.902510054987202E-05	4	4	0.387	1784998	2.8784963358848766E-05	2	2	0.218	401292.8	7.3242607828316844E-06	2	2	0.218	61144.9	1.188354655094597E-06	2	2	0.218	425428.5	8.148449285433248E-06	2	2	0.218	110835.6	2.163669319631899E-06	1	1	0.121	10386.3	1.6686769091362662E-07	0	0	0	0	0	2	2	0.218	558237.3	9.350187548660518E-06	3	3	0.274
O60884	412	7	7	0.235	3919110.3	1.878573463986981E-05	7	7	0.235	3166317.9	1.5367631299040133E-05	5	5	0.18	1837288.2	1.0092626147112965E-05	5	5	0.233	1629143.7	9.529490800533722E-06	6	6	0.226	2289903.2	1.3200487784755373E-05	7	7	0.291	3945676.4	2.318235455035572E-05	9	9	0.299	3660359.5	1.7699443196729246E-05	7	7	0.238	3482785.3	1.550365602209449E-05	4	4	0.16	1874689.5	9.450510884811351E-06	5	5	0.184
Q92882	214	4	4	0.299	2676547.8	2.4700124558133468E-05	4	4	0.248	1711616.6	1.599345706303539E-05	4	4	0.299	1505625.3	1.592308623441676E-05	4	4	0.299	1122814	1.2644497170561105E-05	4	4	0.299	1307742.4	1.4513712068098971E-05	4	4	0.327	1963859.2	2.2214158673709013E-05	7	6	0.435	3699091.2	3.4436130444859755E-05	6	6	0.435	2593146.4	2.2223778522520184E-05	4	4	0.327	737252	7.155258722557258E-06	4	4	0.299
Q07812	192	5	5	0.359	6604013.3	6.792734238598006E-05	5	5	0.344	4466234.2	4.651466488302968E-05	4	4	0.292	1931531.8	2.27679930661758E-05	5	5	0.359	2129830.7	2.6733226126981397E-05	4	4	0.297	3026512.1	3.743788082273727E-05	4	4	0.193	1911742	2.4102458747836797E-05	5	5	0.37	3875759.7	4.021505737912723E-05	5	5	0.365	3257894.1	3.112005615118801E-05	4	4	0.297	2214888.8	2.395928502919878E-05	3	3	0.24
Q16706	1144	6	5	0.06	2913945.4	5.0302931874323086E-06	9	8	0.087	3121271.5	5.455758710446551E-06	9	9	0.123	1807489.6	3.575805592237949E-06	9	9	0.114	3701873.7	7.79835660595752E-06	13	12	0.142	2765472	5.7413406135526435E-06	9	9	0.114	3368320	7.127227390919652E-06	1	1	0.013	45294.8	7.887791107766781E-08	2	1	0.018	834022	1.3370760808056593E-06	11	10	0.127	2551190.9	4.631696443107597E-06	10	10	0.124
P35579	1960	123	94	0.545	366622005.9	0.00036940295974273717	127	96	0.544	368944187.4	0.00037640400304666925	141	117	0.559	526827362.4	0.0006083259857315557	136	115	0.53	486178210.9	0.0005977876488167371	129	106	0.52	417556693.6	0.0005059754557158086	129	106	0.506	381363620.8	0.0004709952056296046	149	121	0.554	589978823.4	0.000599671530100304	154	122	0.561	542801054.5	0.0005079129065452128	132	105	0.519	398668328.7	0.00042245340984419844	129	104	0.509
Q15819	145	4	1	0.297	12072531.2	0.00016442515015075565	3	1	0.228	9419439	0.00012989925731207415	2	1	0.179	2910901.8	4.543428197230956E-05	2	0	0.138	4330218.3	7.19696360864022E-05	4	1	0.297	5971692.7	9.781366242228232E-05	5	1	0.441	6002178.9	0.00010020150140805751	5	1	0.441	10385012.5	0.00014268295665479394	5	1	0.441	8898078.3	0.00011254672404751228	3	1	0.228	544224.4	7.795305908759565E-06	3	1	0.228
Q13404	147	5	2	0.34	12036940.8	0.00016170993507250755	2	0	0.116	8521833.4	0.00011592185899124995	2	1	0.177	2293778.6	3.531492420434811E-05	3	1	0.245	4330217.3	7.099044096993995E-05	3	0	0.184	5407642.8	8.736967768339822E-05	5	1	0.435	5447005	8.969613600999195E-05	6	2	0.483	10886514.1	0.00014753823490778385	5	1	0.435	8603698.1	0.00010734268778048892	2	0	0.116	381827	5.394764068553602E-06	2	0	0.116
P19971	482	7	7	0.247	1138027.9	4.662767750469302E-06	7	7	0.247	1428835.1	5.927679368412079E-06	2	2	0.085	227616.6	1.068762015190681E-06	2	2	0.085	196509.6	9.82526451516728E-07	4	4	0.151	644706.6	3.1767654411642983E-06	4	4	0.151	397958.7	1.998592533931752E-06	8	8	0.27	7183385.2	2.96903417171277E-05	6	6	0.212	7289687.3	2.7737447827151934E-05	2	2	0.085	207909.4	8.958808277681423E-07	2	2	0.085
P63151	447	4	1	0.114	335480	1.482166605864197E-06	3	1	0.081	441825.1	1.9764803162995687E-06	5	3	0.145	1550423.3	7.849949807018636E-06	5	3	0.159	725361.5	3.910699947554203E-06	6	6	0.201	828040.1	4.399607336721974E-06	6	4	0.206	1767147.7	9.569706583843177E-06	8	4	0.237	2611817.2	1.1640411497004762E-05	9	7	0.32	2085694.4	8.557517371435378E-06	5	5	0.141	266693.3	1.239161004062635E-06	5	4	0.157
Q66LE6	453	3	0	0.086	335481	1.462539619621566E-06	2	0	0.055	441826.1	1.9503061832579565E-06	2	0	0.055	708878.5	3.541585404309234E-06	2	0	0.055	474915.2	2.5265353878805285E-06	0	0	0	0	0	2	0	0.055	991906.1	5.300363498599816E-06	3	0	0.084	1013380.4	4.456638184647972E-06	2	0	0.053	720225.4	2.915915059893099E-06	0	0	0	0	0	1	0	0.029
Q00005	443	2	0	0.063	335482	1.49555851592741E-06	1	0	0.032	231627.4	1.0455284100061858E-06	2	1	0.054	656546.7	3.3541772821872734E-06	1	0	0.032	365553	1.988630720017436E-06	0	0	0	0	0	1	0	0.032	584039.2	3.1913289111062004E-06	2	0	0.061	891529.9	4.009269642467376E-06	1	0	0.029	410422.2	1.6991501385588282E-06	0	0	0	0	0	1	0	0.029
Q9Y2T4	447	1	0	0.031	117351.4	5.184640700829013E-07	0	0	0	0	0	0	0	0	0	0	0	0	0	0	0	0	0	0	0	0	1	1	0.045	217794.8	1.1794330103175914E-06	2	0	0.054	700619.4	3.1225378708680594E-06	1	0	0.029	410422.2	1.6839452156187045E-06	0	0	0	0	0	1	0	0.029
Q9Y5V3	778	1	0	0.015	303724.3	7.709706685770776E-07	0	0	0	0	0	1	0	0.015	257477.3	7.490028425640032E-07	1	0	0.015	622928.9	1.929596046986778E-06	0	0	0	0	0	0	0	0	0	0	1	0	0.015	329260.5	8.431272289087219E-07	1	0	0.015	348703	8.2201685809981E-07	1	0	0.015	285772.2	7.628928365863607E-07	1	0	0.015
Q9UNF1	606	5	4	0.116	489510.6	1.5952449898290473E-06	3	3	0.068	176075.2	5.80998750626628E-07	1	0	0.02	257477.3	9.61591108110222E-07	3	2	0.054	836300.6	3.325808983420802E-06	0	0	0	0	0	0	0	0	0	0	3	2	0.05	873778.8	2.872512703875473E-06	1	0	0.02	348703	1.055328573600086E-06	2	1	0.038	522457.1	1.7906106657498364E-06	3	2	0.061
Q99417	103	3	3	0.379	664154.8	1.2734151251212098E-05	3	3	0.379	1094612.9	2.1250686751792147E-05	1	1	0.194	173050.6	3.802419261896064E-06	1	1	0.194	178565.9	4.178003699339781E-06	0	0	0	0	0	1	1	0.194	273509.5	6.4278907432860116E-06	1	1	0.194	321870.5	6.225540012070226E-06	3	3	0.311	275320.5	4.902368604612023E-06	0	0	0	0	0	2	2	0.311
Q9NX55	129	2	2	0.248	657858.9	1.007119389154537E-05	3	3	0.333	262385.6	4.067241112207721E-06	0	0	0	0	0	0	0	0	0	0	0	0	0	0	0	2	2	0.248	286077.2	5.368177056836315E-06	2	2	0.248	405184.9	6.257438942453428E-06	2	2	0.248	178289.7	2.5347853088874812E-06	0	0	0	0	0	0	0	0
Q8WUM0	1156	5	5	0.074	865497.7	1.4785839816443976E-06	6	6	0.084	1135751.3	1.9646040761718013E-06	7	7	0.103	618448.9	1.2107935643187824E-06	6	6	0.076	845600.7	1.762848610210319E-06	5	5	0.07	1001582.7	2.057780521734635E-06	9	9	0.137	1217756.5	2.5499749712786375E-06	3	3	0.037	70258	1.2107961391731428E-07	2	2	0.026	60220.8	9.554177906950026E-08	6	6	0.089	673115.8	1.2093586255858882E-06	7	7	0.096
Q7L523	313	5	2	0.217	1703656.7	1.0749188056355747E-05	4	1	0.15	1129001.9	7.212734855236266E-06	4	3	0.16	1290106.9	9.328363845407785E-06	4	3	0.16	1057089.4	8.139072148003154E-06	3	2	0.125	1134912.3	8.611683040333584E-06	5	3	0.192	1310942.1	1.0138471126063406E-05	5	3	0.23	1710455.1	1.0886804384211736E-05	7	3	0.256	2678955.3	1.5697329230645007E-05	4	2	0.147	1502429.2	9.969487514378328E-06	3	2	0.125
Q5VZM2	374	3	0	0.104	1046273.1	5.524733968034652E-06	3	0	0.104	657275.3	3.514190838066196E-06	1	0	0.027	474484.1	2.8712709575305767E-06	1	0	0.027	249894.1	1.6102448476817387E-06	1	0	0.027	602319.1	3.824944206518618E-06	2	0	0.053	581877.3	3.766110932542866E-06	2	0	0.086	902641.9	4.80813846337537E-06	4	0	0.136	1953799.2	9.58104682560187E-06	2	0	0.045	839570.8	4.662393011206787E-06	1	0	0.027
P61081	183	4	4	0.235	1783693.8	1.9248953612421487E-05	3	3	0.202	1809372	1.9770898561914588E-05	4	4	0.24	1732990.8	2.143232488754222E-05	3	3	0.18	1159347.2	1.526757090472638E-05	3	3	0.18	2563816.6	3.3274070849714164E-05	3	3	0.18	4423761.5	5.85159028686513E-05	4	4	0.295	3105040.2	3.3802530728467595E-05	3	3	0.262	2184187.3	2.1889882243837905E-05	3	3	0.18	4459292.8	5.0610200210463075E-05	3	3	0.18
Q9P000	198	2	2	0.232	279709.1	2.7898401394597457E-06	2	2	0.202	186494.2	1.883431248988098E-06	2	2	0.096	260131.9	2.9733945383237687E-06	1	1	0.061	239565	2.915853474595344E-06	2	2	0.116	250275	3.002080623205577E-06	2	2	0.096	456216.7	5.5774962111879925E-06	5	5	0.384	2063472.7	2.0761877103806238E-05	7	7	0.51	2355633.2	2.181961652987679E-05	3	3	0.222	117015.4	1.2274420207431694E-06	2	2	0.187
Q9H0R5	595	2	0	0.05	363594.3	1.2068075357998432E-06	2	0	0.05	394660	1.3263427814505692E-06	2	0	0.034	154076.3	5.860612291203919E-07	1	0	0.022	198320.4	8.032633309623092E-07	1	0	0.022	186263	7.434978198790595E-07	1	0	0.022	171738.6	6.986895503321177E-07	3	0	0.084	637912.3	2.1358811807107704E-06	2	0	0.04	610338.1	1.8813004228900037E-06	2	0	0.05	266950.7	9.318312137708154E-07	1	0	0.022
P32455	592	5	2	0.12	1699556.7	5.669592746316098E-06	5	1	0.118	5420020.1	1.8307490720272888E-05	5	2	0.11	896094.7	3.4257551441092556E-06	5	2	0.118	799536.3	3.254797675849279E-06	5	2	0.118	1308947.9	5.251347107508598E-06	3	1	0.069	1514564.7	6.192976317201201E-06	10	5	0.228	5452903.9	1.8350132984155963E-05	8	4	0.172	5538781.2	1.7159204107537274E-05	5	2	0.12	1042497.2	3.6574327231345962E-06	3	1	0.069
Q53EP0	1204	6	6	0.075	1670311.3	2.739736812680046E-06	6	6	0.081	2019171.5	3.353484883669901E-06	11	11	0.133	4089318.7	7.68685321723096E-06	13	13	0.164	4525391.8	9.058102202473383E-06	8	8	0.091	2146801.3	4.234824668782291E-06	9	9	0.119	2695666.1	5.4196707757724E-06	3	3	0.032	567983.3	9.398145372510905E-07	1	1	0.009	188915	2.8776938798512345E-07	13	13	0.165	5562109.6	9.594806288507531E-06	15	15	0.179
Q9Y5Y2	271	2	2	0.155	227661	1.659041543503774E-06	2	2	0.155	288007.6	2.1251240663543474E-06	1	1	0.1	353752.7	2.954299962681332E-06	2	2	0.159	231690.4	2.0603749748192315E-06	2	2	0.155	422243.5	3.70052850153616E-06	1	1	0.1	271236.3	2.42276792826788E-06	3	3	0.188	553985.6	4.0725109805460804E-06	3	3	0.24	1169125.6	7.912186522927095E-06	1	1	0.1	41603.1	3.1884496082285207E-07	1	1	0.1
Q96RF0	628	4	4	0.088	983317.6	3.092232081887717E-06	4	4	0.094	2713803.9	8.641088454261098E-06	5	5	0.135	1696019	6.112166638376354E-06	6	6	0.148	1981973	7.605812379441608E-06	9	8	0.201	7170427	2.7117862017057664E-05	10	9	0.201	6466795.2	2.492658360889885E-05	6	6	0.151	2613246.8	8.289987243979183E-06	8	6	0.161	3887306.2	1.1352558401354216E-05	4	4	0.118	282491.7	9.342631172980601E-07	3	3	0.091
Q96EE3	360	3	3	0.15	802861	4.404288649578204E-06	4	4	0.181	1219444.9	6.773440391677283E-06	2	2	0.097	783104.7	4.9231316145909826E-06	4	4	0.183	1464668.8	9.804928872273773E-06	3	3	0.119	705608.8	4.655127273294722E-06	4	4	0.183	939876.3	6.319773204771907E-06	2	2	0.067	344026.1	1.903802839158456E-06	1	1	0.036	289769.8	1.4762341840259765E-06	3	3	0.128	1013548.3	5.847430982674435E-06	2	2	0.067
P61966	158	3	2	0.209	797993	9.974242151658847E-06	3	2	0.209	560832.4	7.09783077469408E-06	3	2	0.209	710377	1.0175503813818947E-05	3	2	0.209	989777.4	1.5096906456017386E-05	2	1	0.108	987917.4	1.4850245019233057E-05	3	2	0.209	609772.7	9.342092976275887E-06	3	2	0.209	1122801.4	1.4157251174838043E-05	1	1	0.057	640523.6	7.435029335471741E-06	3	2	0.209	394477.2	5.185468204953746E-06	2	1	0.108
P56377	157	2	1	0.153	160755.1	2.0221018216172196E-06	1	0	0.051	65606.2	8.355931353005197E-07	1	0	0.051	-1	-1.4415325862213467E-11	2	1	0.153	318019.7	4.881596613407562E-06	1	0	0.051	510267.2	7.719124967832664E-06	1	0	0.051	-1	-1.541819886852075E-11	1	0	0.051	368407	4.674781318921182E-06	1	1	0.102	134619.7	1.5725830974907861E-06	2	1	0.108	-2	-2.6457785975249825E-11	1	0	0.051
Q93034	780	5	5	0.096	836154.3	2.1170432851740937E-06	5	5	0.091	1018568.2	2.6112300974211955E-06	2	2	0.054	372516.1	1.0808727337898474E-06	2	2	0.054	380928.8	1.1769465055015855E-06	3	3	0.068	725050	2.207717121726769E-06	3	3	0.068	514640.9	1.5971400147508932E-06	6	5	0.092	1030717.1	2.6325580548182072E-06	3	3	0.068	682806	1.6054891077591845E-06	4	4	0.081	585635	1.559392988377963E-06	3	3	0.068
O14684	152	1	1	0.053	149013	1.9360585327958958E-06	3	3	0.204	7199281.6	9.470986240596491E-05	3	3	0.289	7222181.1	0.00010753476813690679	3	3	0.289	6847042.3	0.00010855927662937722	4	4	0.289	5404328.8	8.444389310806918E-05	2	2	0.224	72878.9	1.160623918700584E-06	3	3	0.151	4168221.8	5.463114608068486E-05	2	2	0.086	409509.9	4.941120610125633E-06	3	3	0.197	270811.6	3.7003843102932545E-06	3	3	0.224
Q4VC31	144	3	3	0.257	2342389.3	3.2124360900839114E-05	3	3	0.257	1571493	2.1822253226525668E-05	2	2	0.181	594953.8	9.35071600898654E-06	1	1	0.118	499594.8	8.361090710333013E-06	1	1	0.118	868831.1	1.4329892673874867E-05	2	2	0.181	900880.1	1.5143902225995688E-05	2	2	0.181	753252.2	1.0421038381698025E-05	2	2	0.194	533462.5	6.794320684867415E-06	2	2	0.181	225336.9	3.250071976342447E-06	2	2	0.194
O14972	297	4	4	0.239	432664.1	2.876950072017024E-06	2	2	0.081	36891.7	2.4838299031388717E-07	2	2	0.081	236643.8	1.8032784712888146E-06	3	3	0.125	353104.5	2.865195898733821E-06	4	4	0.219	455511.3	3.6426108544099693E-06	3	3	0.121	225616.5	1.8388559266265288E-06	4	4	0.242	378608.9	2.539612454353371E-06	3	3	0.178	578938.7	3.575038883616057E-06	4	4	0.215	122352	8.556137973974265E-07	2	2	0.081
P23458	1154	4	4	0.042	793492.7	1.3579226731130037E-06	2	2	0.021	224380.2	3.888018782316913E-07	4	4	0.044	334970.2	6.569381457361685E-07	5	5	0.053	506754	1.0582758716583673E-06	8	8	0.106	1510868.8	3.1095032547033645E-06	8	8	0.103	1735418.8	3.6402548111225595E-06	4	4	0.042	320525	5.533363217162921E-07	4	4	0.048	318541.5	5.062497822828874E-07	4	4	0.048	549197.8	9.884304950281868E-07	3	3	0.043
P30536	169	4	4	0.231	3324308.5	3.884655658432806E-05	4	4	0.231	4371519.1	5.172438169899042E-05	2	2	0.136	4378107	5.863052504821382E-05	2	2	0.136	859817.4	1.2261032479230832E-05	1	1	0.077	3067178.3	4.310447798273098E-05	1	1	0.077	3349886.6	4.798181770632824E-05	0	0	0	0	0	0	0	0	0	0	4	4	0.243	5714743.6	7.023170326136067E-05	4	4	0.243
Q4V9L6	283	4	4	0.159	6835783.6	4.770235094870513E-05	4	4	0.159	7042479.6	4.9760965055566646E-05	4	4	0.117	3670501.4	2.9353715124090412E-05	4	4	0.117	4039820.1	3.440195377847868E-05	3	3	0.117	3032117.5	2.5446594137522116E-05	4	4	0.166	5320956.4	4.551311498060331E-05	3	3	0.117	445996.8	3.139629390560477E-06	3	3	0.117	1474962.4	9.558707038818735E-06	3	3	0.117	9711781.4	7.127473620844362E-05	3	3	0.117
P56134	94	2	2	0.255	3454868	7.258410368627632E-05	2	2	0.255	2860050.5	6.084087904587842E-05	3	3	0.255	4669027.7	0.00011241459844219751	3	3	0.255	4498154.5	0.00011532249572750225	2	2	0.255	3974486.7	0.00010042070500462848	2	2	0.255	3851641	9.918619792105591E-05	2	2	0.255	923232.4	1.9566640350101193E-05	1	1	0.117	485839.6	9.47915652027048E-06	3	3	0.255	4360420.2	9.63437718774452E-05	3	3	0.255
O95232	432	1	1	0.037	306785.6	1.4024556512418705E-06	2	2	0.062	3761201.9	1.7409749899806418E-05	5	5	0.162	327214.4	1.7142445505577774E-06	3	3	0.083	315762.2	1.7615051218135945E-06	3	3	0.083	453468.5	2.49306412411765E-06	3	3	0.083	498396.3	2.792700470350425E-06	3	3	0.1	2692946.2	1.241872496801109E-05	3	3	0.1	2377051.1	1.009158560518427E-05	3	3	0.104	454419	2.1847205338873456E-06	3	3	0.104
Q9H0L4	616	1	0	0.028	654859.6	2.0994493386311223E-06	2	0	0.052	769707.8	2.4985889082396837E-06	0	0	0	0	0	0	0	0	0	0	0	0	0	0	0	0	0	0	0	0	0	0	0	0	0	0	0	0	0	0	0	0	0	0	0	0	0	0
P33240	577	2	1	0.052	818291.1	2.800721513623453E-06	4	2	0.094	1024928.1	3.5519530719059764E-06	0	0	0	0	0	0	0	0	0	0	0	0	0	0	0	0	0	0	0	0	0	0	0	0	0	0	0	0	0	0	0	0	0	0	0	0	0	0
Q99627	209	2	2	0.163	446486.4	4.218906121051411E-06	3	3	0.263	343233.1	3.283919548475028E-06	3	3	0.297	189205.1	2.0488523822629256E-06	2	2	0.196	204640.5	2.3596784156860435E-06	3	3	0.196	547811.1	6.225218700012047E-06	4	4	0.239	1341780.1	1.5540620525746005E-05	4	4	0.297	1089365.4	1.0383896959286083E-05	4	4	0.474	944826.8	8.291069485706603E-06	0	0	0	0	0	0	0	0
Q15287	305	2	2	0.066	767159.2	4.967336385026077E-06	4	4	0.128	824603.4	5.406234928542018E-06	4	4	0.144	2187447.5	1.6231621827804977E-05	3	3	0.105	1104610.9	8.72804552659477E-06	3	3	0.118	791670.9	6.164742115233277E-06	4	4	0.144	1923160.7	1.5263320781015086E-05	0	0	0	0	0	0	0	0	0	0	4	4	0.144	1742872	1.1868308023354314E-05	4	4	0.144
Q9Y276	419	4	3	0.115	274118.3	1.291998233083263E-06	3	3	0.122	148160.9	7.070810802972105E-07	2	2	0.091	206745.1	1.1167226347155076E-06	3	3	0.143	112922.1	6.494899584398212E-07	3	3	0.143	95057.2	5.388167229584743E-07	4	4	0.189	272422.1	1.5738437324459841E-06	2	2	0.107	106196.5	5.049277731829245E-07	2	2	0.098	23691.6	1.0370149229639367E-07	3	3	0.153	181846.7	9.013937802125985E-07	3	3	0.153
Q13136	1202	4	2	0.032	4079715.7	6.702909334433829E-06	5	2	0.032	3916890.9	6.516083480504528E-06	4	2	0.041	878776.7	1.6546196680760688E-06	3	2	0.027	592517.1	1.1879658019540863E-06	5	3	0.042	16517352.6	3.263668530024169E-05	3	1	0.018	981772.1	1.9771495212764915E-06	4	2	0.036	1550962	2.5705719748857654E-06	1	0	0.006	1067579	1.6289216371850197E-06	1	0	0.006	825265	1.4259756674832502E-06	4	1	0.034
O75334	1257	1	0	0.005	34806.9	5.46849703201207E-08	2	0	0.014	282228.8	4.4896830584179174E-07	1	0	0.01	54371.8	9.789545959448719E-08	0	0	0	0	0	1	0	0.01	53649.1	1.0136714964488571E-07	1	0	0.01	-1	-1.9257416247873968E-12	1	0	0.005	140551.8	2.2275846313469767E-07	0	0	0	0	0	1	0	0.017	-1	-1.652296101079643E-12	2	0	0.018
P15311	586	20	7	0.258	43751207.8	0.00014744509974105253	20	8	0.28	44764887.6	0.00015275291779544514	11	4	0.198	39330963.3	0.00015190115773677234	13	4	0.218	44224705	0.00018187577062468962	12	3	0.189	40020342.7	0.00016220089969317655	15	5	0.244	39354082.4	0.00016256440919935552	15	5	0.217	38642225.3	0.00013137042080461054	17	7	0.247	20290354.9	6.350335417236725E-05	11	3	0.172	39321923.7	0.00013936711049333063	13	4	0.198
Q13190	355	4	3	0.124	793718	4.415458316532574E-06	2	2	0.062	454565.4	2.560457990992271E-06	4	4	0.169	490121.8	3.124638527015253E-06	4	4	0.192	371508.5	2.522016476603368E-06	1	1	0.034	171498.6	1.1473668490907104E-06	1	1	0.034	161128.3	1.0986940369612042E-06	1	1	0.034	216307.3	1.2138804083240143E-06	1	1	0.028	232730.8	1.2023478933564794E-06	3	3	0.09	943759.3	5.521486910892395E-06	2	2	0.062
Q9UJF2	1139	1	0	0.005	279988.3	4.854606940787655E-07	1	1	0.014	-1	-1.7556013583870765E-12	0	0	0	0	0	0	0	0	0	0	0	0	0	0	0	0	0	0	0	0	1	1	0.014	-1	-1.7490787146515787E-12	0	0	0	0	0	0	0	0	0	0	0	0	0
Q7Z3C6	839	2	1	0.018	279987.3	6.590438089254359E-07	0	0	0	0	0	0	0	0	0	0	0	0	0	0	0	2	2	0.036	1410236.6	3.9920878750041086E-06	1	1	0.021	-1	-2.8851695141332035E-12	0	0	0	0	0	0	0	0	0	0	0	0	0	0	0	0	0	0
Q7Z417	695	2	2	0.063	464516.7	1.319940760713901E-06	2	2	0.063	367857.9	1.0583880189282912E-06	1	1	0.047	-1	-3.2564117415359916E-12	2	2	0.063	187297.4	6.494630712734544E-07	2	2	0.063	131162.1	4.482224740352377E-07	1	1	0.047	-1	-3.4829600321694356E-12	0	0	0	0	0	0	0	0	0	0	1	1	0.047	48257.2	1.442116914318544E-07	2	2	0.066
Q9UHY7	261	3	3	0.157	714515.3	5.406409510299079E-06	3	3	0.157	1017157.6	7.792868957796966E-06	0	0	0	0	0	0	0	0	0	0	0	0	0	0	0	1	1	0.046	70757.4	6.562429553458115E-07	3	3	0.13	1166773.4	8.90592617957671E-06	1	1	0.046	736708.4	5.17678051140325E-06	0	0	0	0	0	0	0	0
Q96MW5	612	2	2	0.056	109015.7	3.517835591464721E-07	3	3	0.085	168084.1	5.4919281047164E-07	0	0	0	0	0	0	0	0	0	0	0	0	0	0	0	0	0	0	0	0	2	2	0.057	92323.5	3.0053421121425125E-07	3	3	0.078	64977.4	1.9472223462155435E-07	1	1	0.023	65505.6	2.2230547692966584E-07	0	0	0
Q9NY12	217	3	3	0.175	1786759.9	1.62608924037768E-05	2	2	0.124	2159080.3	1.989567569721557E-05	2	2	0.124	1123544.8	1.1718034621239107E-05	1	1	0.083	426062.2	4.731739091239196E-06	1	1	0.083	615370.9	6.735150318704102E-06	0	0	0	0	0	0	0	0	0	0	0	0	0	0	0	3	3	0.175	1258671.6	1.204691524776559E-05	1	1	0.041
Q15418	735	2	0	0.033	600582.8	1.61370247153936E-06	2	0	0.033	548754.6	1.492933512687534E-06	1	0	0.022	596209.4	1.8358432475496858E-06	1	0	0.022	397232.3	1.3024610171181697E-06	1	0	0.022	374504.3	1.2101509360805661E-06	1	0	0.022	425405	1.401033585955241E-06	2	0	0.035	742708.3	2.0130938264868602E-06	2	0	0.033	914005.3	2.2806887086754505E-06	1	0	0.022	247956.6	7.006667188232987E-07	1	0	0.022
Q15349	733	3	1	0.041	2907978.8	7.834750563915608E-06	2	1	0.03	2224000.8	6.067092226852883E-06	1	0	0.022	596209.4	1.840852369643955E-06	1	0	0.022	397232.3	1.30601479888384E-06	1	0	0.022	374504.3	1.2134528485937465E-06	2	0	0.038	1648238.1	5.443137054475073E-06	4	0	0.065	2148593.2	5.839602704627113E-06	3	0	0.049	2566104.3	6.420590431746829E-06	1	0	0.022	247956.6	7.025784970465546E-07	1	0	0.022
P51812	740	3	1	0.047	840045.2	2.241861856093489E-06	2	0	0.032	548754.6	1.4828461240882941E-06	4	3	0.07	934148.9	2.856988574568293E-06	2	1	0.036	583678.1	1.9008559069291767E-06	4	3	0.081	687215.9	2.2056243666834524E-06	4	2	0.082	1856015.5	6.071320709301277E-06	9	4	0.143	3645994.2	9.815610860768896E-06	7	4	0.12	4884337.2	1.2105383609641358E-05	2	0	0.039	247955.6	6.959296775661155E-07	2	1	0.036
Q96GG9	259	1	1	0.066	115957.9	8.841755281151304E-07	2	2	0.112	413641.1	3.1935487681619352E-06	1	1	0.046	127017.3	1.1099086325608056E-06	2	2	0.108	179468.1	1.6699175109918403E-06	2	2	0.112	347610.8	3.1875981690442268E-06	2	2	0.112	349172	3.2634197824135252E-06	2	2	0.093	762071.1	5.861770445288068E-06	1	1	0.066	126729.2	8.973907046285254E-07	1	1	0.066	-1	-8.01905868361819E-12	0	0	0
Q7Z460	1538	3	2	0.028	48773.4	6.26274326813259E-08	2	2	0.022	1860557.2	2.419002532902431E-06	2	1	0.019	99285.9	1.4610172985541803E-07	3	2	0.028	87687.4	1.3740051973186524E-07	1	1	0.009	53831.8	8.31290156408472E-08	2	2	0.021	57702.8	9.081840024074461E-08	4	2	0.039	267897.9	3.470132458503558E-07	4	2	0.04	296806.6	3.5393365092798325E-07	1	1	0.012	-1	-1.3504136534831673E-12	2	2	0.023
O75122	1294	1	0	0.009	48775.4	7.443967635117905E-08	0	0	0	0	0	1	0	0.009	63430.9	1.1094065196109409E-07	1	0	0.009	87689.4	1.6331284330904192E-07	0	0	0	0	0	0	0	0	0	0	2	0	0.023	129815.2	1.9985929412460016E-07	2	0	0.023	198245.5	2.8097889428772473E-07	0	0	0	0	0	0	0	0
Q6VY07	963	2	2	0.029	341353.3	7.000285158640961E-07	3	3	0.036	836842.5	1.737669080054129E-06	2	2	0.026	-2	-4.7003243205971215E-12	2	2	0.029	154097.2	3.8563458702695763E-07	2	2	0.029	204274.3	5.037992485901182E-07	3	3	0.037	459809	1.1558047526013482E-06	2	2	0.047	319298.3	6.605465033394605E-07	0	0	0	0	0	2	2	0.028	177167.3	3.821029892619012E-07	0	0	0
Q9Y6M5	507	5	4	0.097	1825166.3	7.109390915309523E-06	1	0	0.012	679795.1	2.6811413016208614E-06	0	0	0	0	0	0	0	0	0	0	0	0	0	0	0	0	0	0	0	0	0	0	0	0	0	1	0	0.012	216519.4	7.832375370469098E-07	1	1	0.039	135719.6	5.559782054468471E-07	3	3	0.083
P30405	207	3	1	0.159	984245	9.390112267317269E-06	2	0	0.058	791805.8	7.648882077531084E-06	0	0	0	0	0	1	1	0.101	317938.1	3.701516988492244E-06	2	2	0.242	321717.8	3.691261528396537E-06	2	2	0.242	422440.9	4.940022297605369E-06	2	2	0.242	352469.8	3.3922249602705858E-06	2	1	0.13	471947.7	4.181462111213116E-06	1	1	0.101	580210.1	5.821542800717615E-06	1	1	0.101
Q9UPQ0	1083	3	3	0.049	135636.6	2.473354408046337E-07	2	2	0.034	1416744.3	2.6158488733231593E-06	2	2	0.038	74285.3	1.5523817967197497E-07	5	5	0.067	710661	1.5813993061317975E-06	7	6	0.082	2736016.8	6.000126058819678E-06	4	4	0.059	528039.6	1.1802427252362894E-06	2	2	0.03	69633.5	1.2809224781048078E-07	1	1	0.02	62437.7	1.0573604882712663E-07	3	3	0.04	652257.8	1.2508751947713327E-06	6	6	0.089
Q96BW5	349	2	2	0.129	24081.4	1.3626810531067114E-07	2	2	0.103	524712.3	3.006390913311467E-06	2	2	0.103	281574.7	1.8259644574316182E-06	2	2	0.129	98171	6.778994878072154E-07	2	2	0.103	649901.1	4.4227451678612335E-06	2	2	0.103	342673	2.3767732732292264E-06	2	2	0.103	79221.6	4.5222155727344033E-07	2	2	0.103	679281.1	3.569675525695046E-06	1	1	0.072	68664.6	4.0863035339191096E-07	2	2	0.103
P49841	420	2	2	0.09	113480	5.335903289654673E-07	2	2	0.09	73439.6	3.496476749300015E-07	2	2	0.121	145545.8	7.842860742276623E-07	2	2	0.121	87778.6	5.036709203030965E-07	3	3	0.162	141863.1	8.022139818034379E-07	2	2	0.121	211894.7	1.221248656986501E-06	2	1	0.067	261438.2	1.2400889370008587E-06	1	1	0.069	-1	-4.366720018124663E-12	0	0	0	0	0	2	2	0.121
P53701	268	2	2	0.101	1203480.2	8.868334555796507E-06	2	2	0.101	2948559.5	2.2000104019811756E-05	4	4	0.198	2107399.5	1.779656541326649E-05	3	3	0.16	595834.1	5.357942868027017E-06	1	1	0.041	226102.2	2.003733991562447E-06	2	2	0.078	485876.3	4.388581995400988E-06	0	0	0	0	0	0	0	0	0	0	5	5	0.224	755081.6	5.851702642843142E-06	4	4	0.175
Q16775	308	2	2	0.084	206963.5	1.327030658772605E-06	2	2	0.058	637833.7	4.141010934594863E-06	2	2	0.101	262619.1	1.9297440420460136E-06	3	3	0.127	779924.6	6.102522933976003E-06	2	2	0.101	214155.3	1.6513844166790805E-06	3	3	0.127	763512	6.000652068690962E-06	2	2	0.078	123940	8.016667185167892E-07	3	3	0.153	137979.6	8.216158382902279E-07	1	1	0.052	49631.8	3.346820845596193E-07	1	1	0.052
O95379	198	1	1	0.101	28589.5	2.8515387832245863E-07	1	1	0.101	45197.6	4.5645694192776214E-07	1	1	0.101	111947.6	1.2795984745371633E-06	1	1	0.101	53127.8	6.466423735838146E-07	1	1	0.101	98389.8	1.1801982303509023E-06	1	1	0.101	116369.4	1.4226789321789842E-06	2	2	0.146	210351.3	2.116474736605857E-06	2	2	0.172	948241.8	8.783316712296345E-06	1	1	0.101	35347.5	3.707803146271275E-07	1	1	0.101
Q15427	424	3	3	0.113	504969.6	2.3519998514461734E-06	1	1	0.054	78846.8	3.7185005311583977E-07	2	2	0.087	254379.8	1.3578158736628685E-06	1	1	0.054	230021.1	1.3074025787868474E-06	1	1	0.054	639619.5	3.5828275954990926E-06	1	1	0.054	794262.3	4.534520690899727E-06	0	0	0	0	0	0	0	0	0	0	0	0	0	0	0	1	1	0.054
Q9HAV4	1204	1	1	0.018	85499.5	1.4024100035468694E-07	1	1	0.018	85755.5	1.4242463948285433E-07	1	1	0.018	19172.2	3.603873849484888E-08	2	2	0.036	54224.5	1.085366935251922E-07	3	3	0.044	83560.1	1.6483238239417648E-07	2	2	0.036	168564	3.389000531806587E-07	3	3	0.053	466443.8	7.71802030184057E-07	5	5	0.06	500626.1	7.625909345810508E-07	0	0	0	0	0	0	0	0
Q53T59	392	2	2	0.092	121683.4	6.13032051925165E-07	1	1	0.043	66462.9	3.3903368678048545E-07	0	0	0	0	0	0	0	0	0	0	0	0	0	0	0	3	3	0.181	140593.7	8.681866207219385E-07	5	5	0.23	2152132.7	1.0937449430391695E-05	6	6	0.273	2540846.1	1.1887675208404262E-05	0	0	0	0	0	0	0	0
Q9Y450	684	1	1	0.019	-1	-2.8872328555911166E-12	3	3	0.069	527714.6	1.5427396458131417E-06	3	3	0.072	1008093.8	3.3355615473513114E-06	4	4	0.104	991671.9	3.4939720247344403E-06	4	4	0.091	1871901.2	6.4997535901905735E-06	3	3	0.075	2003698.3	7.0910332767850305E-06	6	6	0.12	1245113.5	3.6264852799410807E-06	6	6	0.123	808234.7	2.1671353076167427E-06	3	3	0.075	455270.3	1.38240843044677E-06	2	2	0.048
Q96EQ0	304	2	2	0.112	417761.7	2.713894438607098E-06	2	2	0.112	188046.8	1.2369210945910215E-06	4	3	0.22	976737.9	7.271576422185622E-06	3	2	0.155	900118.8	7.135653726610034E-06	4	3	0.188	454848.4	3.5535559633211333E-06	2	1	0.102	1350272.4	1.0751798148718234E-05	1	1	0.079	331327.5	2.171285733049056E-06	1	1	0.079	184616.7	1.1137867257218701E-06	1	0	0.023	515577.8	3.5224414350336433E-06	0	0	0
P30825	629	1	1	0.019	101886.8	3.1989333369404133E-07	2	1	0.038	370449.4	1.1776815805458482E-06	3	3	0.048	1295141.6	4.660051586118027E-06	2	2	0.048	758061	2.904430752383062E-06	2	2	0.037	550562.3	2.078863124738331E-06	2	2	0.037	304540.8	1.1720014102108259E-06	0	0	0	0	0	0	0	0	0	0	3	2	0.057	1133867.6	3.743991515704307E-06	3	2	0.057
Q96SB4	655	1	1	0.017	266697	8.041086674306984E-07	2	1	0.031	178273	5.442443199659527E-07	2	2	0.041	68066.5	2.3518858338115328E-07	2	2	0.041	361213.5	1.3290159440133945E-06	1	1	0.017	147239.9	5.338930721186232E-07	1	1	0.017	103526.9	3.8260021098215166E-07	2	1	0.031	96368.7	2.9310807230034354E-07	0	0	0	0	0	1	1	0.017	49725	1.5767275190551889E-07	2	1	0.031
Q9HCK5	861	2	1	0.027	1225105.2	2.8100118068954003E-06	0	0	0	0	0	0	0	0	0	0	0	0	0	0	0	0	0	0	0	0	0	0	0	0	0	0	0	0	0	0	0	0	0	0	0	0	0	0	0	0	0	0	0
Q9UL18	857	1	0	0.019	198018	4.563118643049406E-07	1	0	0.012	32247	7.524161832841456E-08	0	0	0	0	0	0	0	0	0	0	0	0	0	0	0	0	0	0	0	0	0	0	0	0	0	0	0	0	0	0	0	0	0	0	0	0	0	0
Q9UKV8	859	2	1	0.033	198016	4.5524484048287276E-07	1	0	0.012	32247	7.506643411810393E-08	2	2	0.038	162842.2	4.290401282977868E-07	1	1	0.02	-1	-2.805526362913641E-12	0	0	0	0	0	0	0	0	0	0	1	1	0.015	299210.6	6.939319599518129E-07	1	1	0.014	36997.3	7.89917080572255E-08	0	0	0	0	0	0	0	0
Q9BSH4	297	1	1	0.074	-1	-6.649384758331056E-12	1	1	0.04	1025385.1	6.903672570288283E-06	1	1	0.04	640619	4.881659485685106E-06	1	1	0.04	272377	2.2101487330504763E-06	2	2	0.148	599631.7	4.795105937148655E-06	1	1	0.04	376101.7	3.0653646344984198E-06	1	1	0.074	-1	-6.707746316458411E-12	2	2	0.114	973655.7	6.0124793639713675E-06	1	1	0.04	305747.3	2.138106515602607E-06	1	1	0.04
O15042	1029	1	1	0.019	3779.7	7.254038710015526E-09	2	2	0.025	400193.2	7.776854299192921E-07	2	2	0.04	275560.6	6.060742929782006E-07	2	2	0.04	265184.2	6.210689075666595E-07	0	0	0	0	0	0	0	0	0	0	0	0	0	0	0	0	0	0	0	0	1	1	0.013	127038.5	2.5641482927494345E-07	2	2	0.027
Q9H8S9	216	2	0	0.083	1718767.8	1.5714529067091528E-05	2	0	0.083	1772875.2	1.6412473808209702E-05	1	0	0.051	1061205.9	1.1119109862492369E-05	1	0	0.051	409626.2	4.570266164404985E-06	0	0	0	0	0	2	0	0.106	1329825.2	1.4903013772469211E-05	2	0	0.106	878522.7	8.102747681668883E-06	2	0	0.106	1001015	8.499462686833726E-06	2	0	0.106	815296.7	7.839440875934285E-06	0	0	0
Q7L9L4	216	2	0	0.083	1718767.8	1.5714529067091528E-05	2	0	0.083	1772875.2	1.6412473808209702E-05	1	0	0.051	1061205.9	1.1119109862492369E-05	1	0	0.051	409626.2	4.570266164404985E-06	0	0	0	0	0	2	0	0.106	1329825.2	1.4903013772469211E-05	2	0	0.106	878522.7	8.102747681668883E-06	2	0	0.106	1001015	8.499462686833726E-06	2	0	0.106	815296.7	7.839440875934285E-06	0	0	0
Q99797	713	2	2	0.024	49558	1.3726573958829036E-07	2	2	0.025	101555.9	2.8481657637467184E-07	0	0	0	0	0	0	0	0	0	0	0	0	0	0	0	0	0	0	0	0	0	0	0	0	0	0	0	0	0	0	0	0	0	0	0	0	0	0
Q9Y676	258	1	1	0.039	291633.5	2.232315716766922E-06	1	1	0.039	194276.1	1.5057376263014787E-06	0	0	0	0	0	0	0	0	0	0	4	4	0.302	425061.6	3.91293143773933E-06	1	1	0.039	47431	4.4501625082810393E-07	2	2	0.112	444888.7	3.435300620084164E-06	1	1	0.039	103894.9	7.385487389017255E-07	2	2	0.112	139955.1	1.126658191599449E-06	1	1	0.039
P17480	764	1	1	0.018	-1	-2.5849048078852405E-12	2	2	0.037	109845.7	2.875009833657898E-07	3	3	0.059	-3	-8.886935184689192E-12	2	2	0.035	391796.8	1.2358764134439395E-06	3	3	0.059	670809.1	2.085334164848167E-06	1	1	0.022	-1	-3.168399505703872E-12	0	0	0	0	0	0	0	0	0	0	3	3	0.062	128005.3	3.479827764936718E-07	3	3	0.059
Q99707	1265	3	3	0.035	152606.3	2.3824283601411312E-07	2	2	0.017	176497.4	2.7899564161537204E-07	0	0	0	0	0	0	0	0	0	0	0	0	0	0	0	0	0	0	0	0	0	0	0	0	0	0	0	0	0	0	0	0	0	0	0	0	0	0
Q6ZRP7	698	2	2	0.044	46697.2	1.3212144990144826E-07	1	1	0.023	223304.9	6.397237326606655E-07	3	3	0.066	224780.9	7.288331197893326E-07	2	2	0.044	-2	-6.905292681211512E-12	2	2	0.044	41959.3	1.427719473946419E-07	1	1	0.023	68223.5	2.3659843554373134E-07	0	0	0	0	0	0	0	0	0	0	3	3	0.066	128491.5	3.823333060474883E-07	2	2	0.044
Q96RD7	426	1	1	0.033	-1	-4.635838669540666E-12	1	1	0.033	55488.1	2.604593109703947E-07	3	3	0.138	1992821.9	1.0587246010787075E-05	2	2	0.094	1465354.9	8.289736757641437E-06	3	3	0.138	1882193.3	1.0493604593082422E-05	3	3	0.138	160380.7	9.113302811779176E-07	0	0	0	0	0	0	0	0	0	0	0	0	0	0	0	0	0	0
Q5JTZ9	985	1	1	0.022	11887.1	2.3832938846238436E-08	1	1	0.022	15161.8	3.077968460253871E-08	0	0	0	0	0	0	0	0	0	0	2	2	0.034	553625.8	1.334904392027506E-06	2	2	0.038	682526.9	1.6773235227801536E-06	2	2	0.044	157851.6	3.192609757043439E-07	1	1	0.021	-1	-1.861951682855186E-12	0	0	0	0	0	0	0	0
Q8TC07	691	1	1	0.017	63834	1.8243658106946668E-07	3	3	0.072	99873.5	2.890159790621807E-07	1	1	0.017	-1	-3.2752621712988623E-12	1	1	0.014	566184.4	1.974637451149218E-06	3	3	0.048	772060.5	2.6536482671637007E-06	3	3	0.048	483617.4	1.6941706977827505E-06	6	6	0.091	857406	2.4719606304604547E-06	4	4	0.058	802012.8	2.128667795067915E-06	1	1	0.016	-1	-3.0056963806904646E-12	0	0	0
P43246	934	1	1	0.015	34587.8	7.313309879317802E-08	1	1	0.015	27788.1	5.949241641955926E-08	0	0	0	0	0	0	0	0	0	0	0	0	0	0	0	0	0	0	0	0	0	0	0	0	0	0	0	0	0	0	0	0	0	0	0	0	0	0
O43148	476	1	1	0.021	269333.4	1.1174321790887314E-06	3	3	0.065	434691.3	1.8260960951019988E-06	0	0	0	0	0	0	0	0	0	0	0	0	0	0	0	0	0	0	0	0	1	1	0.021	230677.2	9.654522461376245E-07	1	1	0.021	146424.6	5.641722634993204E-07	1	1	0.021	116598.3	5.087546849128588E-07	1	1	0.021
Q8WXF7	558	1	1	0.027	81011.8	2.867160440232872E-07	1	1	0.027	37839.6	1.356007120970934E-07	3	3	0.086	359315.7	1.4573575371985045E-06	2	2	0.061	192146.3	8.298609807348444E-07	4	4	0.12	361599.5	1.539088857149919E-06	3	3	0.081	83329.5	3.614913190151627E-07	1	1	0.027	65566.2	2.3408786138109338E-07	2	2	0.061	139808.8	4.5952055910644207E-07	5	5	0.14	532113.5	1.9805838533279143E-06	6	6	0.176
O00541	588	1	1	0.017	171466.3	5.758897692701766E-07	2	2	0.034	364394.7	1.2392084263979753E-06	5	5	0.102	475130.7	1.8287733456117843E-06	5	5	0.1	385251.8	1.5789735983032018E-06	2	2	0.053	152589.2	6.163345895353696E-07	4	4	0.09	492850.3	2.028948364347258E-06	0	0	0	0	0	0	0	0	0	0	4	4	0.085	778924	2.7513187957727235E-06	3	3	0.068
Q9UIG0	1483	1	1	0.01	316467.4	4.2143028408792404E-07	2	2	0.021	-2	-2.696736274042994E-12	0	0	0	0	0	0	0	0	0	0	0	0	0	0	0	0	0	0	0	0	0	0	0	0	0	0	0	0	0	0	1	1	0.01	24291	3.40194586724857E-08	1	1	0.01
Q8NBF2	726	1	1	0.012	153195.4	4.167225645571757E-07	1	1	0.012	179558.2	4.945591652697579E-07	1	1	0.012	315883.1	9.84722559057834E-07	1	1	0.012	265862.3	8.825262962060892E-07	1	1	0.012	238542.1	7.803662693532754E-07	1	1	0.012	262667.7	8.757967838637752E-07	6	6	0.125	1388022	3.808840687225869E-06	7	7	0.161	1167603.8	2.9496026617263616E-06	1	1	0.012	217468.7	6.221330787767096E-07	1	1	0.012
Q8NCH0	376	1	1	0.032	242003.2	1.271074999190321E-06	0	0	0	0	0	0	0	0	0	0	0	0	0	0	0	0	0	0	0	0	0	0	0	0	0	0	0	0	0	0	0	0	0	0	0	1	1	0.032	371678.6	2.05306579456082E-06	2	2	0.072
Q9H3S7	1636	1	1	0.005	38241	4.616191894582602E-08	3	2	0.017	50835.1	6.213410044563151E-08	2	2	0.021	259389.9	3.5883424181975147E-07	1	1	0.009	-1	-1.47307282747116E-12	1	1	0.011	26803.4	3.891138236852327E-08	3	3	0.023	364776.1	5.397297683426012E-07	11	11	0.097	1559772.2	1.8993760391394114E-06	8	8	0.079	1495039.6	1.676000077425316E-06	3	3	0.03	40733.7	5.171228365008108E-08	1	1	0.013
Reverse_Q15283	850	1	1	0.012	114305.8	2.6557503948202933E-07	1	1	0.012	105616.9	2.484643719655669E-07	0	0	0	0	0	0	0	0	0	0	0	0	0	0	0	0	0	0	0	0	0	0	0	0	0	0	0	0	0	0	0	0	0	0	0	0	0	0
Q5NDL2	527	1	1	0.017	111092.2	4.163042696214254E-07	1	1	0.023	168588.6	6.396865527836954E-07	0	0	0	0	0	0	0	0	0	0	2	2	0.04	121117.7	5.45842153205294E-07	0	0	0	0	0	0	0	0	0	0	0	0	0	0	0	1	1	0.023	175508.9	6.916902991777886E-07	1	1	0.023
P0C0L4	1744	2	0	0.014	823579.2	9.326029868052006E-07	1	0	0.005	462015.1	5.297357970297782E-07	3	0	0.016	1113542.3	1.4450549272877354E-06	2	0	0.012	668244.5	9.234139480695736E-07	2	0	0.014	791756.3	1.0782392047947408E-06	2	0	0.013	1909281.1	2.650065988661791E-06	8	0	0.049	11512949.6	1.315143678066427E-05	8	1	0.052	10221846.2	1.0749481065348184E-05	5	0	0.021	3885420.7	4.627162213529714E-06	6	0	0.034
P0C0L5	1744	2	0	0.014	823579.2	9.326029868052006E-07	1	0	0.005	462015.1	5.297357970297782E-07	3	0	0.016	1113542.3	1.4450549272877354E-06	2	0	0.012	668244.5	9.234139480695736E-07	2	0	0.014	791756.3	1.0782392047947408E-06	2	0	0.013	1909281.1	2.650065988661791E-06	8	0	0.049	11512949.6	1.315143678066427E-05	7	0	0.045	10128946.3	1.0651785825517366E-05	5	0	0.021	3885420.7	4.627162213529714E-06	6	0	0.034
P06744	558	28	28	0.536	84341781.1	0.00029850147537605694	29	28	0.556	65687746.9	0.00023539639044000565	21	21	0.489	36968676.8	0.00014994218113690967	23	23	0.464	39659795.8	0.0001712867592991989	25	25	0.495	46889223.4	0.00019957627500965361	27	27	0.516	50253781.8	0.00021800569868272548	29	29	0.507	71678476.3	0.0002559102285037473	30	29	0.513	68061001.8	0.00022370143796728503	20	20	0.457	26389041.6	9.822285978040141E-05	21	21	0.486
Q9BVC6	243	3	3	0.091	8360272.5	6.794415043410411E-05	4	3	0.115	9190155.3	7.562514303426037E-05	0	0	0	0	0	0	0	0	0	0	1	1	0.049	6068410.2	5.931147542915057E-05	2	2	0.086	5872671.8	5.8500927601673796E-05	3	3	0.086	5524032.3	4.528798671506057E-05	2	2	0.049	5655299	4.26829015956698E-05	2	2	0.086	7023617.5	6.00312980826379E-05	2	2	0.086
O75369	2602	116	99	0.57	223399526.8	0.00016955588559996933	109	91	0.556	214425783.9	0.00016478563371978986	97	83	0.513	203850278.8	0.00017730791958985208	94	80	0.487	178405908.4	0.0001652378208040871	101	90	0.532	248306830.4	0.00022664776752087673	109	93	0.556	232769809.6	0.00021654724087435834	110	93	0.575	267975154.5	0.00020517305095442943	121	102	0.615	314703762.4	0.00022181927440488694	97	83	0.497	180726734.2	0.00014425745441865978	110	95	0.544
Q14315	2725	102	80	0.424	206122968.5	0.00014938183660568745	103	82	0.436	223819479	0.00016424078274339312	75	63	0.364	232442811.1	0.00019305174385859166	81	67	0.389	211848718.6	0.00018735567512636453	85	72	0.381	273764280.6	0.00023860544379352954	89	74	0.418	280225826.1	0.0002489286861798657	86	71	0.401	242689136.4	0.00017742585568340447	101	82	0.454	288286122.8	0.00019402686569500494	78	65	0.368	157273760	0.00011987066616727355	77	62	0.362
P21333	2647	163	140	0.638	536960756	0.000400614364952849	162	139	0.646	552362620.6	0.00041727270036540315	131	117	0.537	708457769	0.0006057370559731867	129	113	0.538	759214085.6	0.0006912224475252981	133	120	0.561	641058972.5	0.0005751936904094076	134	118	0.552	643657051.4	0.0005886184700388773	160	142	0.575	879484760.7	0.0006619229758965315	175	152	0.678	929801627.6	0.0006442300792039445	152	137	0.57	621006090.5	0.0004872648391365267	163	146	0.58
P07437	444	87	10	0.806	854413423.2	0.0038003448362190187	89	9	0.793	986351707.5	0.00444220363241373	48	7	0.725	699386103	0.0035649885963626787	54	7	0.739	646685594.8	0.003510085818426251	61	6	0.732	804845731.5	0.004305263592847524	60	7	0.736	752682302.5	0.0041035717380348904	97	10	0.811	1684473640.8	0.007558129486929062	96	9	0.824	1633096337.2	0.006745800171654209	58	7	0.757	524052789	0.002451405873177789	58	6	0.755
P68371	445	85	1	0.804	705123277.1	0.003129269401198823	87	1	0.791	798902620.2	0.003589909223035437	48	1	0.724	549162574	0.0027929620685844527	56	1	0.737	520089038.9	0.0028166002130992807	62	1	0.755	587920503.3	0.0031378246238042036	61	1	0.737	597996717.8	0.0032529102784018063	96	1	0.809	1415160780.1	0.006335470189761615	94	1	0.822	1358185342.3	0.005597623261727778	54	1	0.742	417517943.4	0.001948669955962558	57	1	0.742
P04350	444	77	0	0.748	663893667.6	0.002952932155504747	80	1	0.739	715790991.8	0.0032236871692372347	41	1	0.646	450347361.8	0.002295560638583374	48	0	0.671	478928300.4	0.002599531285055041	53	0	0.667	496719179	0.0026570396207882636	54	1	0.682	516815046.4	0.002817639807863332	85	1	0.757	1267389630	0.005686699216843639	85	1	0.77	1281984154.3	0.005295467714392296	50	0	0.689	355970885.8	0.0016651549966856876	53	0	0.689
Q3ZCM7	444	42	0	0.369	355129474.6	0.0015795801287047044	43	0	0.412	393261161.5	0.0017711189090251988	21	0	0.241	159881809.8	0.0008149673352929441	25	0	0.255	168595192.5	0.0009151024841246309	29	0	0.363	191747656.8	0.0010256924694081728	24	0	0.255	187927996.4	0.0010245704093893755	43	0	0.385	420274078	0.001885743905149581	47	0	0.369	466019057.9	0.0019249761138806333	28	0	0.329	143484716	0.0006711905420536691	28	0	0.378
A6NNZ2	444	38	0	0.336	334510518.7	0.0014878690899322593	39	0	0.365	371900751.1	0.001674918647042352	19	0	0.227	142740210.8	0.000727591271204319	22	0	0.241	149991473.7	0.000814125053894311	26	0	0.349	168608009.3	0.0009019143613384339	21	0	0.241	165198098.4	0.0009006485811074946	40	0	0.372	392418168.6	0.0017607561551950173	44	0	0.356	436721474.8	0.0018039571411457569	24	0	0.315	129216393.6	0.0006044464085122785	24	0	0.365
Q13509	450	66	11	0.753	536949671.3	0.0023564540738198396	64	10	0.74	633490244.2	0.0028149912523626353	36	8	0.636	394051011.9	0.0019818192836247393	45	8	0.691	407118735.4	0.0021802991874570123	50	12	0.687	468228001.7	0.002471240087520402	49	10	0.689	359273181.5	0.001932616047994277	75	15	0.704	1046100987	0.004631206827847223	70	15	0.704	1002991705.6	0.004087798361599419	46	10	0.702	349391074.6	0.001612584378809341	46	8	0.707
Q9BVA1	445	78	0	0.755	631915527.6	0.002804380437976454	79	0	0.742	758856837.4	0.0034099614779881057	43	0	0.697	449937550.1	0.0022883178318359267	49	0	0.71	386959439.9	0.0020956220173151555	53	0	0.694	523115104.3	0.0027919479693989517	51	0	0.676	427764481.8	0.0023269015333422334	86	0	0.764	1170864498.2	0.005241791059297245	83	0	0.762	1144127745.5	0.004715406567231483	48	0	0.627	388755133.1	0.0018144260865273155	50	0	0.679
Q13885	445	79	1	0.782	633037574	0.0028093599721661154	80	1	0.769	759972807.1	0.003414976144128086	44	1	0.724	452588544	0.0023018004065001436	50	1	0.737	389978421.1	0.002111971646811765	54	1	0.721	524227034.9	0.0027978825187080117	52	1	0.703	428867571.2	0.002332901985753506	86	1	0.739	1171744061.7	0.0052457287379077695	82	0	0.71	1143679209.8	0.004713557972794598	49	1	0.654	389812617.9	0.0018193616561027598	51	1	0.706
Q9BUF5	446	70	17	0.798	422640502.8	0.0018714325051990867	65	13	0.785	466256846.4	0.002090451016030972	39	12	0.655	226054516.2	0.001147103079916453	43	11	0.693	243727883.4	0.0013169760469456688	51	16	0.753	307977367.5	0.0016400383945087069	46	13	0.733	287319607.8	0.001559422160865624	68	15	0.794	530421819.8	0.002369297527704008	64	14	0.812	599742355.2	0.0024662352426704256	47	13	0.751	203653110.6	0.0009483733575240393	48	13	0.751
Q9H4B7	451	21	0	0.177	101597901.9	0.0004448833070744244	19	0	0.164	87042194.5	0.00038592500840899764	7	0	0.084	75602143.7	0.0003793863356071619	9	0	0.104	75886821.5	0.0004055060507171168	10	0	0.122	71038541.3	0.00037409987648468103	7	0	0.104	63807071	0.00034247238858901163	13	0	0.098	114606269.3	0.0005062498556093445	17	0	0.137	155055052.8	0.0006305419983341848	10	0	0.122	52558562.8	0.00024204164445617841	8	0	0.122
A6NHL2	446	11	0	0.141	83724781.2	0.00037072944024606967	10	0	0.128	16901338.9	7.577673410821745E-05	3	0	0.036	46504793.1	0.00023598639962003732	4	0	0.049	45162548	0.0002440344252176525	4	0	0.049	40887582.9	0.00021773420027254985	4	0	0.083	38650038.8	0.00020977241158212458	10	0	0.11	74219252.4	0.00033152386394221965	12	0	0.132	87590273.3	0.0003601850312132073	6	0	0.085	32328767.6	0.00015054885134382218	6	0	0.072
P68104	462	82	3	0.708	1254169177.9	0.005361077195933688	86	3	0.71	1117940401.2	0.00483867338837126	48	5	0.628	786536923.1	0.0038530199344511454	50	4	0.623	631002423.7	0.0032915205410229756	56	5	0.626	968723298.4	0.0049799827790135455	53	4	0.626	941753178.1	0.004934332537329299	62	3	0.652	897197694.9	0.0038688264855645783	67	3	0.695	1040003714.3	0.00412855003468892	53	2	0.626	458780460.2	0.0020624626519685292	56	3	0.626
Q5VTE0	462	77	0	0.643	1240945029.7	0.005304549192694623	81	0	0.645	1107776118.8	0.004794680307248171	42	0	0.489	781822737.2	0.003829926483000934	45	0	0.489	628328691.5	0.003277573455992953	50	0	0.561	963639151.9	0.004953846355890658	48	0	0.561	938000039.5	0.004914667900838824	57	0	0.587	859862751.8	0.003707833632458301	62	0	0.652	1011349898	0.004014801677204487	50	0	0.561	455986087.5	0.0020499004575653106	52	0	0.561
Q05639	463	22	0	0.294	394458630.7	0.0016825128302598474	21	0	0.294	416142800.7	0.0017972604894008631	12	0	0.253	226622797.7	0.0011077626605493758	11	0	0.253	205800944	0.0010712082021252217	12	0	0.253	322078087.2	0.0016521529831566512	12	0	0.253	323814503.4	0.0016929674219425506	14	0	0.253	329308106.2	0.0014169499464230125	20	0	0.298	330052771.1	0.0013073956325960097	13	0	0.253	143034686.8	0.0006416283342024112	13	0	0.253
Q9UPT6	1336	1	0	0.007	596282.4	8.814211058081254E-07	1	0	0.007	742403.5	1.1111768499313125E-06	2	1	0.031	644081.7	1.0910850832484888E-06	1	0	0.007	539304.9	9.728265751797274E-07	1	0	0.007	630309	1.1205135734983513E-06	1	0	0.007	633145.9	1.1471775416476068E-06	2	0	0.013	961277	1.4334256511873644E-06	1	0	0.007	732627.9	1.0057305277260375E-06	0	0	0	0	0	1	0	0.007
P08670	466	124	109	0.773	10462333404.4	0.04433845459637594	126	109	0.796	11401405387.5	0.04892401642284388	91	80	0.708	13924107047.5	0.06762473143244362	91	80	0.704	13561773990.3	0.0701355333028598	95	86	0.734	15917301994.2	0.08112479474568418	97	86	0.734	14729160076.6	0.07651126119889552	121	109	0.76	22740757478.7	0.09721921022904181	137	120	0.856	21346750992	0.08401377607092121	120	106	0.74	19236766349.5	0.08573720254094477	112	99	0.723
P12036	1026	1	0	0.009	397282421.8	0.0007646979074465123	2	0	0.017	379434564.9	0.0007395016754170905	1	0	0.009	383976874.7	0.00084699690863519	1	0	0.009	378521274.2	0.0008890996728666905	1	0	0.009	379649377.6	0.0008788310711659416	1	0	0.009	325114.9	7.670484705469009E-07	1	0	0.009	445516832.3	0.0008650671789101576	1	0	0.009	461668376.7	0.000825253555315617	1	0	0.009	431873673.8	0.0008742437295662795	1	0	0.009
P07197	916	1	0	0.01	397282421.8	0.0008565284421835389	1	0	0.01	379274688.2	0.0008279574505903436	1	0	0.01	383976874.7	0.0009487105112005514	1	0	0.01	378521274.2	0.0009958692842371446	1	0	0.01	379649377.6	0.0009843675535111964	1	0	0.01	325114.9	8.591612781453278E-07	2	1	0.025	445920228	0.0009698281339956163	1	0	0.01	461668376.7	0.0009243560564998069	1	0	0.01	431873673.8	0.0009792293302783872	1	0	0.01
Q16352	499	1	0	0.018	397282421.8	0.0015723047155112658	1	0	0.018	379274688.2	0.0015198577650115327	1	0	0.018	383976874.7	0.0017415206979152407	1	0	0.018	378521274.2	0.0018280887061347185	1	0	0.018	379649377.6	0.0018069753086498116	1	0	0.018	325114.9	1.577137737036313E-06	1	0	0.018	445516832.3	0.0017786752015266968	1	0	0.018	461668376.7	0.001696813923354355	2	0	0.03	432027427.4	0.0017981831722496556	1	0	0.018
P07196	543	1	0	0.017	397282421.8	0.0014448988085453438	1	0	0.017	379274688.2	0.001396701703021648	1	0	0.017	383976874.7	0.0016004029986366576	3	2	0.057	378643686	0.0016804995770335908	1	0	0.017	379649377.6	0.0016605537366781878	1	0	0.017	325114.9	1.449340204016796E-06	1	0	0.017	445516832.3	0.0016345468242390823	1	0	0.017	461668376.7	0.0015593188724748125	1	0	0.017	431873673.8	0.0016518859420534121	2	1	0.035
Q9BQE3	449	70	4	0.842	749186405.6	0.003295197581211592	73	4	0.829	643029804.5	0.002863745331898025	38	3	0.742	670816219.4	0.003381281514967763	41	5	0.757	733374055.1	0.003936286661136039	43	4	0.829	918321565.9	0.004857563806888755	43	3	0.771	664293014.2	0.0035813489589867136	77	4	0.833	1477868728.7	0.006557262919332995	72	5	0.853	1598800391.9	0.006530591857559062	46	5	0.793	625959677.4	0.0028954973566640784	41	3	0.744
P68363	451	76	0	0.838	865478038.4	0.0037898098752340227	78	0	0.825	773290928.7	0.0034285935674697294	42	0	0.736	759959185	0.003813623745276885	43	0	0.752	801787942.3	0.00428440479609067	47	0	0.825	1045739752	0.005507026255032644	48	0	0.767	841276715.5	0.004515393697065383	82	0	0.829	1674431183	0.0073964587609304045	77	0	0.849	1812775617	0.007371776278384294	50	0	0.789	696021988.2	0.0032053065690294483	47	0	0.741
Q6PEY2	450	52	0	0.613	641823374.8	0.0028167021735175735	54	0	0.607	607127980.9	0.002697847316427687	36	0	0.571	593546572.3	0.00298515168643196	34	0	0.567	628475990.6	0.003365764266031911	37	0	0.591	818098416.3	0.004317805843642936	37	0	0.591	672439987.1	0.0036172149141683835	55	0	0.607	1251655793.3	0.005541221094408056	51	0	0.607	1203147664.6	0.004903555058984176	40	0	0.591	585076982	0.002700372362557523	38	0	0.556
Q71U36	451	75	0	0.838	792262443.5	0.0034692088059265725	77	0	0.825	729347241.8	0.003233757398255213	44	0	0.738	744526933.2	0.0037361816890859696	43	0	0.754	788964469.8	0.0042158817562904785	46	0	0.825	981179229.9	0.00516704062326973	47	0	0.767	755786264	0.0040565398636593945	81	0	0.829	1504680156.7	0.006646618171241887	76	0	0.849	1678055217.5	0.006823926541254609	50	0	0.789	652614472.2	0.0030054071426623722	47	0	0.741
P0DPH8	450	54	0	0.633	643782645.5	0.00282530061703939	57	0	0.642	614569361.1	0.0027309139979753367	38	0	0.587	595836201.7	0.0029966670272387123	37	0	0.602	630983356.7	0.0033791923099786387	39	0	0.607	820672471.2	0.004331391335397515	39	0	0.607	674962141.5	0.00363078218364452	57	0	0.622	1255814268.4	0.005559631131790569	53	0	0.627	1205117015.4	0.0049115813556411736	41	0	0.591	586424194.8	0.002706590307073419	40	0	0.571
P0DPH7	450	54	0	0.633	643782645.5	0.00282530061703939	57	0	0.642	614569361.1	0.0027309139979753367	38	0	0.587	595836201.7	0.0029966670272387123	37	0	0.602	630983356.7	0.0033791923099786387	39	0	0.607	820672471.2	0.004331391335397515	39	0	0.607	674962141.5	0.00363078218364452	57	0	0.622	1255814268.4	0.005559631131790569	53	0	0.627	1205117015.4	0.0049115813556411736	41	0	0.591	586424194.8	0.002706590307073419	40	0	0.571
P68366	448	63	1	0.703	673875111.5	0.0029705667498699617	60	0	0.674	582294902.8	0.002599049834246586	37	1	0.641	541497065.9	0.0027355345878701206	39	1	0.661	579306768.2	0.0031162917244042104	41	1	0.636	737116550.7	0.003907763033451765	41	1	0.67	648348066.7	0.003503188460399653	65	0	0.674	1279124521.6	0.0056881087299599275	61	1	0.728	1189550323.4	0.004869781134147605	43	1	0.641	570225599.2	0.002643576313856053	43	1	0.658
Q9NY65	449	38	0	0.441	392891460.4	0.0017280812629694216	35	0	0.412	319812712.7	0.0014242919327641665	24	0	0.354	263133100.1	0.001326335084950828	26	0	0.374	361095392	0.0019381309783770243	26	0	0.352	447759816.9	0.0023684752286318666	24	0	0.385	278540094.9	0.0015016705844897557	42	0	0.408	770368585.8	0.003418104236043257	40	0	0.412	713425042	0.0029141147286854967	30	0	0.392	295760224	0.0013680960255386188	29	0	0.392
Q9H853	241	7	0	0.257	159462114.2	0.0013067075130819075	7	0	0.195	122830252.2	0.0010191495880564419	3	0	0.166	43161925.8	0.0004053291965306454	4	0	0.166	37423527.3	0.0003742270655612591	5	0	0.166	107666550.7	0.0010610450627715731	4	0	0.166	89652333.7	0.0009004878384735801	8	0	0.228	270798213.1	0.0022385243891213202	8	0	0.195	246657302.1	0.0018770747678531572	4	0	0.166	105584887.4	0.0009099297705992908	4	0	0.166
Q07954	4544	106	105	0.287	153627627	6.676808380840968E-05	96	94	0.261	97055170.8	4.271004094686851E-05	86	85	0.239	80672624.8	4.018018957314637E-05	91	91	0.25	86448232.8	4.584851934218102E-05	72	72	0.213	58053418.1	3.0343071771223012E-05	70	70	0.2	73917713.1	3.9377078801867E-05	75	75	0.209	47217856.4	2.0701462256697662E-05	79	79	0.229	50042260.4	2.0197761201842552E-05	95	95	0.262	84754732.1	3.8739034141698464E-05	96	95	0.248
Q9NZR2	4599	3	2	0.005	3459415.9	1.48551581765207E-06	2	0	0.003	401992.9	1.747851796918749E-07	1	0	0.002	-1	-4.921083192797377E-13	0	0	0	0	0	0	0	0	0	0	0	0	0	0	0	0	0	0	0	0	0	0	0	0	0	0	0	0	0	0	1	0	0.002
contaminant_GR78_HUMAN	653	54	0	0.658	945039282.4	0.002858081394675589	59	0	0.672	934117281.5	0.002860473032598993	45	0	0.545	768298819	0.0026628156510932403	45	0	0.528	756058412.3	0.002790292209398516	41	0	0.597	689019916.8	0.002506043851384572	40	0	0.556	797878400.4	0.002957718395852244	40	0	0.541	619019582.8	0.0018885317288264475	42	0	0.564	620701531.3	0.0017433086015980145	47	0	0.547	726946339.7	0.0023121304252603334	49	0	0.548
contaminant_GR78_LYCES	666	9	0	0.101	196722663.3	0.0005833350595385851	8	0	0.099	135208710.7	0.00040595703759521094	5	0	0.083	58744417.2	0.00019962571605741642	5	0	0.083	46182424.3	0.0001671129153532564	5	0	0.083	62834036.5	0.00022407365713918598	5	0	0.083	65884331.7	0.00023946453959432308	6	0	0.083	98441469.6	0.000294467207678014	4	0	0.062	81963005.2	0.00022570869088896133	6	0	0.074	71976993.1	0.00022446189559860953	6	0	0.083
contaminant_GR78_MESAU	654	51	0	0.598	867859807.7	0.002620654330234687	58	0	0.613	857683859.4	0.0026224011169553273	44	0	0.486	687471009.9	0.0023790345943115543	44	0	0.469	720283985.2	0.002654199287854742	40	0	0.538	633924933.6	0.002302131657782149	39	0	0.497	726665015.3	0.0026896130237318893	37	0	0.48	569349385.6	0.0017343397851357326	41	0	0.515	568192678	0.001593391595249653	45	0	0.486	691309788	0.002195422512935317	46	0	0.488
contaminant_GR78_MOUSE	99	6	0	0.758	137364208	0.002740162413046251	7	0	0.758	170076889.3	0.0034352610219332233	6	0	0.687	105768088	0.00241792917506963	4	0	0.475	126059527.7	0.003068654535093966	4	0	0.687	90866468.5	0.0021799098142680647	5	0	0.687	120754400.3	0.002952575870885604	6	0	0.687	128809954.4	0.0025920734914493273	6	0	0.687	92470895	0.0017130676109289858	6	0	0.475	91454090.4	0.001918629403066681	6	0	0.475
P11142	646	45	26	0.553	451013780.2	0.0013787807341953072	44	28	0.54	406337023.2	0.0012577765948111322	33	23	0.467	261076153.6	0.0009146581411030578	34	24	0.486	294732139.5	0.0010995183875335895	32	22	0.486	267216724	0.0009824290343454446	34	25	0.475	305052313.7	0.0011430759850694257	38	25	0.525	338297305.9	0.0010432757194009335	41	29	0.559	307649039.4	0.0008734291516099341	36	23	0.506	212087179.3	0.0006818754489846532	35	25	0.497
P0DMV9	641	28	0	0.518	130309885.9	0.00040147383625819925	27	0	0.523	127128102.9	0.0003965821555225107	21	0	0.404	73871062.9	0.00026081972640901115	21	0	0.418	450543040.2	0.0016938922211611254	22	0	0.401	79752760.2	0.0002955001902065545	25	0	0.434	80146070.4	0.00030266172255437323	27	0	0.477	119331978	0.00037087869711694744	25	0	0.463	114605308.1	0.0003279074931150049	21	0	0.413	73853918.9	0.00023929778097603457	20	0	0.387
P48741	367	5	0	0.158	83315015.6	0.00044832724162565123	4	0	0.136	84617995.3	0.00046104816750450287	3	0	0.109	46776451.5	0.00028845981796984265	3	0	0.109	38830804.8	0.0002549868860889823	4	0	0.136	43248472.6	0.0002798818793821409	4	0	0.136	43932036.2	0.00028976675945616473	4	0	0.136	77204806.3	0.00041909391214250106	5	0	0.153	63387290.3	0.00031676760427255997	5	0	0.136	42559536.3	0.00024085406418679882	5	0	0.136
P17066	643	8	0	0.129	106220496.7	0.00032623854226821505	8	0	0.138	107232700.5	0.0003334770128137438	6	0	0.107	70710004.7	0.0002488822989683606	6	0	0.107	74475979.6	0.0002791340193832353	6	0	0.117	68921956.6	0.00025457555347662265	5	0	0.103	46355794.3	0.00017451242343767586	7	0	0.137	98316043.7	0.0003046116434732495	6	0	0.117	84047897.1	0.00023972896826453773	8	0	0.117	59560241.8	0.0001923838603717177	8	0	0.117
P0DMV8	641	28	0	0.518	130309885.9	0.00040147383625819925	27	0	0.523	127128102.9	0.0003965821555225107	21	0	0.404	73871062.9	0.00026081972640901115	21	0	0.418	450543040.2	0.0016938922211611254	22	0	0.401	79752760.2	0.0002955001902065545	25	0	0.434	80146070.4	0.00030266172255437323	27	0	0.477	119331978	0.00037087869711694744	25	0	0.463	114605308.1	0.0003279074931150049	21	0	0.413	73853918.9	0.00023929778097603457	20	0	0.387
P34931	641	17	0	0.275	225563731.2	0.0006949429497242563	18	0	0.301	162930598.8	0.0005082697420845205	12	0	0.265	81719245.1	0.000288529639517789	12	0	0.265	75268753.7	0.0002829855197237662	11	0	0.243	86324922.3	0.0003198513869017921	14	0	0.265	92086181.2	0.0003477520742607257	16	0	0.243	135010420.1	0.0004196066263470444	14	0	0.265	131033192.9	0.00037491078302588545	15	0	0.278	95991643.1	0.00031102732973691227	14	1	0.276
P54652	639	17	1	0.218	264868536.8	0.0008185918701613966	16	1	0.214	209222679.5	0.0006547229038532551	15	5	0.266	129183015	0.0004575395858573536	15	5	0.261	123570318.3	0.0004660374583499476	12	2	0.222	124729497.1	0.00046359461721649266	10	2	0.178	105374534.5	0.0003991793865258399	12	0	0.197	159681882.4	0.0004978377947835716	12	1	0.208	146848588.9	0.00042147668633623703	19	6	0.319	115640523.7	0.00037586539867050353	16	6	0.28
P11021	654	54	0	0.657	945039282.4	0.0028537112396378587	60	0	0.673	934136250.1	0.0028561572178406095	46	0	0.546	768675511.6	0.0026600476348268664	46	0	0.529	756707523.1	0.0027884176383133974	42	0	0.598	689146240.5	0.00250267073119681	41	0	0.557	798040489.5	0.002953795832786079	40	0	0.54	619019582.8	0.0018856440656325232	43	0	0.575	620709047.9	0.0017406640710341478	47	0	0.546	726946339.7	0.002308595057637611	49	0	0.547
P08238	724	52	15	0.619	390781719.9	0.001065942029840918	50	12	0.583	341330307.8	0.0009427269411116804	42	12	0.508	270224929.6	0.0008447164714856324	43	12	0.497	255991703.5	0.0008521083911376613	42	10	0.496	287074806.9	0.0009417303927590396	45	11	0.543	289099610.5	0.0009665898620685632	43	13	0.512	270079030.6	0.00074316522366017	49	15	0.59	352497328.8	0.0008929392260258296	34	9	0.488	132157133.4	0.0003791186938150271	36	11	0.47
O94806	890	2	0	0.022	10480005.6	2.3254629306345666E-05	2	0	0.022	11146398.2	2.504345128558234E-05	1	0	0.007	1671705.7	4.251027683776952E-06	1	0	0.007	1601352.3	4.336151016532244E-06	2	0	0.022	2621270.7	6.995067957274013E-06	1	0	0.007	3207477.9	8.723825330548197E-06	1	0	0.007	4782898	1.0706171385533034E-05	1	0	0.007	4707119.2	9.699957402362201E-06	2	0	0.022	1664504.9	3.884348854289817E-06	1	0	0.007
O75155	1236	1	0	0.005	10418605.7	1.6646734166309384E-05	3	1	0.026	10345474.3	1.6737152288266794E-05	2	0	0.013	1697647.5	3.1085164078741984E-06	2	1	0.026	1601351.3	3.1223074391315134E-06	3	1	0.034	2719112.5	5.224909556821099E-06	2	1	0.026	3255976.3	6.376701089337128E-06	2	0	0.011	4782897	7.70913474184769E-06	1	0	0.005	4707119.2	6.9845971586588655E-06	1	0	0.005	1598681.8	2.6863754864027354E-06	1	0	0.005
Q92538	1859	8	7	0.052	11007615	1.1693694792766631E-05	9	8	0.077	14617628.1	1.5723424909001798E-05	8	7	0.063	3126345	3.806112567742967E-06	9	8	0.069	2337075.6	3.0297088066730413E-06	12	10	0.083	6239196.3	7.971119713851019E-06	10	8	0.077	4742668.2	6.1755642988577E-06	21	20	0.184	8276480.1	8.869504617801428E-06	23	22	0.19	8794092.8	8.67593504562803E-06	9	8	0.067	2448213.4	2.735224870078906E-06	5	4	0.036
Q5VIR6	832	3	3	0.053	-3	-7.120915648645399E-12	2	1	0.036	6401339.4	1.538498794044437E-05	0	0	0	0	0	0	0	0	0	0	1	0	0.007	2019698.5	5.7654510367938485E-06	1	0	0.007	2176446.4	6.332248434176131E-06	1	1	0.018	118712.6	2.8425398989670506E-07	2	1	0.025	3375206.8	7.440150122025966E-06	1	0	0.007	1249363	3.118806779402151E-06	1	0	0.007
Q9H307	717	3	2	0.04	375349.2	1.0338421912286352E-06	4	3	0.056	382126.7	1.0657071031322327E-06	4	4	0.074	1669794.2	5.270695285893926E-06	4	4	0.073	949131.6	3.1901771134648736E-06	5	5	0.088	826623.8	2.738159995813762E-06	3	3	0.059	983537	3.3205103800642705E-06	0	0	0	0	0	0	0	0	0	0	4	4	0.073	2302270.8	6.668995208580438E-06	5	5	0.102
Q9P2E9	1410	53	51	0.404	104464518.5	0.0001463145807083595	49	48	0.395	101420844.3	0.0001438327358389223	34	34	0.316	69102515.4	0.00011091719046111417	37	37	0.337	69485922.4	0.00011876411372850138	40	40	0.335	70113708.4	0.00011810108758642871	37	37	0.341	69377611	0.00011910596818232413	31	31	0.281	34249897.6	4.839196345123892E-05	28	28	0.262	29553954.3	3.8441570510462135E-05	42	42	0.346	78016230.1	0.00011491824993521915	38	38	0.34
P13796	627	7	0	0.096	47882879.2	0.00015081711495986235	8	0	0.097	58338582.3	0.00018605355062909068	7	0	0.086	24419257.2	8.814324294519742E-05	6	0	0.07	16456753.8	6.325343994976439E-05	6	0	0.07	17854008.8	6.762982680948455E-05	8	0	0.086	23660500.8	9.134603213097529E-05	8	0	0.085	49843631.1	0.00015837083664154903	10	0	0.115	57345627.6	0.00016774029664592298	6	0	0.07	18292525.8	6.059395375790452E-05	7	0	0.07
Q14651	629	7	0	0.086	48015091.9	0.00015075267665209588	7	0	0.087	54756787.2	0.00017407521700752836	7	0	0.087	21572995.6	7.762183869555053E-05	7	0	0.087	17058512.9	6.535789264542454E-05	7	0	0.087	20993177.5	7.926794583616862E-05	7	0	0.087	20165858.7	7.760672735644042E-05	11	0	0.102	50904522	0.00016122738016083167	10	0	0.102	51961999.1	0.00015150949235887633	7	0	0.087	17257697.3	5.698431833821967E-05	7	0	0.087
P13797	630	44	33	0.654	190116257.7	0.0005959593260946221	43	32	0.632	170313911.7	0.0005405790448580745	34	24	0.578	76233649.7	0.0002738610565529192	34	25	0.608	64800053.4	0.0002478804821195432	37	28	0.611	74362387.2	0.00028033856458384163	36	25	0.597	82165747.2	0.0003157065228414313	48	34	0.697	208553288.2	0.0006594920596198815	50	35	0.733	188419858	0.0005485178438272042	32	23	0.597	64127563.3	0.00021141088503983535	34	24	0.59
Q9NYU1	1516	2	0	0.01	1239564.9	1.6147599960736024E-06	4	2	0.02	2430799.7	3.2062664088204334E-06	2	1	0.012	1278730	1.90899051018915E-06	3	1	0.019	1323290	2.1036008961015922E-06	3	2	0.022	1015507.1	1.5909401219404362E-06	1	0	0.006	874546	1.3964222237362056E-06	2	1	0.013	1499751.1	1.970847707941258E-06	4	2	0.021	1354695.6	1.6388800038877762E-06	4	3	0.038	1396928.7	1.913807245733372E-06	7	6	0.058
Q9NYU2	1555	50	48	0.419	38928979.8	4.944023677622558E-05	45	43	0.38	34409692.6	4.424865067331532E-05	41	40	0.374	31201365.3	4.54116541214387E-05	42	40	0.369	34764787.4	5.387864962507133E-05	46	45	0.414	32963083.1	5.0346293533740014E-05	45	44	0.396	29864087.1	4.648920779918722E-05	50	49	0.456	41034057.2	5.257110975671716E-05	54	52	0.469	44684042.6	5.270195202000333E-05	45	44	0.393	35903085.6	4.7953966649830296E-05	51	50	0.421
P60903	97	9	8	0.402	179378465.2	0.0036520480458215286	11	10	0.464	128666994.6	0.0026524368620489823	7	7	0.351	23701557.3	0.000553005262800656	5	5	0.351	33115226.5	0.000822741707054659	5	5	0.351	15563511.7	0.0003810710299871565	5	5	0.351	15378637.1	0.0003837774120219996	5	5	0.351	9625528.8	0.00019769056484116298	7	6	0.412	7377335.9	0.0001394865912276607	4	4	0.351	27740260.8	0.0005939665136784018	3	3	0.351
P63010	937	41	26	0.528	35585015.9	7.500072926155516E-05	39	26	0.515	37167556.9	7.931842032188587E-05	39	25	0.49	35060586.9	8.468445705248727E-05	33	20	0.438	35025160.6	9.0084083049257E-05	37	23	0.48	36593988.7	9.275561949778668E-05	42	26	0.482	42936613.8	0.00011092297150326123	37	23	0.515	29135173.8	6.194569088227182E-05	40	25	0.554	30091641.6	5.889940765874087E-05	43	26	0.52	40865308.3	9.058125730405447E-05	42	28	0.506
Q10567	949	30	15	0.367	22878040.9	4.760916148461281E-05	23	10	0.289	23352776.6	4.920643987323356E-05	22	8	0.256	19385733.3	4.6231729217915325E-05	20	7	0.236	16324716.6	4.1455958035016216E-05	23	9	0.3	16225870.5	4.060802470998745E-05	24	8	0.277	20859690.3	5.3207755511950534E-05	28	14	0.381	19798847.8	4.156299006846102E-05	29	14	0.373	18081343.1	3.494371802436997E-05	26	9	0.297	16953355.2	3.710330570110971E-05	26	12	0.338
Q8WWI1	1683	39	39	0.276	30381952.2	3.565081586241576E-05	40	40	0.28	72253118.2	8.584640459388561E-05	44	44	0.317	33921337.1	4.561555501641301E-05	44	44	0.3	37246891.9	5.3335140120140395E-05	37	37	0.262	34425264.8	4.858064148486123E-05	38	38	0.267	35379586.4	5.0886423852162996E-05	34	34	0.239	45489564.8	5.3846904833734624E-05	38	38	0.269	21777111.9	2.3731260367012317E-05	53	53	0.355	65069399.7	8.030005447881515E-05	54	54	0.349
P27816	1152	34	34	0.405	82619069.1	0.00014163341641479948	40	40	0.463	91845315.7	0.00015942416995140874	28	28	0.322	56343128.8	0.00011069107308553848	30	30	0.346	56016026.5	0.00011718373539889672	31	31	0.387	62282718.9	0.0001284059521571738	30	30	0.345	70365890	0.00014785737832997525	34	34	0.394	87230281.5	0.00015085088891174552	33	33	0.378	83463924.1	0.0001328773498495288	28	28	0.337	36147513.7	6.51702080811136E-05	22	22	0.311
Q9NZN4	543	36	31	0.637	60422449.7	0.00021975380935648778	36	30	0.635	75248254	0.00027710619184738303	25	21	0.536	30211959.4	0.00012592245420046635	25	22	0.604	29950680.8	0.0001329273622596947	35	30	0.639	54455149.9	0.00023818214379660776	38	32	0.696	55677778.9	0.0002482077672543709	22	19	0.573	25548579.1	9.373461517971474E-05	23	19	0.567	19394382	6.550595058893881E-05	26	22	0.575	28803053.9	0.00011016962299871659	32	26	0.622
Q9H4M9	534	22	15	0.549	30322022.6	0.0001121385207691167	23	17	0.592	68855601.2	0.00025783843107149554	19	13	0.551	20771972.5	8.803606015914719E-05	16	10	0.461	28824267.4	0.0001300841965332542	22	14	0.56	38669698.3	0.00017198857504223899	19	11	0.567	30556341.4	0.00013851391104632838	14	9	0.356	23744829.1	8.85851387815477E-05	15	9	0.382	49509081.7	0.00017003888617623777	19	12	0.507	26641780.1	0.00010362036984458686	18	12	0.498
Q9NZN3	535	9	0	0.164	19745423.5	7.288708535720464E-05	8	0	0.144	39013200.5	0.00014581675524491657	8	0	0.159	8184780.5	3.462401055860917E-05	8	0	0.164	12275382.8	5.529537147992614E-05	10	0	0.164	20742635.4	9.208316186097721E-05	10	0	0.237	15845809.9	7.16958395860618E-05	6	0	0.121	9278752.3	3.4551656857591656E-05	6	0	0.125	5392656.2	1.848645291093404E-05	7	0	0.138	10224250.4	3.9691805166325516E-05	8	0	0.164
Q9H223	541	9	6	0.201	9393437.1	3.428981795172126E-05	13	9	0.285	9084791.6	3.357896737053082E-05	13	8	0.277	3952527.3	1.6534905978522693E-05	10	7	0.216	3901294.8	1.7378769441702948E-05	16	11	0.342	8836568.6	3.879327631433883E-05	16	10	0.338	7166926.1	3.206778452138506E-05	12	9	0.275	4243401.3	1.5626075514752237E-05	8	5	0.179	4131380.5	1.4005627377768482E-05	8	5	0.179	1701929.9	6.533825910476247E-06	13	8	0.281
Q8WWI5	657	3	3	0.062	1147223.4	3.4484230559164953E-06	3	2	0.055	475644	1.447659035932065E-06	3	3	0.061	1044186.8	3.5969710781346142E-06	2	2	0.04	1146563.5	4.205719077987664E-06	4	4	0.1	1369994.4	4.952488707741118E-06	3	3	0.062	1161204.5	4.278353210897E-06	3	2	0.049	905151.2	2.744661817973302E-06	2	2	0.04	314902.4	8.790533604427853E-07	3	3	0.062	1365243	4.315863937913741E-06	3	3	0.062
P11216	843	32	23	0.439	53377408.5	0.00012504542962772937	34	25	0.47	67705130.2	0.0001605992952872955	26	22	0.339	33141511.2	8.897517474700946E-05	28	23	0.405	33947498.5	9.704825280567449E-05	34	27	0.414	36907946.5	0.00010398300869722645	28	22	0.386	30366851.7	8.719779227505571E-05	36	27	0.534	47085919.1	0.0001112747318135526	36	28	0.523	50325173.8	0.00010948694711291384	26	20	0.37	23493176.2	5.7881172100364155E-05	22	16	0.337
P06737	847	19	13	0.283	14501534.9	3.381181426863089E-05	23	17	0.341	19530314.6	4.6107912576686714E-05	10	8	0.172	4876612.2	1.3030435386969749E-05	10	7	0.166	8349510.8	2.3756646659750684E-05	18	14	0.295	9938937.6	2.7869336234856882E-05	16	13	0.268	12261157.6	3.504139279682021E-05	23	16	0.379	27053844.5	6.363245190070998E-05	22	16	0.368	26034258	5.637238788377957E-05	12	9	0.181	7533501.7	1.8472966217695732E-05	10	7	0.171
P11217	842	10	1	0.122	17296384.5	4.056777160825944E-05	9	0	0.112	18635827.2	4.425743249408313E-05	5	1	0.077	8558313.8	2.300383434028303E-05	6	1	0.087	11387687.1	3.2593496464676144E-05	7	0	0.096	9634056.1	2.7174849716882578E-05	6	0	0.082	9653059.2	2.7751481556207842E-05	10	0	0.139	19921116.1	4.713403867272691E-05	9	0	0.129	19898793.2	4.334303160717865E-05	7	1	0.106	9557149.2	2.3574333887493715E-05	7	1	0.106
P05556	798	31	30	0.358	78717783.2	0.00019480848854943288	26	26	0.377	88964618.3	0.00022292771302525488	28	27	0.405	81392406.4	0.00023083683655591018	26	25	0.383	88207419.9	0.000266384987244791	24	24	0.362	54742229.2	0.00016292572375587307	22	22	0.311	60088272.8	0.00018227206958937743	17	16	0.277	15716206.6	3.923538483479356E-05	14	13	0.238	14894197.4	3.4230942073937E-05	28	28	0.341	66392953.6	0.00017279940939117687	30	29	0.327
P18564	788	1	0	0.011	7830059.6	1.9623513263243578E-05	0	0	0	0	0	1	0	0.011	8632084	2.4792113814225703E-05	1	0	0.011	7800614.1	2.3856684879868245E-05	0	0	0	0	0	0	0	0	0	0	1	0	0.011	1928943.7	4.876704193533255E-06	1	0	0.011	2138687.7	4.97766645264586E-06	0	0	0	0	0	1	0	0.011
P07858	339	25	25	0.528	86434771.8	0.000503531569605996	25	25	0.56	92372291.3	0.0005448684365050975	22	22	0.448	56459911.1	0.00037693338824578814	23	23	0.448	54443894.2	0.00038704102486847774	22	22	0.448	61760797.8	0.00043269638891168193	22	22	0.472	56588681	0.00040407610432551373	24	24	0.566	81006157.8	0.0004760487336526237	21	21	0.563	82915076.6	0.00044857849089467586	22	22	0.448	54605543.4	0.00033454935031458454	21	21	0.448
Q8WUM4	868	27	27	0.377	29007640.1	6.599797132138197E-05	29	29	0.38	32039465	7.380999274926097E-05	22	22	0.344	17256689.9	4.4994754480681866E-05	25	25	0.376	14497596.5	4.0251660489983945E-05	22	22	0.348	19644099.4	5.3750495162578E-05	23	23	0.339	20140387	5.616701987630219E-05	28	28	0.406	35428656.7	8.131450820105862E-05	31	31	0.459	36758491.7	7.766808461731899E-05	18	18	0.251	11203269.9	2.680700092524994E-05	21	21	0.289
P19338	710	27	27	0.301	194285471.1	0.0005404056599131834	30	30	0.33	156085923.6	0.00043959730586955046	22	22	0.265	76594121.3	0.00024415251714661506	20	20	0.289	69479034.6	0.00023583211425807956	18	18	0.231	31501059.6	0.00010537482957957287	20	20	0.252	30566243.4	0.00010421182795289457	19	19	0.227	164676418.6	0.0004620682664235195	19	19	0.256	39206643.7	0.00010127586348320269	16	16	0.224	15987620.6	4.676798304356503E-05	17	17	0.228
Q8NHW5	317	16	0	0.476	69911019.5	0.00043553622854352524	14	0	0.457	79737391.2	0.0005029819411840738	10	0	0.363	42962429.7	0.0003067281878908399	9	0	0.344	40003255	0.00030411902273713595	10	0	0.363	48277307.8	0.0003617044508681898	11	0	0.382	54047240.9	0.00041271244174477794	8	0	0.303	36351221.3	0.0002284508735641336	8	0	0.315	33051039.5	0.00019121876037186483	10	0	0.363	36124447.4	0.0002366819321009292	10	0	0.344
P05388	317	27	11	0.767	86376388.7	0.0005381132593783383	22	8	0.726	98903499.9	0.0006238813889060476	17	6	0.631	48923293.6	0.00034928548725863905	17	7	0.612	50150084.3	0.00038125884074935863	19	8	0.631	59423471.1	0.0004452140138375167	19	7	0.65	66550249.1	0.0005081871960051195	18	9	0.653	52281612.2	0.0003285661265645362	18	9	0.666	47909005.8	0.0002771804106108215	18	7	0.631	42540634.2	0.00027871982050734065	17	7	0.593
P52895	323	17	1	0.449	42476931.1	0.0002597099105151532	19	1	0.372	36490584.2	0.00022590608345897292	16	1	0.461	15488416.1	0.00010852470195620862	14	1	0.44	15763333.9	0.00011761238866778947	24	3	0.604	43808203.5	0.000322123933088213	25	3	0.551	55684850.8	0.0004173186881267312	25	3	0.57	52679867.8	0.0003249190934629379	25	4	0.675	53426819.9	0.0003033621822417024	11	1	0.384	4659260.2	2.9959709505281962E-05	9	0	0.294
Q04828	323	22	1	0.598	62280966.1	0.0003807945563333856	23	1	0.52	57308473.1	0.00035478556978089986	19	0	0.573	24808591.8	0.00017382959068669657	17	0	0.551	24768193.6	0.00018479887762082206	29	3	0.69	63445965.4	0.00046652138824242515	27	1	0.625	69596474.9	0.0005215765003632368	28	2	0.703	70709912.1	0.000436124870806453	27	2	0.709	74410562.7	0.0004225097193648433	12	1	0.412	5565504.7	3.5786991261462805E-05	11	1	0.359
P17516	323	10	0	0.257	35844012.2	0.00021915531465892694	12	0	0.3	29746177.1	0.00018415277567789638	9	0	0.269	11749426.1	8.232623383994694E-05	8	0	0.282	10675300	7.964987233730125E-05	14	0	0.3	27083323.5	0.00019914504567438893	14	0	0.328	31341907.9	0.00023488549758701754	13	0	0.322	27024511.5	0.00016668188711473455	12	0	0.297	27356590.6	0.00015533312741881612	6	0	0.201	2000688.6	1.2864713858764375E-05	6	0	0.22
P42330	323	15	2	0.461	45874016.1	0.00028048016435682887	18	2	0.464	42558985.8	0.0002634743731525144	16	2	0.523	19498755.6	0.00013662446994867043	13	1	0.406	15178393.6	0.000113248069143285	24	5	0.687	42920408.8	0.0003155959338165955	23	4	0.594	44534075.5	0.000333751490712386	22	5	0.663	40137693.6	0.00024756142266183065	21	4	0.598	41807087.9	0.000237384321998822	10	2	0.347	3425515.5	2.2026554620375297E-05	10	2	0.325
P51857	326	2	0	0.052	6502585	3.939184757012082E-05	2	0	0.052	8821220.9	5.41079063881348E-05	2	1	0.064	771754.9	5.357792772925812E-06	1	0	0.028	1016356.6	7.5133916786100454E-06	1	0	0.028	2420109.9	1.7631430914214746E-05	0	0	0	0	0	1	0	0.028	4289738.3	2.6214783605145652E-05	2	0	0.052	6897409.8	3.8803693643205754E-05	1	0	0.028	620180.3	3.9511500460493835E-06	1	0	0.028
P15121	316	15	12	0.396	19265887.5	0.00012040370478915056	18	14	0.532	18546567.7	0.00011736162085678997	12	10	0.528	9733769.7	6.971369477417294E-05	13	11	0.563	13238059.7	0.00010095893730755703	14	12	0.557	22839575.4	0.00017166075363448798	14	12	0.566	21911373.3	0.0001678478608557656	13	11	0.582	28600915.4	0.00018031253930930863	17	15	0.595	30826137.4	0.0001789108440877765	10	8	0.418	8106752.3	5.328230160968194E-05	11	9	0.468
C9JRZ8	316	2	0	0.051	4543210.4	2.8393156754216416E-05	2	0	0.051	4323909.1	2.736144976374384E-05	1	0	0.025	1004843.5	7.196734175333083E-06	1	0	0.025	1025958.3	7.824383787139726E-06	1	0	0.025	1736784.7	1.3053560115782543E-05	1	0	0.025	1494506.9	1.1448382662495262E-05	1	0	0.025	4258569.2	2.684786187914849E-05	1	0	0.025	46140.9	2.6779571046645904E-07	1	0	0.025	1177329.2	7.738093777490347E-06	1	0	0.025
Q9NVT9	282	2	1	0.071	3713510.3	2.6005992766849078E-05	1	0	0.021	2631370.8	1.8658751254876596E-05	2	2	0.117	5054364.8	4.056407642590326E-05	0	0	0	0	0	2	1	0.096	2142057.2	1.8040643603465448E-05	2	1	0.096	2041063.5	1.752026632115533E-05	1	0	0.021	1674498.9	1.1829566691600822E-05	1	0	0.021	2307528	1.5007298078698333E-05	2	2	0.117	1020675.7	7.517298967475023E-06	1	1	0.074
Q9Y2J2	1087	26	21	0.321	22273672.6	4.046692462948787E-05	31	24	0.352	26965099.2	4.960461811372256E-05	18	17	0.224	10658429.7	2.2191558194005596E-05	23	22	0.253	13976034.1	3.0985743779300176E-05	28	23	0.35	20834303.5	4.5521809172361765E-05	28	23	0.341	19101298	4.2536977884183805E-05	17	16	0.254	7040976.3	1.2904358421027603E-05	13	12	0.172	6862555.2	1.157873046023616E-05	23	19	0.288	15587822.7	2.9783728822552124E-05	22	18	0.266
Q9H4G0	881	3	0	0.025	2378089.2	5.330772456172773E-06	3	0	0.025	1941565.7	4.406825105768357E-06	1	0	0.014	1212268.7	3.11420430177153E-06	1	0	0.014	851663.7	2.3296986412573976E-06	5	1	0.051	1480248	3.9905122299231765E-06	4	0	0.025	1638729.2	4.502612569203804E-06	1	0	0.011	335342.1	7.583073230425006E-07	1	0	0.011	300406.8	6.253720801352148E-07	4	1	0.042	1235586.7	2.912865771059613E-06	5	2	0.053
O43491	1005	26	21	0.332	15171570.7	2.98127745859095E-05	28	22	0.355	15211855.1	3.0266747274100358E-05	15	14	0.214	11005092.1	2.4782877846897374E-05	14	13	0.201	7417645.1	1.778719665361015E-05	19	15	0.238	10991036.3	2.5974228216923436E-05	21	16	0.261	10181681.4	2.452374190712005E-05	8	7	0.109	2352960.7	4.664248607019236E-06	8	7	0.117	2484088.2	4.533207384363632E-06	17	14	0.226	6516292.9	1.3466591649421734E-05	17	14	0.203
P06703	90	13	12	0.556	190538351.7	0.004180977278515958	16	15	0.633	196341424.5	0.0043623354700741464	5	5	0.478	13035882.9	0.00032780989427899486	4	4	0.322	13281007.8	0.00035562807600220115	7	7	0.656	34620036.2	0.0009135978730257931	7	7	0.544	27651018.7	0.0007437070902411602	13	13	0.667	107827747.7	0.00238682788557405	12	12	0.667	90120639.8	0.0018364808086840242	6	6	0.467	21906920.9	0.000505547522523231	7	7	0.478
Q99880	126	19	0	0.476	376363188.5	0.005898947173134977	19	0	0.476	353726277.4	0.0056136639476320116	12	0	0.27	386252741.9	0.006937853848626375	10	0	0.27	304942646.6	0.005832505244356595	12	0	0.27	428332716.2	0.008073851805002709	11	0	0.27	351138506.7	0.006745920335645025	6	0	0.27	11237990.3	0.00017768517180673368	6	0	0.27	15473901.6	0.00022523398625070418	15	0	0.27	496367233.3	0.008181929165607907	15	0	0.27
Q93079	126	19	0	0.476	376363188.5	0.005898947173134977	19	0	0.476	353726277.4	0.0056136639476320116	13	0	0.325	386377563.6	0.006940095890216752	11	0	0.325	305115757.3	0.005835816257351536	13	0	0.325	428475537	0.00807654390376206	12	0	0.325	351301848.3	0.006749058383452576	6	0	0.27	11237990.3	0.00017768517180673368	6	0	0.27	15473901.6	0.00022523398625070418	17	0	0.325	496470980.1	0.008183639288500417	18	0	0.325
Q8N257	126	17	0	0.421	358634689.3	0.005621078658266219	15	0	0.421	336706821.2	0.005343563834119093	11	0	0.27	360502017.6	0.0064753205322003	11	0	0.27	298288891.7	0.00570524177110479	12	0	0.27	419420333.2	0.007905857960848563	11	0	0.27	338431810.7	0.006501804816242608	3	0	0.19	8992677	0.00014218426205150423	4	0	0.19	13334385.3	0.00019409175739632412	14	0	0.27	451068985.1	0.007435250027191609	16	0	0.27
P06899	126	18	0	0.476	360994704.8	0.005658068478704728	16	0	0.476	339054553.9	0.005380822537412327	12	0	0.325	360626839.3	0.006477562573790677	12	0	0.325	298462002.4	0.00570855278409973	13	0	0.325	419563154	0.007908550059607914	12	0	0.325	338595152.3	0.00650494286405016	3	0	0.19	8992677	0.00014218426205150423	4	0	0.19	13334385.3	0.00019409175739632412	16	0	0.325	451172731.9	0.00743696015008412	19	0	0.325
P33778	126	18	0	0.476	360994704.8	0.005658068478704728	16	0	0.476	339054553.9	0.005380822537412327	12	0	0.325	360626839.3	0.006477562573790677	12	0	0.325	298462002.4	0.00570855278409973	13	0	0.325	419563154	0.007908550059607914	12	0	0.325	338595152.3	0.00650494286405016	3	0	0.19	8992677	0.00014218426205150423	4	0	0.19	13334385.3	0.00019409175739632412	16	0	0.325	451172731.9	0.00743696015008412	19	0	0.325
Q99879	126	19	0	0.476	376363188.5	0.005898947173134977	19	0	0.476	353726277.4	0.0056136639476320116	13	0	0.325	386377563.6	0.006940095890216752	11	0	0.325	305115757.3	0.005835816257351536	13	0	0.325	428475537	0.00807654390376206	12	0	0.325	351301848.3	0.006749058383452576	6	0	0.27	11237990.3	0.00017768517180673368	6	0	0.27	15473901.6	0.00022523398625070418	17	0	0.325	496470980.1	0.008183639288500417	18	0	0.325
O60814	126	19	0	0.476	376363188.5	0.005898947173134977	19	0	0.476	353726277.4	0.0056136639476320116	13	0	0.325	386377563.6	0.006940095890216752	11	0	0.325	305115757.3	0.005835816257351536	13	0	0.325	428475537	0.00807654390376206	12	0	0.325	351301848.3	0.006749058383452576	6	0	0.27	11237990.3	0.00017768517180673368	6	0	0.27	15473901.6	0.00022523398625070418	17	0	0.325	496470980.1	0.008183639288500417	18	0	0.325
Q99877	126	19	0	0.476	376363188.5	0.005898947173134977	19	0	0.476	353726277.4	0.0056136639476320116	13	0	0.325	386377563.6	0.006940095890216752	11	0	0.325	305115757.3	0.005835816257351536	13	0	0.325	428475537	0.00807654390376206	12	0	0.325	351301848.3	0.006749058383452576	6	0	0.27	11237990.3	0.00017768517180673368	6	0	0.27	15473901.6	0.00022523398625070418	17	0	0.325	496470980.1	0.008183639288500417	18	0	0.325
Q16778	126	18	0	0.476	360994704.8	0.005658068478704728	16	0	0.476	339054553.9	0.005380822537412327	12	0	0.325	360626839.3	0.006477562573790677	12	0	0.325	298462002.4	0.00570855278409973	13	0	0.325	419563154	0.007908550059607914	12	0	0.325	338595152.3	0.00650494286405016	3	0	0.19	8992677	0.00014218426205150423	4	0	0.19	13334385.3	0.00019409175739632412	16	0	0.325	451172731.9	0.00743696015008412	19	0	0.325
P57053	126	19	0	0.476	376363188.5	0.005898947173134977	19	0	0.476	353726277.4	0.0056136639476320116	13	0	0.325	386377563.6	0.006940095890216752	11	0	0.325	305115757.3	0.005835816257351536	13	0	0.325	428475537	0.00807654390376206	12	0	0.325	351301848.3	0.006749058383452576	6	0	0.27	11237990.3	0.00017768517180673368	6	0	0.27	15473901.6	0.00022523398625070418	17	0	0.325	496470980.1	0.008183639288500417	18	0	0.325
Q5QNW6	126	19	0	0.476	376363188.5	0.005898947173134977	19	0	0.476	353726277.4	0.0056136639476320116	13	0	0.325	386377563.6	0.006940095890216752	11	0	0.325	305115757.3	0.005835816257351536	13	0	0.325	428475537	0.00807654390376206	12	0	0.325	351301848.3	0.006749058383452576	6	0	0.27	11237990.3	0.00017768517180673368	6	0	0.27	15473901.6	0.00022523398625070418	17	0	0.325	496470980.1	0.008183639288500417	18	0	0.325
P23527	126	18	0	0.476	360994704.8	0.005658068478704728	16	0	0.476	339054553.9	0.005380822537412327	12	0	0.325	360626839.3	0.006477562573790677	12	0	0.325	298462002.4	0.00570855278409973	13	0	0.325	419563154	0.007908550059607914	12	0	0.325	338595152.3	0.00650494286405016	3	0	0.19	8992677	0.00014218426205150423	4	0	0.19	13334385.3	0.00019409175739632412	16	0	0.325	451172731.9	0.00743696015008412	19	0	0.325
P62807	126	19	0	0.476	376363188.5	0.005898947173134977	19	0	0.476	353726277.4	0.0056136639476320116	13	0	0.325	386377563.6	0.006940095890216752	11	0	0.325	305115757.3	0.005835816257351536	13	0	0.325	428475537	0.00807654390376206	12	0	0.325	351301848.3	0.006749058383452576	6	0	0.27	11237990.3	0.00017768517180673368	6	0	0.27	15473901.6	0.00022523398625070418	17	0	0.325	496470980.1	0.008183639288500417	18	0	0.325
P58876	126	19	0	0.476	376363188.5	0.005898947173134977	19	0	0.476	353726277.4	0.0056136639476320116	13	0	0.325	386377563.6	0.006940095890216752	11	0	0.325	305115757.3	0.005835816257351536	13	0	0.325	428475537	0.00807654390376206	12	0	0.325	351301848.3	0.006749058383452576	6	0	0.27	11237990.3	0.00017768517180673368	6	0	0.27	15473901.6	0.00022523398625070418	17	0	0.325	496470980.1	0.008183639288500417	18	0	0.325
Q96A08	127	5	0	0.276	224487459.5	0.0034908105276836286	4	0	0.276	220873456.3	0.0034776785650369032	1	0	0.071	136325442.2	0.0024293903984398853	1	0	0.071	130737543	0.00248087061885259	1	0	0.071	151232971.9	0.002828217708775312	1	0	0.071	148258707.2	0.002825854412292158	1	0	0.071	5543095	8.695242122208365E-05	1	0	0.071	6348234.2	9.167562024859144E-05	2	0	0.126	166545284.3	0.002723652990117543	2	0	0.126
A0A2R8Y619	122	3	0	0.139	221121888.3	0.003579396562272414	2	0	0.139	217486452.2	0.0035646919912297355	1	0	0.074	136325442.2	0.002528955578703815	1	0	0.074	130737543	0.002582545644215401	1	0	0.074	151232971.9	0.002944128270610366	1	0	0.074	148258707.2	0.0029416681177139676	1	0	0.074	5543095	9.051604504266086E-05	1	0	0.074	6348234.2	9.543281779976323E-05	1	0	0.074	166402873	0.0028328536931213374	1	0	0.074
P18669	254	21	7	0.673	113296440.5	0.0008808875295915623	25	8	0.732	132725669.9	0.0010448906468291492	18	9	0.657	58182046	0.0005184171847637248	17	9	0.685	57538072.8	0.0005459201351019782	18	10	0.654	80982233.9	0.0007572270290489625	21	10	0.654	103608700.9	0.0009874061028846053	18	10	0.571	113518025.3	0.0008903570254690519	26	12	0.768	150352258.2	0.00108562760068472	13	7	0.591	21304515.3	0.0001742051930312444	16	7	0.634
Q8N0Y7	254	8	0	0.236	54990923.1	0.0004275581667503365	12	0	0.268	66831647.2	0.0005261360754410139	5	0	0.272	23980473.5	0.00021367226517216508	5	0	0.22	23161704.9	0.00021975781344209618	6	0	0.272	34537084.7	0.0003229401410646117	8	0	0.272	46313424.8	0.00044137372533166496	4	0	0.193	41791923.3	0.0003277869961152219	8	0	0.319	66187298.7	0.0004779094051776863	5	0	0.193	5237674.8	4.282801728743785E-05	7	0	0.276
P15259	253	11	0	0.257	29555669.9	0.00023070563329538032	12	0	0.257	30781373.4	0.00024328599235839583	6	0	0.174	4022881.9	3.5986605132454424E-05	5	0	0.166	3183087	3.0320440435972603E-05	4	0	0.17	4366021.6	4.0985990058835494E-05	5	0	0.17	4963394.8	4.74888437550709E-05	4	0	0.091	7690336.5	6.0556100474583386E-05	9	0	0.225	32303649.9	0.00023417240223029534	2	0	0.083	1129926.1	9.27582774446413E-06	5	0	0.186
P49411	452	23	23	0.58	38860845.9	0.00016978985127814964	23	23	0.509	33697618.1	0.00014907691659771198	21	21	0.546	21453442.8	0.00010741938917268164	22	22	0.491	15929576.7	8.49323847368502E-05	21	21	0.48	22723079.1	0.00011939848522558077	19	19	0.456	28572327.1	0.00015301727865969753	21	21	0.482	29722350.3	0.00013100195965745471	26	26	0.626	32089459.7	0.00013020528349109233	20	20	0.493	19382852.1	8.906404240588527E-05	20	20	0.493
P06396	782	23	23	0.391	31278398.2	7.899064573409029E-05	26	26	0.409	44981539.3	0.00011502101413754897	19	19	0.35	17530834.7	5.0736436175734755E-05	21	21	0.4	18859722.8	5.8121400423734956E-05	22	22	0.384	26360199.1	8.005933985407007E-05	21	21	0.357	21912808.2	6.783043149804386E-05	21	21	0.339	29461758.3	7.505592610207707E-05	23	23	0.399	38767585.9	9.092151052383236E-05	22	22	0.361	14468268.9	3.8426689790412026E-05	19	19	0.345
Q9Y262	564	17	17	0.316	13307473.6	4.659662074811467E-05	20	20	0.344	11380099.3	4.034749532344421E-05	12	12	0.241	7031382.5	2.8215369131028956E-05	15	15	0.332	6612877.2	2.8256532860439287E-05	16	16	0.305	12177560.3	5.1280382552811786E-05	17	17	0.344	12501201.6	5.365447507303255E-05	19	19	0.358	16048274.1	5.668684785371916E-05	23	23	0.457	16001580.9	5.203414526209561E-05	14	14	0.275	6353071.6	2.3395255995109363E-05	16	16	0.31
P08865	295	19	18	0.556	71099349.5	0.00047597213042402777	18	18	0.515	92127377.4	0.0006244768230722097	18	17	0.59	78818657.9	0.0006046877020717956	17	16	0.59	63552658	0.0005191815144117609	18	17	0.59	64224044.6	0.0005170656745083466	17	16	0.59	69535674.8	0.0005705831641225096	16	16	0.525	61415684.6	0.00041475378694264816	17	16	0.583	80250817.6	0.0004989213481613974	21	20	0.59	71777861.2	0.0005053492820921251	16	15	0.576
O14657	336	4	2	0.107	2818971.3	1.656873263252568E-05	3	2	0.083	1992404	1.1857353289663115E-05	2	0	0.036	604536.5	4.071996223116119E-06	1	0	0.018	698996.4	5.013524937691979E-06	3	1	0.077	1673131.2	1.1826624066014736E-05	3	1	0.077	1940067.1	1.3976897135338303E-05	3	2	0.098	1166320.8	6.915312687061374E-06	4	2	0.107	1563081.5	8.531924095012907E-06	3	2	0.089	1191595.7	7.365679297532136E-06	4	2	0.107
Q14669	1992	4	3	0.023	1504432.6	1.4914933265621387E-06	5	5	0.025	648978.7	6.51464479727306E-07	3	2	0.017	619498.2	7.03841437036439E-07	2	1	0.009	790551.1	9.564188589401831E-07	2	1	0.009	856458.9	1.0211446451390793E-06	2	1	0.009	1057234.9	1.2847406106494385E-06	1	1	0.006	-1	-1.000100730917745E-12	1	0	0.003	477208	4.393625326766457E-07	3	2	0.017	1079007.5	1.125014927612508E-06	2	1	0.009
Q9UM47	2321	2	0	0.006	1469855.8	1.2506549400167846E-06	1	0	0.004	350843.4	3.0226495881881907E-07	2	0	0.006	872959.9	8.512228450813482E-07	2	0	0.006	923624.7	9.590205555805972E-07	2	0	0.006	1051625.2	1.076108137812471E-06	2	0	0.006	1695944.8	1.768763907298614E-06	1	0	0.004	312796.7	2.6848504564021023E-07	2	0	0.006	796092.3	6.290612308176045E-07	2	0	0.006	1160668	1.0386184335576127E-06	3	1	0.015
Q04721	2471	10	8	0.051	3054751.5	2.441411883926715E-06	6	5	0.029	1384285	1.1202176209889676E-06	9	7	0.039	4508285.2	4.129169905841234E-06	7	5	0.037	4759405.9	4.64181168115602E-06	11	9	0.06	6094506.4	5.857817857492478E-06	13	11	0.071	7198179	7.0515273104710404E-06	7	6	0.041	3407108.4	2.7469217278440828E-06	4	2	0.019	1162746.9	8.630124925057895E-07	11	9	0.062	4755824.3	3.997387148937858E-06	11	9	0.065
Q01973	937	3	2	0.037	1614584.9	3.402978525989506E-06	3	3	0.044	528668.6	1.1282193860254223E-06	1	0	0.006	500246.9	1.2082837414992018E-06	1	0	0.006	698996.4	1.797806167624872E-06	5	4	0.062	1207686.2	3.0611498122894677E-06	4	3	0.048	1802735.4	4.657208608335114E-06	0	0	0	0	0	1	0	0.006	477208	9.34055672456647E-07	2	1	0.025	1057468.4	2.343964140148351E-06	2	1	0.025
Q14956	572	4	3	0.072	7003952.7	2.418160309517682E-05	2	2	0.03	3237261.1	1.1317000423907236E-05	4	3	0.087	1765313.6	6.984735340035934E-06	5	4	0.087	2464652.9	1.0384061576226849E-05	3	2	0.058	2285821.6	9.491096194368183E-06	5	4	0.087	3391322.2	1.435179821114021E-05	8	8	0.091	52448010.3	0.00018266951140722575	7	6	0.087	48753322.8	0.00015631938192440297	4	3	0.058	2120526.1	7.699645835901049E-06	2	1	0.026
Q6P1X6	216	2	1	0.06	1186857.1	1.0851320577703374E-05	1	1	0.06	87496.9	8.10006581145443E-07	1	0	0.028	500246.9	5.2414901193738515E-06	1	0	0.028	698996.4	7.79881656974308E-06	2	1	0.06	851370.4	9.361272064435319E-06	2	1	0.06	1245710.5	1.3960361661073582E-05	1	1	0.06	226893.4	2.0926721311082467E-06	2	1	0.06	713254.1	6.056129637599008E-06	2	1	0.06	1046944.6	1.0066838602534111E-05	2	1	0.06
P14923	745	2	0	0.034	135647.1	3.595772060372982E-07	3	0	0.048	3565996.8	9.571374487127032E-06	1	0	0.011	1308573.9	3.975265116478044E-06	1	0	0.011	1236270.5	3.999122903142344E-06	2	0	0.034	969490.1	3.09070231514584E-06	2	0	0.026	838283.7	2.7237550238789043E-06	1	0	0.013	180716	4.832517231510794E-07	1	0	0.013	199659.6	4.915170205300945E-07	3	0	0.048	3909065.6	1.0897825300844167E-05	3	0	0.051
P35222	781	17	15	0.301	10646121.3	2.6920200438087575E-05	20	17	0.334	16389438.2	4.196262668700495E-05	17	16	0.32	11599326.6	3.361289041899458E-05	18	17	0.359	12716275.4	3.9238862490025105E-05	13	11	0.251	8267054.6	2.514026456315324E-05	15	13	0.254	6278778.5	1.9460653679397703E-05	6	5	0.108	930190	2.372759447110903E-06	7	6	0.118	1701566	3.995787672255224E-06	19	16	0.353	17883546.3	4.7558239024307116E-05	20	17	0.365
O75390	466	21	21	0.433	24079730.4	0.0001020477929506971	18	18	0.408	22744809.8	9.759914768135954E-05	12	12	0.378	12981317.1	6.30459159450733E-05	11	11	0.343	10785909.5	5.577998243297284E-05	15	15	0.397	20945520.3	0.00010675182488830212	14	14	0.397	18484571.7	9.601890984505328E-05	20	20	0.453	31242089.3	0.00013356332789248994	20	20	0.433	31401338.1	0.0001235853169622568	16	16	0.373	16790404.7	7.483390411641342E-05	14	14	0.397
O00567	594	17	17	0.369	8018790.7	2.6660012330413412E-05	17	17	0.396	8485467.6	2.8565311664949072E-05	9	9	0.219	3934635	1.4991397593935412E-05	12	12	0.237	5314715.3	2.1562597588671186E-05	14	14	0.3	4237262.4	1.6942168077085288E-05	15	15	0.342	3983651.1	1.6234097317455266E-05	0	0	0	0	0	0	0	0	0	0	12	12	0.29	5578431.1	1.9505127080026905E-05	15	15	0.305
A6NIZ1	184	14	0	0.674	31842911.9	0.00034176915541019216	13	0	0.636	24896912.3	0.0002705685403693682	10	0	0.549	31967461.1	0.00039320084180885257	10	0	0.549	37680201.7	0.0004935179050974384	10	0	0.549	30197092.4	0.00038977804811002033	10	0	0.549	36956272.5	0.0004861873257529694	9	0	0.435	12001301.2	0.00012994021806169212	8	0	0.353	11365381.9	0.00011328459280256478	13	0	0.598	44563035.7	0.0005030140325282844	12	0	0.598
P61224	184	15	0	0.734	42927070	0.00046073513955657424	14	0	0.696	34098397.1	0.0003705661738737819	13	1	0.663	44540419	0.0005478486449247297	12	0	0.614	50106825	0.0006562760863640481	11	0	0.609	39111094.1	0.0005048382048115775	11	0	0.609	46320036.9	0.0006093746296840371	10	0	0.495	15852337.5	0.0001716360715567691	9	0	0.413	16656932.5	0.0001660281926472094	13	0	0.598	44563035.7	0.0005030140325282844	12	0	0.598
P62834	184	11	2	0.554	28202621.1	0.00030269800776921616	13	3	0.696	26107938.6	0.00028372943415377205	11	2	0.614	38198913.5	0.0004698479149594881	11	2	0.614	34437900.3	0.0004510517365943518	10	2	0.598	29530171.5	0.00038116956610114393	10	2	0.609	39430683.6	0.0005187400491241499	8	1	0.413	11176641.4	0.00012101148004795809	7	1	0.364	12790084.3	0.00012748533261658165	11	2	0.549	32445508.4	0.00036623505919984546	11	3	0.549
P01111	189	6	0	0.397	17373443.2	0.0001815356846502734	5	0	0.317	18685765.6	0.00019769638349298094	9	1	0.45	9996659.8	0.00011970636001300679	9	0	0.54	9298122.6	0.00011856076201395126	7	0	0.471	8120627.9	0.00010204644465768743	6	0	0.392	8409284.5	0.0001077036786232071	4	0	0.19	3508318.4	3.6980286867170855E-05	3	0	0.175	3484356.6	3.381157714556619E-05	7	0	0.471	9970315.2	0.00010956459552851502	7	1	0.503
P01116	189	5	1	0.302	9637083.8	0.00010069820849703863	7	3	0.381	10338941.1	0.00010938654098373909	7	1	0.307	9243620.3	0.00011068898628073127	8	1	0.444	8882519.6	0.00011326139024880759	8	2	0.519	8439034.1	0.00010604764026313618	8	2	0.519	8517709.6	0.00010909235587929102	4	0	0.19	3508318.4	3.6980286867170855E-05	2	0	0.111	3484357.6	3.381158684938845E-05	7	2	0.519	9597099	0.00010546329269330581	5	0	0.392
P01112	189	5	0	0.333	16706920.9	0.00017457117101458977	4	0	0.254	18012974.5	0.0001905782182455123	7	0	0.339	8824552.3	0.0001056707996182292	8	0	0.476	8568439.5	0.00010925654135711648	6	0	0.407	7427375.2	9.333480632682112E-05	6	1	0.407	7713158.4	9.87878972917958E-05	4	0	0.19	3508318.4	3.6980286867170855E-05	3	0	0.175	3484356.6	3.381157714556619E-05	6	0	0.407	8970588.6	9.85785195248098E-05	5	0	0.392
Q8IXI1	618	1	0	0.01	248642.3	7.945558916006865E-07	3	1	0.044	267313.6	8.649324916741292E-07	0	0	0	0	0	0	0	0	0	0	0	0	0	0	0	0	0	0	0	0	0	0	0	0	0	1	0	0.01	77794.6	2.308689961023307E-07	2	1	0.05	326273.3	1.096519138439839E-06	1	0	0.018
P11233	206	6	2	0.228	7460603.9	7.152282757572698E-05	6	2	0.228	9012079.9	8.74797323040055E-05	5	2	0.291	6056040.2	6.653430819453064E-05	5	2	0.291	4771391.7	5.581942625551442E-05	5	2	0.291	5399960.7	6.225775417800112E-05	5	2	0.291	5640905.6	6.628494602562291E-05	3	1	0.16	2920788.1	2.8246582372924164E-05	4	1	0.16	2593400.2	2.3089097469448408E-05	6	2	0.291	8392548.8	8.461547769453068E-05	6	2	0.291
P61586	193	16	4	0.668	35791682.8	0.00036623742494997885	15	4	0.622	34113177.8	0.0003534390255084791	11	2	0.611	38496924.3	0.00045143251933140843	10	2	0.57	34453578.9	0.00043021401103979256	11	2	0.57	24521137.9	0.00030175424077683044	10	2	0.611	59097738.8	0.000741219524617784	15	2	0.684	30049647.4	0.0003101809702719821	15	2	0.684	31541235.3	0.0002997271103832845	12	2	0.637	29976461.1	0.00032258651387677385	10	2	0.56
Q9Y3L5	183	5	1	0.295	2080353.5	2.245039368244633E-05	6	1	0.301	2103941.7	2.2989643882453217E-05	5	1	0.426	2973063.7	3.676861246450839E-05	4	1	0.262	1209143.4	1.5923342544392163E-05	4	1	0.262	1265942.7	1.642982851873198E-05	3	1	0.197	879037	1.1627580670872656E-05	1	0	0.06	176414.8	1.9205119141312455E-06	1	0	0.033	77794.6	7.796559540504939E-07	4	1	0.284	1978464.1	2.245433720122923E-05	4	1	0.284
P61225	183	6	2	0.383	2938816.9	3.171460829403585E-05	6	2	0.383	3255202.1	3.556939673965959E-05	6	2	0.497	3248998.5	4.018116623073669E-05	5	2	0.35	2278798.4	3.000974699346066E-05	5	2	0.35	1595326.1	2.0704676644888795E-05	4	2	0.268	1343568.1	1.777222855188246E-05	3	2	0.213	327532.6	3.565632025013681E-06	2	1	0.098	77793.6	7.796459320701244E-07	5	2	0.35	3124724.3	3.546367765433548E-05	5	2	0.35
P08134	193	14	2	0.534	31827340.9	0.0003256724038195025	12	1	0.435	30530256.2	0.00031631717405853065	11	2	0.611	34570344.6	0.0004053876521489523	9	1	0.446	28825368.4	0.0003599358253915296	10	1	0.446	17586981.7	0.0002164233296220527	9	1	0.487	53452524.8	0.0006704157523853741	15	2	0.684	25500681.4	0.00026322525499080187	15	2	0.684	25931788.2	0.00024642217942102463	12	2	0.637	24087914.8	0.00025921793890115827	10	2	0.56
Q9BXW6	950	2	1	0.021	248641.3	5.16877438044159E-07	3	2	0.046	267313.6	5.626613472153809E-07	1	1	0.017	-1	-2.3823222740710673E-12	1	1	0.018	-1	-2.536786469202966E-12	0	0	0	0	0	0	0	0	0	0	3	3	0.045	167778	3.5183941227408365E-07	4	3	0.044	199122.2	3.844153438453364E-07	0	0	0	0	0	0	0	0
P10114	183	5	1	0.295	1972530.5	2.1286808360037225E-05	5	1	0.295	2045332.6	2.2349225786613824E-05	5	1	0.41	2542165.6	3.143958932565234E-05	4	1	0.262	1140980.1	1.5025692542865324E-05	4	1	0.262	1027458.7	1.3334703261908523E-05	3	1	0.18	845795.5	1.1187874238867163E-05	1	0	0.06	176414.8	1.9205119141312455E-06	1	0	0.033	77794.6	7.796559540504939E-07	4	1	0.262	1886206.6	2.1407271947761948E-05	4	1	0.262
P17948	1338	2	0	0.006	6681160.6	9.86128954865156E-06	1	0	0.006	6893147	1.0301751249380936E-05	0	0	0	0	0	1	0	0.006	2637911.2	4.751290408940966E-06	1	0	0.006	3455985.5	6.134594626086578E-06	1	0	0.006	2892584.8	5.233151186399305E-06	3	1	0.016	6377885.7	9.496284062300019E-06	1	1	0.006	19392.3	2.658139965257185E-08	1	0	0.006	2218033.3	3.44298479184163E-06	1	0	0.006
P35968	1356	2	0	0.006	6681160.6	9.730387474996894E-06	1	0	0.006	6893147	1.0165002338990923E-05	1	1	0.013	806012.2	1.3452594221027822E-06	1	0	0.006	2637911.2	4.688220182273608E-06	1	0	0.006	3455985.5	6.0531619540588796E-06	1	0	0.006	2892584.8	5.163684577730287E-06	1	0	0.006	3976601.7	5.842321913970195E-06	0	0	0	0	0	1	0	0.006	2218033.3	3.397281453896829E-06	1	0	0.006
P35916	1363	2	0	0.006	6681160.6	9.680414832058538E-06	1	0	0.006	6893147	1.0112797631453919E-05	0	0	0	0	0	1	0	0.006	2637911.2	4.6641427492025035E-06	1	0	0.006	3455985.5	6.0220745485721495E-06	1	0	0.006	2892584.8	5.137165287896016E-06	2	1	0.024	3976600.7	5.812315864374856E-06	0	0	0	0	0	1	0	0.006	2218033.3	3.379833933590683E-06	1	0	0.006
P10721	976	2	0	0.008	6681160.6	1.3518858008294862E-05	1	0	0.008	6893147	1.4122687675893127E-05	0	0	0	0	0	1	0	0.008	2637911.2	6.5135518106178395E-06	1	0	0.008	3455985.5	8.409925829614591E-06	1	0	0.008	2892584.8	7.174135540371178E-06	1	0	0.008	3976601.7	8.116996429655312E-06	0	0	0	0	0	2	0	0.014	2411070	5.130777214611301E-06	1	0	0.008
Q9UBE8	527	2	0	0.015	6681160.6	2.503682242143413E-05	1	0	0.015	6893147	2.6155110382678732E-05	0	0	0	0	0	1	0	0.015	2637911.2	1.206304851454082E-05	1	0	0.015	3455985.5	1.5575118803992105E-05	1	0	0.015	2892584.8	1.3286444568125749E-05	1	0	0.015	3976601.7	1.503261577864058E-05	0	0	0	0	0	1	0	0.015	2218033.3	8.741392128053322E-06	1	0	0.015
P09619	1106	18	16	0.198	29552702.1	5.2769135816128156E-05	19	18	0.23	28026005.6	5.067056066748248E-05	17	17	0.214	17910312.1	3.664984509839497E-05	14	13	0.173	17011390.6	3.706740707195859E-05	18	17	0.212	22608124	4.854890858937966E-05	18	17	0.222	19041809.8	4.16760347370097E-05	12	11	0.138	11375970.4	2.0491153429820756E-05	13	13	0.165	10231487.7	1.6966345122070736E-05	21	20	0.273	17755389.5	3.3342505588524904E-05	21	20	0.274
P16234	1089	6	3	0.022	8364029.9	1.516790534598688E-05	3	1	0.021	7891699.5	1.4490797662558306E-05	0	0	0	0	0	1	0	0.007	2637911.2	5.8376736153930315E-06	3	1	0.02	3857887	8.413790509869467E-06	2	1	0.015	2917483.6	6.485057619329945E-06	6	4	0.056	5364956.2	9.814572324139284E-06	5	3	0.043	1687616.6	2.8421732413761084E-06	3	1	0.02	2603289.7	4.964983117137307E-06	4	2	0.032
P36888	993	2	0	0.008	6681160.6	1.3287417337457993E-05	1	0	0.008	6893147	1.3880909538440778E-05	0	0	0	0	0	1	0	0.008	2637911.2	6.402040853134957E-06	1	0	0.008	3455985.5	8.265949254485237E-06	1	0	0.008	2892584.8	7.051315495873384E-06	1	0	0.008	3976601.7	7.978034758654165E-06	0	0	0	0	0	1	0	0.008	2218033.3	4.6391879672548846E-06	1	0	0.008
P27361	379	12	7	0.325	15106757.1	7.871725646791342E-05	12	8	0.375	19277835.8	0.00010171118148532928	7	4	0.224	5363516.3	3.202834599311762E-05	13	9	0.383	9500308.5	6.0409607792219606E-05	12	7	0.385	11779558.2	7.381759028218499E-05	10	6	0.311	9959713.2	6.361227358889684E-05	16	9	0.541	26133324	0.00013736893196820797	14	8	0.496	15737465.8	7.615531640167058E-05	9	4	0.306	6162603.6	3.377133112738699E-05	10	6	0.33
P28482	360	15	9	0.411	28470990.8	0.0001561845221310856	11	6	0.356	21799696.5	0.00012108701655926061	12	9	0.369	8562175.9	5.382769234175073E-05	14	10	0.417	10180598.3	6.815195504177551E-05	12	7	0.475	14333931.2	9.45655355526322E-05	14	10	0.472	14676046	9.868243540431857E-05	18	11	0.689	28517441.3	0.0001578124035137875	17	10	0.611	20503867.4	0.00010445708959531263	13	8	0.475	10773282.4	6.215394499784687E-05	9	5	0.275
Q8TD08	544	2	0	0.015	6681160.6	2.425442172076431E-05	1	0	0.015	6893147	2.5337763183220022E-05	0	0	0	0	0	1	0	0.015	2637911.2	1.1686078248461417E-05	1	0	0.015	3455985.5	1.5088396341367353E-05	1	0	0.015	2892584.8	1.287124317537182E-05	1	0	0.015	3976601.7	1.456284653555806E-05	0	0	0	0	0	1	0	0.015	2218033.3	8.468223624051655E-06	1	0	0.015
Q12905	390	16	16	0.605	36455715.4	0.0001846030750395897	13	13	0.482	23817615.3	0.00012211901749958337	8	8	0.323	14054871.3	8.156172130598095E-05	8	8	0.323	13503104.3	8.344042991398093E-05	8	8	0.3	15602036.6	9.501381514551468E-05	9	9	0.369	14738557.7	9.147947729138858E-05	10	10	0.395	7325994.8	3.742269652904042E-05	9	9	0.351	7885394.9	3.708202804992874E-05	9	9	0.338	16998077.7	9.052287920388575E-05	11	11	0.428
P18124	248	14	14	0.468	62460216.2	0.000497381600209257	13	13	0.44	52383459.3	0.0004223690885256581	19	19	0.524	52572764.1	0.0004797701757204359	18	17	0.516	44528180.9	0.00043270388090755994	18	17	0.484	44521153.1	0.0004263681889722471	18	17	0.488	35633885.4	0.00034781218570233336	12	12	0.363	28668418.7	0.00023029533282372132	15	15	0.431	40462119.3	0.00029922755425679216	20	20	0.488	38915480.4	0.0003259071368808771	20	19	0.508
Q9BTM1	129	11	0	0.519	298335729	0.004567236183221867	13	0	0.519	277538161.7	0.004302121082379501	6	0	0.271	204114162.2	0.0035810265837929777	5	0	0.271	198230677.5	0.0037032981041844187	7	0	0.426	305600746.6	0.005626453995222109	7	0	0.426	217544733.1	0.004082180072592293	5	0	0.271	14333369.5	0.000221356186980004	3	0	0.264	7107046.3	0.00010104249741192639	8	0	0.426	253107488.4	0.0040751015884526185	7	0	0.426
Q96KK5	128	11	0	0.523	298335729	0.004602917715903288	13	0	0.523	277538161.7	0.00433573140333559	6	0	0.273	204114162.2	0.00360900335397886	5	0	0.273	198230677.5	0.0037322301206233594	7	0	0.43	305600746.6	0.005670410667059781	7	0	0.43	217544733.1	0.00411407210440942	5	0	0.273	14333369.5	0.0002230855321907853	3	0	0.266	7107046.3	0.00010183189192295706	8	0	0.43	253107488.4	0.004106938319612405	7	0	0.43
Q93077	130	11	0	0.515	298335729	0.0045321035971970835	13	0	0.515	277538161.7	0.004269027843284273	6	0	0.269	204114162.2	0.0035534802254561086	5	0	0.269	198230677.5	0.003674811195690693	7	0	0.423	305600746.6	0.005583173579874245	7	0	0.423	217544733.1	0.004050778687418506	5	0	0.269	14333369.5	0.00021965344708015783	3	0	0.262	7107046.3	0.00010026524743183465	8	0	0.423	253107488.4	0.004043754653156829	7	0	0.423
P04908	130	10	0	0.462	298310835.1	0.004531725426824676	11	0	0.462	277472660.5	0.004268020318968137	6	0	0.269	204114162.2	0.0035534802254561086	5	0	0.269	198230677.5	0.003674811195690693	7	0	0.423	305600746.6	0.005583173579874245	7	0	0.423	217544733.1	0.004050778687418506	5	0	0.269	14333369.5	0.00021965344708015783	3	0	0.262	7107046.3	0.00010026524743183465	8	0	0.423	253107488.4	0.004043754653156829	7	0	0.423
P0C0S8	130	11	0	0.515	298335729	0.0045321035971970835	13	0	0.515	277538161.7	0.004269027843284273	6	0	0.269	204114162.2	0.0035534802254561086	5	0	0.269	198230677.5	0.003674811195690693	7	0	0.423	305600746.6	0.005583173579874245	7	0	0.423	217544733.1	0.004050778687418506	5	0	0.269	14333369.5	0.00021965344708015783	3	0	0.262	7107046.3	0.00010026524743183465	8	0	0.423	253107488.4	0.004043754653156829	7	0	0.423
Q16777	129	11	0	0.519	298335729	0.004567236183221867	13	0	0.519	277538161.7	0.004302121082379501	6	0	0.271	204114162.2	0.0035810265837929777	5	0	0.271	198230677.5	0.0037032981041844187	7	0	0.426	305600746.6	0.005626453995222109	7	0	0.426	217544733.1	0.004082180072592293	5	0	0.271	14333369.5	0.000221356186980004	3	0	0.264	7107046.3	0.00010104249741192639	8	0	0.426	253107488.4	0.0040751015884526185	7	0	0.426
Q7L7L0	130	10	0	0.462	298310835.1	0.004531725426824676	11	0	0.462	277472660.5	0.004268020318968137	6	0	0.269	204114162.2	0.0035534802254561086	5	0	0.269	198230677.5	0.003674811195690693	7	0	0.423	305600746.6	0.005583173579874245	7	0	0.423	217544733.1	0.004050778687418506	5	0	0.269	14333369.5	0.00021965344708015783	3	0	0.262	7107046.3	0.00010026524743183465	8	0	0.423	253107488.4	0.004043754653156829	7	0	0.423
P20671	130	10	0	0.462	298310835.1	0.004531725426824676	11	0	0.462	277472660.5	0.004268020318968137	6	0	0.269	204114162.2	0.0035534802254561086	5	0	0.269	198230677.5	0.003674811195690693	7	0	0.423	305600746.6	0.005583173579874245	7	0	0.423	217544733.1	0.004050778687418506	5	0	0.269	14333369.5	0.00021965344708015783	3	0	0.262	7107046.3	0.00010026524743183465	8	0	0.423	253107488.4	0.004043754653156829	7	0	0.423
O75367	372	13	10	0.417	10466673.5	5.5565298265253466E-05	13	10	0.452	11237634.6	6.040621151043887E-05	10	8	0.366	8923742.1	5.429104326411542E-05	11	9	0.409	7707943.8	4.9934777312785075E-05	15	11	0.468	8159625.5	5.209515784272242E-05	13	9	0.449	7055099.2	4.5908539873468916E-05	0	0	0	0	0	0	0	0	0	0	16	11	0.478	11861651.2	6.622551816631511E-05	16	11	0.478
Q99878	128	11	0	0.523	298335729	0.004602917715903288	13	0	0.523	277538161.7	0.00433573140333559	6	0	0.273	204114162.2	0.00360900335397886	5	0	0.273	198230677.5	0.0037322301206233594	7	0	0.43	305600746.6	0.005670410667059781	7	0	0.43	217544733.1	0.00411407210440942	5	0	0.273	14333369.5	0.0002230855321907853	3	0	0.266	7107046.3	0.00010183189192295706	8	0	0.43	253107488.4	0.004106938319612405	7	0	0.43
P16104	143	11	0	0.448	298310834.1	0.004119750374212173	10	0	0.42	276753047.5	0.003869955816508121	7	0	0.273	204525613.6	0.0032369484521151464	6	0	0.273	198359662.7	0.00334291120947114	8	0	0.413	306092283.4	0.005083776102392606	8	0	0.413	217662220.9	0.003684514874517586	5	0	0.245	14333369.5	0.00019968495189105257	3	0	0.238	7107046.3	9.11502249380315E-05	9	0	0.413	253672493.7	0.0036843467473469714	8	0	0.413
Q8IUE6	130	12	1	0.546	247903672	0.0037659757595764395	12	1	0.515	215902058.4	0.003320955551072194	6	0	0.246	182436727.7	0.003176091738522544	6	1	0.3	175561418	0.0032545672170127826	8	1	0.454	275494477.3	0.005033147020010013	8	1	0.454	184788496.7	0.0034408431472729827	4	0	0.215	11375789.4	0.00017432965465433094	2	0	0.208	3587675.4	5.0614439037227926E-05	9	1	0.454	213522673	0.0034113305297933418	8	1	0.454
Q6FI13	130	11	0	0.515	298335729	0.0045321035971970835	13	0	0.515	277538161.7	0.004269027843284273	6	0	0.269	204114162.2	0.0035534802254561086	5	0	0.269	198230677.5	0.003674811195690693	7	0	0.423	305600746.6	0.005583173579874245	7	0	0.423	217544733.1	0.004050778687418506	5	0	0.269	14333369.5	0.00021965344708015783	3	0	0.262	7107046.3	0.00010026524743183465	8	0	0.423	253107488.4	0.004043754653156829	7	0	0.423
Q96QV6	131	10	0	0.405	298012814.7	0.004492639349255684	11	0	0.374	276793947.8	0.0042250799024839	7	0	0.298	204525613.6	0.0035334628141409615	6	0	0.298	198359662.7	0.0036491320836211684	7	0	0.298	306043714.7	0.0055485849638507775	7	0	0.298	217625979.9	0.004021358015401674	5	0	0.267	14333369.5	0.0002179767032093169	3	0	0.26	7107046.3	9.94998638636527E-05	7	0	0.298	253489869.8	0.0040189487532969	7	0	0.298
Q71UI9	128	7	0	0.398	215653725.5	0.00332724597530353	8	0	0.477	233711242.7	0.0036510624992259423	8	0	0.477	131687268.7	0.0023284018575297823	6	0	0.398	126805840.7	0.0023874638582694016	8	0	0.477	145919338.9	0.0027075279921088755	8	0	0.477	141213352.2	0.002670540007002186	3	0	0.125	7792258.4	0.0001212792366883528	3	0	0.203	4547881.4	6.516340933408955E-05	8	0	0.477	167002157.3	0.0027097877016953116	8	0	0.477
P0C0S5	128	7	0	0.398	215653725.5	0.00332724597530353	8	0	0.477	233711242.7	0.0036510624992259423	8	0	0.477	131687268.7	0.0023284018575297823	6	0	0.398	126805840.7	0.0023874638582694016	8	0	0.477	145919338.9	0.0027075279921088755	8	0	0.477	141213352.2	0.002670540007002186	3	0	0.125	7792258.4	0.0001212792366883528	3	0	0.203	4547881.4	6.516340933408955E-05	8	0	0.477	167002157.3	0.0027097877016953116	8	0	0.477
O94760	285	9	8	0.386	3806772.7	2.6378494111697535E-05	9	7	0.333	9742823.4	6.835804014368064E-05	3	2	0.119	1387990	1.102213164395967E-05	2	1	0.084	1485421.5	1.2560657207543913E-05	5	4	0.232	2549680.7	2.124765510102514E-05	6	5	0.291	2440599.7	2.072931680943571E-05	5	4	0.221	2951833.3	2.063383942676372E-05	6	5	0.277	2371307.6	1.5259758855233274E-05	2	1	0.084	1696589.9	1.2363891151805911E-05	2	1	0.084
O95865	285	12	11	0.523	13430528.5	9.30649515675669E-05	13	11	0.575	16932381.8	0.00011880174640264216	8	7	0.533	7134785.5	5.6657861391230924E-05	11	10	0.642	7042196.4	5.954849513663279E-05	9	8	0.547	5612231.5	4.6769291252472896E-05	9	8	0.505	6289591	5.342085571868895E-05	8	7	0.382	5468357.6	3.822479157157115E-05	8	7	0.495	5778219.2	3.718380171542441E-05	10	9	0.547	8112323	5.9118516832082745E-05	12	11	0.611
P26373	211	12	12	0.427	60491480.4	0.0005661736727528467	12	12	0.436	61411783.9	0.0005819945127847947	10	10	0.351	52604607.2	0.0005642420430272668	11	11	0.355	53557514.4	0.0006117098528974401	10	10	0.351	50255447.5	0.0005656799173942688	10	10	0.351	48911403.7	0.0005611267422846491	10	10	0.351	48971014	0.0004623700768493117	10	10	0.346	41625001.5	0.0003618065661985689	9	9	0.322	51360763.4	0.0005055593778041119	9	9	0.299
P39019	145	10	10	0.386	34413213.4	0.00046870019938030877	11	11	0.51	40588260.7	0.0005597344937972256	6	6	0.352	31752426.9	0.000495601987356546	6	6	0.352	30413678	0.0005054852171561457	6	6	0.352	27911870.4	0.00045718398551889555	6	6	0.352	24072881.3	0.00040187719987452424	9	9	0.352	27819515.8	0.0003822210870760871	8	8	0.386	31120391.6	0.00039362410709014765	7	7	0.352	33871849.4	0.00048517013895083374	6	6	0.352
Q9UNH7	406	14	12	0.36	8930684.3	4.3440680176276546E-05	13	11	0.323	8812342.7	4.3402523073730755E-05	9	9	0.259	3570208.1	1.990176592540394E-05	7	7	0.214	2339192.2	1.3885048191462714E-05	11	10	0.281	5708748.2	3.33952674332912E-05	12	10	0.308	5412385	3.226977546904136E-05	14	13	0.305	11540951.9	5.663027572883661E-05	11	10	0.315	9807222.6	4.430213301685304E-05	8	8	0.234	3505615.5	1.793334909341304E-05	8	7	0.219
Q86XE0	403	1	0	0.03	330981.6	1.6219472205444758E-06	1	0	0.03	281323.2	1.3958865894862166E-06	0	0	0	0	0	0	0	0	0	0	1	0	0.03	124498.1	7.337155933427099E-07	2	0	0.035	275887	1.6571410895896148E-06	1	0	0.03	467505.7	2.311079806993048E-06	0	0	0	0	0	0	0	0	0	0	1	0	0.03
Q9Y5X3	404	7	6	0.198	1245806.6	6.089858126502143E-06	4	3	0.141	519767.6	2.572630837984574E-06	0	0	0	0	0	0	0	0	0	0	3	3	0.087	191735.5	1.1271747118512737E-06	2	2	0.097	131621.9	7.886423338006202E-07	9	9	0.255	4979666.4	2.4555679872975597E-05	10	9	0.28	4221525.9	1.9164289838900813E-05	2	2	0.059	-2	-1.0281862371569857E-11	2	2	0.057
Q8N339	61	2	0	0.197	2743571.6	8.882278302602779E-05	3	0	0.197	2746886.6	9.004519191689014E-05	0	0	0	0	0	0	0	0	0	0	0	0	0	0	0	0	0	0	0	0	0	0	0	0	0	1	0	0.197	166958.9	5.0197764549231305E-06	0	0	0	0	0	0	0	0
P04732	61	5	2	0.525	2915238.4	9.438047393125968E-05	6	2	0.525	2914969.6	9.555509028436068E-05	1	1	0.328	45317.7	1.6813655379292931E-06	1	1	0.328	42626.7	1.684067114712055E-06	0	0	0	0	0	0	0	0	0	0	0	0	0	0	0	1	0	0.197	166958.9	5.0197764549231305E-06	0	0	0	0	0	0	0	0
P04733	61	2	0	0.311	887681.8	2.8738585833719007E-05	2	0	0.311	885132.4	2.901536482425506E-05	0	0	0	0	0	0	0	0	0	0	0	0	0	0	0	0	0	0	0	0	0	0	0	0	0	0	0	0	0	0	0	0	0	0	0	0	0	0
Q14554	519	13	13	0.318	9807716.9	3.731972857583645E-05	13	13	0.333	8306681.8	3.200441173249543E-05	11	11	0.358	5628897.9	2.4545966095105515E-05	11	11	0.364	6740356	3.1298461856436374E-05	9	9	0.268	4754697.4	2.1758331861016044E-05	8	8	0.229	5645822.2	2.6332563168743286E-05	11	11	0.32	6243892.5	2.396741181969071E-05	11	11	0.339	5846872	2.066145329950152E-05	14	14	0.401	5770544.3	2.3092586406421344E-05	14	14	0.416
Q13555	558	7	2	0.147	7139154.2	2.5266813598713223E-05	5	1	0.099	4482042.8	1.606169714610224E-05	5	1	0.099	1956631.9	7.93595227536128E-06	7	2	0.134	3476892	1.5016354751713328E-05	7	1	0.124	3499743.9	1.4896084865627305E-05	8	2	0.145	4292718.6	1.8622222728744592E-05	7	2	0.159	5753819.7	2.054258670390238E-05	8	3	0.163	6670538.7	2.192458323771579E-05	7	3	0.154	2444391.8	9.098289989423601E-06	8	3	0.17
Q9UQM7	478	4	0	0.096	5044358.6	2.0840875969764996E-05	5	0	0.119	5256112.5	2.1988033390935982E-05	4	0	0.103	3898951.4	1.846052474362666E-05	3	0	0.079	2707302.8	1.3649490911132924E-05	3	0	0.079	2111232.6	1.0490066909235877E-05	5	0	0.134	5988310.8	3.032562298690996E-05	4	0	0.098	4403050.7	1.8350963374244926E-05	5	0	0.103	7621167	2.9241403870618938E-05	3	0	0.079	1442397.1	6.267294456914225E-06	4	0	0.103
Q13554	666	4	0	0.066	4604356	1.36531411091202E-05	4	0	0.075	3562435.7	1.0696025691748732E-05	4	0	0.075	3652636.6	1.2412416898954732E-05	4	0	0.08	2672168.1	9.669345173483497E-06	5	0	0.08	2842002.5	1.0134919372460011E-05	6	0	0.105	6074072.4	2.2076947784059934E-05	5	0	0.086	4795581.8	1.4344986798505743E-05	6	0	0.083	7307602.3	2.012358312930872E-05	3	0	0.059	1535198.6	4.787551869492189E-06	5	0	0.089
Q13557	499	13	8	0.359	16020386.1	6.340307858378327E-05	15	9	0.395	16891511.7	6.768892314398364E-05	12	7	0.281	9565869.9	4.338584306002841E-05	14	10	0.301	8789911.7	4.245134792133547E-05	16	11	0.379	11931583.1	5.678944132899159E-05	17	11	0.437	13195334.4	6.40107846027771E-05	17	11	0.421	16992670.1	6.784129963969976E-05	15	9	0.383	24010688.1	8.824877755028335E-05	15	11	0.389	9560769	3.979380205796204E-05	18	12	0.413
P22061	227	11	11	0.665	9051178.6	7.874394890417776E-05	11	11	0.665	11207413	9.872545667608314E-05	8	8	0.612	4087397.4	4.0751643064097615E-05	5	5	0.291	3355085.7	3.5619291658315174E-05	10	10	0.63	6754094.3	7.066613427988649E-05	7	7	0.489	5397426.8	5.755647650029657E-05	13	13	0.683	10394682.9	9.122596516373914E-05	14	14	0.683	12131894.5	9.801835400788158E-05	7	7	0.414	3105357.8	2.84124670742042E-05	9	9	0.573
P67775	309	10	1	0.437	9667829.1	6.178860612529374E-05	12	1	0.544	6865421	4.4428159973318916E-05	7	1	0.362	6456972.4	4.729274988026864E-05	6	1	0.314	7938681.3	6.191521792846888E-05	10	1	0.456	9516687.9	7.314715159154864E-05	7	1	0.317	6802523.7	5.3289896843575456E-05	11	1	0.537	8507708.2	5.48513328705364E-05	10	1	0.511	8264801.6	4.905447031996917E-05	7	1	0.362	3115404.3	2.0940116392777282E-05	6	1	0.32
P62714	309	10	1	0.437	9258751.7	5.9174128554174995E-05	12	1	0.544	6583305.9	4.26025101269819E-05	7	1	0.362	6312179.3	4.6232242967975086E-05	6	1	0.314	7247034.7	5.652094042189048E-05	10	1	0.456	8717986.4	6.700817337656512E-05	7	1	0.317	7021715.5	5.500701080393662E-05	11	1	0.537	8233841.3	5.308564413968384E-05	10	1	0.511	7887860.8	4.6817195648307914E-05	7	1	0.362	4184162.5	2.812374938183592E-05	6	1	0.32
P60510	307	2	1	0.107	796375.4	5.122917637332019E-06	2	1	0.107	656851.8	4.27837306239126E-06	1	1	0.062	241603.2	1.781100490568419E-06	1	1	0.062	293703.3	2.305568174365624E-06	3	2	0.169	271709.4	2.1020176558462835E-06	0	0	0	0	0	2	1	0.107	784044.3	5.0878617875692786E-06	2	1	0.107	802244.9	4.792622550464938E-06	2	1	0.107	213064.4	1.4414370198383843E-06	3	2	0.169
Q92688	251	10	5	0.355	19822660.9	0.00015596463856427654	11	5	0.319	20730548.6	0.00016515309084663246	6	1	0.239	3357214.9	3.027119300142473E-05	7	1	0.279	8298527.9	7.967734512538701E-05	8	1	0.235	12675389	0.0001199382330795748	5	1	0.187	9850563.7	9.499935523784922E-05	7	1	0.231	30724823.9	0.00024386459891912485	9	4	0.299	31836514.9	0.0002326250267206563	6	1	0.231	6387708.4	5.285602711147881E-05	6	1	0.231
P39687	249	9	3	0.341	13858670.8	0.00010991580487272916	9	2	0.333	17298290.4	0.00013891638361145415	6	0	0.233	4357775.7	3.960861369373436E-05	7	0	0.281	5297568.6	5.127253143352118E-05	8	0	0.237	7739957.3	7.382599165470871E-05	5	0	0.189	5019831.2	4.880036405340085E-05	7	0	0.233	18619135.1	0.00014896808498052994	10	3	0.345	20591326.1	0.00015166647979860718	5	0	0.189	2491856.1	2.0784843923418784E-05	5	0	0.189
O43423	234	2	0	0.085	3417331.3	2.884092199203048E-05	2	0	0.085	3658694.3	3.1265105512566145E-05	1	0	0.047	1120413.7	1.0836440974359656E-05	1	0	0.047	1382078.9	1.4233919231822108E-05	2	0	0.085	1481653.7	1.503837547736854E-05	1	0	0.047	1175634.2	1.216157015846489E-05	3	0	0.094	4341409.8	3.696136517723664E-05	2	0	0.047	2833882.4	2.221112744503542E-05	0	0	0	0	0	0	0	0
O95626	131	2	0	0.115	4748748.1	7.15889100112686E-05	3	0	0.122	7081197.6	0.00010808988383985619	1	0	0.046	810895.1	1.4009334242227719E-05	2	0	0.137	830957.3	1.528674178144396E-05	4	0	0.137	2306470.9	4.181641099162679E-05	1	0	0.046	1164323.7	2.15147219356283E-05	4	0	0.137	7577096.6	0.00011522974669469897	2	0	0.122	4661605	6.526326736975427E-05	1	0	0.046	939290.1	1.4891951222183007E-05	1	0	0.046
Q9NR31	198	6	3	0.485	19461669	0.00019411218783042596	10	7	0.535	18554066.1	0.0001873801324037462	8	5	0.449	13462408.9	0.0001538798321003356	8	4	0.449	15106033.3	0.00018386233249914627	7	4	0.505	15385335	0.00018454906037369524	7	5	0.49	14334738.8	0.00017524994447894938	8	5	0.601	18948934.6	0.000190656969395942	6	4	0.515	16287815.4	0.0001508697899729982	7	4	0.434	12329539	0.00012933164579185058	9	5	0.475
Q9Y6B6	198	7	4	0.54	15561413.6	0.00015521073961488843	7	4	0.535	9907462.2	0.00010005685917121478	6	3	0.338	8252379.6	9.43274563051071E-05	7	3	0.328	9864964	0.00012007091835684671	6	3	0.455	8790067	0.00010543797749427141	6	4	0.429	7847181.1	9.593603840840552E-05	7	4	0.51	11359917.8	0.00011429917016733047	6	4	0.515	8315747.7	7.702660413056027E-05	7	4	0.429	7026494.6	7.370495448090562E-05	8	4	0.47
P11279	417	10	10	0.158	37231728.5	0.00017632547275832935	12	12	0.201	43179223.3	0.00020705627819578027	7	7	0.161	20855612.1	0.00011319076686560016	8	8	0.161	18961642.9	0.00010958406998908769	8	8	0.149	24504992.8	0.00013956888078481622	8	8	0.149	17188174.6	9.97762085962498E-05	8	8	0.146	21053019.5	0.00010057995026002705	9	9	0.12	22982195.2	0.00010107880329237695	9	9	0.168	22791184.1	0.00011351519250998766	9	9	0.163
Q9NW15	660	3	3	0.064	735305.7	2.2001987314322768E-06	4	3	0.083	960870.2	2.9111891322648805E-06	7	7	0.159	3271555	1.1218490045425974E-05	8	8	0.205	3893248.4	1.4215943741284534E-05	6	6	0.153	2275737.2	8.189327601591988E-06	4	4	0.108	1405979.7	5.156658962565749E-06	3	3	0.085	444388	1.3413788865352442E-06	3	3	0.085	646474.4	1.7964371750723556E-06	7	7	0.167	3442440.9	1.0832924421704152E-05	7	7	0.162
Q9P0L0	249	10	9	0.41	9615532.8	7.626265478447809E-05	11	10	0.41	11399866.5	9.154825079323248E-05	7	6	0.458	8697617.9	7.905422655342475E-05	7	5	0.345	8640064.9	8.362289054131608E-05	5	4	0.269	7284424.8	6.948098854423309E-05	6	5	0.241	9215861.2	8.959213242580976E-05	3	2	0.177	4537933.3	3.6307123281487805E-05	4	3	0.225	5448382.7	4.0130345209026184E-05	9	8	0.353	11032105.2	9.201999454492447E-05	8	7	0.309
O95292	243	5	4	0.247	7295408.8	5.928997565396188E-05	3	2	0.189	7357863.8	6.054734486386824E-05	5	4	0.3	6678469.4	6.220062999138246E-05	6	4	0.309	5430381.6	5.3855689865079496E-05	5	4	0.3	7275116	7.110558608549898E-05	4	3	0.247	6661289.2	6.635678112013881E-05	2	1	0.123	3438957	2.819379584903306E-05	2	1	0.123	3653385.5	2.7573624982082632E-05	6	5	0.3	9222868.7	7.882843564683458E-05	6	5	0.3
P32322	319	11	8	0.448	11656532.7	7.216333839654911E-05	9	7	0.433	7238066.7	4.5371332078908855E-05	9	7	0.423	5933119.9	4.209364736012254E-05	8	6	0.376	4879666.2	3.686438128798652E-05	7	5	0.335	3015382.3	2.2450280407271618E-05	5	3	0.241	2323119.6	1.7628452157181398E-05	7	5	0.351	3492354	2.1810250563457152E-05	8	6	0.389	4143106	2.3819903577157385E-05	9	7	0.373	7717994.4	5.025010016764912E-05	7	5	0.335
Q96C36	320	6	3	0.231	8544730	5.27334613610565E-05	5	3	0.2	3958978.1	2.4739034903376123E-05	5	3	0.206	3340600.4	2.362646063939432E-05	7	5	0.291	3368482.6	2.5368328210482333E-05	6	4	0.241	2789470.2	2.0703406982482E-05	5	3	0.206	2683091.3	2.029638854246958E-05	5	3	0.191	2534368.7	1.577803433329947E-05	6	4	0.212	2762341.4	1.583186257836029E-05	6	4	0.241	3144952.9	2.0412082882311376E-05	7	5	0.278
O95479	791	13	11	0.182	4596331.2	1.1475529789860788E-05	11	11	0.159	6902206.8	1.744862126304344E-05	11	11	0.204	3405075	9.742587505073849E-06	10	10	0.164	3677831.6	1.1205284155426977E-05	10	10	0.2	2922114.6	8.77386266586063E-06	11	11	0.215	2872325.8	8.790033113444406E-06	11	10	0.186	2699198.1	6.798159577069487E-06	11	11	0.21	6121137.9	1.4192546230954811E-05	7	7	0.107	1873626.1	4.919597813638684E-06	8	8	0.126
Q13619	759	7	2	0.103	3753603.1	9.76662439902947E-06	7	4	0.116	1586476.5	4.179665243654295E-06	7	3	0.113	996974.1	2.9728035900485615E-06	6	2	0.091	937829.7	2.977760222276473E-06	9	3	0.138	2659448.1	8.321848689326145E-06	7	3	0.111	1710724.6	5.45596555791184E-06	10	5	0.155	2569576.8	6.7445488624136045E-06	9	5	0.142	2639187.4	6.377244834635309E-06	5	2	0.086	784350.5	2.146305594464486E-06	7	4	0.113
Q13620	913	9	5	0.118	3667239.5	7.932432937158305E-06	10	7	0.135	4416807.6	9.673582418393516E-06	9	5	0.119	1636373.6	4.056353573036984E-06	9	5	0.116	1461232.4	3.8570567926034244E-06	12	6	0.154	3166635	8.237535546405588E-06	11	7	0.146	3134577.4	8.310774832803289E-06	12	7	0.151	3179158.9	6.937045395477064E-06	11	7	0.153	2567137.7	5.156832492033353E-06	3	0	0.035	558839.2	1.271274221174279E-06	6	3	0.084
Q13642	323	11	11	0.384	34693344.3	0.00021211996983521247	12	12	0.384	43150649.8	0.00026713724947784515	9	9	0.334	29167668.5	0.00020437290103020897	9	9	0.372	22668906	0.0001691358059189233	9	9	0.372	52681342.3	0.0003873685708669254	9	9	0.334	44083418.7	0.00033037413579682987	9	9	0.334	27634280.5	0.00017044282272402625	11	11	0.384	29520482.1	0.00016761989366848146	11	11	0.372	28901638.7	0.00018584167067523194	11	11	0.362
Q13451	457	10	10	0.252	9436969.5	4.0780661321588866E-05	10	10	0.263	10362168.2	4.534026663167038E-05	2	2	0.066	201887.3	9.998087112909504E-07	2	2	0.057	63057.6	3.325284094910116E-07	4	4	0.127	1135206.4	5.899683346850053E-06	4	4	0.094	1499772.1	7.944057255482848E-06	0	0	0	0	0	0	0	0	0	0	0	0	0	0	0	0	0	0
Q00325	362	11	11	0.238	39347881.1	0.00021465978634008812	12	12	0.232	39796891.2	0.0002198316448870021	12	12	0.301	30161877.9	0.00018857057423075357	13	13	0.301	40252437.7	0.0002679730589621702	13	13	0.301	38408827.1	0.00025199536121535616	13	13	0.296	38459727.3	0.00025717628911230605	7	7	0.21	4263405	2.346286806006395E-05	7	7	0.177	4981472.3	2.523793320745932E-05	13	13	0.282	51540823	0.00029570994756324674	14	14	0.282
Q02790	459	10	10	0.307	3734588.7	1.6068228763798194E-05	9	9	0.296	3215957	1.4010291778032099E-05	5	5	0.144	1604115.7	7.909465216083328E-06	6	6	0.131	1866179.1	9.798241820239436E-06	8	8	0.161	1915006.6	9.908950551080672E-06	7	7	0.174	3915223.1	2.064795876722643E-05	10	10	0.259	3594256.9	1.5600176370304852E-05	8	8	0.216	3813078.9	1.5235887025259002E-05	3	3	0.087	318260.8	1.4401032162546304E-06	5	5	0.146
P17931	250	9	9	0.348	34367951.9	0.0002714885738202309	10	10	0.376	22855789.9	0.00018281248780406848	6	6	0.284	12784461.5	0.00011573548809512523	7	7	0.284	11456988	0.00011044294211763886	6	6	0.276	11295797.9	0.00010731167568232986	7	7	0.284	14432330.5	0.0001397429002411166	7	7	0.276	20935179.3	0.00016682831173875799	8	8	0.32	30956646.6	0.0002271007341157477	8	8	0.312	12283963.9	0.00010205203716728308	7	7	0.284
Q12765	414	8	8	0.198	4978876.8	2.3750291907574513E-05	9	9	0.215	6776404.2	3.273019510307096E-05	8	8	0.191	2038267.7	1.1142560422990639E-05	7	7	0.191	2544266.7	1.4810503071675116E-05	9	9	0.28	4150071.2	2.3808129610277165E-05	8	8	0.258	3461215.4	2.0237719942381393E-05	15	15	0.418	10279620.3	4.9466343731809363E-05	16	16	0.464	8530344.4	3.778947530012221E-05	6	6	0.181	1607585.4	8.064860652984797E-06	5	5	0.111
P54709	279	10	10	0.387	15787397.9	0.00011174915929061082	8	8	0.341	15075457.6	0.00010804780102059948	7	7	0.297	12655308.8	0.00010265796715954554	7	7	0.297	13331651	0.00011515618019888669	10	10	0.444	15908677.4	0.00013542534278024578	10	10	0.373	15710501.1	0.00013630730449668279	6	6	0.29	3774906	2.69547319336688E-05	8	8	0.366	7083810.8	4.656583418812338E-05	8	8	0.398	9622940.3	7.163524390837097E-05	8	8	0.398
P25789	261	8	8	0.471	9640514.1	7.294534786646607E-05	8	8	0.471	10153566.6	7.779071204704569E-05	8	8	0.46	8305837.5	7.202230880081038E-05	7	7	0.437	7809812.3	7.211201096234541E-05	9	9	0.494	8365839.7	7.612706791146389E-05	10	10	0.567	9255985.7	8.584509055457903E-05	12	12	0.567	10807539.8	8.249344015010734E-05	11	11	0.494	12268109.1	8.620684669897734E-05	9	9	0.494	6205907.8	4.938419370816429E-05	10	10	0.494
Q16543	378	8	8	0.275	9544286.4	4.9864282692169304E-05	10	9	0.31	11797951.9	6.241147601825164E-05	8	8	0.288	9634949.9	5.7687507853207315E-05	9	9	0.302	8875640.8	5.658683918676853E-05	7	6	0.241	10358016.2	6.508109594066795E-05	8	8	0.272	10375039	6.644024626347464E-05	9	9	0.296	9633089.7	5.0769967247440936E-05	8	8	0.275	10241642.9	4.969154118879369E-05	8	8	0.267	5510168	3.0275839635148474E-05	8	8	0.28
Q8NE71	845	6	6	0.082	1104962.9	2.582432034718392E-06	10	10	0.153	2642762.7	6.253902293811527E-06	5	5	0.071	837188.8	2.2422850290540673E-06	6	6	0.092	1522393.3	4.341878565719515E-06	5	5	0.089	1667575.8	4.687043094666848E-06	6	6	0.09	3244270.9	9.29380803002379E-06	9	9	0.148	4066022.1	9.586191591576694E-06	10	10	0.167	3630767.3	7.880365189380144E-06	5	5	0.071	728071.9	1.7895371415695728E-06	6	6	0.11
P55268	1798	11	11	0.091	2781347.8	3.054945909718838E-06	10	10	0.084	2690815.3	2.9925666608852635E-06	9	9	0.087	1963195	2.4711429466088444E-06	6	6	0.061	1246043.2	1.670132510184787E-06	8	8	0.075	1303896.7	1.7223585702243122E-06	8	8	0.069	1935037	2.605150884082029E-06	11	11	0.101	2904640.5	3.21836858148484E-06	14	14	0.117	3830049.9	3.906783836970785E-06	23	23	0.198	8332082.4	9.624696079024834E-06	21	21	0.179
Q14444	709	10	10	0.175	14153539.5	3.9423641690885404E-05	9	9	0.165	13557145.9	3.823593080428595E-05	7	7	0.138	12912959.7	4.121959089085677E-05	5	5	0.102	4428622.8	1.5053239600044523E-05	8	8	0.165	5678276	1.9021306102677903E-05	6	6	0.114	4115462.9	1.4050952034175462E-05	8	8	0.142	8221886	2.3102463586262016E-05	7	7	0.135	6984522.2	1.806737689882365E-05	8	8	0.158	3245407.5	9.507058275657888E-06	8	8	0.158
Q9H2U2	334	6	6	0.266	6079953	3.5949401803718706E-05	8	8	0.311	7037145	4.2130796062302427E-05	4	3	0.159	1438604	9.748076153081878E-06	6	5	0.263	1227158.7	8.854453911492415E-06	11	10	0.452	3324133.3	2.3637526881373214E-05	10	9	0.428	3957829	2.868427351409276E-05	13	11	0.476	9510390.8	5.6726367636118703E-05	9	9	0.389	7524027.9	4.131507713802561E-05	8	8	0.365	2640702	1.642086699018716E-05	9	9	0.368
Q9Y6E0	443	10	3	0.228	5971636.3	2.662119434868711E-05	6	1	0.129	1874672.9	8.461968559931535E-06	6	4	0.158	1070642.7	5.469718181021465E-06	6	4	0.158	848206	4.614292615579983E-06	5	3	0.163	1407966.3	7.5484642989918964E-06	4	2	0.129	1553929.5	8.491039880834716E-06	7	3	0.196	2344765.6	1.0544567870109354E-05	6	3	0.174	2019915.6	8.362461561818875E-06	4	2	0.129	818792.4	3.838780079171219E-06	4	2	0.129
O00506	426	5	0	0.094	5646774.7	2.6177536512443894E-05	4	0	0.075	1368992.9	6.426007512554267E-06	2	0	0.054	477198.3	2.53520688327912E-06	2	0	0.054	448657.5	2.538124088124667E-06	3	1	0.075	949870.3	5.295717152384177E-06	2	0	0.054	592961.2	3.369379838868363E-06	4	0	0.106	1330123.6	6.2203594095429975E-06	4	0	0.106	1334131.2	5.743724214776443E-06	2	0	0.054	558917.4	2.7249666205231998E-06	2	0	0.054
Q9P289	416	5	0	0.099	887841.5	4.214829620577869E-06	4	0	0.079	1226882.9	5.89738410709403E-06	2	0	0.055	477198.3	2.5961493564348687E-06	2	0	0.055	448657.5	2.5991366863968948E-06	2	0	0.055	869196.5	4.962433612841308E-06	2	0	0.055	592961.2	3.450374546533468E-06	4	0	0.111	1226564	5.873946166854439E-06	3	0	0.087	1035014.7	4.563077288481209E-06	2	0	0.055	558917.4	2.7904706258242383E-06	2	0	0.055
P00505	430	6	6	0.177	9351355.8	4.2948108208596424E-05	9	9	0.26	7230662.9	3.362476761155541E-05	11	11	0.323	7874680.8	4.144657231973904E-05	16	16	0.447	11937326.4	6.690308298948927E-05	12	12	0.353	14723453.2	8.132260768561132E-05	15	15	0.419	12085009.8	6.80317819875216E-05	10	10	0.251	41761446.8	0.00019348181793017247	7	7	0.202	6826597.7	2.9116588719895323E-05	12	12	0.335	9283804.3	4.48415563154234E-05	16	16	0.426
Q15121	130	6	6	0.431	7011474	0.0001065133118435634	7	7	0.485	11161907.2	0.00017168987619245728	6	6	0.431	7860984.2	0.000136854060523013	6	6	0.431	4770186.9	8.842998695626754E-05	5	5	0.431	7844203.8	0.00014330970031507497	6	6	0.431	9384813.2	0.000174749352715834	10	10	0.431	21469991.5	0.0003290194703873844	9	9	0.5	22209302.3	0.00031332583135105146	6	6	0.431	4310607.3	6.88681257022295E-05	6	6	0.431
Q9UBE0	346	9	9	0.355	151469143.9	0.0008645417780098718	6	6	0.28	2441665.4	1.4111061430315319E-05	4	4	0.194	1268058.7	8.294445842623185E-06	3	3	0.142	598056.3	4.165560905140204E-06	5	5	0.214	1441242.4	9.893068199682035E-06	7	7	0.301	1637959.2	1.1459357709269755E-05	9	9	0.358	4161439	2.3960755796689777E-05	7	7	0.312	3521973.7	1.866872452260522E-05	3	3	0.162	913969.7	5.48629119876118E-06	3	3	0.162
Q02978	314	7	7	0.248	3440472.9	2.1638462849124782E-05	7	7	0.245	2966318.6	1.889025320224497E-05	11	11	0.455	6569456.6	4.735042881333447E-05	8	8	0.303	4301473.8	3.3013772314641754E-05	8	8	0.271	5038771	3.811229002500177E-05	9	9	0.347	5078763.2	3.9152690511862404E-05	1	1	0.029	118132.9	7.495045887700073E-07	1	1	0.025	-1	-5.8408356930329884E-12	8	8	0.312	7047501.4	4.661532092536837E-05	10	10	0.401
Q14019	142	6	6	0.465	17265611.4	0.00024012176694414644	7	7	0.479	18035858.1	0.00025397916887508193	8	8	0.479	6186357.5	9.859860848053363E-05	8	8	0.479	7072152.3	0.00012002474119467257	9	9	0.613	14462575.3	0.00024189526112309572	8	8	0.57	10661984	0.00018175358150889336	8	8	0.577	19502648.4	0.00027361400659145214	8	8	0.606	18421226	0.00023792212154712236	5	5	0.415	4730790	6.919400705026332E-05	6	6	0.479
Q8IWB7	410	7	7	0.229	2129311	1.0256357581503802E-05	6	6	0.188	1855503.4	9.049561379943329E-06	6	6	0.188	1672030.3	9.229632378734494E-06	6	6	0.2	1321729.2	7.769018324353507E-06	4	4	0.134	1168250	6.767402454722861E-06	7	7	0.212	1698582.8	1.0028504201445517E-05	8	8	0.268	2383293.8	1.1580486516518262E-05	9	9	0.293	2722267.7	1.21773169788277E-05	5	5	0.151	1899033.5	9.619930291151519E-06	8	8	0.239
Q70UQ0	350	7	7	0.237	6540884.9	3.690679864839187E-05	8	8	0.26	10361212	5.9195970870051E-05	13	13	0.38	11157821.7	7.214985945063523E-05	12	12	0.326	10483595.5	7.218546014956358E-05	9	9	0.283	6223986.7	4.223482345978882E-05	7	7	0.237	6908528.1	4.7780509831790046E-05	4	4	0.14	1250795.1	7.119528053505031E-06	4	4	0.126	1431154.7	7.499342253027835E-06	10	10	0.323	11139591.2	6.610348630279442E-05	10	10	0.314
O75569	313	8	8	0.371	3205368.4	2.022420815267544E-05	7	7	0.281	2670213.2	1.7058908243247394E-05	4	4	0.182	766853.9	5.544883292593781E-06	4	4	0.182	1830216.9	1.409177633944175E-05	5	5	0.243	1466113.1	1.112482552042206E-05	4	4	0.211	1440873.6	1.1143326154455663E-05	6	6	0.3	1597249.2	1.0166264869062442E-05	6	6	0.3	2274510.5	1.3327486336580155E-05	5	5	0.268	1501993.7	9.966597719762707E-06	4	4	0.182
P07108	87	6	6	0.414	10764821.8	0.0002443574054587558	5	5	0.414	3716152.7	8.541299111837749E-05	4	4	0.506	6337050.4	0.00016485116671079793	3	3	0.299	5194619.5	0.00014389377514074692	3	3	0.483	6796751.5	0.00018554626250530856	4	4	0.483	10226848.1	0.00028454820362322654	7	7	0.414	44971327	0.0010297920362075579	7	7	0.529	43829575.2	0.0009239588854359876	3	3	0.506	5972872.8	0.00014258937621475408	4	4	0.506
O60888	179	6	6	0.408	3798857.3	4.191194948278948E-05	4	4	0.318	950324.2	1.0616182848444801E-05	3	3	0.33	1424977.5	1.801685953287765E-05	3	3	0.33	1470488.3	1.9797760231470438E-05	3	3	0.251	1353280.8	1.7955808328210055E-05	2	2	0.251	932284.6	1.2607494135658735E-05	4	4	0.33	4447515.2	4.949912122322491E-05	4	4	0.33	4865813.8	4.985481307524826E-05	2	2	0.251	954070.2	1.1070072261573508E-05	4	4	0.33
O75844	475	8	8	0.204	2150414.9	8.940597915503068E-06	6	6	0.149	3006548.5	1.2656809301721893E-05	9	9	0.242	5883100.2	2.8030881294103904E-05	8	8	0.215	6211766.2	3.151584889202465E-05	10	10	0.269	5908192.5	2.9541401755238626E-05	10	10	0.276	5990115	3.052634765790219E-05	7	7	0.227	2074735.7	8.70166278429901E-06	7	7	0.211	1830478	7.0676582497714824E-06	10	10	0.269	7181470	3.1400957906195104E-05	11	11	0.286
O00487	310	8	8	0.435	3338950	2.1270913167523732E-05	7	7	0.374	10829637.9	6.98557040716236E-05	9	9	0.429	5320521.2	3.8843343084535344E-05	6	6	0.297	7304756.8	5.678734774356594E-05	10	10	0.461	9496093.6	7.275341178066558E-05	8	8	0.39	8790541.4	6.864157267208024E-05	10	10	0.526	3675451.9	2.3620121568493178E-05	9	9	0.452	3398220.9	2.0104558956827854E-05	5	5	0.252	4352311.1	2.91595886230583E-05	9	9	0.477
P50416	773	9	8	0.135	2804415.8	7.1647464216471035E-06	8	7	0.118	2425260.5	6.273769114577273E-06	9	9	0.168	2590511.4	7.584555444996474E-06	7	7	0.115	2209623.6	6.888843580835667E-06	14	14	0.213	3376080.8	1.0372976876314002E-05	10	10	0.162	2616040.7	8.192157586593589E-06	3	3	0.047	31289.2	8.063954044675855E-08	2	2	0.028	178073.1	4.224968377658425E-07	11	10	0.159	3107927.5	8.35053962327952E-06	13	13	0.206
Q92523	772	1	0	0.019	88506.1	2.2640906783771932E-07	1	0	0.019	91262.7	2.363881191484356E-07	0	0	0	0	0	0	0	0	0	0	0	0	0	0	0	0	0	0	0	0	0	0	0	0	0	0	0	0	0	0	1	0	0.019	109980.5	2.958840435756485E-07	0	0	0
Q9HB90	399	5	2	0.158	2250849.1	1.114067224199605E-05	7	3	0.201	2430992.7	1.2183172441983929E-05	5	1	0.135	2192751.8	1.2437717749165303E-05	6	2	0.178	6738675.6	4.070138352959091E-05	6	1	0.16	2396948.4	1.4267762149352954E-05	7	2	0.19	2185418.6	1.3258519593897192E-05	9	3	0.278	4751786.5	2.372559444214442E-05	9	4	0.266	4752523.6	2.1845199937610405E-05	6	2	0.19	2566411.5	1.3359080065229219E-05	4	1	0.105
Q9NQL2	400	3	0	0.088	1616751.3	7.982173078282201E-06	4	0	0.098	1529167	7.644420318685967E-06	4	0	0.102	1718981.7	9.726024932497557E-06	4	0	0.102	1920570.5	1.1571183486682142E-05	5	0	0.128	2101717.5	1.2479133210228842E-05	5	0	0.105	1864738.6	1.1284732399748234E-05	6	0	0.158	3829114.8	1.9070912541034818E-05	5	0	0.128	3393619.8	1.5559936890292423E-05	4	0	0.102	2284450.8	1.1861646403712441E-05	3	0	0.07
P62913	178	6	6	0.331	25566460.6	0.0002836537434332534	5	5	0.264	26102046.9	0.00029322716103670845	4	4	0.236	18894734.6	0.0002402397738496024	6	6	0.303	20972620	0.00028394890847049844	5	5	0.303	18262416.6	0.00024367350762561268	6	6	0.365	18013755.9	0.00024497263101755433	3	3	0.174	19446851.2	0.0002176518523457523	6	6	0.309	17972437.3	0.00018517894790791097	5	5	0.36	19194952.8	0.00022397018151411606	6	6	0.309
O75521	394	8	8	0.231	6009240.4	3.0120437063191485E-05	7	7	0.226	5542216.9	2.812787534805561E-05	6	6	0.19	3134989.4	1.8007937367428573E-05	5	5	0.147	2286708.8	1.3986922197220773E-05	6	6	0.198	2945152.4	1.775340344484646E-05	5	5	0.147	4144536	2.5463200511984088E-05	7	7	0.19	6420522	3.246438614260492E-05	7	7	0.211	5347073.3	2.4889980323212583E-05	5	5	0.173	3389491	1.786740242202611E-05	7	7	0.231
O43837	385	6	6	0.229	6163562.2	3.161614876691562E-05	5	5	0.208	1685539	8.754426653450379E-06	4	4	0.182	792431.7	4.658276117170134E-06	5	5	0.174	2127258	1.331579050742487E-05	5	5	0.208	1583559.1	9.76885398822387E-06	4	4	0.135	409760.4	2.57633629012001E-06	4	4	0.14	1430369.5	7.401514431702439E-06	6	6	0.205	1744250.1	8.309074721766485E-06	3	3	0.14	619398.3	3.341430521829705E-06	6	6	0.234
P22059	807	6	6	0.088	2540863.5	6.2179283418589986E-06	8	8	0.124	5260587.5	1.3034979312120361E-05	5	5	0.084	1014999.8	2.8465350683169702E-06	4	4	0.068	692443.8	2.067847533330001E-06	8	8	0.11	3951092.5	1.1628233233302552E-05	5	5	0.077	1669078.3	5.006525949907817E-06	4	4	0.061	901323.2	2.2250516360561794E-06	6	6	0.087	4690293.7	1.0659360277674197E-05	3	3	0.05	714435.7	1.8387080139141343E-06	4	4	0.061
Q9Y3B8	237	8	8	0.38	13727465.9	0.0001143878613933033	6	6	0.308	13247952.6	0.00011177638294550321	6	6	0.304	3097038.8	2.9574840890536766E-05	8	8	0.342	5261731.1	5.3504193443507253E-05	8	8	0.426	6910964.8	6.925647872942615E-05	8	8	0.426	5592395.2	5.7119290426830635E-05	7	7	0.342	8680574.5	7.296812748208433E-05	9	9	0.43	11400153.8	8.821998953344801E-05	7	7	0.342	3040727.5	2.66472447941706E-05	8	8	0.426
P46779	137	7	7	0.416	7920612.4	0.00011417633731864793	6	6	0.372	5569993.9	8.129873436625812E-05	2	2	0.131	2359958.4	3.898592984738001E-05	1	1	0.08	127813.2	2.2483434783084374E-06	2	2	0.139	110554.5	1.916575486880339E-06	2	2	0.139	301326.8	5.324152516131033E-06	3	3	0.19	2015901.5	2.9314454676697016E-05	7	7	0.423	2513129.8	3.3643331141885874E-05	3	3	0.19	276448.8	4.1909964956635E-06	2	2	0.139
Q969P6	601	1	0	0.015	329549.4	1.0828890598514344E-06	1	0	0.015	314532	1.0465018411873818E-06	1	0	0.015	-1	-3.7657340438727354E-12	1	0	0.015	122378.6	4.907253873044958E-07	1	0	0.015	250133.3	9.88478237754753E-07	0	0	0	0	0	0	0	0	0	0	0	0	0	0	0	0	0	0	0	0	0	0	0
P11387	765	7	6	0.101	2709651.4	6.995035126413687E-06	8	7	0.101	3259861.8	8.520937619637498E-06	2	1	0.038	148803.7	4.4022673271304506E-07	3	2	0.051	733682.6	2.3112892650342084E-06	4	3	0.069	865924.6	2.688367980255831E-06	4	4	0.073	433958.7	1.3731572043921352E-06	0	0	0	0	0	0	0	0	0	0	0	0	0	0	0	0	0	0
Q14498	530	7	6	0.158	3731842.4	1.3905459291680973E-05	7	6	0.158	3924914.4	1.4808257310278913E-05	7	6	0.202	2523074.8	1.0774034774392515E-05	5	5	0.157	728733.4	3.3136018440329414E-06	6	5	0.189	1371118.8	6.144255793761886E-06	6	5	0.181	2823005.9	1.2893452114327477E-05	2	1	0.057	379438.9	1.426261180164946E-06	7	5	0.206	988584.1	3.4209158324703705E-06	8	7	0.228	2534707.4	9.932878402033837E-06	6	5	0.181
Q86U06	439	1	0	0.03	470560	2.116841786078446E-06	1	0	0.03	645782.6	2.9415175998691093E-06	1	0	0.03	1269125.7	6.542808889568869E-06	0	0	0	0	0	1	0	0.03	307023.6	1.661029367782094E-06	1	0	0.03	1582108.7	8.723787815968208E-06	1	0	0.03	186484.5	8.462745859490246E-07	2	0	0.066	500535.3	2.091100127564861E-06	1	0	0.03	501915	2.3745909620723236E-06	1	0	0.03
P23142	703	4	4	0.073	480862.6	1.3508389924005103E-06	4	4	0.088	719752	2.0472797350770518E-06	1	1	0.018	111405.1	3.586525015879928E-07	2	2	0.034	-2	-6.856179646494503E-12	2	2	0.033	279084.9	9.428684115343091E-07	7	7	0.165	757478	2.6082426621296014E-06	6	6	0.122	1715716.9	4.8620943579942415E-06	7	7	0.171	687505.5	1.7935995623851185E-06	2	2	0.033	166584.4	4.921552924014359E-07	2	2	0.036
P50281	582	7	7	0.16	2866805.4	9.727766603372448E-06	5	5	0.127	1558485.1	5.354627969466453E-06	5	5	0.125	1498641.1	5.82772125377998E-06	7	7	0.16	4518555.3	1.8710445787141032E-05	5	5	0.127	1492003.1	6.08859115496655E-06	6	6	0.153	2665821.6	1.1087698126387136E-05	13	13	0.244	14438697	4.942402342785928E-05	12	12	0.225	14851786.5	4.680156225786034E-05	12	12	0.285	8777254	3.1322674503296955E-05	12	12	0.265
P42677	84	5	2	0.393	10037945.4	0.0002359953554865791	4	2	0.393	5960970.6	0.00014190161102566574	4	2	0.393	2571301.8	6.927840564195332E-05	5	2	0.393	9837419	0.00028223404572054955	4	2	0.298	2580939	7.297406274012703E-05	4	2	0.393	7068211.1	0.00020368709819481277	4	2	0.393	5021306.3	0.00011908868696163595	4	2	0.393	4578952.2	9.997501116887982E-05	3	2	0.238	1657020	4.097053357811446E-05	4	2	0.393
Q71UM5	84	4	1	0.393	6896838.8	0.0001621469194621871	3	1	0.381	11562119	0.0002752376119705169	3	1	0.381	5857177.3	0.0001578095208062472	4	1	0.381	13205948.2	0.0003788766329930655	4	2	0.298	5429390.8	0.00015351184389862316	3	1	0.381	9333987	0.00026898075053504074	4	2	0.393	16365301.8	0.00038813053549290494	4	2	0.393	16372471.4	0.0003574699930427676	2	1	0.226	6553050.7	0.00016202700253674455	4	2	0.393
Q66K74	1059	4	4	0.054	1359492.7	2.535238566022071E-06	6	6	0.082	1081864.1	2.0428025053481507E-06	4	4	0.078	1037726.7	2.2177426442094916E-06	5	5	0.103	474948.4	1.080831483432595E-06	6	6	0.108	1409141.6	3.1603031760706473E-06	6	6	0.093	1400129.1	3.2004085157207437E-06	7	7	0.114	1749487.7	3.2911525435157662E-06	4	4	0.065	1017324.2	1.761846438721734E-06	4	4	0.078	660827	1.2960297616754614E-06	4	4	0.066
Q5T6V5	341	2	2	0.053	313320.4	1.8145636480749396E-06	5	5	0.211	1150716.8	6.747823384250636E-06	2	2	0.067	171533.4	1.1384617231342667E-06	1	1	0.038	444745.1	3.1431442355662878E-06	3	3	0.103	377324.1	2.628029509090027E-06	3	3	0.1	994625.5	7.060549560458052E-06	7	7	0.246	3012884.6	1.760196679336243E-05	6	6	0.232	3291716.1	1.770405010820634E-05	1	1	0.038	141455.3	8.615649065058163E-07	1	1	0.038
Q96G03	612	5	4	0.114	1304680.5	4.210083041607757E-06	5	5	0.116	950401.6	3.105312910505773E-06	3	3	0.085	446835.9	1.6524211790087622E-06	3	3	0.083	307489	1.2108369900282897E-06	8	8	0.157	3925459.5	1.523383159975918E-05	7	7	0.139	1730625	6.845179584057017E-06	6	5	0.129	499827.3	1.627052736831348E-06	8	8	0.175	20953938.7	6.279410637832644E-05	2	2	0.067	68528.4	2.3256391278344008E-07	1	1	0.029
Q13547	482	2	0	0.037	1453064.1	5.953545097483727E-06	2	1	0.062	214423	8.895573696454008E-07	4	1	0.114	1821185.9	8.551284539532066E-06	4	1	0.116	1670579.9	8.352716310664569E-06	3	0	0.077	923393.8	4.549985237355066E-06	3	0	0.077	925112.4	4.646016623553359E-06	2	0	0.037	233789	9.662958488855045E-07	1	0	0.025	217611.4	8.280169787383733E-07	6	2	0.158	2288654.6	9.861804120080028E-06	6	3	0.172
Q92769	488	3	1	0.074	1660098.5	6.71818483192375E-06	4	3	0.119	906715.4	3.7153591545697502E-06	4	1	0.113	2480480.7	1.1503768854329352E-05	6	3	0.17	5135371.6	2.5360602724894934E-05	6	3	0.17	4768281.5	2.320663310058645E-05	4	1	0.113	1155452.2	5.731462526678607E-06	2	0	0.037	233789	9.544151622188793E-07	1	0	0.025	217611.4	8.178364421145409E-07	7	3	0.193	1786450.2	7.603162065968884E-06	6	3	0.17
Q9Y3C0	194	3	3	0.227	400868.6	4.08073339692398E-06	3	3	0.284	290430.4	2.993573842361399E-06	3	3	0.284	446695.2	5.2111511775597876E-06	0	0	0	0	0	4	4	0.356	947608.8	1.1601053425522639E-05	2	2	0.222	206848.1	2.580970861834947E-06	3	3	0.284	484754	4.977975447385973E-06	2	2	0.155	514461.7	4.863578792053334E-06	2	2	0.222	198268.1	2.122629866022037E-06	1	1	0.093
Q92629	289	5	5	0.221	3442958.8	2.3527289471209996E-05	5	5	0.221	3900362.9	2.6987136539097138E-05	5	5	0.221	2682014.6	2.10032939962478E-05	3	3	0.138	2276283.1	1.8981736884939837E-05	4	4	0.176	3981483.9	3.2720293659305625E-05	4	4	0.176	4508835	3.776589621857938E-05	0	0	0	0	0	0	0	0	0	0	6	6	0.232	5054657.9	3.632595836110727E-05	4	4	0.176
P32456	591	1	0	0.027	693481.2	2.3173152732256035E-06	3	1	0.061	1863884.6	6.306395032640037E-06	1	0	0.027	332714.6	1.2741146063692272E-06	2	0	0.047	296667.8	1.2097355631874808E-06	2	0	0.047	507791.7	2.0406484264434985E-06	1	0	0.027	865060.2	3.5431712705655605E-06	5	2	0.108	2144613.1	7.2292717845360004E-06	7	4	0.115	2191833.8	6.801814387414797E-06	1	0	0.027	281077.6	9.87783827722665E-07	1	0	0.027
Q9H1E5	349	3	3	0.117	1295049.7	7.328227133893921E-06	4	4	0.155	743382.4	4.259282834566047E-06	4	4	0.12	956401.7	6.202103780017087E-06	2	2	0.072	840765.2	5.805729782177333E-06	3	3	0.109	2237962.2	1.5229911914145236E-05	3	3	0.109	932285	6.466310654859031E-06	1	1	0.037	491787.5	2.807276160764388E-06	0	0	0	0	0	3	3	0.109	1055894.4	6.283740119603693E-06	3	3	0.109
P30876	1174	5	5	0.063	739582.9	1.2441039736340183E-06	4	4	0.058	1120955.3	1.9092809091616602E-06	5	5	0.064	275794.9	5.316701164207347E-07	4	4	0.053	597208.4	1.2259290281036074E-06	5	5	0.076	757838.9	1.5331295999813593E-06	3	3	0.049	394427.2	8.132649492115398E-07	1	1	0.011	150413.6	2.552419698377674E-07	3	3	0.048	275075.7	4.2972316660106883E-07	1	1	0.014	-1	-1.7691109020929397E-12	2	2	0.031
Q9Y2V2	147	2	2	0.238	3434127.9	4.613569252909233E-05	2	2	0.224	2562636.6	3.4859352987470524E-05	1	1	0.109	1207617.1	1.8592424898538453E-05	1	1	0.109	460197.1	7.544562500844368E-06	1	1	0.109	1727254.3	2.790673442193031E-05	1	1	0.109	1269126	2.0898768829809603E-05	5	5	0.429	7905929.9	0.00010714420906786609	4	4	0.354	9018356.2	0.00011251610442605334	1	1	0.109	239909.2	3.389633346713145E-06	1	1	0.109
Q96C01	138	2	2	0.232	30571.7	4.375003609915367E-07	2	2	0.174	634342.4	9.1916671001489E-06	0	0	0	0	0	0	0	0	0	0	0	0	0	0	0	0	0	0	0	0	0	0	0	0	0	0	0	0	0	0	0	0	0	0	0	0	0	0
Q92544	642	6	6	0.15	712955.7	2.1931353258391568E-06	3	3	0.076	754787.5	2.35092786413457E-06	3	3	0.065	2765801.6	9.750123394819824E-06	3	3	0.084	1387758.9	5.209385669835191E-06	2	2	0.061	1294666.9	4.789532100179741E-06	2	2	0.051	623307.9	2.3501787692954005E-06	0	0	0	0	0	0	0	0	0	0	5	5	0.118	2408402.6	7.79143075053468E-06	3	3	0.075
O95487	1268	5	5	0.056	689965.9	1.0745986400242637E-06	4	4	0.044	598291.4	9.435026818564175E-07	3	2	0.034	427319.6	7.627069015503012E-07	4	3	0.043	210989	4.010034213983686E-07	4	4	0.039	629511.6	1.1791106317301494E-06	6	6	0.071	671483.9	1.2818867131166834E-06	9	9	0.097	804252	1.2635894021922555E-06	7	6	0.078	1030529	1.4905467489703124E-06	3	3	0.05	87637.9	1.4354757643481638E-07	4	4	0.059
P36269	586	5	5	0.145	1259386	4.2442324159673865E-06	4	4	0.125	1089158	3.7165750068866803E-06	8	8	0.225	2423354.9	9.359303307912631E-06	8	8	0.218	2333397.3	9.596184578530714E-06	2	2	0.046	253521.3	1.027512014568124E-06	2	2	0.046	255169.1	1.0540561857295715E-06	1	1	0.02	116372.2	3.9562589279655966E-07	1	1	0.02	117879.4	3.689308208121164E-07	6	6	0.171	1955717.3	6.931570060566956E-06	5	5	0.15
Q13442	181	4	4	0.221	7858546.2	8.574356743370921E-05	5	5	0.221	9325616.4	0.00010302641894788021	3	3	0.166	2141353.1	2.6775268107414765E-05	2	2	0.16	2136213.7	2.8442884580175164E-05	3	3	0.215	2097396.7	2.7521498516594697E-05	3	3	0.215	3069006.1	4.1044263985773564E-05	3	3	0.215	5836421.8	6.423935546178744E-05	3	3	0.215	5193278.2	5.262203639649047E-05	2	2	0.16	1533418.8	1.7595652011241527E-05	3	3	0.215
Q14151	953	3	0	0.047	3206351.8	6.644406333960023E-06	2	0	0.02	3413489.7	7.1623465147833945E-06	1	0	0.01	2147449.6	5.099812343965114E-06	2	0	0.02	1869055.9	4.72647002249609E-06	4	0	0.081	2150832.9	5.360235145423668E-06	3	0	0.047	1178849.1	2.9943227575917556E-06	0	0	0	0	0	0	0	0	0	0	3	0	0.071	1752588.8	3.8195331802540016E-06	3	2	0.033
Q15424	915	5	2	0.073	4617203	9.965424151402367E-06	3	1	0.034	4104462.3	8.969842330322636E-06	3	2	0.047	3378227.5	8.355874632921253E-06	3	1	0.034	2298099.7	6.052785587592814E-06	5	1	0.097	2610042.5	6.774801213609827E-06	4	1	0.062	2162716.1	5.721523876911916E-06	0	0	0	0	0	0	0	0	0	0	5	2	0.096	2631724.3	5.97368684656638E-06	2	1	0.024
P39210	176	1	1	0.131	21542.4	2.4172375424265724E-07	1	1	0.131	48931	5.559312099237735E-07	1	1	0.131	27311	3.511955877602113E-07	1	1	0.131	18871.6	2.584065827022736E-07	2	2	0.25	24874.4	3.3566805927718675E-07	2	2	0.25	72060.9	9.911064661056827E-07	0	0	0	0	0	0	0	0	0	0	2	2	0.25	27389.3	3.2321493543656216E-07	1	1	0.131
P52434	150	2	2	0.193	652868.3	8.595521595970666E-06	2	2	0.16	566173.8	7.547587238677694E-06	0	0	0	0	0	0	0	0	0	0	2	2	0.18	535206.3	8.474225754449176E-06	0	0	0	0	0	0	0	0	0	0	0	0	0	0	0	2	2	0.18	359944.6	4.983879795967548E-06	2	2	0.18
Q8TBA6	731	4	3	0.064	2259694	6.1047821177857245E-06	2	2	0.044	121185	3.314981602623544E-07	6	6	0.13	520404.1	1.6111925649801804E-06	6	6	0.115	1535611.3	5.0625746503494085E-06	0	0	0	0	0	5	5	0.093	323197.4	1.0702464029510934E-06	3	2	0.055	591164.7	1.61110629704109E-06	2	1	0.021	712772.1	1.7882900176756727E-06	5	5	0.104	283314.6	8.049608050087357E-07	9	9	0.175
Q9Y617	370	26	25	0.614	89786113.5	0.00047923150578690454	24	24	0.63	124203354.7	0.0006712452637869773	20	20	0.519	70262791.9	0.000429781576953245	18	18	0.519	60800854.1	0.0003960184994514068	21	21	0.554	80082778.9	0.0005140525080795233	21	21	0.589	57788571.3	0.00037807114185697637	25	24	0.608	93060314.4	0.0005010670794436307	24	23	0.63	70989875.1	0.0003518838422891962	23	23	0.622	47379098	0.000265955037067228	22	22	0.586
Q8WUW1	75	2	2	0.293	567374.4	1.493985512300382E-05	2	2	0.293	744855.8	1.9859146187036788E-05	0	0	0	0	0	0	0	0	0	0	2	2	0.293	934637.9	2.959730691983369E-05	2	2	0.293	953679.9	3.078042850336565E-05	3	3	0.4	947204.2	2.5160277714596385E-05	2	2	0.293	868404.5	2.1235644158285417E-05	2	2	0.293	490396.2	1.3580288262134012E-05	2	2	0.293
Q9UII2	106	3	3	0.208	11390799.5	0.00021221997309820744	3	3	0.208	11543094.2	0.0002177539325066403	0	0	0	0	0	0	0	0	0	0	0	0	0	0	0	0	0	0	0	0	0	0	0	0	0	0	0	0	0	0	0	0	0	0	0	0	0	0
Q10588	318	3	3	0.126	1292023.8	8.023822386311098E-06	4	4	0.186	1601230.7	1.0068770000316447E-05	4	4	0.186	3474233.3	2.4726120148157096E-05	4	4	0.186	2239128.1	1.6969120671533136E-05	3	3	0.126	713275.5	5.327215413942014E-06	4	4	0.186	917189	6.981761563261286E-06	3	3	0.126	861775.8	5.398837465643745E-06	2	2	0.075	694446.8	4.005128905958169E-06	7	7	0.308	2787074.8	1.8203070885534145E-05	7	7	0.321
Q9BVJ6	771	4	3	0.074	893214.2	2.2879111433972064E-06	5	4	0.099	649670.3	1.6849548478447205E-06	2	1	0.029	223470.9	6.559801783954252E-07	0	0	0	0	0	2	1	0.029	274104.3	8.443675647471621E-07	1	1	0.025	59819.1	1.8781003430601938E-07	0	0	0	0	0	0	0	0	0	0	2	1	0.029	210137.9	5.660739446223648E-07	2	1	0.029
Q5TAP6	766	1	0	0.014	368985.4	9.513018156104262E-07	1	0	0.014	225817	5.89491430532001E-07	1	0	0.014	109251.8	3.227928809285112E-07	0	0	0	0	0	1	0	0.014	180371.9	5.592553946284844E-07	0	0	0	0	0	0	0	0	0	0	0	0	0	0	0	1	0	0.014	-1	-2.711404959604584E-12	1	0	0.014
P04156	253	3	3	0.198	4186612.3	3.267985619347199E-05	2	2	0.15	2367088.3	1.870869823064647E-05	2	2	0.095	2939858.9	2.6298445743443734E-05	2	2	0.095	2817352.7	2.6836644655793762E-05	3	3	0.198	2316960.1	2.1750442926191316E-05	3	3	0.198	2200625.4	2.1055176949462177E-05	2	2	0.095	1228317.9	9.672157020324048E-06	2	2	0.095	2066236.9	1.4978358790654133E-05	2	2	0.095	2953385.1	2.4245029343659707E-05	2	2	0.095
O60869	148	2	2	0.169	401889.2	5.3626880306912495E-06	1	1	0.101	287081.3	3.87875922136442E-06	1	1	0.101	516950.4	7.90517114786791E-06	1	1	0.101	275279.4	4.482491921025645E-06	1	1	0.101	229333.9	3.6802439957118723E-06	1	1	0.101	366311	5.991306539047922E-06	1	1	0.101	227983.2	3.068839733745116E-06	3	3	0.243	712613.8	8.830741061985079E-06	1	1	0.101	109296.5	1.5337963329746322E-06	1	1	0.101
Q96A26	154	3	3	0.234	1500251.7	1.923894794759192E-05	2	2	0.182	1499259.3	1.9467297369496277E-05	2	2	0.117	978474.6	1.4379803522617786E-05	4	4	0.247	1039668.6	1.6269781656418387E-05	2	2	0.182	1084711.4	1.6728752475928904E-05	2	2	0.182	875942.5	1.3768548954513703E-05	0	0	0	0	0	0	0	0	0	0	2	2	0.182	715605.4	9.651082853900932E-06	2	2	0.182
P51580	245	3	3	0.122	170583.9	1.3750226997917173E-06	3	3	0.139	373874.1	3.05146876262663E-06	0	0	0	0	0	0	0	0	0	0	2	2	0.069	335103.4	3.2484996289264006E-06	2	2	0.09	249852.8	2.4686040197808503E-06	0	0	0	0	0	0	0	0	0	0	0	0	0	0	0	0	0	0
P00736	705	3	3	0.055	513618	1.4387622399133768E-06	2	2	0.05	51112.9	1.4497430571402284E-07	0	0	0	0	0	0	0	0	0	0	0	0	0	0	0	0	0	0	0	0	3	3	0.062	668003.5	1.8876553346133032E-06	6	6	0.136	787196.6	2.0478527710585285E-06	0	0	0	0	0	0	0	0
Q6PCB7	646	2	2	0.054	446098.2	1.3637534610282958E-06	2	2	0.073	125695.2	3.8907722312640164E-07	3	3	0.079	142219.1	4.982525437181478E-07	3	3	0.084	99631.3	3.716813731604433E-07	2	2	0.046	420867.1	1.5473285221503116E-06	3	3	0.082	686040.2	2.570693753804583E-06	0	0	0	0	0	0	0	0	0	0	3	2	0.074	538455.3	1.731172297436775E-06	3	3	0.068
Q5JTH9	1297	4	4	0.033	391310.6	5.95826135393812E-07	3	3	0.031	169743.4	2.6169929528144745E-07	4	4	0.044	361455.7	6.307237987200863E-07	4	4	0.039	394766.8	7.335135874279305E-07	5	5	0.049	400644.8	7.336511554849532E-07	3	3	0.027	369914.4	6.903901033262427E-07	0	0	0	0	0	0	0	0	0	0	7	7	0.07	497326.1	7.963874940831895E-07	6	6	0.062
Q9P258	522	2	2	0.044	244377.5	9.245462204260099E-07	3	3	0.08	445666.3	1.707217777661117E-06	0	0	0	0	0	0	0	0	0	0	0	0	0	0	0	0	0	0	0	0	3	3	0.069	496506.3	1.894904552801242E-06	3	3	0.077	78171.2	2.746508284098605E-07	0	0	0	0	0	0	0	0
Q12888	1972	5	5	0.039	522499.1	5.23258809776452E-07	2	2	0.014	268417.9	2.7217873793372615E-07	3	3	0.021	306524.7	3.517893455095356E-07	4	4	0.028	275596.7	3.3680196782005043E-07	3	3	0.021	325953.5	3.925715382660731E-07	3	3	0.025	134509	1.6511165432156168E-07	0	0	0	0	0	0	0	0	0	0	8	8	0.072	995186.2	1.0481431255487272E-06	10	10	0.073
Q9Y697	457	3	3	0.114	1244732.4	5.378952474139974E-06	2	2	0.057	1135721.1	4.9694133987531655E-06	1	1	0.035	-1	-4.952311073014254E-12	2	2	0.066	161483.6	8.515687984776256E-07	2	2	0.066	224054.3	1.1644132930365313E-06	1	1	0.031	138016.3	7.310506638907986E-07	2	2	0.066	65163.1	2.8406558110770525E-07	2	2	0.066	37840.9	1.5186227248187855E-07	2	2	0.063	117284.4	5.330245425485643E-07	1	1	0.035
Q6NXS1	205	3	0	0.156	407160.2	3.922377336290099E-06	1	0	0.073	138307.9	1.3490957013402011E-06	1	0	0.073	115373	1.2737213870247863E-06	2	0	0.122	112021.9	1.3169115032472552E-06	1	0	0.073	172130.5	1.9942244694760084E-06	2	0	0.122	295778.6	3.4925785576042257E-06	2	0	0.122	902178.1	8.767413671405567E-06	1	0	0.073	300060.2	2.6844738069885158E-06	1	0	0.049	172736.7	1.750063927491066E-06	2	0	0.122
P41236	205	3	0	0.156	407160.2	3.922377336290099E-06	2	1	0.117	163095.9	1.590885101980518E-06	1	0	0.073	115373	1.2737213870247863E-06	2	0	0.122	112021.9	1.3169115032472552E-06	1	0	0.073	172130.5	1.9942244694760084E-06	2	0	0.122	295778.6	3.4925785576042257E-06	2	0	0.122	902178.1	8.767413671405567E-06	1	0	0.073	300060.2	2.6844738069885158E-06	1	0	0.049	172736.7	1.750063927491066E-06	2	0	0.122
P36776	959	24	22	0.358	19757581.7	4.068675859998519E-05	29	26	0.406	20898697.6	4.3576289445773675E-05	22	22	0.355	12401786.3	2.9267778053932683E-05	24	24	0.392	12004154.9	3.0166192740677435E-05	19	19	0.326	9124158.6	2.259666203568432E-05	19	19	0.347	8750017.9	2.2086333707397973E-05	27	26	0.425	17913428.3	3.72128713349913E-05	23	21	0.343	18206912.2	3.481948378334809E-05	22	22	0.306	11474544.4	2.4850778552709143E-05	23	23	0.367
P09012	282	4	3	0.145	3241553.3	2.2700842292845063E-05	4	2	0.149	9635070.4	6.832118906116325E-05	1	0	0.028	630309	5.058578765018041E-06	2	1	0.064	676509.9	5.781393980750919E-06	2	1	0.074	803001.8	6.762970329056217E-06	2	1	0.074	1025356	8.801543996056246E-06	0	0	0	0	0	0	0	0	0	0	2	1	0.074	1435702.3	1.0573978999785648E-05	2	1	0.074
P08579	225	3	2	0.129	1798595.4	1.5786609747696942E-05	3	1	0.133	8448670.2	7.508539531538022E-05	2	1	0.12	656486	6.603391819533457E-06	2	1	0.12	723919.9	7.753816430006339E-06	2	1	0.12	690615.6	7.289939728467784E-06	2	1	0.12	967747.6	1.0411489854930606E-05	0	0	0	0	0	0	0	0	0	0	2	1	0.12	1155006.8	1.0661668591453853E-05	2	1	0.12
Q8NF37	534	3	3	0.062	794069	2.9366683160710966E-06	3	3	0.047	343021.4	1.2844866366506705E-06	4	4	0.105	922570.4	3.910050585491989E-06	4	4	0.125	790793	3.5688564292573037E-06	3	3	0.071	325592.6	1.4481159610779196E-06	2	2	0.071	195896.8	8.880131156493879E-07	1	1	0.024	340724.8	1.2711463859015556E-06	2	2	0.043	395901.7	1.3597239494603476E-06	3	3	0.047	708907.7	2.757221093483743E-06	7	7	0.18
Q9NT62	314	3	3	0.134	1922407.9	1.2090765756362734E-05	4	3	0.153	2516786.6	1.602752183464623E-05	3	3	0.115	924320.8	6.66219276661092E-06	2	2	0.073	1132108.8	8.688924749141166E-06	5	4	0.182	2359194	1.7844487465940406E-05	5	4	0.172	1454131.9	1.1210047407629964E-05	6	5	0.213	5154513.3	3.270326362280138E-05	5	4	0.185	4345794.5	2.538307163018645E-05	2	2	0.083	768255.9	5.081587544105733E-06	2	2	0.083
Q8IV08	490	4	4	0.084	6843177.9	2.758034301951419E-05	4	4	0.084	9471590.1	3.865239839100065E-05	7	7	0.186	3206381.6	1.4809597121651116E-05	5	5	0.112	3308243.2	1.6270798484210384E-05	5	5	0.112	3435181.3	1.6650361020426693E-05	6	6	0.133	6007956.3	2.9680005733071004E-05	6	6	0.157	10149734.6	4.1265934547399196E-05	7	7	0.194	9344984	3.4977367458732585E-05	7	7	0.178	5730424.1	2.428923520252912E-05	7	7	0.178
Q53TN4	286	3	3	0.143	2862531.3	1.976615168863734E-05	3	3	0.143	2618599.1	1.830849363663815E-05	2	2	0.108	400065.7	3.165843205565531E-06	3	3	0.143	1095741.9	9.233147078237104E-06	3	3	0.143	942800.4	7.829315541063046E-06	3	3	0.143	915543.9	7.749013824897163E-06	3	3	0.143	364167.8	2.5366969582159464E-06	2	1	0.056	957742.7	6.141683820025037E-06	3	2	0.129	414378.4	3.0092220247110746E-06	2	2	0.108
Q9NPA8	101	1	1	0.168	-1	-1.955314131905271E-11	1	1	0.168	339660.8	6.724711956147406E-06	0	0	0	0	0	0	0	0	0	0	1	1	0.168	-2	-4.70304022719329E-11	1	1	0.168	-1	-2.3966903191660967E-11	1	1	0.168	57799.8	1.1400871235245917E-06	1	1	0.168	-1	-1.8158637699132262E-11	1	1	0.168	152167.7	3.1291346975966612E-06	0	0	0
P98160	4391	3	3	0.011	343982.3	1.547072163148329E-07	1	1	0.003	80112.4	3.648261311370895E-08	4	4	0.013	254445.4	1.3114607077139065E-07	4	4	0.013	115079.6	6.316004407953203E-08	5	5	0.018	376455.2	2.0361976643469095E-07	5	5	0.014	279533.9	1.5410060440192013E-07	0	0	0	0	0	0	0	0	0	0	7	7	0.024	592164.9	2.8009308053314373E-07	6	6	0.019
O95273	360	1	1	0.036	-1	-5.485742425623121E-12	0	0	0	0	0	0	0	0	0	0	0	0	0	0	0	0	0	0	0	0	0	0	0	0	0	0	0	0	0	0	0	0	0	0	0	0	0	0	0	0	0	0	0
P63098	170	1	1	0.094	322525.2	3.7467321310007626E-06	1	1	0.094	250864.7	2.9508033342121553E-06	0	0	0	0	0	0	0	0	0	0	0	0	0	0	0	0	0	0	0	0	4	2	0.312	72414.8	8.486165415485327E-07	3	2	0.312	331556.1	3.5769489222386107E-06	0	0	0	0	0	1	1	0.094
Q9H1I8	757	2	2	0.041	2073926.3	5.4104744741733305E-06	2	2	0.032	272788.2	7.205752364115836E-07	0	0	0	0	0	0	0	0	0	0	3	3	0.07	2581435.7	8.099076552459045E-06	0	0	0	0	0	2	2	0.046	47632.7	1.2535521292798765E-07	1	1	0.03	22343.1	5.413176493464159E-08	0	0	0	0	0	0	0	0
Q9UPT8	1303	3	3	0.043	134548	2.0392512807197722E-07	3	3	0.043	224094.8	3.4390381664807367E-07	1	1	0.012	50760	8.81660358405641E-08	2	2	0.032	81163.8	1.5011547824070678E-07	1	1	0.012	25683.9	4.681517231010047E-08	1	1	0.012	37560.3	6.977790596233622E-08	1	1	0.012	77094.3	1.1787207600379669E-07	0	0	0	0	0	1	1	0.012	104143.7	1.6600139710955033E-07	1	1	0.012
Q8N357	371	1	1	0.032	81498.3	4.3382297976662507E-07	1	1	0.032	81283.3	4.381038298853797E-07	0	0	0	0	0	0	0	0	0	0	0	0	0	0	0	0	0	0	0	0	0	0	0	0	0	0	0	0	0	0	1	1	0.038	-1	-5.59821077912968E-12	1	1	0.038
Q9Y4K0	774	1	1	0.022	133235.9	3.399524787191068E-07	2	2	0.037	2250222.6	5.813452840869158E-06	5	5	0.099	427095.3	1.2488432997726248E-06	5	5	0.099	653911.1	2.0360351279257707E-06	0	0	0	0	0	0	0	0	0	0	1	1	0.022	34510.5	8.882666762077388E-08	2	2	0.039	63569.4	1.5063010857683853E-07	6	6	0.102	2261385.4	6.068156585632099E-06	5	5	0.099
Q7Z739	585	3	0	0.055	1017280.7	3.4341783967738998E-06	2	0	0.039	803959.5	2.7480709274158187E-06	2	1	0.051	781790.2	3.0245340115469248E-06	2	1	0.051	487548.6	2.008489499112661E-06	2	1	0.043	1224675.9	4.9720487377811E-06	3	2	0.063	790888.6	3.272598635334044E-06	4	3	0.082	960681.9	3.271574549360582E-06	4	2	0.085	1416333.1	4.440319046227479E-06	2	1	0.043	551166.6	1.9568168602585147E-06	2	1	0.051
Q9BYJ9	559	3	0	0.057	1017280.7	3.593907624530825E-06	2	0	0.041	803959.5	2.8758881798537638E-06	1	0	0.025	591101.4	2.3931741142788235E-06	1	0	0.025	325593.5	1.4036907441814208E-06	1	0	0.025	793699.3	3.3722072750958014E-06	1	0	0.025	268160.4	1.1612243452778987E-06	1	0	0.025	301035.4	1.0728495909761263E-06	2	0	0.041	399733	1.3114835045833824E-06	1	0	0.025	202443.8	7.521696896148086E-07	1	0	0.025
Q9Y5A9	579	3	1	0.055	787776.5	2.6869672339640784E-06	2	1	0.04	233345.1	8.058788428204678E-07	0	0	0	0	0	0	0	0	0	0	0	0	0	0	0	0	0	0	0	0	2	2	0.052	244370	8.408187811810427E-07	2	1	0.036	129511	4.102350190540313E-07	0	0	0	0	0	0	0	0
P54750	535	2	0	0.043	105361.8	3.889263003140309E-07	2	0	0.052	453439.9	1.6947887912087464E-06	3	1	0.067	223253.4	9.444270471083976E-07	1	1	0.024	26552.6	1.1960815435897335E-07	1	1	0.024	30656.2	1.3609263105702034E-07	2	1	0.05	186404.5	8.434044844953021E-07	3	1	0.067	267375.9	9.956382119166756E-07	3	1	0.067	473999.3	1.624907172696397E-06	0	0	0	0	0	0	0	0
Q01064	536	1	0	0.026	-1	-3.684453867955828E-12	2	0	0.052	453439.9	1.691626871822163E-06	1	0	0.026	93133.1	3.9324515980246966E-07	0	0	0	0	0	0	0	0	0	0	1	0	0.026	142989.9	6.457640562671894E-07	1	0	0.026	-1	-3.7167922686346045E-12	1	0	0.026	137413.4	4.701851766906717E-07	0	0	0	0	0	0	0	0
Q14123	709	2	0	0.032	105361.8	2.9347753267701914E-07	2	0	0.039	453439.9	1.2788603713634405E-06	3	1	0.051	986518	3.1490742100330596E-06	0	0	0	0	0	2	2	0.034	1236187.9	4.141029503730811E-06	2	1	0.038	1359722	4.642342566570854E-06	4	2	0.063	2190236.5	6.154288564272475E-06	5	3	0.086	683051.5	1.766899515589891E-06	0	0	0	0	0	0	0	0
O43752	255	1	1	0.098	-1	-7.744577542056171E-12	1	1	0.098	149160.2	1.1696674621598865E-06	1	1	0.098	130003.6	1.153823327019428E-06	2	1	0.141	308261.8	2.913312333535464E-06	1	1	0.098	162866.3	1.516914565018964E-06	1	1	0.098	50833.2	4.825480498649269E-07	0	0	0	0	0	0	0	0	0	0	2	2	0.141	237840.5	1.9371746825562467E-06	2	2	0.141
Q13439	2230	2	2	0.011	53873.2	4.7709605194559926E-08	2	2	0.009	12325.4	1.10521250902486E-08	1	1	0.005	70046.1	7.10891323003224E-08	2	2	0.009	414643.4	4.48102546336815E-07	0	0	0	0	0	0	0	0	0	0	2	2	0.011	827646.6	7.393892822629419E-07	1	1	0.005	38874.6	3.197169842464905E-08	5	5	0.03	770548.3	7.176590391892013E-07	8	8	0.045
O96008	361	4	4	0.205	977323.5	5.346493616351946E-06	2	2	0.08	924160.5	5.1190554344099374E-06	7	7	0.252	4054550.8	2.541907021629649E-05	9	9	0.283	5494833	3.668215264455249E-05	7	7	0.252	3458419.1	2.275309555580547E-05	6	6	0.186	4584089.4	3.0738252393472695E-05	0	0	0	0	0	0	0	0	0	0	7	7	0.263	3489729.4	2.0077410847018987E-05	8	8	0.283
Q16563	259	1	1	0.042	3542349.9	2.7010312308183225E-05	2	2	0.139	4257374.9	3.286939902127362E-05	3	3	0.124	13853448.5	0.00012105486481673394	4	4	0.22	15420873.6	0.00014348837960301457	2	2	0.154	3258757	2.98828685603556E-05	2	2	0.1	6201998.2	5.796491017714214E-05	1	1	0.042	4245548.1	3.265630776003566E-05	1	1	0.042	4650106.5	3.2928183470208014E-05	2	2	0.139	6862193.1	5.502832916721983E-05	3	3	0.197
Q5SY16	702	1	1	0.024	16348.8	4.599246449642425E-08	2	2	0.046	15636.2	4.453933586959213E-08	0	0	0	0	0	0	0	0	0	0	0	0	0	0	0	0	0	0	0	0	0	0	0	0	0	0	0	0	0	0	2	2	0.04	330008.2	9.763617899795996E-07	3	3	0.061
O60941	627	1	0	0.03	20972.4	6.605694800792633E-08	1	0	0.03	37939.4	1.2099642810033327E-07	0	0	0	0	0	0	0	0	0	0	0	0	0	0	0	0	0	0	0	0	0	0	0	0	0	0	0	0	0	0	0	0	0	0	0	0	0	0
Q9Y4J8	743	1	0	0.026	20972.4	5.574388479269154E-08	1	0	0.026	37939.4	1.0210600325559752E-07	0	0	0	0	0	0	0	0	0	0	0	0	0	0	0	0	0	0	0	0	0	0	0	0	0	0	0	0	0	0	0	0	0	0	0	0	0	0
Q69YQ0	1117	1	1	0.013	276120.5	4.881838307218772E-07	3	3	0.036	1101359.2	1.971630115440829E-06	3	3	0.039	587998.1	1.1913705659842379E-06	4	4	0.049	487514.5	1.0518211081318146E-06	1	1	0.013	8053.5	1.712385578084072E-08	3	3	0.037	12157.2	2.6345939108010505E-08	0	0	0	0	0	0	0	0	0	0	3	3	0.039	402798.8	7.489591841152781E-07	5	5	0.061
O95456	288	2	2	0.104	137264.8	9.412491711308409E-07	2	2	0.104	154814.3	1.0749003838029543E-06	0	0	0	0	0	0	0	0	0	0	0	0	0	0	0	0	0	0	0	0	3	3	0.181	995178.4	6.884010629532069E-06	1	1	0.056	390650.8	2.487716391498937E-06	0	0	0	0	0	1	1	0.056
Q9H773	170	1	1	0.053	205741.6	2.390072662240056E-06	2	2	0.112	281961.9	3.316585054177787E-06	0	0	0	0	0	0	0	0	0	0	0	0	0	0	0	0	0	0	0	0	1	1	0.059	261993.1	3.070251915790403E-06	2	2	0.112	436819.2	4.712565887501789E-06	0	0	0	0	0	0	0	0
Q12846	297	3	3	0.128	914251.2	6.079207994565878E-06	1	1	0.037	351709.2	2.3679739024470276E-06	3	3	0.138	1161037.1	8.847361337155669E-06	3	3	0.155	694594.8	5.6361506926188675E-06	2	2	0.101	493117.2	3.943335906740956E-06	2	2	0.074	556736	4.537599391739288E-06	0	0	0	0	0	0	0	0	0	0	5	5	0.236	989115.2	6.91693321184382E-06	4	4	0.192
Q6DKJ4	435	2	2	0.083	128220.2	5.821100614856952E-07	1	1	0.046	36418	1.6740809980973446E-07	3	3	0.108	406016.3	2.1124105548727004E-06	5	5	0.2	1148462	6.36260395148066E-06	4	4	0.163	262756.5	1.434611417644918E-06	3	3	0.124	219143.2	1.2194725742772197E-06	4	4	0.175	355388.3	1.6275972514724432E-06	3	3	0.106	459914.7	1.9390663572191156E-06	2	2	0.101	38242.3	1.825903843797742E-07	1	1	0.055
Q14978	699	2	2	0.037	479656.6	1.355161833656724E-06	2	2	0.03	609808.6	1.7444800266407188E-06	2	2	0.037	542146.1	1.7553482022020348E-06	2	2	0.037	612197.8	2.1106785990558406E-06	0	0	0	0	0	2	2	0.037	397422.9	1.3762870003081043E-06	0	0	0	0	0	0	0	0	0	0	1	1	0.021	246450.4	7.322771917483615E-07	2	2	0.037
Q9UBK9	157	1	1	0.083	312294.3	3.928278934296171E-06	1	1	0.083	132888.9	1.6925390069480816E-06	0	0	0	0	0	0	0	0	0	0	1	1	0.083	-1	-1.5127613469634467E-11	1	1	0.083	89390.9	1.3782466732360516E-06	1	1	0.07	99393.4	1.2612203610247922E-06	0	0	0	0	0	0	0	0	0	0	0	0	0
Q9UJY5	639	1	1	0.019	242457.7	7.493298542585933E-07	1	1	0.019	111774.6	3.497775234688937E-07	0	0	0	0	0	0	0	0	0	0	0	0	0	0	0	0	0	0	0	0	0	0	0	0	0	0	0	0	0	0	0	0	0	0	0	0	0	0
Q8N442	669	1	1	0.022	22743.5	6.713810736708132E-08	1	1	0.022	51835.5	1.5493545310647967E-07	0	0	0	0	0	0	0	0	0	0	0	0	0	0	0	0	0	0	0	0	0	0	0	0	0	0	0	0	0	0	0	0	0	0	0	0	0	0
Q7L5Y9	396	2	1	0.023	220515.6	1.099719802210671E-06	2	1	0.048	470788.1	2.377277736229152E-06	0	0	0	0	0	1	0	0.015	-1	-6.085725115512167E-12	0	0	0	0	0	0	0	0	0	0	0	0	0	0	0	0	0	0	0	0	1	0	0.015	278159.4	1.4588871893131482E-06	1	0	0.015
Q6NUQ4	689	8	7	0.141	2291523.6	6.568149438985756E-06	8	7	0.138	3492436.4	1.0135820630103652E-05	4	4	0.08	711624.2	2.3375214416641567E-06	5	4	0.091	1585491	5.545645152468688E-06	4	4	0.083	830233.8	2.8618789470023976E-06	6	6	0.11	2397015.2	8.421410966591183E-06	1	1	0.02	197831.1	5.720163239402858E-07	1	1	0.02	1163170.7	3.0961990242063164E-06	6	5	0.118	1787222.1	5.38744016726396E-06	7	6	0.122
Q3ZAQ7	101	1	1	0.099	-1	-1.955314131905271E-11	1	1	0.099	1356237.4	2.6851217035213577E-05	0	0	0	0	0	0	0	0	0	0	0	0	0	0	0	1	1	0.099	881660.6	2.1130674248101727E-05	0	0	0	0	0	0	0	0	0	0	1	1	0.099	-1	-2.0563724743139714E-11	1	1	0.099
Q6NUQ1	792	1	1	0.02	-1	-2.4935192843741463E-12	1	1	0.02	-1	-2.5247852868723237E-12	3	3	0.049	178401.9	5.097983321985723E-07	0	0	0	0	0	1	1	0.02	93394.9	2.8007094156050597E-07	1	1	0.02	247388.7	7.561152062938089E-07	0	0	0	0	0	0	0	0	0	0	3	3	0.068	418048.3	1.0962874333639987E-06	2	2	0.035
Q13573	536	2	2	0.075	-2	-7.368907735911656E-12	0	0	0	0	0	1	1	0.047	63855.2	2.696221679319024E-07	1	1	0.047	83320.5	3.746231364866874E-07	1	1	0.047	70507.2	3.124199439233492E-07	2	2	0.067	599188.9	2.7060278700402985E-06	0	0	0	0	0	0	0	0	0	0	1	1	0.047	148109.1	5.739051328353909E-07	1	1	0.047
P54753	998	1	0	0.011	407409.2	8.061914788481995E-07	2	0	0.027	340293.1	6.818239214293632E-07	0	0	0	0	0	1	0	0.011	279436.6	6.747769905672119E-07	3	0	0.032	540794.5	1.2869799955041736E-06	3	0	0.032	232055.6	5.628527696678986E-07	0	0	0	0	0	0	0	0	0	0	1	0	0.011	433607.8	9.023804970075311E-07	0	0	0
P54764	986	1	0	0.011	407409.2	8.160031398483805E-07	1	0	0.011	253663.6	5.144354270540493E-07	0	0	0	0	0	1	0	0.011	279436.6	6.829892865984558E-07	2	0	0.022	536524.2	1.2923569190757228E-06	2	0	0.022	206140	5.060793912949576E-07	0	0	0	0	0	0	0	0	0	0	2	1	0.027	433606.8	9.133607090033641E-07	0	0	0
P29323	1055	1	0	0.01	407409.2	7.62634214114221E-07	1	0	0.01	253663.6	4.807898872751588E-07	0	0	0	0	0	1	0	0.01	279436.6	6.383198451052867E-07	3	1	0.038	563166	1.2678096095324227E-06	2	0	0.021	206140	4.7298036001595093E-07	0	0	0	0	0	0	0	0	0	0	1	0	0.01	433607.8	8.536262900602047E-07	0	0	0
Q15375	998	1	0	0.011	407409.2	8.061914788481995E-07	1	0	0.011	253663.6	5.082498307367661E-07	0	0	0	0	0	1	0	0.011	279436.6	6.747769905672119E-07	2	0	0.022	536524.2	1.2768175573233094E-06	2	0	0.022	206140	4.999942683535352E-07	0	0	0	0	0	0	0	0	0	0	1	0	0.011	433607.8	9.023804970075311E-07	0	0	0
P29317	976	2	0	0.024	407408.2	8.243618043270799E-07	1	0	0.011	253663.6	5.197062818394391E-07	1	0	0.012	152993.6	3.547705512467247E-07	2	0	0.024	517827.3	1.2786233848593338E-06	1	0	0.011	484825.4	1.1797924656550862E-06	1	0	0.011	143360.8	3.5556081549486273E-07	0	0	0	0	0	0	0	0	0	0	3	1	0.038	662671.9	1.410171370090117E-06	1	0	0.012
P54762	984	2	0	0.023	407408.2	8.176596758366158E-07	1	0	0.011	253663.6	5.154810275155412E-07	1	0	0.012	152993.6	3.5188623782195465E-07	2	0	0.023	517827.3	1.2682280727873067E-06	2	0	0.022	536524.2	1.2949836607811612E-06	2	0	0.022	206140	5.071080079439311E-07	0	0	0	0	0	0	0	0	0	0	2	0	0.023	552971.6	1.1671613141163913E-06	1	0	0.012
P54760	987	1	0	0.011	407409.2	8.151763889468118E-07	2	0	0.027	340293.1	6.894227695911898E-07	0	0	0	0	0	1	0	0.011	279436.6	6.822973015056509E-07	3	0	0.032	540794.5	1.301323237601991E-06	3	0	0.032	232055.6	5.691256982052309E-07	0	0	0	0	0	0	0	0	0	0	1	0	0.011	433607.8	9.124374225060953E-07	0	0	0
Q9UF33	1036	1	0	0.011	407409.2	7.766207489290572E-07	1	0	0.011	253663.6	4.896074624278885E-07	0	0	0	0	0	1	0	0.011	279436.6	6.500264831911945E-07	2	0	0.021	536524.2	1.2299844808963924E-06	2	0	0.021	206140	4.816547102479037E-07	0	0	0	0	0	0	0	0	0	0	1	0	0.011	433607.8	8.692815984686448E-07	0	0	0
Q9BRJ2	306	1	1	0.052	-1	-6.453814618380143E-12	1	1	0.033	273481.5	1.7871300568822369E-06	0	0	0	0	0	0	0	0	0	0	1	1	0.033	99193.7	7.698971911731772E-07	0	0	0	0	0	0	0	0	0	0	2	2	0.065	295772	1.772720508314779E-06	3	3	0.098	392445.4	2.6636733902400253E-06	0	0	0
Q5T4B2	595	1	1	0.035	-1	-3.3191046608812166E-12	1	1	0.035	76380.3	2.5669300043082376E-07	2	2	0.062	46549	1.770587958973906E-07	0	0	0	0	0	0	0	0	0	0	0	0	0	0	0	5	5	0.118	864897	2.895879614726355E-06	2	2	0.04	97644.1	3.0097725608595276E-07	3	3	0.089	334302.5	1.1669327120761176E-06	2	2	0.062
Q96GC5	212	1	1	0.057	222053.1	2.0685160382453208E-06	1	1	0.057	219934.3	2.074467984420294E-06	1	1	0.057	119421.1	1.2748800433861553E-06	1	1	0.057	199874.7	2.2721106734490663E-06	1	1	0.057	160527.4	1.7983879433123006E-06	1	1	0.057	-1	-1.1418194445083763E-11	1	1	0.061	248034.1	2.3308193241859902E-06	0	0	0	0	0	1	1	0.057	-1	-9.796868863476938E-12	1	1	0.057
Q08043	901	18	0	0.124	161311384.2	0.00035357222359056075	19	0	0.138	101827383.3	0.00022599010554049553	13	0	0.125	49001893.1	0.00012308699926036668	13	0	0.117	49197702.8	0.0001315914133628895	12	0	0.121	44651633.1	0.00011770167089121375	13	1	0.114	52819076.8	0.00014190552689699124	18	0	0.124	68630805.2	0.00015174953955653147	20	1	0.144	74093009.8	0.00015081935651569593	18	0	0.134	73775251.6	0.00017006269771652172	20	1	0.142
P12814	892	65	31	0.638	450445955.6	0.0009972768790030236	71	36	0.683	351186384.5	0.0007872677258924947	65	37	0.685	341933042.1	0.0008675616225492429	66	39	0.691	324835164.2	0.0008776183596420285	61	33	0.642	233537626.2	0.0006218162663047354	60	32	0.64	241335329	0.0006549216447914077	71	37	0.659	324194258.9	0.0007240583130584884	77	40	0.694	351932876.6	0.0007236017731612947	82	45	0.717	436257940.8	0.0010157846517641642	83	46	0.688
P35609	894	22	0	0.172	170150502.3	0.00037586650840598423	23	0	0.186	112437665.1	0.0002514918594267653	19	0	0.182	75424026.1	0.00019093973211324405	19	1	0.186	76080543.3	0.00020508958408545623	18	0	0.169	67145692.1	0.00017838186797501396	18	0	0.17	72500222.4	0.00019630669684016073	23	0	0.172	81485787	0.00018158393547551514	25	0	0.172	87217184	0.00017892423913294187	25	0	0.18	105420876	0.00024491323657797664	24	0	0.171
Q01082	2364	126	113	0.598	295267191.4	0.0002466639226534359	116	102	0.579	187358055.1	0.0001584800244617797	104	96	0.558	127083854.6	0.00012166538181639993	93	86	0.517	106242745.9	0.00010830769976209158	115	105	0.552	171209709.9	0.00017200892861151667	112	103	0.577	159966363	0.0001638002250127973	114	101	0.574	142264488.5	0.00011988976620707208	121	107	0.607	154454414.6	0.00011982777382870104	103	94	0.539	117936686.9	0.00010361547132803494	110	99	0.568
contaminant_KERATIN13	643	23	0	0.288	495084545.3	0.0015205696205165089	21	0	0.299	502275421.3	0.0015619984046274086	9	0	0.145	810482301.2	0.002852703789960621	7	0	0.11	477934595.7	0.001791286337105696	12	0	0.226	701325117.3	0.002590469550072303	12	0	0.23	906835442.7	0.003413900099318428	2	0	0.014	2343760409.7	0.007261650117703561	3	0	0.026	2419601653.3	0.006901405364927074	9	0	0.146	808685636.8	0.00261211271030711	9	0	0.142
contaminant_KERATIN16	534	5	0	0.054	445667921.8	0.0016481928717017175	5	0	0.052	450152113.8	0.001685651025376702	4	0	0.052	627703240.3	0.002660340524961817	4	0	0.052	474995023.4	0.002143657117761934	4	0	0.052	685016067.4	0.003046699159614708	4	0	0.052	888763050	0.004028821527991029	2	0	0.017	2343760409.7	0.008743897051841554	2	0	0.017	2405139791.4	0.008260449945445157	3	0	0.034	798432340.3	0.0031054176593014156	4	0	0.052
contaminant_KERATIN19	468	11	0	0.177	476101064.9	0.0020090521620048283	12	0	0.203	483183144.7	0.0020645031754824416	17	0	0.372	657632497.7	0.003180251965924177	18	0	0.376	502689247	0.0025885780256479827	9	0	0.192	688178864.6	0.0034924126202512643	9	0	0.188	892175048.1	0.004614636696133857	4	0	0.071	2343977726.8	0.00997793582254822	5	0	0.064	2421215320.5	0.009488382802246448	18	0	0.372	833584869.5	0.003699364509510358	18	0	0.372
contaminant_KERATIN20	483	9	0	0.085	474788306.4	0.0019412916936210407	8	0	0.06	479866691.8	0.001986657986725579	10	0	0.242	630961314.1	0.002956512490734372	7	0	0.149	474952886.5	0.002369795762283618	4	0	0.068	684678738.2	0.0033667415786160742	4	0	0.075	888716225.3	0.004453990371426438	2	0	0.019	2343760409.7	0.0096671656846447	4	0	0.037	2421119286.3	0.009193347872829483	11	0	0.246	799702540.4	0.0034387808584569186	10	0	0.219
P05787	483	9	0	0.085	474788306.4	0.0019412916936210407	8	0	0.06	479866691.8	0.001986657986725579	10	0	0.242	630961314.1	0.002956512490734372	7	0	0.149	474952886.5	0.002369795762283618	4	0	0.068	684678738.2	0.0033667415786160742	4	0	0.075	888716225.3	0.004453990371426438	2	0	0.019	2343760409.7	0.0096671656846447	4	0	0.037	2421119286.3	0.009193347872829483	11	0	0.246	799702540.4	0.0034387808584569186	10	0	0.219
Q9NSB4	513	2	0	0.018	438645737.3	0.0016886298462633997	2	0	0.018	443309582.9	0.00172798268586522	2	0	0.018	625817018.1	0.002760921892059938	2	0	0.018	473512586.7	0.0022244450424775118	3	1	0.035	684465594.2	0.003168869313731853	2	0	0.018	888575030.5	0.004192856852215575	2	0	0.018	2343760409.7	0.00910183435805729	2	0	0.018	2405139791.4	0.008598597019235309	2	0	0.018	796548830.3	0.003224914424886296	2	0	0.018
O43790	486	2	0	0.019	438645737.3	0.0017824426155002553	2	0	0.019	443309582.9	0.0018239817239688436	2	0	0.019	625817018.1	0.0029143064416188233	2	0	0.019	473512586.7	0.0023480253226151513	2	0	0.019	684437154.1	0.0033447786249024398	2	0	0.019	888575030.5	0.0044257933440053285	2	0	0.019	2343760409.7	0.009607491822393807	2	0	0.019	2405139791.4	0.009076296853637271	2	0	0.019	796548830.3	0.003404076337379979	2	0	0.019
Q14533	505	2	0	0.018	438645737.3	0.001715380418085394	2	0	0.018	443309582.9	0.0017553566690076395	2	0	0.018	625817018.1	0.0028046592685678183	2	0	0.018	473512586.7	0.00225968377582369	2	0	0.018	684437154.1	0.003218935468717992	2	0	0.018	888575030.5	0.004259278346904138	2	0	0.018	2343760409.7	0.009246021833036416	2	0	0.018	2405139791.4	0.008734812417559829	2	0	0.018	796548830.3	0.0032760021781518215	2	0	0.018
P19013	520	5	0	0.056	445667921.8	0.00169256729517061	5	0	0.054	450152113.8	0.0017310339375983825	4	0	0.054	627703240.3	0.002731965077556943	4	0	0.054	474995023.4	0.0022013709632401402	4	0	0.054	685016067.4	0.0031287256754504887	4	0	0.054	888763050	0.004137289799898479	2	0	0.017	2343760409.7	0.008979309664775751	2	0	0.017	2405139791.4	0.008482846674745602	3	0	0.035	798432340.3	0.003189025057821069	4	0	0.054
P78386	507	2	0	0.018	438645737.3	0.00170861363142628	2	0	0.018	443309582.9	0.0017484321851062286	2	0	0.018	625817018.1	0.0027935955239186358	2	0	0.018	473512586.7	0.0022507698358796126	2	0	0.018	684437154.1	0.0032062374984271912	2	0	0.018	888575030.5	0.004242476459934102	2	0	0.018	2343760409.7	0.009209548374128974	2	0	0.018	2405139791.4	0.008700355563841643	2	0	0.018	796548830.3	0.0032630790926364297	2	0	0.018
Q9NSB2	600	4	0	0.038	467681661	0.0015393486776601544	4	0	0.038	472731044.2	0.0015754785882580143	2	0	0.015	625817018.1	0.002360588217711247	2	0	0.015	473512586.7	0.0019019005113182724	2	0	0.015	684437154.1	0.0027092706861709765	2	0	0.015	888575030.5	0.003584892608644317	2	0	0.015	2343760409.7	0.007782068376138983	3	0	0.028	2419601653.3	0.0073960060827468485	2	0	0.015	796548830.3	0.002757301833277783	2	0	0.015
Q6KB66	452	3	0	0.022	443526748.7	0.0019378461522283604	3	0	0.022	448020742.8	0.001982025872280883	2	0	0.02	625817018.1	0.00313352418280254	2	0	0.02	473512586.7	0.002524646696440185	2	0	0.02	684437154.1	0.0035963770170411194	2	0	0.02	888575030.5	0.004758707002625199	2	0	0.02	2343760409.7	0.010330179260361484	2	0	0.02	2405139791.4	0.00975902714793742	2	0	0.02	796548830.3	0.003660135176917411	2	0	0.02
P08729	469	12	1	0.2	476788970.2	0.0020076651033737896	13	1	0.224	483465376.7	0.0020613045750214106	20	3	0.42	665429674.5	0.0032110970972702548	21	3	0.424	509865421.4	0.00261993329854134	12	3	0.241	690384498.3	0.0034961355313570495	11	2	0.232	893670675.9	0.004612516793233847	5	1	0.094	2344105713.4	0.009957204562774083	6	1	0.087	2421755428.1	0.00947026379721164	21	3	0.42	844448161	0.0037395841232582233	21	3	0.42
Q86Y46	540	2	0	0.017	438645737.3	0.0016041983539502296	3	0	0.031	443469459.6	0.001642175577937107	2	0	0.017	625817018.1	0.002622875797456941	2	0	0.017	473512586.7	0.002113222790353636	2	0	0.017	684437154.1	0.0030103007624121964	2	0	0.017	888575030.5	0.003983214009604796	2	0	0.017	2343760409.7	0.008646742640154427	2	0	0.017	2405139791.4	0.008168667168273544	2	0	0.017	796548830.3	0.003063668703641981	2	0	0.017
P78385	493	2	0	0.018	438645737.3	0.0017571340996615093	2	0	0.018	443309582.9	0.0017980834033445394	2	0	0.018	625817018.1	0.0028729268369710914	2	0	0.018	473512586.7	0.0023146862206713257	2	0	0.018	684437154.1	0.0032972868391533184	2	0	0.018	888575030.5	0.004362952464881521	2	0	0.018	2343760409.7	0.009471077131203631	2	0	0.018	2405139791.4	0.008947424484518688	2	0	0.018	796548830.3	0.0033557425962812775	2	0	0.018
P04264	644	28	5	0.385	499011008.9	0.001530249239837363	25	4	0.384	504801503.9	0.0015674164667569747	13	4	0.22	812370202.7	0.0028549087690211902	9	2	0.141	480222275.1	0.0017970656850921848	19	7	0.402	704343116.9	0.002597577292432204	19	7	0.407	910229996.1	0.003421358406934998	2	0	0.014	2343760409.7	0.007250374263483525	3	0	0.026	2419601653.3	0.006890688896969113	13	4	0.269	810345223.8	0.002613408896029901	11	2	0.22
P12882	1939	1	0	0.005	3060595.7	3.1172100487370246E-06	2	0	0.008	3144186.3	3.242500817465198E-06	0	0	0	0	0	0	0	0	0	0	0	0	0	0	0	0	0	0	0	0	1	0	0.005	999152.4	1.0265663056792845E-06	1	0	0.005	738602.6	6.986146048069869E-07	0	0	0	0	0	1	0	0.005
Q7Z406	1995	14	0	0.064	50892960.8	5.037936978516712E-05	15	0	0.062	40255910.8	4.034933573313676E-05	12	0	0.06	41990259.7	4.763539570349462E-05	12	1	0.057	39117978.7	4.725426622320468E-05	10	0	0.053	53268595.1	6.341593710711406E-05	10	0	0.047	35121171.2	4.261469509921968E-05	14	0	0.058	69567426.9	6.946981128099628E-05	12	0	0.061	49241615.8	4.5268284092350245E-05	12	0	0.052	41369390.7	4.3068463698128636E-05	13	0	0.057
Q9Y623	1939	1	0	0.005	3060595.7	3.1172100487370246E-06	2	0	0.008	3144186.3	3.242500817465198E-06	0	0	0	0	0	0	0	0	0	0	0	0	0	0	0	0	0	0	0	0	1	0	0.005	999152.4	1.0265663056792845E-06	2	1	0.011	738601.6	6.986136589470551E-07	0	0	0	0	0	1	0	0.005
P35749	1972	21	0	0.1	60004317.2	6.009156302761226E-05	23	0	0.111	63097676.2	6.398174590691198E-05	17	0	0.08	52791580.3	6.058733760167156E-05	16	0	0.067	54027752.6	6.602638345297622E-05	16	0	0.074	63810359.8	7.685185495476378E-05	18	0	0.077	39613434	4.8626037076314565E-05	21	0	0.092	85696462.1	8.657431440744598E-05	23	0	0.105	76474710.3	7.112390076362253E-05	22	0	0.096	54799089.9	5.771511840197512E-05	21	0	0.095
Q9UKX2	1941	1	0	0.005	3060595.7	3.1139980857810875E-06	2	0	0.008	3144186.3	3.2391597553142806E-06	0	0	0	0	0	0	0	0	0	0	0	0	0	0	0	0	0	0	0	0	1	0	0.005	999152.4	1.025508535142778E-06	1	0	0.005	738602.6	6.978947546217144E-07	0	0	0	0	0	1	0	0.005
P35580	1976	53	29	0.313	85180927.7	8.513209838948243E-05	53	27	0.308	84807829.6	8.582200193595081E-05	66	43	0.389	139707702	0.00016001383189128988	64	45	0.386	110139443.4	0.0001343270431455124	60	41	0.359	98396779.9	0.00011826711898708091	59	39	0.353	93787341.4	0.00011489220917289614	70	45	0.404	114865862.2	0.00011580761438536653	74	49	0.424	123161439.3	0.00011431216570343588	74	50	0.422	116267483.9	0.00012220655166255055	82	57	0.458
Q9UKX3	1938	2	0	0.013	8113345.5	8.267688598716119E-06	3	0	0.016	8429581.5	8.697648921458914E-06	1	0	0.008	6519955.5	7.614036869412825E-06	1	0	0.008	6281945.5	7.811742325818853E-06	1	0	0.008	10574161.6	1.2958724057631314E-05	1	0	0.008	5332501.9	6.6605568820802186E-06	2	0	0.013	8468375.5	8.70521322304126E-06	2	0	0.013	8767466.7	8.29707450247429E-06	1	0	0.008	5003618.6	5.3623305452092185E-06	2	0	0.013
A7E2Y1	1983	3	2	0.022	3445960.1	3.4318274464583043E-06	3	1	0.014	3275618.6	3.30308877870639E-06	0	0	0	0	0	0	0	0	0	0	0	0	0	0	0	0	0	0	0	0	1	0	0.005	999152.4	1.0037882333394516E-06	1	0	0.005	738602.6	6.83113322602495E-07	0	0	0	0	0	1	0	0.005
P11055	1940	1	0	0.005	3060595.7	3.1156032394335516E-06	2	0	0.008	3144186.3	3.240829425291247E-06	0	0	0	0	0	0	0	0	0	0	0	0	0	0	0	0	0	0	0	0	1	0	0.005	999152.4	1.026037147789759E-06	1	0	0.005	738602.6	6.982544941859524E-07	0	0	0	0	0	1	0	0.005
P13533	1939	1	0	0.005	3060595.7	3.1172100487370246E-06	3	0	0.013	3211228.4	3.311639234630423E-06	0	0	0	0	0	0	0	0	0	0	0	0	0	0	0	0	0	0	0	0	1	0	0.005	999152.4	1.0265663056792845E-06	1	0	0.005	738602.6	6.986146048069869E-07	0	0	0	0	0	1	0	0.005
P13535	1937	1	0	0.005	3060595.7	3.1204286445539963E-06	2	0	0.008	3144186.3	3.245848779073319E-06	0	0	0	0	0	0	0	0	0	0	0	0	0	0	0	0	0	0	0	0	1	0	0.005	999152.4	1.027626260563827E-06	1	0	0.005	738602.6	6.99335941518197E-07	0	0	0	0	0	1	0	0.005
P12883	1935	1	0	0.005	3060595.7	3.1236538937990136E-06	3	0	0.013	3211228.4	3.3184850004901236E-06	0	0	0	0	0	0	0	0	0	0	0	0	0	0	0	0	0	0	0	0	1	0	0.005	999152.4	1.0286884065695774E-06	1	0	0.005	738602.6	7.000587693647274E-07	0	0	0	0	0	1	0	0.005
P78527	4128	80	76	0.239	40170725	1.9217986953535414E-05	77	73	0.218	38300286.9	1.855290713946273E-05	72	71	0.235	29849071.7	1.6364971645516386E-05	74	72	0.235	35568307.2	2.0764956496013493E-05	89	87	0.279	50311908.3	2.8946840834323826E-05	86	84	0.271	47174927.7	2.7663355002715595E-05	91	88	0.277	54528553.3	2.631584778448272E-05	96	94	0.287	52473399.3	2.331332124994929E-05	80	77	0.255	41115762.4	2.068672850784673E-05	74	71	0.235
Q00341	1268	45	44	0.42	60572226.4	9.433920156442777E-05	41	39	0.379	62597732.8	9.871632581536593E-05	38	38	0.38	45145044.1	8.057771444572801E-05	43	43	0.422	55085066	0.0001046940832647908	36	36	0.359	42163148.7	7.897394885080628E-05	42	41	0.418	48900122	9.335207688759895E-05	33	33	0.331	33696889.1	5.294240108026804E-05	30	30	0.333	27868960.4	4.0309383162824504E-05	45	43	0.407	67596032.6	0.00011071975317001938	44	42	0.416
P14625	803	64	48	0.585	401168975.7	0.0009866195281978253	71	52	0.606	416216102.5	0.0010364610000835168	58	49	0.574	314038575.8	0.0008850984300667506	60	50	0.583	283629725.3	0.0008512237197192466	54	45	0.575	248039839	0.0007336281159222806	55	47	0.555	254101469.8	0.0007659932230175488	63	54	0.528	318939793.6	0.0007912728095026709	63	53	0.554	308048400.1	0.0007035711935398963	60	52	0.524	199864465.2	0.0005169436396999629	64	55	0.552
Q58FF3	399	14	0	0.273	36898973.9	0.0001826330224828784	16	0	0.238	37737235.7	0.00018912407676785373	7	0	0.12	13111147.5	7.436899697114571E-05	8	0	0.138	13208933.5	7.978153279857567E-05	7	0	0.12	13496594.5	8.033806658176925E-05	7	0	0.12	13036524.8	7.909012007911285E-05	7	0	0.143	18570623.5	9.272282786668903E-05	8	0	0.14	23428234.9	0.000107688991923323	8	0	0.138	17887505.5	9.311079619995783E-05	8	0	0.138
Q58FF6	505	7	0	0.101	124628909.8	0.0004873773371517747	7	0	0.093	105784216.1	0.0004188698741682001	5	0	0.069	49037744.6	0.00021976737756286893	8	0	0.095	49572390.5	0.00023656800196658097	10	0	0.121	53807308.7	0.00025305793733310745	9	0	0.121	55663183.8	0.0002668148274948462	6	0	0.087	68791231.1	0.0002713780905418857	8	0	0.113	68088636.2	0.0002472793752367643	4	0	0.071	6937202.9	2.853094618458212E-05	5	0	0.093
Q58FF7	597	22	0	0.31	216254029.4	0.0007153651681154952	23	0	0.303	186381978.1	0.0006242797069140224	21	0	0.276	154737015.5	0.0005866026243157178	22	0	0.263	153987111.5	0.000621609379967514	22	0	0.261	143388781.5	0.0005704412391942681	23	0	0.273	149220381.4	0.0006050442109864141	21	0	0.256	125732655.4	0.0004195723259078923	21	0	0.278	166458151.1	0.0005113701491576611	14	0	0.219	54194248.4	0.0001885393572573751	16	0	0.233
Q58FF8	381	16	0	0.304	191260758.8	0.0009913769375490054	16	0	0.262	180697431.2	0.0009483674404465933	15	0	0.255	114621085.8	0.0006808691535185654	12	0	0.234	99280815.9	0.0006279829892525539	10	0	0.215	115928332.6	0.0007226611126064771	11	0	0.234	120680503.3	0.0007667352543593551	13	0	0.255	146254913.4	0.0007647483842965085	16	0	0.268	171230889.1	0.0008242553477290994	9	0	0.178	47445858.2	0.00025864047346695713	10	0	0.228
P18206	1134	63	62	0.58	188348112.3	0.0003280092795016312	65	64	0.585	186697082.2	0.0003292108259457829	48	47	0.447	94171658.9	0.00018794521918386972	49	48	0.46	95595501.3	0.00020315705952715063	49	48	0.459	86562057.8	0.00018129448341351446	51	50	0.445	94785806.7	0.00020233152342624458	51	50	0.46	166892284.6	0.0002931948138090659	55	54	0.517	171206842	0.0002768934608152986	40	39	0.437	56082686.5	0.00010271619200372275	45	44	0.441
Q9BX68	163	3	2	0.233	1897562.5	2.299039312974068E-05	4	3	0.319	4293640.8	5.267296151050388E-05	2	1	0.123	715053.1	9.928298042391952E-06	3	2	0.215	1040127.1	1.5378229054323646E-05	3	2	0.215	1036622.5	1.5104386782493288E-05	3	2	0.215	1330976.4	1.9765875064096492E-05	3	2	0.233	971428.2	1.1872882805431815E-05	3	2	0.227	1526476.5	1.717541169137231E-05	4	3	0.319	907775.5	1.156682083783539E-05	3	2	0.227
P20936	1047	3	2	0.03	1373497	2.5907108645384805E-06	4	3	0.056	1727018	3.2983733640481606E-06	1	0	0.006	343912.6	7.434050763591296E-07	1	0	0.006	289806.2	6.6706554394324E-07	2	1	0.016	553873.7	1.2564179535832052E-06	4	3	0.051	523854.3	1.2111477504853557E-06	6	5	0.086	1452220.9	2.763243008232758E-06	4	3	0.053	977665.1	1.7125689594465874E-06	3	2	0.032	457131.1	9.068119668622695E-07	3	2	0.037
O95399	124	2	0	0.065	41344114.6	0.0006584607972901286	2	0	0.065	43265208.6	0.0006976968289398355	1	0	0.065	7001665.3	0.00012779203257896337	1	0	0.065	7168794.4	0.00013932593227981532	1	0	0.065	6550767.9	0.00012547020242836119	1	0	0.065	6361460.7	0.0001241848047435487	1	0	0.065	12946264.4	0.0002079964228248065	1	0	0.065	10447717.2	0.00015452699559029875	2	1	0.185	8742930	0.00014643957905501926	1	0	0.065
P02545	664	61	58	0.693	585584801.5	0.001741644970150471	63	60	0.658	554808216.2	0.0016707998856441717	45	44	0.577	315669061.9	0.001075940008327581	47	46	0.589	329777311	0.0011969064599023967	48	47	0.586	370600303.3	0.0013255855541989708	47	46	0.571	397169143.9	0.0014479071636734678	23	23	0.423	15794907.4	4.73894953065543E-05	26	25	0.446	15237554.8	4.208737491027296E-05	51	50	0.583	467279223.9	0.0014616101433512386	50	49	0.584
Q03252	620	22	20	0.366	30173666.2	9.611126756705636E-05	22	20	0.365	32261710.6	0.00010405077848992353	18	17	0.331	14635259.3	5.342356291344509E-05	19	18	0.342	17418834.8	6.7707211626493E-05	17	16	0.303	20376010.6	7.805442701349357E-05	16	15	0.284	16820440.6	6.567180809940268E-05	0	0	0	0	0	1	0	0.013	98324.2	2.90852880662192E-07	19	18	0.356	20537187.4	6.879746441593483E-05	19	18	0.353
P20700	586	16	14	0.336	13376902.6	4.508124089052793E-05	15	13	0.309	13770052.2	4.698806954550667E-05	14	13	0.309	6497328.9	2.5093506471696046E-05	14	13	0.336	9763539	4.015292311501482E-05	15	14	0.324	8233328.4	3.336936127609376E-05	15	14	0.352	7821431.7	3.230888248085822E-05	0	0	0	0	0	1	0	0.014	98324.2	3.0772830377228504E-07	16	15	0.341	12008846.2	4.256246993462361E-05	14	13	0.329
P27797	417	52	51	0.76	262421122.2	0.0012427982878551104	49	49	0.748	244304579.2	0.001171507800496685	27	27	0.6	274219001.1	0.0014882832915571857	29	29	0.578	201734295.5	0.0011658728768313264	30	30	0.631	188862438.4	0.001075671368888519	30	30	0.604	161711771.6	0.0009387260620235205	38	38	0.647	189445731.7	0.0009050693308558629	42	41	0.724	186057948.5	0.00081830802557167	43	43	0.664	159929030.1	0.0007965524985486438	37	37	0.664
P46734	347	3	2	0.104	1943213	1.1059330716438207E-05	3	3	0.115	276429.2	1.5929570795427502E-06	5	5	0.199	1546999.5	1.0089852445203065E-05	5	5	0.199	1135415.7	7.885567220307157E-06	4	4	0.167	1847063.4	1.264219251743541E-05	4	4	0.144	1660927.8	1.1586561599091587E-05	4	3	0.156	1206349.6	6.925909119513084E-06	4	2	0.15	2148289.4	1.1354498264081004E-05	2	2	0.075	650207.2	3.891754670223536E-06	3	3	0.121
P47897	775	17	17	0.257	5621480.5	1.4324745634217686E-05	13	12	0.217	5616230.6	1.4490816642783484E-05	18	18	0.329	6281914.7	1.8344861997346118E-05	17	17	0.293	6193521.1	1.9259430318765054E-05	18	18	0.321	9066021	2.7783380695622526E-05	20	20	0.334	7706707.8	2.4071352124736596E-05	27	25	0.432	16526478.8	4.248266052456028E-05	19	19	0.321	12326875.5	2.9171310816577793E-05	13	13	0.209	2865122.9	7.678293504203209E-06	15	15	0.255
P49792	3224	8	3	0.045	17339943.7	1.0621615177630984E-05	10	4	0.035	16757930.7	1.0393815161560337E-05	4	2	0.017	2555309.5	1.7937941073342534E-06	5	3	0.024	1942075	1.4517053669567254E-06	10	6	0.044	2762057	2.0347341551812694E-06	9	5	0.046	2339620.9	1.7566439916762278E-06	11	8	0.044	11205640.2	6.924281562409171E-06	7	4	0.028	11631158.2	6.6165647535000694E-06	5	3	0.022	872094.4	5.618127879513002E-07	10	8	0.053
Q9Y536	164	8	0	0.201	58721160.5	0.0007071127933975785	7	0	0.201	101267053.1	0.001234735561242343	3	0	0.128	44836175.4	0.0006187409047109658	3	0	0.128	45090623.4	0.000662597677820697	3	0	0.128	52253955.5	0.0007567377417497948	3	0	0.128	55335625.2	0.0008167596389881827	5	0	0.128	58047870.5	0.0007051402785903357	7	0	0.134	63139950.3	0.0007060980711325039	3	0	0.128	33485757.3	0.00042407183834884703	3	0	0.128
P0DN37	164	7	0	0.238	12114048.9	0.00014587584584664095	8	0	0.238	12292891	0.00014988556695915095	3	0	0.165	3578386.2	4.9381863975695735E-05	4	0	0.165	1882469.7	2.766251512477035E-05	6	0	0.177	21596980.2	0.00031276579674744493	6	0	0.165	11834524.6	0.00017467882589122287	6	0	0.165	9114182.9	0.0001107151289766827	6	0	0.165	19796624.4	0.00022138690697978995	4	0	0.165	12446395.2	0.00015762419962591872	7	0	0.177
F5H284	164	8	0	0.201	58721160.5	0.0007071127933975785	7	0	0.201	101267053.1	0.001234735561242343	3	0	0.128	44836175.4	0.0006187409047109658	3	0	0.128	45090623.4	0.000662597677820697	3	0	0.128	52253955.5	0.0007567377417497948	3	0	0.128	55335625.2	0.0008167596389881827	5	0	0.128	58047870.5	0.0007051402785903357	7	0	0.134	63139950.3	0.0007060980711325039	3	0	0.128	33485757.3	0.00042407183834884703	3	0	0.128
P62937	165	36	21	0.776	335428496	0.004014707631862159	37	21	0.77	377631828.4	0.004576508564155266	20	14	0.642	235160401	0.0032255543528345153	18	12	0.642	254123718.4	0.0037116650292341306	26	17	0.691	293905403	0.004230519462519516	24	15	0.661	311290116.2	0.004566828291079491	30	17	0.594	336438226.5	0.004062136094138116	36	21	0.715	373476386.6	0.004151297343869672	17	10	0.648	209096796.9	0.0026320042823545628	21	12	0.642
O43447	177	4	2	0.203	2403422.5	2.6816047677858686E-05	4	2	0.203	2808581.4	3.172951116721464E-05	0	0	0	0	0	0	0	0	0	0	1	1	0.056	156120.3	2.094865682749433E-06	2	2	0.107	437421.5	5.982189340054033E-06	2	2	0.107	274630.2	3.0910647717183967E-06	3	2	0.141	651587.4	6.751558712530378E-06	1	1	0.056	128435	1.5070694956265542E-06	2	2	0.107
Q08752	370	7	6	0.189	2389486.3	1.2753833226183454E-05	2	1	0.041	493565.8	2.6674296070139117E-06	0	0	0	0	0	0	0	0	0	0	2	2	0.054	399389.4	2.563686295486132E-06	1	1	0.024	305014.5	1.9955014928347036E-06	2	2	0.046	1245837.5	6.707995364201715E-06	3	3	0.081	912727.4	4.524222982815588E-06	0	0	0	0	0	0	0	0
A0A0B4J2A2	164	12	0	0.323	64015940.7	0.0007708718673969452	12	0	0.323	106616561.7	0.0012999614002629487	5	0	0.25	47145708.2	0.0006506125441044466	6	0	0.25	45754770.2	0.000672357181997613	8	0	0.262	72639649.2	0.0010519617810962711	8	0	0.25	66001670	0.0009741915803242278	10	0	0.25	65476760.6	0.000795383203776213	11	0	0.25	80446988.6	0.0008996437787642435	6	0	0.25	44778138.6	0.0005670813230776618	9	0	0.262
A0A075B759	164	8	0	0.201	58721160.5	0.0007071127933975785	7	0	0.201	101267053.1	0.001234735561242343	3	0	0.128	44836175.4	0.0006187409047109658	3	0	0.128	45090623.4	0.000662597677820697	3	0	0.128	52253955.5	0.0007567377417497948	3	0	0.128	55335625.2	0.0008167596389881827	5	0	0.128	58047870.5	0.0007051402785903357	7	0	0.134	63139950.3	0.0007060980711325039	3	0	0.128	33485757.3	0.00042407183834884703	3	0	0.128
P0DN26	164	8	0	0.201	58721160.5	0.0007071127933975785	7	0	0.201	101267053.1	0.001234735561242343	3	0	0.128	44836175.4	0.0006187409047109658	3	0	0.128	45090623.4	0.000662597677820697	3	0	0.128	52253955.5	0.0007567377417497948	3	0	0.128	55335625.2	0.0008167596389881827	5	0	0.128	58047870.5	0.0007051402785903357	7	0	0.134	63139950.3	0.0007060980711325039	3	0	0.128	33485757.3	0.00042407183834884703	3	0	0.128
Q9UNP9	301	4	1	0.14	17031592.8	0.00011174463532094029	6	2	0.173	15975424.6	0.00010612936029714817	1	0	0.037	364732	2.7424043497779542E-06	0	0	0	0	0	1	0	0.037	546605.6	4.31298207053358E-06	1	0	0.037	393950.9	3.168173060928036E-06	4	1	0.12	9902752.9	6.55424279849453E-05	3	0	0.037	11055976.7	6.736514619880442E-05	2	1	0.103	691736.7	4.773066420087406E-06	0	0	0
A0A075B767	164	8	0	0.201	58721160.5	0.0007071127933975785	7	0	0.201	101267053.1	0.001234735561242343	3	0	0.128	44836175.4	0.0006187409047109658	3	0	0.128	45090623.4	0.000662597677820697	3	0	0.128	52253955.5	0.0007567377417497948	3	0	0.128	55335625.2	0.0008167596389881827	5	0	0.128	58047870.5	0.0007051402785903357	7	0	0.134	63139950.3	0.0007060980711325039	3	0	0.128	33485757.3	0.00042407183834884703	3	0	0.128
Q7Z3J3	1758	2	0	0.017	148273.3	1.6656432745334022E-07	2	0	0.014	183534	2.0876000155286314E-07	1	0	0.006	291629.7	3.7543693605581914E-07	1	0	0.006	207514.1	2.844698594973775E-07	2	0	0.015	301170.2	4.0687705389367657E-07	2	0	0.013	548201.7	7.548398204856659E-07	0	0	0	0	0	0	0	0	0	0	2	0	0.013	349505.9	4.129132283811347E-07	1	0	0.006
A6NKT7	1758	2	0	0.017	148273.3	1.6656432745334022E-07	2	0	0.014	183534	2.0876000155286314E-07	1	0	0.006	291629.7	3.7543693605581914E-07	1	0	0.006	207514.1	2.844698594973775E-07	2	0	0.015	301170.2	4.0687705389367657E-07	2	0	0.013	548201.7	7.548398204856659E-07	0	0	0	0	0	0	0	0	0	0	2	0	0.013	349505.9	4.129132283811347E-07	1	0	0.006
P0DJD0	1748	1	0	0.007	72694.8	8.212962325720112E-08	1	0	0.007	-1	-1.1439530590405493E-12	0	0	0	0	0	0	0	0	0	0	0	0	0	0	0	0	0	0	0	0	0	0	0	0	0	0	0	0	0	0	0	0	0	0	0	0	0	0
P0DJD1	1756	1	0	0.007	72694.8	8.175545640864896E-08	1	0	0.007	-1	-1.1387414277920729E-12	0	0	0	0	0	0	0	0	0	0	0	0	0	0	0	0	0	0	0	0	0	0	0	0	0	0	0	0	0	0	0	0	0	0	0	0	0	0
P07602	524	35	34	0.441	237844417	0.0008963953344511813	36	35	0.422	231072087.3	0.0008817913468086995	21	20	0.298	56218612.7	0.0002428135698281591	21	21	0.281	62054315.6	0.0002853962228268016	24	23	0.349	93932374	0.00042574943787532693	25	24	0.363	87514827.1	0.00040428129443321656	36	35	0.464	166198923.4	0.0006318732905000075	36	35	0.458	204905488.1	0.0007171779706453195	26	25	0.376	58682538.5	0.00023259520699086373	24	23	0.372
Q9UBN4	977	2	1	0.026	1264188.4	2.555377992169724E-06	1	0	0.006	797325	1.631888380402801E-06	1	0	0.006	282167.5	6.536368723188337E-07	0	0	0	0	0	1	0	0.006	398159.8	9.679054103448038E-07	1	0	0.006	278283.5	6.894871690255835E-07	1	0	0.006	621531.6	1.2673650575612725E-06	1	0	0.006	540366.2	1.0143743286758866E-06	1	0	0.006	365824.5	7.776808050685448E-07	1	0	0.006
Q9NTI5	1447	2	1	0.015	1348658.1	1.8406501343876277E-06	2	1	0.017	874444.9	1.2084078847400332E-06	1	0	0.004	282167.5	4.413291114412581E-07	0	0	0	0	0	2	1	0.018	516970	8.485293757134195E-07	1	0	0.004	278283.5	4.6553487500898074E-07	1	0	0.004	621531.6	8.557122745247844E-07	1	0	0.004	540366.2	6.848954520499938E-07	1	0	0.004	365824.5	5.250823403952786E-07	1	0	0.004
Q12965	1108	11	9	0.121	4310459.5	7.682838807860002E-06	8	5	0.097	2580114.5	4.656384676364969E-06	11	7	0.123	3825994.8	7.814995488171549E-06	13	10	0.156	3211863.1	6.985938908268662E-06	19	14	0.242	7966664.8	1.7076814296603986E-05	17	13	0.187	6511688.3	1.4226141979365985E-05	19	14	0.213	6374138.1	1.1460796122905281E-05	16	12	0.188	5560320.3	9.20374731381035E-06	12	8	0.134	2866485.9	5.373202463715526E-06	9	6	0.1
P26196	483	9	8	0.242	7051331	2.883114456433156E-05	12	11	0.331	5185349.8	2.1467454962323945E-05	7	6	0.174	2250287.5	1.0544232986745368E-05	8	8	0.215	2408618	1.2017892493343219E-05	9	8	0.224	2944289.9	1.4477831240808587E-05	11	10	0.273	4244709.8	2.127326590928107E-05	10	9	0.3	6822053.5	2.8138508194381454E-05	12	11	0.335	5956242.2	2.2616732215251198E-05	9	8	0.215	2202159.8	9.469452183702625E-06	10	9	0.246
Q9H2U1	1008	2	1	0.013	1274503.8	2.4969998454563874E-06	3	2	0.027	875835.5	1.7374473160946508E-06	3	2	0.027	456174	1.0242220307534626E-06	1	1	0.014	108843.4	2.6022504083625377E-07	3	2	0.032	495954.9	1.168561906760596E-06	1	0	0.006	278283.5	6.682827025178523E-07	2	1	0.013	727165.1	1.437161497253658E-06	2	1	0.013	716637.6	1.303898230692006E-06	2	1	0.013	410006	8.447979198716369E-07	2	1	0.013
O60610	1272	4	3	0.043	1304182.1	2.0248321915212044E-06	7	6	0.07	1589554	2.4988363058931814E-06	7	6	0.076	1073890.3	1.9107194516658163E-06	4	4	0.039	601211.7	1.1390632235866253E-06	9	8	0.094	1413115.4	2.638521209742531E-06	10	9	0.118	1407451	2.678424864987931E-06	18	17	0.187	6031121.7	9.445915571607198E-06	20	19	0.2	3940254.4	5.681222375230492E-06	5	4	0.048	729319.8	1.1908417400228717E-06	6	5	0.065
Q96JB5	506	10	8	0.225	5541464.8	2.162778157953473E-05	9	7	0.198	4249693	1.6794097607151083E-05	8	6	0.152	2375206.8	1.0623681150013461E-05	7	6	0.14	2806239.3	1.336539207768048E-05	5	4	0.095	2750662	1.2910907883187813E-05	8	6	0.152	3274194.8	1.5663445237205956E-05	5	3	0.093	2849414.5	1.1218587818344152E-05	4	2	0.069	1417280.7	5.137005062601835E-06	8	6	0.15	4306342.1	1.767588496643008E-05	8	6	0.15
Q53EL6	469	2	1	0.062	1446431.1	6.090638469858974E-06	3	2	0.085	1297777.5	5.533208430290162E-06	2	1	0.062	306072.2	1.476981851934409E-06	0	0	0	0	0	3	2	0.085	1089125.5	5.515376385236274E-06	3	2	0.117	489885.4	2.5284533723616613E-06	6	5	0.166	2253078.3	9.570541721221027E-06	5	4	0.158	2183275.5	8.537689102326387E-06	2	1	0.062	365823.5	1.6200257347884203E-06	2	1	0.062
Q13616	776	5	4	0.084	1610186.6	4.0978154898509595E-06	6	5	0.108	1171746.4	3.0194061752154186E-06	4	3	0.066	645548.4	1.8827437057930312E-06	4	3	0.073	753688.8	2.3406574385803216E-06	6	6	0.129	507385.7	1.5529110253741318E-06	4	3	0.073	1221451.4	3.8101999396507668E-06	5	4	0.076	1074627.1	2.7588567185085585E-06	5	4	0.081	1144664.3	2.705335019837519E-06	2	1	0.026	724518.1	1.939146738095464E-06	4	3	0.068
P49588	968	46	46	0.549	61920258.8	0.0001263267486091946	38	38	0.494	52041507.1	0.00010750388026315218	30	30	0.436	32164754.9	7.520193330205702E-05	31	31	0.44	38955254.1	9.69835779235343E-05	35	35	0.499	34901246.3	8.563191373004224E-05	32	32	0.473	37738692.9	9.437235488711409E-05	40	40	0.535	67683629.1	0.00013929687013706463	44	44	0.57	76346460.7	0.0001446499170100168	31	31	0.439	27871596.5	5.98011649755821E-05	26	26	0.362
Q9Y678	874	36	32	0.518	33004795.7	7.457676302904449E-05	36	31	0.541	44609348.5	0.00010206200135676191	27	25	0.411	17213977.8	4.457526384598355E-05	22	20	0.381	11990247.5	3.3061627848255096E-05	33	30	0.477	26095739.2	7.0913389203721E-05	32	29	0.473	25226103.3	6.98669898685216E-05	38	34	0.581	70432160.1	0.00016054347317377826	36	31	0.563	34150774.5	7.166279824979032E-05	24	22	0.414	19656647.8	4.6711216668119366E-05	24	21	0.408
Q9UBF2	871	10	6	0.152	4429304.6	1.0042811363584332E-05	8	3	0.111	3925539.5	9.012200164325857E-06	5	3	0.082	2817599.3	7.321249245932485E-06	5	3	0.087	2570373.9	7.111900394715081E-06	10	7	0.169	4680205.3	1.2761943590928509E-05	9	6	0.129	3884281.3	1.0795078739970359E-05	14	10	0.251	8991312.1	2.056543956809893E-05	12	7	0.2	8474665.4	1.784469143584058E-05	8	6	0.127	2823579.9	6.732945241377794E-06	5	2	0.067
contaminant_KERATIN14	638	4	0	0.042	1358884.8	4.206296425708433E-06	5	0	0.055	1929880.6	6.04866307568317E-06	0	0	0	0	0	0	0	0	0	0	0	0	0	0	0	0	0	0	0	0	0	0	0	0	0	0	0	0	0	0	0	0	0	0	0	0	0	0
contaminant_KERATIN15	629	4	0	0.043	1358884.8	4.266481907157361E-06	4	0	0.043	1770003.9	5.626951995398875E-06	0	0	0	0	0	0	0	0	0	0	0	0	0	0	0	0	0	0	0	0	0	0	0	0	0	0	0	0	0	0	0	0	0	0	0	0	0	0
contaminant_KERATIN17	590	5	0	0.053	1844194.8	6.1729490779160634E-06	6	0	0.066	2571237.1	8.714445265286588E-06	2	0	0.037	2441309.6	9.3647236035328E-06	1	0	0.02	417730.8	1.7062866934726505E-06	1	0	0.02	692524.9	2.787747616663848E-06	1	0	0.02	649626.5	2.6652933543389694E-06	0	0	0	0	0	0	0	0	0	0	1	0	0.02	255959.6	9.010368792138619E-07	1	0	0.02
contaminant_KERATIN21	357	6	0	0.112	2308375.9	1.2769568681259787E-05	7	0	0.134	3002527.9	1.6817772286140547E-05	2	0	0.062	2441309.6	1.5476714078667655E-05	1	0	0.034	417730.8	2.8199135830500386E-06	2	0	0.059	727252.8	4.838238326997683E-06	2	0	0.059	672873.5	4.562454054644658E-06	0	0	0	0	0	0	0	0	0	0	1	0	0.034	255959.6	1.4891085678884553E-06	1	0	0.034
contaminant_KERATIN22	645	22	0	0.431	13262653.8	4.060772239647165E-05	23	0	0.425	24484760.1	7.590768921866386E-05	6	0	0.138	2418178.5	8.48501779545469E-06	4	0	0.074	1914340.3	7.1526495224270535E-06	7	0	0.124	4311267	1.5875056397273363E-05	10	0	0.183	5029375.6	1.8875030031147102E-05	0	0	0	0	0	0	0	0	0	0	5	0	0.096	1645050.1	5.297153646438017E-06	4	0	0.078
Q01546	638	5	0	0.056	1823065.9	5.643124111036439E-06	6	0	0.069	2361171.4	7.400421695797728E-06	0	0	0	0	0	0	0	0	0	0	1	0	0.014	34727.9	1.292789794772769E-07	1	0	0.014	23247	8.820222327296363E-08	0	0	0	0	0	0	0	0	0	0	0	0	0	0	0	0	0	0
P48668	564	6	0	0.071	2308375.9	8.08286528228678E-06	7	0	0.085	3002527.9	1.0645292032184709E-05	2	0	0.039	2441309.6	9.796430720007716E-06	1	0	0.021	417730.8	1.784945299909333E-06	2	0	0.037	727252.8	3.0625019197485334E-06	2	0	0.037	672873.5	2.887936343099544E-06	0	0	0	0	0	0	0	0	0	0	1	0	0.021	255959.6	9.425740403123733E-07	1	0	0.021
O95678	551	5	2	0.105	2036721	7.2999158758415944E-06	4	0	0.067	2225448.2	8.076357289779936E-06	2	1	0.044	837409.4	3.439619079545669E-06	2	1	0.044	709888.1	3.1048871150486244E-06	1	0	0.022	692524.9	2.985065506046588E-06	1	0	0.022	649626.5	2.853943882141546E-06	0	0	0	0	0	0	0	0	0	0	1	0	0.022	255959.6	9.648126292852606E-07	1	0	0.022
P12035	628	4	0	0.043	1358884.8	4.27327566815602E-06	4	0	0.043	1770003.9	5.635912110041229E-06	0	0	0	0	0	0	0	0	0	0	0	0	0	0	0	0	0	0	0	0	0	0	0	0	0	0	0	0	0	0	0	0	0	0	0	0	0	0
P02538	564	6	0	0.071	2308375.9	8.08286528228678E-06	7	0	0.085	3002527.9	1.0645292032184709E-05	2	0	0.039	2441309.6	9.796430720007716E-06	1	0	0.021	417730.8	1.784945299909333E-06	2	0	0.037	727252.8	3.0625019197485334E-06	2	0	0.037	672873.5	2.887936343099544E-06	0	0	0	0	0	0	0	0	0	0	1	0	0.021	255959.6	9.425740403123733E-07	1	0	0.021
P13647	590	5	0	0.053	1844194.8	6.1729490779160634E-06	6	0	0.066	2571237.1	8.714445265286588E-06	2	0	0.037	2441309.6	9.3647236035328E-06	1	0	0.02	417730.8	1.7062866934726505E-06	1	0	0.02	692524.9	2.787747616663848E-06	1	0	0.02	649626.5	2.6652933543389694E-06	0	0	0	0	0	0	0	0	0	0	1	0	0.02	255959.6	9.010368792138619E-07	1	0	0.02
P04259	564	7	0	0.089	3707462.2	1.2981818733149385E-05	8	0	0.103	5007810.2	1.775490646423412E-05	3	0	0.057	3718919.8	1.4923195392327524E-05	2	0	0.039	486384	2.0782973981116573E-06	3	0	0.055	3871687.6	1.6303891449667285E-05	3	0	0.055	2743500	1.1774952286415796E-05	0	0	0	0	0	0	0	0	0	0	2	0	0.039	1326458.5	4.8846980056684355E-06	2	0	0.039
Q7Z794	578	5	0	0.066	33227405.1	0.00011352891852276295	5	0	0.066	37590346.1	0.00013004633527211246	1	0	0.021	1105929	4.330355234825406E-06	1	0	0.021	794122.9	3.3110626578270056E-06	1	0	0.021	1431588.9	5.882481303943274E-06	1	0	0.021	1456767.8	6.1009264643048825E-06	0	0	0	0	0	1	0	0.014	14461861.9	4.588819858199903E-05	2	1	0.042	917409.5	3.296541522333711E-06	1	0	0.021
P35908	639	22	0	0.435	13262653.8	4.098901556451363E-05	23	0	0.429	24484760.1	7.662043747423817E-05	6	0	0.139	2418178.5	8.564689324050509E-06	4	0	0.075	1914340.3	7.219810550806649E-06	7	0	0.125	4311267	1.6024117959689076E-05	10	0	0.185	5029375.6	1.905226036007806E-05	0	0	0	0	0	0	0	0	0	0	5	0	0.097	1645050.1	5.346892178329453E-06	4	0	0.078
contaminant_KERATIN18	562	3	0	0.053	2150487.7	7.556810996799729E-06	4	0	0.068	2628616.6	9.35277664248152E-06	1	0	0.021	446258.1	1.7971069057542742E-06	1	0	0.021	417730.8	1.7912974184143485E-06	2	0	0.037	727252.8	3.0734005030928343E-06	2	0	0.037	672873.5	2.898213696633706E-06	0	0	0	0	0	0	0	0	0	0	1	0	0.021	255959.6	9.459283963277198E-07	1	0	0.021
Q5XKE5	535	3	0	0.056	2378432.2	8.779603576379308E-06	4	0	0.073	3119671.5	1.166016552679501E-05	3	0	0.062	6154107.6	2.6033671461466428E-05	3	0	0.062	3986246.1	1.795634095499708E-05	1	0	0.022	692524.9	3.0743384931433088E-06	1	0	0.022	649626.5	2.9392954748784895E-06	0	0	0	0	0	0	0	0	0	0	3	0	0.062	6308355.1	2.4489815072329985E-05	3	0	0.062
Q8N1N4	520	1	0	0.017	600842.5	2.281892672331319E-06	2	0	0.033	1045998.5	4.022326779479407E-06	0	0	0	0	0	0	0	0	0	0	0	0	0	0	0	0	0	0	0	0	0	0	0	0	0	0	0	0	0	0	0	0	0	0	0	0	0	0
P08237	780	6	4	0.096	3355681.8	8.496187392531398E-06	6	3	0.079	3263939	8.367525859286438E-06	5	3	0.074	5159574.2	1.4970743736299088E-05	4	1	0.05	3496482.6	1.0802997771806955E-05	7	5	0.123	4924752.7	1.4995463562595864E-05	4	2	0.055	4570130.6	1.4182973902574606E-05	8	6	0.172	4532583.6	1.1576687206719387E-05	7	4	0.123	5684479.2	1.3365977215905606E-05	4	2	0.072	2526231.3	6.726693889950134E-06	2	0	0.023
P17858	780	19	14	0.301	15143116.5	3.834057075701701E-05	22	16	0.358	30764461.3	7.886863862185134E-05	18	12	0.314	25939676.3	7.526517333346052E-05	22	15	0.406	27494751.4	8.494986879402353E-05	23	18	0.436	29975197.9	9.127199176743433E-05	24	18	0.432	24269762.3	7.531894281589876E-05	23	17	0.435	21925333.6	5.59995692059987E-05	21	17	0.409	27910845.9	6.562707281540453E-05	19	13	0.378	17472169.2	4.652382139427016E-05	18	13	0.338
Q01813	784	24	20	0.444	19825519.1	4.993975618019612E-05	20	15	0.341	16479803.6	4.2032536737987037E-05	29	24	0.489	44872353.1	0.00012953493107921725	26	20	0.455	34457787.8	0.00010592021346584399	24	20	0.435	31855131.8	9.650135584242576E-05	26	21	0.43	32465735	0.00010024032641186611	26	21	0.471	30038970.3	7.633119430723022E-05	21	17	0.379	26502648.1	6.199802356691978E-05	22	17	0.43	18631867.6	4.935867381948895E-05	21	17	0.399
P69849	1222	24	0	0.296	12846568	2.0761265725409863E-05	22	0	0.269	12831385.8	2.099674575269541E-05	24	0	0.329	13011236.5	2.4097471850080733E-05	25	0	0.305	16688568.7	3.291208551972007E-05	23	0	0.295	12089982	2.3497654831818004E-05	23	0	0.308	11145263.4	2.2077628759647777E-05	7	0	0.087	2910556.9	4.745019120679894E-06	8	0	0.086	1988635.8	2.9846175268249817E-06	28	0	0.349	17113522.8	2.9086493450662203E-05	30	0	0.395
Q15155	1222	24	0	0.296	12846568	2.0761265725409863E-05	22	0	0.269	12831385.8	2.099674575269541E-05	24	1	0.329	13024655	2.4122323594649385E-05	25	0	0.305	16688568.7	3.291208551972007E-05	24	1	0.322	12234386.3	2.3778313843355846E-05	23	1	0.308	11250845.1	2.2286775326467585E-05	8	1	0.101	2910555.9	4.745017490401125E-06	8	0	0.086	1988635.8	2.9846175268249817E-06	28	0	0.349	17113522.8	2.9086493450662203E-05	30	1	0.395
Q5JPE7	1267	24	0	0.286	12846568	2.0023888489700755E-05	22	0	0.26	12831385.8	2.02510049801056E-05	24	0	0.317	13011236.5	2.3241602684134695E-05	25	0	0.294	16688568.7	3.174314799139536E-05	23	0	0.284	12089982	2.266308934844641E-05	23	0	0.297	11145263.4	2.1293498298571094E-05	7	0	0.084	2910556.9	4.576490422628911E-06	8	0	0.083	1988635.8	2.8786129579953655E-06	28	0	0.336	17113522.8	2.8053429358097247E-05	30	0	0.381
P52209	483	20	19	0.495	36686586.1	0.0001500023566360588	17	16	0.424	31079994.4	0.00012867181689676566	23	22	0.516	32887121.9	0.00015410007635784141	20	20	0.524	30120196.9	0.0001502858851933057	26	26	0.573	61958215.7	0.0003046644934271646	24	23	0.586	47940647.5	0.00024026475075648526	22	21	0.542	55178131.5	0.0002275898753012429	21	21	0.511	52771107.1	0.00020037969543667004	21	20	0.501	22271599.5	9.576954702371068E-05	19	19	0.458
Q9UKK3	1724	15	14	0.121	6780519.1	7.767184029038541E-06	12	11	0.103	5755965.7	6.6762189030119425E-06	3	2	0.015	400197.8	5.25365502509006E-07	2	2	0.019	323977.1	4.528814892291389E-07	8	8	0.068	2548878.7	3.511413529854843E-06	11	10	0.086	4745679.1	6.66337725545665E-06	11	10	0.085	8688161.9	1.0039769046700254E-05	15	15	0.129	10351947.4	1.1012589033656898E-05	2	1	0.01	1142648.7	1.3765710254266527E-06	2	2	0.018
Reverse_P06401	933	2	0	0.015	4645473.7	9.833005336285434E-06	2	0	0.015	4522764.7	9.693307329337674E-06	1	0	0.006	-1	-2.425730075420701E-12	0	0	0	0	0	1	0	0.009	253507.1	6.4532509650102E-07	1	0	0.006	1639898.7	4.254697354866128E-06	2	0	0.015	4550612.6	9.716756063095318E-06	1	0	0.009	4915439.4	9.66240729138333E-06	2	0	0.015	1738458.3	3.869953884052827E-06	1	0	0.009
P54886	795	22	22	0.338	15307959.6	3.802665211808819E-05	18	18	0.277	12403376.4	3.1197689177194276E-05	21	21	0.314	14453858	4.114724587003431E-05	21	21	0.333	13962648.7	4.232609481959078E-05	20	20	0.302	11700033.9	3.495345119002355E-05	22	22	0.351	12361765	3.76397430545149E-05	24	24	0.38	20096978.9	5.0361276160955934E-05	22	22	0.342	16763326.5	3.8672096134744715E-05	21	21	0.346	14120772.5	3.689049504893104E-05	24	24	0.353
Q16643	649	23	23	0.325	31688373.6	9.642578114691163E-05	20	20	0.316	23820732.3	7.339391320706155E-05	18	18	0.328	21343362.3	7.442901238877618E-05	20	20	0.331	26708753.5	9.917825002106856E-05	19	19	0.293	21308763.9	7.798007207365086E-05	18	18	0.287	22020968.1	8.21343843984203E-05	14	14	0.271	28234014	8.666844562708561E-05	15	15	0.296	35140992.6	9.930565154721123E-05	16	16	0.287	23243871.8	7.438526771596729E-05	19	19	0.302
P39023	403	18	16	0.449	29950996.1	0.0001467723126510158	20	18	0.432	28160397.4	0.00013972797510216904	12	12	0.31	16944466.2	9.51583629974668E-05	12	11	0.318	21353736.7	0.00012769572409704382	15	13	0.365	24584260.5	0.00014488458281410917	13	11	0.32	18645987.8	0.00011199887105723235	12	11	0.31	34653125.8	0.00017130516116823773	18	17	0.39	18303381.1	8.329729794657205E-05	14	13	0.288	30504404	0.00015721017592620976	14	13	0.318
Q92901	407	2	0	0.039	950287.8	4.611037534064721E-06	2	0	0.039	1219682.9	5.992418803270898E-06	0	0	0	0	0	1	0	0.022	102904.7	6.093240492592653E-07	2	0	0.027	213653.7	1.2467692447746609E-06	2	0	0.027	315518.9	1.8765678232810201E-06	1	0	0.022	378291.1	1.8516751291756218E-06	1	0	0.022	465499.4	2.097632261253337E-06	1	0	0.022	256277.8	1.3077951838690874E-06	1	0	0.027
O00429	736	21	21	0.418	7444349.9	1.997500405970213E-05	14	14	0.273	4677639.9	1.270862612265093E-05	19	19	0.359	8637308	2.655979439482556E-05	21	21	0.404	12344713.2	4.0421340137708816E-05	24	24	0.461	12596005.4	4.064668158907971E-05	26	26	0.514	12433296.5	4.08923219707071E-05	26	26	0.477	13375043.5	3.620349243827447E-05	23	23	0.439	13244976.2	3.300486839550595E-05	16	16	0.338	4731000.4	1.3350524440915316E-05	15	15	0.318
Q9HDC9	416	19	19	0.457	29091897.1	0.00013810729687211443	19	19	0.452	25890116.4	0.0001244486829086741	14	14	0.435	21149998.8	0.00011506444128828251	16	16	0.459	20608776.3	0.00011938957120537795	16	16	0.435	19787295.5	0.0001129700134508406	16	16	0.44	21382672.3	0.00012442336571226966	16	16	0.397	13955343.4	6.683135643274008E-05	13	13	0.346	11878487.7	5.2368780313336025E-05	16	16	0.413	19702496.7	9.836737646161846E-05	18	18	0.512
O00232	456	14	14	0.39	12638284.2	5.473450407080713E-05	18	17	0.452	15353033.1	6.732540519113392E-05	15	15	0.382	15273774.5	7.580636083435142E-05	13	13	0.357	12798000.8	6.763707346310152E-05	16	16	0.412	14501360	7.552903971853265E-05	17	17	0.461	12935168.3	6.86658082627371E-05	14	13	0.331	17617185.9	7.69670379531692E-05	18	18	0.443	14872225.3	5.9815777305393475E-05	12	12	0.311	8821339.5	4.017841958711043E-05	12	12	0.336
P05091	517	17	15	0.414	23090848.8	8.820379420907379E-05	18	16	0.526	18059854.3	6.985111315357969E-05	15	14	0.414	8423092.9	3.687271903409647E-05	16	15	0.418	9492917	4.42503447367959E-05	17	15	0.487	13712133.1	6.299187689132295E-05	14	13	0.4	15656898.2	7.330751200686688E-05	17	16	0.453	13482562.7	5.195352080336815E-05	17	15	0.487	12270952.6	4.353037143355732E-05	16	16	0.507	7577285.3	3.0440112437433895E-05	13	13	0.393
O94788	518	2	0	0.033	574875.4	2.1917038873392705E-06	2	0	0.033	461416.7	1.781202029844647E-06	0	0	0	0	0	0	0	0	0	0	0	0	0	0	0	0	0	0	0	0	0	0	0	0	0	1	0	0.017	61864	2.190346761091331E-07	0	0	0	0	0	0	0	0
P00352	501	2	0	0.034	1098682.8	4.330843723302326E-06	2	0	0.034	1210677.5	4.832149671466498E-06	0	0	0	0	0	0	0	0	0	0	4	4	0.134	528542.1	2.5056011034389923E-06	1	1	0.026	335479.8	1.6209213589324073E-06	1	1	0.026	82468.6	3.2793213376930974E-07	3	1	0.06	745689.9	2.7297644425752866E-06	0	0	0	0	0	0	0	0
P35611	737	19	19	0.37	15075574.8	4.039655264255811E-05	20	20	0.4	12988529.2	3.5240504692590327E-05	10	10	0.221	7575401.9	2.326281716056957E-05	11	11	0.223	9060803.4	2.9628300260470585E-05	17	17	0.346	12103741.9	3.900517564845156E-05	16	16	0.334	15033388.3	4.9376770644373975E-05	13	13	0.247	6867679.1	1.8564172059886152E-05	16	16	0.318	11794496.5	2.935057105496002E-05	11	11	0.217	8932871.2	2.517368189524387E-05	13	13	0.256
P78344	907	20	19	0.27	10840962.9	2.360469993544549E-05	15	14	0.178	10381460.4	2.28876285684022E-05	15	15	0.223	5525667.3	1.3788009121831677E-05	11	11	0.18	3795909.2	1.0085932240395704E-05	17	16	0.24	6659201.8	1.743752970554682E-05	19	18	0.259	8232673.8	2.1971864711450373E-05	16	16	0.235	25368903.5	5.5722101647629576E-05	20	19	0.277	10963596.4	2.216921881545555E-05	10	10	0.146	2743627.4	6.2826230030705006E-06	12	12	0.166
P50995	505	16	14	0.311	10536995.4	4.120627202688167E-05	11	10	0.238	6926875.5	2.7428094436328565E-05	18	17	0.345	18957639.3	8.496048722729762E-05	20	19	0.36	21915274.1	0.00010458346983260691	16	16	0.339	19422991.8	9.13471117678454E-05	13	13	0.291	18303053.4	8.773350178992024E-05	12	12	0.289	6676681.7	2.633918745062191E-05	13	13	0.281	10669837.1	3.8749941241532006E-05	10	10	0.238	9773466.3	4.0195774155910435E-05	12	11	0.251
O75691	2785	2	2	0.007	489604.3	3.471825884739331E-07	3	2	0.009	2427371.4	1.7428526191826862E-06	0	0	0	0	0	0	0	0	0	0	1	0	0.002	455920.3	3.888067551897617E-07	1	0	0.002	407950.1	3.545807382142081E-07	0	0	0	0	0	1	0	0.002	2267652.5	1.4933305198126333E-06	1	1	0.004	-1	-7.45758060702733E-13	1	1	0.003
P62745	196	4	0	0.214	3941721.9	3.971621214521225E-05	5	1	0.224	2781147.4	2.8373804227680752E-05	6	4	0.49	22264305.8	0.000257085275728909	5	3	0.408	20346000.3	0.0002501672721952424	5	2	0.26	4362528.5	5.2863057392997376E-05	3	1	0.204	26937472.2	0.0003326856460866904	3	0	0.214	7078330.9	7.194620133816927E-05	4	0	0.214	7291887.7	6.823206854894359E-05	5	2	0.296	2652211.3	2.8104457431215912E-05	5	1	0.224
P27635	214	14	4	0.481	44883113	0.00041419715413144485	14	4	0.453	34153302.7	0.0003191306863308645	15	7	0.453	22774765	0.00024085975910711422	15	6	0.453	21461116.5	0.0002416829740823789	15	5	0.444	30297203.2	0.0003362473249421957	15	6	0.421	28931162.4	0.00032725433277927654	13	4	0.411	30400141.2	0.00028300551981669307	14	4	0.481	37318065.5	0.00031982321652217617	11	4	0.355	28499403.2	0.0002765955241009536	12	5	0.346
Q96L21	214	10	0	0.379	29409639.5	0.00027140249797138024	10	0	0.35	19377232.4	0.00018106212243434552	8	0	0.336	11355963.6	0.00012009760175901522	9	0	0.341	11610651.3	0.00013075259794696328	10	0	0.341	15370483.3	0.00017058617122433573	9	0	0.308	16470191.8	0.00018630228380508187	9	0	0.308	17760006.1	0.00016533409253632482	10	0	0.379	24467945.1	0.00020969513823191125	7	0	0.252	17424828.7	0.00016911335275420216	7	0	0.243
Q02818	461	17	17	0.458	27709354.8	0.00011870346628347359	16	16	0.432	20422003.1	8.858231883000013E-05	20	20	0.471	13239800.6	6.499869475045013E-05	18	18	0.475	15330364.4	8.014179594138246E-05	18	18	0.508	14493264	7.466814278902997E-05	19	19	0.484	17824666.5	9.359524446712226E-05	18	18	0.501	12973077.6	5.606284968526063E-05	15	15	0.397	9170711.8	3.6484362114869975E-05	21	20	0.564	13733514.6	6.187339178529142E-05	18	18	0.508
P61019	212	11	6	0.533	26521363.4	0.0002470574180186291	13	7	0.698	26975015.8	0.0002544341953771267	13	6	0.665	28897668.6	0.00030849708299895696	14	7	0.675	40394050.2	0.0004591864433230287	10	4	0.505	22381989.8	0.0002507453593820052	11	4	0.561	23887606	0.0002727533301355495	9	4	0.547	19212063.5	0.0001805390825829526	10	4	0.623	13073133.2	0.00011309631710613705	12	5	0.632	33904661.8	0.0003321595255151361	11	4	0.561
Q8WUD1	216	5	0	0.218	16716272.8	0.00015283527816208303	6	0	0.347	12589064.9	0.00011654384806166958	7	0	0.352	18008649.2	0.00018869113800619214	7	0	0.352	17352309.5	0.00019360254051653232	6	0	0.296	15372387.3	0.00016902760513540322	7	0	0.352	17188972.6	0.00019263245680138704	6	1	0.315	11243675.7	0.00010370212085767591	7	1	0.389	7460724.1	6.334784803895162E-05	8	1	0.435	22065403.2	0.00021216867894847507	8	1	0.435
B5ME19	914	15	0	0.213	13823217.6	2.986763681498739E-05	14	0	0.195	15104095.4	3.3044421758478406E-05	11	0	0.156	7709557.6	1.9090063735260598E-05	14	0	0.184	8825454.5	2.3270108186168607E-05	16	0	0.209	9997967.5	2.597978762368591E-05	13	0	0.2	9134281	2.4191425901198297E-05	19	0	0.256	16290459.7	3.5507510394626354E-05	18	0	0.254	15659650.3	3.142248309143719E-05	10	0	0.146	5468502.5	1.2426401309501434E-05	11	0	0.167
Q99613	913	15	0	0.214	13823217.6	2.990035054643864E-05	15	1	0.212	15277729.1	3.346090321315762E-05	12	1	0.174	8190289.4	2.0302643401174972E-05	15	1	0.202	9741142.6	2.5712638340792738E-05	17	1	0.227	10583859.5	2.753235496020618E-05	14	1	0.218	10204214.2	2.705466024284292E-05	21	2	0.274	17094563	3.730098534767878E-05	19	1	0.271	15717051.2	3.15722060048091E-05	11	1	0.163	6091660.9	1.3857602448620834E-05	12	1	0.185
P28066	241	13	13	0.544	22712733.5	0.00018611881358761723	14	14	0.598	21237165.5	0.00017620942791495364	11	11	0.477	15838330.7	0.00014873613116256397	12	12	0.539	11394812.5	0.0001139456259777991	11	11	0.477	13253910.4	0.0001306162043912939	11	11	0.531	15874253.4	0.00015944450681430373	15	15	0.544	30187249	0.0002495396566816497	14	14	0.544	26371818	0.00020069089270321547	11	11	0.506	11658700.6	0.00010047459464775458	12	12	0.49
Q9P0M6	372	3	2	0.089	1818896.6	9.656127335266113E-06	4	2	0.134	1843551.1	9.909731152577452E-06	2	0	0.07	1619439.6	9.852488384578233E-06	3	1	0.11	1799117	1.1655314190880057E-05	5	2	0.164	1981594.8	1.2651499004006737E-05	6	3	0.204	2108282.2	1.371889390913522E-05	0	0	0	0	0	0	0	0	0	0	4	1	0.132	2782024.4	1.5532492427473495E-05	7	3	0.204
P10768	282	13	13	0.589	9861075.5	6.905785561611413E-05	14	14	0.635	12456505.4	8.832766395508648E-05	9	9	0.528	3250349.1	2.6085851441365274E-05	9	9	0.589	3601217.7	3.077568906848764E-05	12	12	0.567	7166652.4	6.035834233479865E-05	11	11	0.525	5736746.5	4.924360584418648E-05	17	17	0.73	19353214	0.00013672158023503197	17	17	0.73	20148471.5	0.000131038114220351	9	9	0.482	1963707	1.4462745222134193E-05	6	6	0.316
Q13561	401	14	14	0.509	13150162	6.47626547915165E-05	14	14	0.544	15706928.1	7.832429877137765E-05	12	12	0.439	8847598	4.9935008224576804E-05	9	9	0.299	7040316.2	4.231119683620179E-05	12	12	0.454	8632337.4	5.1127446817174785E-05	12	12	0.439	7631755.7	4.606948766701992E-05	12	12	0.429	10446787.8	5.190049253897501E-05	14	14	0.499	15710303.6	7.185298960796285E-05	11	11	0.384	6457778.2	3.344736486050342E-05	9	9	0.304
Q96AG4	307	15	15	0.472	55538062.6	0.0003572648281662012	14	14	0.45	44787677.8	0.0002917224162689043	12	12	0.43	51219558.6	0.0003775909464326543	12	12	0.414	48773579.4	0.00038287214482961144	9	9	0.381	31965618.7	0.0002472947012044858	9	9	0.427	29609620.6	0.00023346821484255065	9	9	0.349	17503143.9	0.0001135823282066285	8	8	0.349	17555610.7	0.0001048774703684667	12	12	0.42	40264009.6	0.00027239667445414666	14	14	0.456
P27105	288	13	13	0.538	17342492.1	0.0001189205558487548	12	12	0.469	16904757.8	0.0001173724303718454	12	12	0.503	23991648	0.0001885348803853088	11	11	0.49	26598193.8	0.00022257028204938998	11	11	0.49	21022068.6	0.0001733616503949012	10	10	0.406	16571130.3	0.0001392813411226614	8	8	0.378	11510275.6	7.962075903098742E-05	12	12	0.462	13778332.9	8.774226138243947E-05	12	12	0.503	24138967.7	0.00017408019383333468	12	12	0.503
Q92945	711	15	13	0.267	13796889.6	3.832211778245996E-05	14	12	0.256	13733680.4	3.862486443481467E-05	10	10	0.193	6659840.1	2.1199143658765966E-05	9	9	0.179	5457238.4	1.849740661845021E-05	13	12	0.252	9432040.1	3.150693154356415E-05	11	10	0.211	8493672.3	2.891739690201832E-05	11	10	0.207	8575702.3	2.4028860404527527E-05	13	12	0.239	8859635.5	2.285340369940636E-05	13	12	0.238	6331271.4	1.849458052983825E-05	10	9	0.2
Q96AE4	644	10	6	0.152	7302124.8	2.2392433684036818E-05	11	7	0.168	37652939.1	0.0001169129574915625	5	4	0.104	14613544	5.1356308704350515E-05	5	4	0.104	13714536.7	5.132190772569895E-05	9	7	0.183	20619910.2	7.604505421058256E-05	9	7	0.172	5091580.6	1.9138154274233923E-05	8	6	0.152	5530928.8	1.710981363910519E-05	8	6	0.148	3596468.4	1.0242241667499637E-05	9	7	0.163	24927603.6	8.039292278351922E-05	6	4	0.115
Q96I24	572	7	4	0.171	1486101.3	5.1308615770386765E-06	10	7	0.259	32185046.8	0.00011251430670175912	9	8	0.292	14872623	5.884582516507619E-05	8	7	0.26	13790499.4	5.810205361433223E-05	8	7	0.22	18417917.8	7.64741349630111E-05	6	5	0.208	2885331.7	1.2210487794585293E-05	6	5	0.191	2419733.1	8.427611659329081E-06	5	4	0.159	1578133.6	5.060021651409018E-06	6	5	0.205	24731784.8	8.980129216505321E-05	7	6	0.205
Q8NFQ8	470	11	9	0.368	1946581.7	8.179235093590146E-06	12	9	0.357	1427152.6	6.0718661238052195E-06	9	8	0.315	1721810.2	8.291088194943875E-06	7	6	0.223	2469848.5	1.2664264559557827E-05	5	4	0.162	781390.4	3.948574031049023E-06	9	8	0.321	1226084.4	6.314744804425911E-06	2	2	0.068	135496.9	5.743340703497032E-07	2	2	0.064	65077.9	2.5394537625607725E-07	7	6	0.215	3120863.1	1.3791135201471474E-05	8	7	0.262
Q5JTV8	583	8	7	0.196	4362544.3	1.4777780387755262E-05	8	6	0.197	5184874.8	1.7783586488126146E-05	6	5	0.177	2369583.3	9.198723022408204E-06	7	6	0.185	3964840.9	1.6389463139415757E-05	8	7	0.218	3337182.1	1.3595069192441743E-05	9	8	0.261	3923262.4	1.6289662888104E-05	0	0	0	0	0	0	0	0	0	0	9	8	0.238	7420544.7	2.6435673935079574E-05	10	9	0.281
Q9Y2S6	64	1	0	0.094	67371.8	2.078911921222101E-06	1	0	0.094	63576.8	1.986407394177001E-06	0	0	0	0	0	0	0	0	0	0	0	0	0	0	0	0	0	0	0	0	0	0	0	0	0	0	0	0	0	0	0	0	0	0	0	0	0	0
Reverse_Q9Y2S6	64	1	0	0.094	67371.8	2.078911921222101E-06	1	0	0.094	63576.8	1.986407394177001E-06	0	0	0	0	0	0	0	0	0	0	0	0	0	0	0	0	0	0	0	0	0	0	0	0	0	0	0	0	0	0	0	0	0	0	0	0	0	0
E0CX11	47	1	0	0.128	67371.8	2.830858786344989E-06	1	0	0.128	63576.8	2.7048951750495337E-06	0	0	0	0	0	0	0	0	0	0	0	0	0	0	0	0	0	0	0	0	0	0	0	0	0	0	0	0	0	0	0	0	0	0	0	0	0	0
Reverse_E0CX11	47	1	0	0.128	67371.8	2.830858786344989E-06	1	0	0.128	63576.8	2.7048951750495337E-06	0	0	0	0	0	0	0	0	0	0	0	0	0	0	0	0	0	0	0	0	0	0	0	0	0	0	0	0	0	0	0	0	0	0	0	0	0	0
Q709C8	3753	2	1	0.005	107577.7	5.6608494286902287E-08	3	2	0.009	63574.8	3.387318784104281E-08	5	5	0.019	294438.3	1.7755784023664754E-07	3	3	0.014	216676.2	1.3913620829746868E-07	6	6	0.029	306749.8	1.9412246410529322E-07	6	6	0.029	222896.4	1.4376652824341694E-07	9	9	0.036	1470370.8	7.80515233761209E-07	6	6	0.022	4014320.3	1.9617248551913573E-06	1	1	0.004	51944.8	2.874661216967275E-08	2	2	0.01
Q8IWZ3	2542	3	0	0.014	180637.2	1.403361505141136E-07	3	0	0.016	309193	2.43222494990362E-07	1	0	0.007	-1	-8.903250040784871E-13	0	0	0	0	0	1	0	0.007	127870.2	1.194713771447372E-07	1	1	0.004	33906	3.228749165273884E-08	1	0	0.005	113996.9	8.934095159740964E-08	1	0	0.007	123072.7	8.879547189825078E-08	1	0	0.007	-1	-8.170480720130256E-13	1	0	0.007
P63173	70	4	3	0.329	11070055	0.00031231270474704704	4	3	0.329	9921486	0.00028341857894791594	4	4	0.357	5420991.6	0.00017526887977743636	4	4	0.357	5070342.5	0.0001745608205116215	5	5	0.357	6042849.7	0.00020502830627316235	5	5	0.357	6788999.5	0.0002347691524608315	5	5	0.329	6441801.2	0.00018333372251978916	6	6	0.357	6749072.5	0.00017682785993714797	4	4	0.329	7785653.3	0.00023100435960112078	4	4	0.329
Reverse_P63173	70	1	0	0.086	67371.8	1.9007194708316353E-06	1	0	0.086	63576.8	1.8161439032475439E-06	0	0	0	0	0	0	0	0	0	0	0	0	0	0	0	0	0	0	0	0	0	0	0	0	0	0	0	0	0	0	0	0	0	0	0	0	0	0
O75832	226	3	2	0.168	105596.2	9.227366352073022E-07	2	1	0.071	100877.2	8.925534075662584E-07	0	0	0	0	0	0	0	0	0	0	0	0	0	0	0	2	2	0.128	147486.1	1.579704837001675E-06	0	0	0	0	0	0	0	0	0	0	0	0	0	0	0	0	0	0
Q9Y383	392	9	5	0.263	1886634.9	9.504728368706236E-06	9	5	0.258	2722986	1.3890215182179035E-05	4	3	0.133	1519958.8	8.775459488940852E-06	4	3	0.133	1280550.8	7.87260139142521E-06	5	4	0.156	2307503.4	1.3980617509861148E-05	5	4	0.156	1596310.8	9.857452212111455E-06	9	8	0.255	4226460.1	2.1479481080938096E-05	8	7	0.227	4004840.6	1.873716173294827E-05	3	2	0.105	1082527.3	5.735561571014177E-06	4	3	0.128
P63000	192	9	2	0.464	38946144.5	0.00040059096974643483	6	2	0.359	32353154.4	0.00033694966887874283	11	4	0.531	18069814.9	0.00021299852290823282	10	3	0.531	14884413.3	0.00018682629868953872	9	3	0.464	14633325	0.00018101387316124784	9	3	0.474	21905836.3	0.00027617979610094654	6	2	0.391	7433106	7.712624296473665E-05	6	2	0.375	42981973.5	0.0004105724089708364	12	3	0.609	20092536.4	0.0002173485217710034	10	3	0.526
P60763	192	7	0	0.318	31489457.7	0.00032389322637141506	4	0	0.214	21636819.3	0.00022534183247133985	6	0	0.318	8445064.5	9.954646875573437E-05	6	0	0.318	8176142.6	0.0001026253725107097	6	0	0.318	10894047.1	0.00013475909678573118	6	0	0.328	12247227.9	0.00015440802432289808	4	0	0.245	3448363	3.578036995148572E-05	4	0	0.229	39362936.1	0.0003760026397750699	9	0	0.51	13851356.5	0.0001498353318796615	7	0	0.38
P15153	192	6	1	0.312	26625772.7	0.0002738664954663523	4	1	0.255	21587379.5	0.00022482692984288302	5	0	0.302	8161998.6	9.620982037724492E-05	5	0	0.302	7970344.4	0.00010004223300712111	5	1	0.312	8616154.1	0.00010658161596186551	4	1	0.26	8881176.3	0.00011197022684181013	3	0	0.198	2584157.7	2.6813336797483456E-05	3	0	0.182	38227888.9	0.0003651604418662279	6	0	0.37	9177915.7	9.928096536054474E-05	5	1	0.312
P60953	191	10	8	0.524	24706206.8	0.00025545277096770806	10	9	0.55	22509922.7	0.00023566238502692094	8	6	0.408	16465212.5	0.00019510036838617904	10	8	0.571	9344905.7	0.00011790957496832872	9	7	0.487	90392906.2	0.0011240122744833113	11	9	0.628	91142807	0.0011551072985890535	10	8	0.597	28513018.7	0.0002974013327661902	10	9	0.513	11579574.3	0.0001111895221822628	11	9	0.571	19919961.6	0.0002166098917846472	13	11	0.639
P84095	191	10	9	0.66	13988935.6	0.00014464026755854796	7	7	0.56	4912713.2	5.143250490439211E-05	10	9	0.634	7500441.6	8.887458447432865E-05	9	8	0.529	4608907.8	5.815300627016655E-05	9	8	0.529	4222727.2	5.250851426430345E-05	10	9	0.634	5548257.5	7.031638528207118E-05	4	3	0.267	551814.8	5.7556324949946E-06	3	3	0.246	1088704.3	1.0453969012900143E-05	8	7	0.466	4260603.7	4.6329853687783574E-05	10	9	0.634
P17081	205	2	0	0.102	10225920.9	9.851139767800304E-05	1	0	0.049	4552914.8	4.441046234704006E-05	2	0	0.102	1050741.2	1.1600214423375386E-05	2	0	0.102	901875.6	1.0602305014805322E-05	2	0	0.102	765163	8.864825105008531E-06	2	0	0.102	921356.1	1.0879450233309153E-05	2	0	0.102	1195641.9	1.1619310134180078E-05	2	1	0.117	1074270.3	9.610906351377808E-06	3	1	0.171	1544868	1.5651669619341275E-05	3	1	0.171
Q9H4E5	214	1	0	0.051	6035871.5	5.5701145283819664E-05	0	0	0	0	0	1	0	0.051	384747	4.068980283097757E-06	1	0	0.051	360337.9	4.057921932747481E-06	1	0	0.051	268824.1	2.983489396968275E-06	1	0	0.051	302225.8	3.4186218016488374E-06	1	0	0.051	157172.6	1.4631745645951532E-06	0	0	0	0	0	1	0	0.051	325374.7	3.157862115361439E-06	1	0	0.051
Q9NRV9	189	11	11	0.63	5975877.5	6.244214234681264E-05	11	11	0.63	6852966.9	7.250475047846606E-05	6	6	0.392	1823916.7	2.1840738155752313E-05	9	9	0.487	2566519.8	3.272580458466893E-05	9	9	0.487	9942211.1	0.0001249370501006696	10	10	0.651	7322214	9.378079472354014E-05	11	11	0.529	6609433.5	6.966834790693144E-05	10	10	0.661	9376803.3	9.099083261361645E-05	7	7	0.481	1183171.2	1.300196346540657E-05	8	8	0.487
Q07955	248	12	11	0.403	12811177.1	0.00010201763865431813	12	11	0.399	11828104.8	9.537029264812149E-05	9	9	0.367	8950963.3	8.16849809749336E-05	11	10	0.431	8639218.1	8.395185081268019E-05	9	8	0.359	9214546.8	8.824545991635633E-05	9	9	0.359	8590092.7	8.38454432862002E-05	9	9	0.395	4770420.6	3.83211090671749E-05	9	9	0.399	4163428.7	3.0789602936679E-05	8	7	0.327	5149970	4.312967385910544E-05	12	10	0.423
P84103	164	6	4	0.232	7577816.9	9.12511134042451E-05	6	4	0.262	6613660.4	8.063947192969377E-05	2	1	0.14	4259675.7	5.878368466712075E-05	2	1	0.14	5516702.7	8.106684101083352E-05	2	1	0.11	3706761.3	5.3681030431610746E-05	3	2	0.177	6884485.8	0.00010161573337798431	2	1	0.134	2840128.9	3.450065035165181E-05	2	1	0.14	4646167.6	5.1958387121478855E-05	5	2	0.213	7741913.5	9.804549023243253E-05	5	3	0.25
Q16629	238	3	1	0.097	4489419.3	3.7252131308200216E-05	4	2	0.134	7136621.9	5.996051627354588E-05	4	3	0.164	4463137.8	4.244118051902989E-05	5	4	0.164	4548409.9	4.605641788308142E-05	3	2	0.126	324907.3	3.242295426531189E-06	3	2	0.126	3936669.8	4.003919404793139E-05	1	0	0.059	2400633.1	2.0094717800869166E-05	2	1	0.097	2703742.7	2.08349777152031E-05	5	2	0.134	5274823.5	4.6031394415071966E-05	3	1	0.097
O00231	422	10	10	0.306	15206402.6	7.116262283936792E-05	10	10	0.291	13922125.3	6.596942814831963E-05	16	16	0.424	16497257.4	8.847557956599186E-05	18	18	0.422	16113014.3	9.201780289478249E-05	16	16	0.424	18880833.5	0.00010626219510447041	15	15	0.398	20181306.3	0.00011576309206566139	17	17	0.467	17884220	8.442880288112881E-05	18	17	0.507	16921832.8	7.354270268499947E-05	13	13	0.346	10718269.3	5.2751567536522576E-05	15	15	0.396
O75094	1523	10	10	0.11	2553361.5	3.3109324117274906E-06	10	10	0.107	2208761.1	2.900003179104909E-06	2	2	0.018	87085.2	1.2941021741092386E-07	3	3	0.028	388105.6	6.141260557891028E-07	12	12	0.122	2687046.9	4.190302875799598E-06	8	8	0.086	1904716.6	3.0273578426360554E-06	11	11	0.125	2881632.1	3.7693955088223937E-06	9	9	0.089	2756482.8	3.319403297044028E-06	6	6	0.07	602857.4	8.221249881348999E-07	6	6	0.065
P48047	213	10	10	0.479	21167748.6	0.0001962605350139906	10	10	0.432	38738274.7	0.0003636723671037167	10	10	0.554	15277000.4	0.00016232395031557268	11	11	0.535	20484575.9	0.0002317687569105968	10	10	0.479	18810486.3	0.00020974445657180265	11	11	0.526	18162164.3	0.0002064055126124095	4	4	0.286	1008359.5	9.431241583905544E-06	4	4	0.305	1363588.6	1.1741089423308757E-05	12	12	0.568	21822763.5	0.000212791021016959	12	12	0.526
P55010	431	13	13	0.353	20655998.5	9.464699636524529E-05	12	12	0.332	13770008.1	6.388612661249705E-05	5	5	0.148	4357031.4	2.2879026230614142E-05	5	5	0.148	3210012.4	1.794886362222518E-05	6	6	0.165	5822195.8	3.208334253895101E-05	6	6	0.172	8162723.1	4.58449063251079E-05	10	10	0.299	11948569.4	5.522957725475618E-05	13	13	0.364	25388228.1	0.0001080338265080597	5	5	0.158	2871675.2	1.3838250985648653E-05	5	5	0.142
P61421	351	10	10	0.379	6620477.4	3.724947051390672E-05	12	12	0.422	6800910	3.874445385820951E-05	8	8	0.313	5142845.4	3.316045410569154E-05	7	7	0.291	5694378.4	3.909729621612409E-05	9	9	0.382	5255091.6	3.5558484706993456E-05	8	8	0.359	4990799.1	3.441884298219828E-05	5	5	0.208	2066921.6	1.1731403325914735E-05	3	3	0.142	1279163.7	6.683803102006645E-06	11	10	0.425	6453874	3.818884482835759E-05	10	9	0.396
P49773	126	7	7	0.627	11055401.7	0.0001732773889657028	7	7	0.611	11489286.9	0.00018233589013687097	5	5	0.706	2319294.3	4.165905672591478E-05	5	5	0.659	3084572.5	5.899727533501419E-05	4	4	0.611	1995241.7	3.760928173751691E-05	4	4	0.611	1356364.2	2.6057879340297634E-05	4	4	0.571	2708851	4.282995824741389E-05	9	9	0.667	10158807.7	0.00014786889647956322	3	3	0.5	786474.2	1.2963942346067318E-05	3	3	0.421
P09110	424	10	10	0.425	7126782	3.319445409246272E-05	10	10	0.408	4891761.5	2.3070077334844533E-05	11	11	0.432	4980499.7	2.6584664157425835E-05	12	12	0.465	7061504.8	4.013644655049342E-05	9	9	0.417	7174934.5	4.019038400564474E-05	10	10	0.479	6855880.1	3.914088603699016E-05	8	8	0.373	3655137.4	1.7173979070770786E-05	8	8	0.354	3748992.2	1.6216357784820642E-05	8	8	0.363	7144625.8	3.499748102060701E-05	10	10	0.443
O43504	91	4	4	0.791	6384839.5	0.00013856275355318633	4	4	0.791	7209085	0.00015841211272451733	3	3	0.703	1844889.8	4.5883142423727374E-05	3	3	0.703	2797502.4	7.408607608888662E-05	4	4	0.703	1574659.6	4.109749624926074E-05	2	2	0.22	638193.8	1.697635638718618E-05	3	3	0.681	1334976.9	2.922573468031895E-05	3	3	0.527	1364495.8	2.750017442080166E-05	4	4	0.703	2013808.4	4.596210509808003E-05	4	4	0.703
P12821	1306	9	9	0.1	2234801.3	3.379353713268892E-06	12	12	0.111	4110038.3	6.292921645352845E-06	0	0	0	0	0	0	0	0	0	0	3	3	0.037	491465.6	8.937581592467469E-07	6	6	0.067	1016702.8	1.884447914097515E-06	1	1	0.011	141050.6	2.1516163694297233E-07	1	1	0.011	60215.2	8.45605100144408E-08	1	1	0.011	64065.7	1.018838985053087E-07	2	2	0.025
Q06323	249	9	9	0.373	13868241.8	0.00010999171432924332	10	10	0.406	14992631.1	0.00012040045837319382	5	5	0.205	4389196.9	3.989420667930119E-05	7	7	0.249	4158092.7	4.0244110980317455E-05	12	12	0.538	12457834.8	0.00011882649636588301	9	9	0.382	10406254.5	0.00010116455868722055	15	15	0.542	33424261.3	0.0002674210252521256	15	15	0.53	28606112.8	0.00021069980670637234	5	5	0.213	4439799.8	3.7032855105166756E-05	5	5	0.201
Q9Y4E1	1320	9	0	0.126	1999510.6	2.991490944246312E-06	8	0	0.115	1875463.2	2.8410851360582916E-06	5	0	0.066	1493916.2	2.561394202206687E-06	4	0	0.049	650114.6	1.1869256247543436E-06	9	0	0.124	701298.4	1.2618245955799066E-06	7	0	0.08	973190	1.7846662138078382E-06	13	0	0.186	2727141.9	4.115919607691488E-06	11	0	0.158	2754602.9	3.82727533535908E-06	3	0	0.042	356502.8	5.609345230191042E-07	4	0	0.055
Q641Q2	1341	10	1	0.146	2037863.6	3.0011261229941122E-06	9	1	0.127	2251333.9	3.357072846825544E-06	5	0	0.065	1493916.2	2.5212828836038982E-06	4	0	0.048	650114.6	1.1683384225769825E-06	11	2	0.151	1159726.7	2.0539834958525824E-06	8	1	0.092	1334295.9	2.4085555608481314E-06	14	1	0.196	3065793.5	4.554568099794333E-06	13	2	0.179	2780834.3	3.8032158225630337E-06	4	1	0.054	356501.8	5.521487646897974E-07	4	0	0.054
Q9HD45	589	9	9	0.178	4975959.3	1.6683971433728715E-05	9	9	0.165	4958723.4	1.6834655026376376E-05	7	7	0.161	4185739.8	1.608351799839641E-05	9	9	0.178	6586839.6	2.6950654148532703E-05	7	7	0.144	5529677.4	2.2297417833750096E-05	10	10	0.178	6281902	2.5817201097527408E-05	4	4	0.1	1317763.2	4.457128542405842E-06	6	6	0.132	1527449.9	4.756158477258499E-06	10	10	0.178	6914841.2	2.438316468423008E-05	8	8	0.163
P50213	366	8	8	0.24	6342258.2	3.422163431016013E-05	10	10	0.309	6203141.5	3.389067625720491E-05	6	6	0.219	2167789.9	1.3404796328039558E-05	8	8	0.257	2952887.1	1.9443447645753517E-05	8	8	0.268	4249260.2	2.757416130187912E-05	9	9	0.273	3388804.9	2.2412937312421744E-05	11	11	0.344	4439227	2.4163472517705738E-05	10	10	0.29	4309538.2	2.1595053620932865E-05	7	7	0.219	3731842.6	2.1177046407441E-05	7	7	0.219
Q9Y2Z0	365	10	10	0.381	3104648.8	1.6797998109521006E-05	9	9	0.321	4580280.9	2.5092785902031126E-05	7	7	0.219	3135471.2	1.9441692426013485E-05	7	7	0.247	3823857.7	2.5247383424223826E-05	9	9	0.312	3045470.5	1.981671229445584E-05	6	6	0.208	2355377.9	1.5620719246621503E-05	10	10	0.34	5775209.2	3.1521576867695314E-05	10	10	0.34	4456727.2	2.23938015052479E-05	3	3	0.142	949190.5	5.401118107537312E-06	6	6	0.211
P49821	464	9	8	0.28	8583328.3	3.6532185678901225E-05	10	9	0.369	11258773.8	4.852021823117062E-05	7	7	0.3	1717838	8.378925741623728E-06	6	6	0.256	1378717.4	7.1608535838706E-06	6	6	0.261	2146870	1.098899152185345E-05	6	6	0.261	3073861.3	1.603613050942027E-05	2	2	0.078	448990.6	1.9277572583028276E-06	0	0	0	0	0	9	8	0.33	3139017.2	1.405072942272176E-05	9	9	0.343
P46109	303	5	3	0.142	3559205.5	2.3197882708349887E-05	4	3	0.142	1986545.8	1.3110087370198361E-05	1	1	0.05	807962.8	6.034938568672561E-06	2	2	0.089	324367	2.5798921644328732E-06	2	2	0.106	284503.9	2.230055477488962E-06	2	2	0.089	490430.6	3.918034237476068E-06	6	5	0.201	4485835.3	2.9494006690807897E-05	5	5	0.241	2137376.2	1.2937280014182685E-05	2	1	0.069	338559.2	2.3206793993525287E-06	1	1	0.05
P46108	304	9	6	0.355	4545279.4	2.9527380048423325E-05	7	5	0.263	3835128.3	2.5226438815938395E-05	9	8	0.375	3082106.6	2.2945535013254515E-05	8	7	0.408	3066129.8	2.430661434206249E-05	6	5	0.276	2470870.7	1.930396437709897E-05	8	7	0.336	3285244.6	2.615937851382179E-05	11	9	0.398	4980217	3.263681438935306E-05	10	9	0.378	4489268.8	2.7083617016431066E-05	7	5	0.273	1623676.5	1.1093001639501162E-05	4	3	0.181
P62829	140	8	8	0.486	31014410.4	0.00043749531498077224	7	7	0.429	20027360.1	0.00028605220728125766	5	5	0.35	25054208.7	0.0004050202819498098	4	4	0.293	23830602	0.00041021779479452207	5	5	0.35	24397869.8	0.0004138985884232019	6	6	0.35	20416385.4	0.00035300764837821057	5	5	0.336	24116059.8	0.00034317164395292427	7	7	0.414	18705952.4	0.00024505097040950126	4	4	0.293	20981364.1	0.000311263961463481	4	4	0.293
Q9NQ29	371	4	1	0.143	612999	3.263050306251313E-06	4	1	0.132	1077012.6	5.804923580794708E-06	2	1	0.057	42332.1	2.582379231840799E-07	2	1	0.057	38571.3	2.5055200631425865E-07	2	1	0.057	49210.7	3.150327503038062E-07	1	0	0.027	51208.2	3.3411724844727903E-07	3	2	0.097	431220.5	2.315573485109265E-06	2	1	0.057	559345.4	2.765099722897298E-06	1	0	0.027	52761.2	2.9536831855981685E-07	1	0	0.027
P42167	454	9	4	0.269	9481699.5	4.124470933281373E-05	9	3	0.264	9304746.7	4.098248932259289E-05	8	5	0.253	4793203	2.3894287571568397E-05	10	5	0.282	6674277.6	3.5428758264350716E-05	9	4	0.273	5433311.3	2.8423581967920156E-05	11	6	0.293	4904668.8	2.6150929414080957E-05	1	0	0.026	143619.4	6.302173191467494E-07	3	1	0.081	895032.7	3.6156608531845585E-06	12	6	0.363	7705228.4	3.52494885153368E-05	12	7	0.333
P42166	694	5	0	0.11	6165118.2	1.7543645776281917E-05	6	0	0.133	5246499.2	1.5116796712242006E-05	3	0	0.069	3545043	1.1560753827619212E-05	5	0	0.115	4873923.4	1.692492476426388E-05	5	0	0.112	3064912.7	1.0488870171574176E-05	5	0	0.115	2884456.6	1.0060923200817727E-05	1	0	0.017	143619.4	4.122747303928303E-07	2	0	0.036	644570	1.7033945580327059E-06	6	0	0.135	3925644	1.1748288369180628E-05	6	1	0.135
Q8IVL6	736	9	8	0.163	3664957.1	9.833972601305877E-06	9	8	0.194	2792546.9	7.587038600826857E-06	9	8	0.209	2400529.3	7.381647690085213E-06	6	6	0.147	1927754.4	6.312209529854835E-06	5	4	0.103	630715.5	2.035287481045158E-06	3	3	0.08	495003.1	1.6280337351963037E-06	7	7	0.148	2434566.5	6.5898708944928934E-06	6	5	0.122	2391901	5.9603261287913145E-06	9	8	0.175	2690701.6	7.592955915626206E-06	8	7	0.158
Reverse_Q8WXH0	6885	2	1	0.002	722031	2.0710463212105037E-07	4	2	0.006	1406843.8	4.0859360835391413E-07	1	0	0.001	323628.2	1.0638160289159767E-07	0	0	0	0	0	1	0	0.001	334636.6	1.1543554721888901E-07	0	0	0	0	0	0	0	0	0	0	1	0	0.001	473292.5	1.2607538857732347E-07	1	0	0.001	601506.3	1.814510106653459E-07	1	0	0.001
P36957	453	8	8	0.177	22997727.2	0.00010025929096207697	8	8	0.232	15148788.4	6.686969304300132E-05	9	9	0.219	9434661	4.713594458317688E-05	9	9	0.219	9782250	5.2041292420403266E-05	9	9	0.221	10151527.2	5.3223478142314935E-05	8	8	0.181	9144396.6	4.886412731543869E-05	10	10	0.26	13912244	6.118318239087676E-05	11	11	0.263	12517840.2	5.067991042320256E-05	8	8	0.214	10426957.6	4.7806016965725506E-05	8	8	0.214
Q9H0A0	1025	9	9	0.13	739037.7	1.4239037730819274E-06	7	7	0.11	3365777	6.566154619323578E-06	3	3	0.05	485803.4	1.0726568269341304E-06	4	4	0.073	1083397.4	2.5472492408148193E-06	5	5	0.085	3199114.6	7.412692830123602E-06	4	4	0.06	3461223.3	8.174083101793125E-06	1	1	0.025	13753.4	2.6731251221529166E-08	2	2	0.049	549917.7	9.839623259928296E-07	4	4	0.059	392343	7.9499646746016E-07	4	4	0.068
Q15386	1083	3	2	0.038	11269380.6	2.0549890061356502E-05	3	2	0.035	11706266.1	2.1614220003218714E-05	1	0	0.006	5985871.9	1.2509013997461495E-05	1	0	0.006	5505947.8	1.2252117437875295E-05	2	1	0.022	6354627.3	1.3935793397473631E-05	1	0	0.006	5449697.3	1.218083945420921E-05	4	3	0.032	6317444.7	1.1621068767782871E-05	3	2	0.037	7008122.6	1.186800912621845E-05	1	0	0.006	6775147.1	1.299311935911986E-05	1	0	0.006
P62277	151	9	8	0.444	44723902.8	0.0005849256421893092	8	7	0.444	82095616.9	0.0010871579740883107	7	6	0.351	37172536.3	0.0005571464447062586	7	6	0.351	37244104.8	0.0005944127421093138	7	6	0.391	37558796.4	0.0005907514425751792	6	5	0.344	36773945.2	0.0005895173247878701	5	4	0.338	53743448.8	0.0007090578407577844	7	6	0.384	41583380.3	0.0005050652400958033	6	5	0.344	37473980.1	0.0005154375218042107	6	5	0.278
P31689	397	8	7	0.277	6199425.3	3.083889707246571E-05	8	8	0.325	5722974.2	2.8825769766724045E-05	6	6	0.199	2554042.2	1.4560010178535511E-05	5	5	0.194	1831055.4	1.1115231070345022E-05	8	7	0.277	4230155	2.530671917328143E-05	8	8	0.259	4631315.6	2.8238860342967637E-05	9	8	0.31	5133700.4	2.5761615376641354E-05	8	8	0.292	6181785.9	2.8558019797637603E-05	5	5	0.151	1694117.4	8.86290618013228E-06	6	6	0.199
Q9UKF6	684	1	0	0.009	80819	2.3334327215601845E-07	1	1	0.025	133960.3	3.916243093805292E-07	0	0	0	0	0	0	0	0	0	0	2	1	0.023	451201.2	1.566694128727678E-06	2	2	0.042	-2	-7.0779450946133265E-12	1	0	0.009	199944.7	5.82353746347008E-07	0	0	0	0	0	1	1	0.012	-1	-3.0364564313700453E-12	1	1	0.016
P55263	362	8	8	0.29	3911601.8	2.133948723951756E-05	5	5	0.196	2507374.7	1.3850335743035464E-05	6	6	0.251	1218119.7	7.615624334544276E-06	6	6	0.251	1088116.1	7.243928976330957E-06	10	10	0.401	2823197.9	1.852263732867112E-05	6	6	0.251	1864910.8	1.24704690526878E-05	11	11	0.387	5620309.1	3.093034109358055E-05	8	8	0.354	3849747.6	1.950420818246381E-05	5	5	0.221	666434.5	3.823596512018028E-06	5	5	0.221
Q9UBW8	275	8	8	0.385	4466700.8	3.207687719710875E-05	6	6	0.316	2752505.2	2.0014515737278742E-05	3	3	0.127	2205634.6	1.8152021142689956E-05	5	5	0.244	1535726	1.3458249055792852E-05	6	6	0.291	4850290.9	4.188949881536808E-05	7	7	0.327	6299322.8	5.5449095388301435E-05	7	7	0.338	3539687.1	2.5642788954955585E-05	8	8	0.385	2930772	1.9545823707646864E-05	4	4	0.164	5408474.6	4.084747883062156E-05	5	5	0.247
Q92804	592	6	3	0.103	14201645.9	4.7375617759848646E-05	8	4	0.149	15275655.7	5.159739628527091E-05	5	2	0.083	5033087.6	1.9241410239846868E-05	2	0	0.039	5674240.7	2.309902057301136E-05	4	2	0.083	5381259.4	2.1588988366109497E-05	4	2	0.059	4248890.8	1.7373493584509176E-05	5	2	0.084	2898017.9	9.752420880819924E-06	5	2	0.084	3179294.9	9.849490011837316E-06	6	3	0.098	7826940.5	2.745955414242596E-05	5	2	0.083
P35637	526	9	6	0.184	14439194.1	5.421196174871434E-05	9	5	0.181	15111423	5.744725090427831E-05	8	5	0.118	7373967.5	3.17277731413495E-05	6	4	0.116	7956527.5	3.645401281112023E-05	7	5	0.129	9169224.3	4.140158083879165E-05	6	4	0.116	5688506.2	2.6178562010374307E-05	6	3	0.108	4296067.9	1.6271158343250242E-05	6	3	0.108	3780924.8	1.3183081377751472E-05	7	4	0.116	8072819.4	3.1875914145077014E-05	6	3	0.108
P09417	244	4	4	0.295	1525621.2	1.2347948275480412E-05	5	5	0.307	1831815.4	1.5012102178636979E-05	2	2	0.143	-2	-1.8550870166946837E-11	1	1	0.066	410128.2	4.050767561387866E-06	4	4	0.262	1815671.8	1.7673297725262814E-05	4	4	0.291	1031037.2	1.0228637888112788E-05	7	7	0.406	3605925.2	2.9441502249525388E-05	8	8	0.439	4407799.5	3.3131160046157986E-05	1	1	0.053	82601.5	7.031067436328523E-07	2	2	0.127
Q969X5	290	7	7	0.293	10648120.8	7.251250099744553E-05	8	8	0.324	10517668.3	7.252222243940139E-05	5	5	0.259	5612152.3	4.379812985614039E-05	6	6	0.255	7465615.2	6.204047600846274E-05	5	5	0.203	7783429.4	6.374455067147606E-05	6	6	0.259	6659727.2	5.558936808831865E-05	5	5	0.221	3575952.9	2.4565571424699035E-05	6	6	0.252	2323191.1	1.4692360464019322E-05	6	6	0.276	8467564.7	6.064341945961437E-05	4	4	0.19
Q9Y5L4	95	3	3	0.368	2984069	6.203305483308667E-05	5	5	0.611	3358197.3	7.068580936521953E-05	3	3	0.368	3008609.2	7.167476711135136E-05	3	3	0.368	2763567.8	7.010581401765009E-05	3	3	0.368	2418544.7	6.0464516555361984E-05	3	3	0.368	2983434.5	7.601970810375058E-05	3	3	0.368	1523829.5	3.195551715277991E-05	3	3	0.368	1886061.4	3.6411356523502473E-05	3	3	0.368	2745844.9	6.00309965242774E-05	3	3	0.368
Q659C4	914	2	0	0.024	428552.9	9.259683775222935E-07	0	0	0	0	0	0	0	0	0	0	0	0	0	0	0	1	0	0.008	63324.3	1.6454863105111848E-07	0	0	0	0	0	2	0	0.023	934898.1	2.037751212365507E-06	3	0	0.032	674925.3	1.3542977282981326E-06	1	0	0.008	55239.6	1.2552420663176719E-07	0	0	0
Q6PKG0	1096	8	6	0.094	1259346.2	2.2691985365323124E-06	5	5	0.063	1051696.9	1.9187998326828767E-06	4	4	0.054	623308.4	1.2871126009934478E-06	6	6	0.082	935787.8	2.0576634467435683E-06	6	5	0.072	1365358.3	2.9587355654774482E-06	6	6	0.087	1234281.8	2.726070395615633E-06	7	5	0.092	2009386.6	3.652464692202367E-06	13	10	0.155	2495494.1	4.175905198416455E-06	9	8	0.109	1604660.3	3.0408549856385443E-06	6	6	0.078
Q8TAQ2	1214	5	2	0.054	976819.7	1.5890356321011548E-06	7	4	0.072	1207621.3	1.9891233248435534E-06	2	2	0.029	126462.1	2.3575766373394778E-07	4	3	0.05	599223.2	1.1895356182066536E-06	5	3	0.058	797939.1	1.5610655201861254E-06	3	2	0.03	238382.2	4.753225651660062E-07	0	0	0	0	0	0	0	0	0	0	4	3	0.048	898785	1.5376598860539914E-06	5	3	0.058
Q92922	1105	3	0	0.028	663636.3	1.1860575657861352E-06	4	1	0.037	1185217.5	2.14479312846057E-06	0	0	0	0	0	2	1	0.024	199266.5	4.3458980354494225E-07	2	0	0.022	481212.1	1.0342947795263717E-06	1	0	0.01	213047.1	4.6670950345463845E-07	0	0	0	0	0	0	0	0	0	0	1	0	0.01	292857.4	5.504489911509033E-07	2	0	0.022
Q06278	1338	5	4	0.049	2392611.8	3.5314579531766375E-06	8	7	0.078	3522922.7	5.264978873393744E-06	3	2	0.034	1537413.3	2.600510651413266E-06	5	4	0.061	1748090	3.148583337818806E-06	7	7	0.084	1900096.1	3.372791733098436E-06	8	8	0.101	3649839.3	6.603146384148119E-06	2	1	0.026	1071128	1.5948444725315942E-06	3	2	0.022	1326148.1	1.8177767796805341E-06	1	0	0.006	1122236.1	1.7420125410901915E-06	2	1	0.026
Q08722	323	2	1	0.059	1489371.5	9.106226108430406E-06	1	0	0.025	1249780.5	7.737147105975818E-06	1	0	0.025	1232055.8	8.63280580952485E-06	1	0	0.025	979359.4	7.307134336490398E-06	0	0	0	0	0	0	0	0	0	0	2	1	0.053	3732730.4	2.3022749075872762E-05	1	0	0.025	953374.3	5.413343123968256E-06	1	0	0.025	1122236.1	7.21613863770488E-06	1	0	0.025
Q96P70	1041	5	5	0.074	565309.1	1.072440385058498E-06	6	6	0.115	885696.8	1.701312051317733E-06	3	3	0.073	603310.1	1.3116379778404812E-06	4	4	0.083	658052.5	1.5234118579480552E-06	7	7	0.114	1309822.6	2.988352479380295E-06	7	7	0.118	1727180.6	4.016246103464175E-06	14	14	0.174	4942028	9.457743922681841E-06	15	15	0.181	6038252.6	1.0638127349878558E-05	3	3	0.054	534007.9	1.0654181922117865E-06	3	3	0.056
Q9HAV7	217	6	6	0.346	4966899.7	4.520261597657931E-05	6	6	0.346	3975076.7	3.66298728652E-05	4	4	0.253	3463577.5	3.612345592124569E-05	4	4	0.253	3010267.2	3.343126657402408E-05	5	5	0.295	1667524.5	1.825082753770433E-05	5	5	0.295	2092959	2.3347171979026132E-05	4	4	0.253	3028522.2	2.7803796836473132E-05	5	5	0.29	2870742.1	2.4262697409567548E-05	5	5	0.295	3927262.8	3.758836070290501E-05	5	5	0.295
Q9P299	210	5	5	0.329	4423079.1	4.1595210292726176E-05	4	4	0.281	2117924.6	2.0166978362274672E-05	4	4	0.281	1823552.3	1.9652737138630234E-05	4	4	0.281	1818029.8	2.0863598701835172E-05	5	5	0.329	900912.3	1.0189040609414191E-05	3	3	0.233	1549812	1.7864588624270105E-05	4	4	0.281	3968405.6	3.764695352165257E-05	4	4	0.281	3258608.8	2.845886455639437E-05	2	2	0.186	434137.7	4.293696688120936E-06	3	3	0.233
Q9UKG1	709	4	4	0.097	1048739.5	2.921186624383132E-06	5	5	0.131	1054273.2	2.9734220920358412E-06	2	2	0.047	849228.8	2.710831948831469E-06	1	1	0.021	135332.6	4.6000622439485824E-07	3	3	0.066	782483.8	2.6211941582597598E-06	3	3	0.083	218477.1	7.459212553381918E-07	7	7	0.173	1975377.6	5.550562130527918E-06	7	7	0.159	3208687.9	8.300148811896533E-06	1	1	0.039	34537.6	1.011740362038856E-07	1	1	0.024
P62847	133	5	5	0.293	12772015.7	0.00018964688585742292	5	5	0.293	12602031.6	0.00018946917130042878	6	6	0.293	16103760.9	0.0002740310592027481	6	6	0.293	14188359.4	0.0002570917010436337	6	6	0.293	14273667.6	0.00025489071143424574	6	6	0.293	15228062.2	0.00027715728381160274	6	6	0.293	17196291	0.00025758242263731643	6	6	0.293	16301213.7	0.00022478790373742528	6	6	0.293	12652919.4	0.00019758876936550366	6	6	0.293
Q9H2D6	2365	4	4	0.026	1153887.8	9.635413332739172E-07	6	6	0.036	1861211.4	1.5736719042348407E-06	7	7	0.039	2259295.3	2.162051180147726E-06	8	8	0.047	2047753.4	2.0866712310846302E-06	7	7	0.036	2562161.7	2.573033623490631E-06	10	10	0.053	3078321.6	3.1507659254883254E-06	3	3	0.016	790120.5	6.655723375939465E-07	4	4	0.023	1123258.8	8.710705322400713E-07	7	7	0.038	1131625	9.937898208279085E-07	5	5	0.026
Q15629	374	5	5	0.158	2126990.9	1.123134951565762E-05	4	4	0.118	2542609.2	1.35943248672555E-05	5	5	0.171	4033938.7	2.441078854648374E-05	6	6	0.171	3269908.3	2.107033736477473E-05	4	4	0.139	3205403	2.035546877794079E-05	6	6	0.193	3750607.9	2.4275230217558993E-05	4	4	0.134	999408	5.323586291978084E-06	3	3	0.102	666654.3	3.269141508906769E-06	6	6	0.16	4810774.9	2.6715701966110576E-05	7	7	0.184
P0C7P4	283	3	0	0.131	986919.4	6.887048849364613E-06	4	0	0.223	1327040.5	9.376642844350119E-06	3	0	0.191	1194632.5	9.553708951855987E-06	3	0	0.191	924632	7.873901940856795E-06	5	0	0.247	1748285.5	1.4672225451360285E-05	2	0	0.166	1338673.8	1.1450425450003903E-05	1	0	0.025	2081600.5	1.4653589687651084E-05	0	0	0	0	0	2	0	0.166	2045760.6	1.5013831253515177E-05	2	0	0.166
P47985	274	4	1	0.186	2550981.4	1.8386312706072875E-05	5	1	0.281	3255462.7	2.3758104769788123E-05	4	1	0.223	2419564.7	1.9985305600174367E-05	4	1	0.248	1967568.2	1.7305603531548662E-05	6	1	0.281	2914492.6	2.5262857115061553E-05	3	1	0.223	3092524.2	2.7320952700898344E-05	1	0	0.026	2081600.5	1.5134911976661523E-05	0	0	0	0	0	3	1	0.223	3101891.1	2.351251792380687E-05	3	1	0.223
Q9UMX5	172	4	4	0.308	5263411.2	6.043336351396725E-05	3	3	0.203	5078145.6	5.9037279174514754E-05	3	3	0.203	2043137.9	2.6883966754420614E-05	4	4	0.308	3034576.9	4.25184298761168E-05	3	3	0.203	2556243.8	3.5297495918990034E-05	4	4	0.308	3236938.4	4.5555339048181186E-05	4	4	0.308	3626434.9	4.2003406899292523E-05	3	3	0.203	3732673.8	3.9801205752951E-05	3	3	0.203	2584415.2	3.1207357455078044E-05	4	4	0.308
Q6UW02	462	6	6	0.19	426085.2	1.821345707976711E-06	3	3	0.087	303946	1.3155400950920488E-06	1	1	0.037	110045.6	5.390819909985699E-07	2	2	0.054	319062.5	1.6643371454298005E-06	2	2	0.056	189369.1	9.735028138942237E-07	2	2	0.067	234363.2	1.2279501574347959E-06	0	0	0	0	0	0	0	0	0	0	4	4	0.104	488496.8	2.1960534351592246E-06	4	4	0.108
Q9BRR6	497	4	4	0.127	3197009.6	1.2703560626205202E-05	5	5	0.179	1207618.1	4.85873102121578E-06	5	5	0.155	1239727.6	5.6453906267558014E-06	4	4	0.087	1540378.6	7.469277686988567E-06	5	5	0.181	1527157.9	7.2978952588991835E-06	5	5	0.179	859255.2	4.185034820379195E-06	4	4	0.155	915810	3.6709804482102737E-06	3	3	0.109	848334.3	3.1305112984831887E-06	5	5	0.181	1201686.9	5.021784753607088E-06	10	10	0.316
Q9BZL1	73	2	2	0.247	486553.4	1.3162717621041418E-05	3	3	0.329	628291.4	1.7210278068630462E-05	0	0	0	0	0	0	0	0	0	0	0	0	0	0	0	0	0	0	0	0	1	1	0.123	265828.9	7.254582314528875E-06	1	1	0.123	254428.5	6.392158495002752E-06	0	0	0	0	0	0	0	0
Q9BRF8	314	3	3	0.156	1574966.4	9.905571973846908E-06	3	3	0.156	1526106.3	9.718623758264277E-06	2	2	0.121	533294.7	3.843808440545685E-06	2	2	0.121	750841	5.7626978498620475E-06	3	3	0.182	879143.6	6.649672282551468E-06	3	3	0.156	779891.9	6.01226420507425E-06	3	3	0.169	1497728	9.502467210483495E-06	6	6	0.268	1833589.3	1.0709693829803371E-05	1	1	0.054	33699.2	2.229015552842847E-07	1	1	0.086
Q9Y3D6	152	3	3	0.237	2218967.7	2.8830044020209536E-05	3	3	0.237	1851491.5	2.4357222699944613E-05	3	3	0.237	961772.5	1.4320325308368849E-05	2	2	0.158	767904.3	1.2175057736767345E-05	3	3	0.237	1600963.7	2.501542977042754E-05	3	3	0.237	1529379.9	2.4355950662261748E-05	2	2	0.158	671246.3	8.797745520984325E-06	2	2	0.158	784182.6	9.461897763550781E-06	3	3	0.237	1519926	2.0768350850579467E-05	3	3	0.237
Q12996	717	4	4	0.077	375358.1	1.0338667049228215E-06	6	6	0.103	327973.1	9.146789855466735E-07	2	2	0.036	46800.2	1.477245480424431E-07	2	2	0.032	289817.3	9.741204671156066E-07	3	3	0.063	289292.9	9.582717626240027E-07	2	2	0.04	181581.2	6.130346488485195E-07	0	0	0	0	0	0	0	0	0	0	2	2	0.032	39082.7	1.1321098240849282E-07	2	2	0.04
Q96KP1	924	4	4	0.053	1104833.9	2.3613639734402547E-06	4	4	0.057	1285207.2	2.7813190535506078E-06	2	2	0.025	357912.5	8.766556005114047E-07	3	3	0.037	165435.5	4.31483561720277E-07	5	5	0.058	890042.7	2.2877519958008256E-06	4	4	0.049	249135.1	6.526738951924483E-07	6	6	0.082	930337.8	2.005865341396721E-06	4	4	0.062	531653	1.0552635444527416E-06	3	3	0.037	259252.1	5.827381722636082E-07	3	3	0.037
O15439	1325	2	2	0.024	209407.8	3.1211517809653174E-07	5	3	0.056	824145.2	1.2437625832177412E-06	7	7	0.073	2370256.5	4.048588009397089E-06	5	5	0.052	852324	1.5502307856966801E-06	5	5	0.051	679005.8	1.2171039652137874E-06	3	3	0.023	600076.9	1.0962871561924933E-06	0	0	0	0	0	0	0	0	0	0	11	11	0.11	2285830.9	3.5830376914213547E-06	7	7	0.072
Q9H4A6	298	3	3	0.168	674416.1	4.469403639012023E-06	3	3	0.168	823241.4	5.524087775896729E-06	3	3	0.148	343382	2.6078666367762343E-06	3	2	0.148	599235.2	4.846057583451768E-06	3	3	0.148	562725.8	4.484878011782418E-06	5	4	0.272	759999	6.173480095082797E-06	8	5	0.399	1268080.3	8.477417468139756E-06	7	5	0.399	986441.7	6.070993897997409E-06	4	3	0.221	341619.5	2.3809459927979558E-06	6	6	0.366
contaminant_UBIQUITIN03	1011	5	0	0.08	1296166.5	2.531905837289531E-06	2	0	0.038	282123.3	5.580041537919904E-07	0	0	0	0	0	0	0	0	0	0	2	0	0.024	151128.8	3.5503089720391873E-07	2	0	0.028	373656.5	8.946531210741063E-07	4	0	0.073	586898.7	1.156498491729566E-06	5	0	0.077	1551134.5	2.8138629379036516E-06	1	0	0.015	84102.4	1.7277479622906112E-07	1	0	0.015
P41226	1012	5	0	0.08	1296166.5	2.529403954051102E-06	2	0	0.038	282123.3	5.574527662882434E-07	0	0	0	0	0	0	0	0	0	0	2	0	0.024	151128.8	3.5468007615925083E-07	2	0	0.028	373656.5	8.937690764880648E-07	4	0	0.073	586898.7	1.155355706658687E-06	6	1	0.104	1557452.1	2.8225316701412287E-06	1	0	0.015	84102.4	1.726040701458308E-07	1	0	0.015
Q02880	1626	2	2	0.016	4351195.4	5.284768385525352E-06	4	4	0.03	1370816.8	1.6858095482219073E-06	2	2	0.013	250558.7	3.487490734155448E-07	1	1	0.006	234790.8	3.4799103216892544E-07	5	5	0.035	3659488	5.345272591537646E-06	3	3	0.024	215478.9	3.20787549539179E-07	0	0	0	0	0	0	0	0	0	0	8	7	0.065	4013535.4	5.126603295484109E-06	5	5	0.043
P30566	484	4	4	0.122	1860009.8	7.589405954331652E-06	4	4	0.122	1686234.8	6.966623148957975E-06	3	3	0.099	404167.4	1.8899052675614078E-06	4	4	0.147	494997.5	2.4647062237083276E-06	6	6	0.202	1485731.5	7.2906297122120965E-06	6	6	0.205	832752.6	4.164893792618184E-06	7	7	0.213	2479275.2	1.0204986941766833E-05	10	10	0.304	3521529.5	1.3344140520801536E-05	3	3	0.101	247402.3	1.0616503979338577E-06	3	3	0.103
Q7L5D6	327	1	1	0.046	155688.3	9.402560504401544E-07	2	2	0.092	349694.9	2.1384109921226802E-06	1	1	0.046	259427.9	1.7955315640709707E-06	1	1	0.046	137946.1	1.016644678780897E-06	1	1	0.046	361129.3	2.6229200020937846E-06	1	1	0.046	126293.7	9.349044557898592E-07	1	1	0.046	168993.7	1.0295699082503497E-06	1	1	0.046	131553.5	7.37835066666154E-07	1	1	0.046	-1	-6.351486847269453E-12	1	1	0.046
Q9UGM6	360	1	1	0.044	125949.8	6.90928161358747E-07	0	0	0	0	0	0	0	0	0	0	0	0	0	0	0	1	1	0.044	39234	2.588392653839424E-07	2	2	0.089	252513	1.6979094921922902E-06	0	0	0	0	0	0	0	0	0	0	0	0	0	0	0	1	1	0.044
Q9BU23	707	3	3	0.05	772505.5	2.157844173035068E-06	2	2	0.034	171814	4.859468454720165E-07	6	5	0.124	609114.9	1.9498622263813894E-06	4	4	0.091	318866.2	1.0869175227211577E-06	2	1	0.031	31147	1.046325671117067E-07	4	3	0.069	505899.4	1.7321202777884815E-06	3	3	0.065	538240.4	1.5166660225733003E-06	4	4	0.081	680627.8	1.7656105183082075E-06	7	6	0.129	892691.4	2.62243717573829E-06	7	6	0.129
Q9BV86	223	2	2	0.099	450266.9	3.987521816260849E-06	1	1	0.031	263958.1	2.366899199850998E-06	2	2	0.099	170472.4	1.7301084567382736E-06	1	1	0.031	56749.6	6.132894015338412E-07	3	3	0.184	417426.4	4.445750857855161E-06	3	3	0.184	312015	3.386911942753165E-06	3	3	0.184	281429	2.5141840287627287E-06	1	1	0.031	487269.1	4.007454923484784E-06	1	1	0.031	127930.8	1.1914982488535224E-06	1	1	0.067
Q10570	1443	1	1	0.014	36387.6	4.979950131058725E-08	3	3	0.032	207915.3	2.8811757474821274E-07	0	0	0	0	0	0	0	0	0	0	0	0	0	0	0	0	0	0	0	0	0	0	0	0	0	0	0	0	0	0	0	0	0	0	0	0	0	0
Q9GZN8	174	1	1	0.08	163163.8	1.8518784413501084E-06	1	1	0.092	-1	-1.1492126133349887E-11	0	0	0	0	0	0	0	0	0	0	1	1	0.08	112448.6	1.5348815867370201E-06	1	1	0.08	270688.9	3.7657760965349247E-06	1	1	0.08	373594.5	4.277443723986001E-06	1	1	0.08	365055	3.847810632246721E-06	0	0	0	0	0	0	0	0
Q9Y4X5	557	3	3	0.072	402016.8	1.4253677228121514E-06	2	2	0.054	239917.1	8.613023662586501E-07	0	0	0	0	0	0	0	0	0	0	1	1	0.023	101206.1	4.3154050550513486E-07	1	1	0.022	219784.7	9.551587458146017E-07	4	4	0.088	696494.4	2.491124956143755E-06	6	6	0.169	1484837.8	4.889094787917123E-06	0	0	0	0	0	0	0	0
Q13948	678	2	0	0.032	311399.1	9.070381880553221E-07	3	1	0.053	306030.5	9.025778061319632E-07	0	0	0	0	0	2	0	0.035	213023	7.571890425185433E-07	2	0	0.035	-2	-7.0060038782672896E-12	1	0	0.019	-1	-3.5702908884332712E-12	0	0	0	0	0	0	0	0	0	0	3	1	0.053	235532	7.215117062482589E-07	2	0	0.035
P39880	1505	2	0	0.015	311399.1	4.0861919701096904E-07	2	0	0.016	161869.3	2.1506890353007785E-07	0	0	0	0	0	2	0	0.016	213023	3.411124058654965E-07	2	0	0.016	-2	-3.1561931092792175E-12	1	0	0.009	-1	-1.6084101145234272E-12	0	0	0	0	0	0	0	0	0	0	2	0	0.016	166811.8	2.3020429624576412E-07	2	0	0.016
P50897	306	2	2	0.141	124117.4	8.010306905153356E-07	1	1	0.049	349841.2	2.2861207198869027E-06	5	5	0.304	776219.5	5.7409959287496456E-06	4	4	0.232	770445.6	6.067755472778146E-06	2	2	0.114	367662.8	2.8536344245538334E-06	3	3	0.141	916803.4	7.252505789843623E-06	3	3	0.199	314299.3	2.0462329138451494E-06	2	2	0.163	79989.1	4.794176528259663E-07	3	3	0.141	619988.8	4.208095365130653E-06	2	2	0.085
Q8TCZ2	262	1	1	0.073	406492.5	3.064002805576864E-06	1	1	0.057	-2	-1.5264350742006718E-11	1	1	0.073	286869.5	2.4780336626776668E-06	1	1	0.073	232718.6	2.140608877218567E-06	1	1	0.073	158678.6	1.4384247278333208E-06	1	1	0.073	236737.2	2.1872504312242482E-06	1	1	0.073	197096.3	1.4986846494383083E-06	0	0	0	0	0	1	1	0.073	574569.8	4.554751208034368E-06	1	1	0.073
P51784	963	3	2	0.037	65371.9	1.3406108608358587E-07	1	0	0.015	108973	2.262779587087637E-07	0	0	0	0	0	0	0	0	0	0	2	1	0.027	208237.3	5.135731478136751E-07	3	2	0.039	306133.6	7.695166249702814E-07	0	0	0	0	0	1	0	0.015	39510	7.524633990110517E-08	0	0	0	0	0	0	0	0
Q13107	963	1	0	0.015	65373.9	1.3406518757324987E-07	1	0	0.015	108973	2.262779587087637E-07	0	0	0	0	0	0	0	0	0	0	1	0	0.015	208238.3	5.135756141016447E-07	2	1	0.034	221694.9	5.572662106385056E-07	3	3	0.049	25726.4	5.322134055681567E-08	4	3	0.066	1625986.3	3.0966721793049953E-06	0	0	0	0	0	0	0	0
Q99598	290	3	3	0.172	361236.9	2.4599825230724404E-06	1	1	0.066	17492.4	1.2061492030500574E-07	5	5	0.29	1210590.2	9.447638614898418E-06	3	3	0.172	541452	4.499554144678415E-06	5	5	0.3	915832.8	7.500466353070512E-06	5	5	0.303	734301.4	6.129282714818664E-06	3	3	0.169	1044123.3	7.1727693903190005E-06	6	6	0.352	1501361.2	9.494931319723376E-06	2	2	0.134	177753.9	1.2730465842537166E-06	1	1	0.066
P49006	195	1	1	0.077	682364.5	6.910663176718354E-06	1	1	0.077	663469.9	6.803560415936925E-06	1	1	0.077	325649.8	3.7795519665766607E-06	1	1	0.077	513271	6.343364007397753E-06	1	1	0.077	308287.9	3.7548443569474656E-06	1	1	0.077	203870.6	2.5307735400841516E-06	1	1	0.077	129579.9	1.3238418552968135E-06	1	1	0.077	161535.6	1.5192815898825993E-06	1	1	0.077	229672.9	2.4462356920637124E-06	1	1	0.077
Q03701	1054	2	2	0.035	205623.4	3.8527412074868546E-07	2	2	0.035	298463.8	5.662401827665761E-07	0	0	0	0	0	1	1	0.024	118285.2	2.704564327548561E-07	2	2	0.034	217952.2	4.911235027738757E-07	1	1	0.024	41158.3	9.452574587757809E-08	0	0	0	0	0	0	0	0	0	0	1	1	0.024	96583.5	1.9032046241141603E-07	2	2	0.035
P24310	79	1	1	0.165	367917.8	9.197326866540408E-06	1	1	0.165	548979.4	1.3895641121993273E-05	0	0	0	0	0	0	0	0	0	0	1	1	0.165	3639810	0.00010942629479641652	1	1	0.165	2608363	7.992345233519934E-05	0	0	0	0	0	0	0	0	0	0	1	1	0.165	3898000.3	0.00010247972059500606	1	1	0.165
Q16540	153	2	2	0.183	641157.3	8.275820710842285E-06	1	1	0.085	635319.2	8.303289531718797E-06	2	2	0.242	166930.7	2.4692718208788328E-06	1	1	0.098	126200	1.987812613024468E-06	0	0	0	0	0	1	1	0.098	-1	-1.5821289035018027E-11	1	1	0.085	1466354.3	1.9093281035104847E-05	2	2	0.183	434936.3	5.213613856758242E-06	0	0	0	0	0	1	1	0.098
Q9H4X1	137	1	1	0.08	325027	4.685293322731987E-06	1	1	0.08	289702.3	4.228448137617175E-06	2	2	0.153	409976.3	6.772707209961167E-06	2	2	0.153	298467.5	5.250298538116748E-06	1	1	0.073	28349.3	4.914641507149578E-07	2	2	0.153	196471.1	3.471453921164769E-06	0	0	0	0	0	0	0	0	0	0	0	0	0	0	0	0	0	0
P35754	106	2	2	0.104	3912671.8	7.289629706309157E-05	2	2	0.104	5063859	9.552683117747952E-05	3	3	0.377	1287895.9	2.749786730935909E-05	3	3	0.377	1005014.2	2.2849350025669823E-05	4	4	0.575	2716384.2	6.086328682435559E-05	4	4	0.575	2835417.8	6.475070354690325E-05	4	4	0.481	4543184.8	8.538618621542814E-05	3	3	0.481	3179559.6	5.5013052384330065E-05	2	2	0.377	556965.5	1.0913035929961731E-05	2	2	0.377
Q8TDB6	740	1	1	0.02	102544	2.7366322927772304E-07	1	1	0.02	113607.4	3.0699021522142766E-07	0	0	0	0	0	0	0	0	0	0	2	2	0.049	88295.6	2.833853623452767E-07	2	2	0.049	63256.1	2.0692072340970886E-07	4	4	0.085	469219.5	1.2632153995978794E-06	2	2	0.049	372479.5	9.231564180760101E-07	1	1	0.02	-1	-2.8066705392663668E-12	2	2	0.049
Q9UKG9	612	1	1	0.028	96558.8	3.1158629748662224E-07	1	1	0.028	89810.2	2.9344308085666685E-07	0	0	0	0	0	0	0	0	0	0	0	0	0	0	0	0	0	0	0	0	0	0	0	0	0	0	0	0	0	0	0	0	0	0	0	0	0	0
Q9GZT8	377	2	2	0.056	361203.9	1.8921213821511705E-06	2	2	0.056	961734.4	5.101095245345342E-06	2	2	0.109	284386.9	1.707231257315173E-06	2	2	0.09	201079.3	1.2853859021298774E-06	3	3	0.138	341925.8	2.154073872727321E-06	2	2	0.09	460105	2.9542612501138362E-06	1	1	0.029	506206.3	2.6749722093510165E-06	2	2	0.077	663475.2	3.227661495212443E-06	1	1	0.029	141007.2	7.768248223015541E-07	1	1	0.029
P28065	219	1	1	0.046	104656.2	9.437539010046551E-07	2	2	0.114	432955.2	3.953197185923345E-06	0	0	0	0	0	0	0	0	0	0	0	0	0	0	0	0	0	0	0	0	2	2	0.142	-2	-1.8193613296695416E-11	2	2	0.1	1800430.9	1.5077765360537374E-05	0	0	0	0	0	0	0	0
Reverse_P0CF74	106	1	1	0.16	654293.2	1.2190021016728461E-05	1	1	0.16	724066.8	1.3659109972220364E-05	0	0	0	0	0	0	0	0	0	0	0	0	0	0	0	0	0	0	0	0	0	0	0	0	0	0	0	0	0	0	0	0	0	0	0	0	0	0
Q9H7D7	661	1	1	0.027	279997.1	8.365463076970019E-07	1	1	0.014	168680.6	5.102855964782907E-07	3	3	0.082	190774.8	6.531962217895316E-07	1	1	0.029	45102.4	1.6443933456301192E-07	0	0	0	0	0	0	0	0	0	0	2	2	0.029	296829.2	8.946192540944587E-07	0	0	0	0	0	4	4	0.095	393628.3	1.2368243044528175E-06	2	2	0.042
Q9Y3C6	166	1	1	0.102	311563.8	3.706609350249449E-06	1	1	0.102	438448.1	5.28152982562773E-06	1	1	0.102	445402.9	6.072521609190096E-06	1	1	0.102	447714.1	6.499803116890448E-06	1	1	0.102	228917.7	3.2752266365503944E-06	1	1	0.102	192908.2	2.8130399251929807E-06	1	1	0.102	183515	2.20240182761244E-06	2	2	0.163	174520.3	1.928157474597777E-06	1	1	0.102	168643.8	2.110014535943058E-06	0	0	0
Q9Y2I1	1504	1	1	0.011	230563.9	3.027480721389399E-07	1	1	0.011	97760	1.299759465681872E-07	0	0	0	0	0	0	0	0	0	0	0	0	0	0	0	0	0	0	0	0	2	2	0.028	48317.9	6.400196281646925E-08	1	1	0.011	40572.9	4.9475803019824104E-08	0	0	0	0	0	0	0	0
Q9ULX6	646	1	1	0.022	65013.4	1.9875052009449265E-07	0	0	0	0	0	1	1	0.022	94904.5	3.324898592052612E-07	1	1	0.022	221684.9	8.270106687450186E-07	2	2	0.043	-2	-7.353050510008085E-12	1	1	0.022	304266.2	1.1401303011599846E-06	0	0	0	0	0	0	0	0	0	0	2	2	0.033	296799.5	9.542316182849087E-07	1	1	0.022
P82932	125	1	1	0.104	229906.4	3.6322770021185653E-06	1	1	0.104	187928.1	3.0062932534475005E-06	0	0	0	0	0	0	0	0	0	0	0	0	0	0	0	0	0	0	0	0	1	1	0.104	-1	-1.5937605247905185E-11	1	1	0.192	56142.2	8.237284225012363E-07	0	0	0	0	0	0	0	0
Q9NVA4	438	1	1	0.03	90572.1	4.083741464776274E-07	1	1	0.03	315435.2	1.4400768774473288E-06	0	0	0	0	0	0	0	0	0	0	0	0	0	0	0	1	1	0.03	-1	-5.526614662917255E-12	0	0	0	0	0	0	0	0	0	0	0	0	0	0	0	0	0	0
Q15057	778	1	1	0.04	-1	-2.5383898113423183E-12	3	2	0.057	469790.8	1.2074649776354742E-06	1	1	0.014	88946.1	2.587446805407005E-07	1	1	0.017	69476	2.152101386858972E-07	2	2	0.03	194221.4	5.929083340318874E-07	1	1	0.017	-1	-3.111384604572953E-12	5	5	0.1	2057442.1	5.268428664881275E-06	6	5	0.114	1114820.9	2.628028934543157E-06	0	0	0	0	0	0	0	0
Q9NXR1	335	1	0	0.036	41205.1	2.429092641192107E-07	2	1	0.069	55500.7	3.312861546588743E-07	1	0	0.036	94726.9	6.39959712335873E-07	1	0	0.036	-1	-7.193872076844232E-12	1	0	0.036	103934.1	7.368571877759723E-07	1	0	0.036	50360.2	3.6389487119218256E-07	1	0	0.036	42960.8	2.5548219087097207E-07	0	0	0	0	0	1	0	0.036	103274.8	6.402840912548757E-07	2	1	0.069
Q9GZM8	345	1	0	0.035	41205.1	2.3586841588387123E-07	1	0	0.035	27195	1.576230040990792E-07	1	0	0.035	94726.9	6.214101554565724E-07	1	0	0.035	-1	-6.985354045631356E-12	1	0	0.035	103934.1	7.154990084201468E-07	1	0	0.035	50360.2	3.5334719376632215E-07	1	0	0.035	42960.8	2.4807690997616126E-07	0	0	0	0	0	1	0	0.035	103274.8	6.217251320880677E-07	1	0	0.035
Q8WWC4	291	1	1	0.034	143821.5	9.760425207423784E-07	1	1	0.034	228325.4	1.568956383323287E-06	0	0	0	0	0	0	0	0	0	0	0	0	0	0	0	0	0	0	0	0	0	0	0	0	0	1	1	0.034	94041.9	5.926974290530605E-07	0	0	0	0	0	0	0	0
P09669	75	1	1	0.093	823606.3	2.1686841705218327E-05	1	1	0.093	657225.8	1.7522778556724945E-05	1	1	0.173	290089	8.753749491398024E-06	2	2	0.253	532625.3	1.7114650953138827E-05	0	0	0	0	0	0	0	0	0	0	0	0	0	0	0	0	0	0	0	0	0	0	0	0	0	0	0	0
Q5VZF2	373	2	0	0.051	1040459.6	5.508765718906356E-06	0	0	0	0	0	0	0	0	0	0	1	1	0.094	-1	-6.460984304940531E-12	2	1	0.046	462062.7	2.942131984237802E-06	2	0	0.051	831038.3	5.393187300136496E-06	2	0	0.043	442260.1	2.3621202716819947E-06	2	0	0.046	1944966.1	9.563301365808092E-06	1	0	0.021	210375.1	1.1714092776682567E-06	1	0	0.021
Q9NUK0	354	1	0	0.023	440425.7	2.457012150330266E-06	0	0	0	0	0	0	0	0	0	0	0	0	0	0	0	1	0	0.023	422398.4	2.833929708719072E-06	1	0	0.023	357217.8	2.4426605862281046E-06	2	0	0.045	442260.1	2.4889007382411976E-06	2	0	0.048	196984.6	1.0205485038264332E-06	1	0	0.023	210375.1	1.2342815270346318E-06	1	0	0.023
Q9NR56	388	2	0	0.049	1040459.6	5.29579797204142E-06	0	0	0	0	0	0	0	0	0	0	0	0	0	0	0	1	0	0.021	422398.4	2.585595662078741E-06	2	0	0.049	831038.3	5.184687791110601E-06	2	0	0.041	442260.1	2.2708011890138764E-06	3	0	0.067	1992709.5	9.419262564077365E-06	1	0	0.021	210375.1	1.126122836521288E-06	1	0	0.021
Q9NPD3	245	1	1	0.057	61927.3	4.991763187312027E-07	1	1	0.057	-1	-8.161754886542368E-12	0	0	0	0	0	0	0	0	0	0	0	0	0	0	0	0	0	0	0	0	0	0	0	0	0	0	0	0	0	0	0	0	0	0	0	0	0	0
Q00535	292	1	1	0.027	33898.7	2.29265182311128E-07	2	2	0.079	65971.4	4.5177529828390435E-07	0	0	0	0	0	2	2	0.079	45283.1	3.737324575184472E-07	0	0	0	0	0	0	0	0	0	0	1	1	0.027	227115.7	1.5495207072781078E-06	2	2	0.079	373819.2	2.347920510944266E-06	0	0	0	0	0	0	0	0
O95249	250	1	1	0.048	462303.4	3.6519514198413354E-06	1	1	0.048	711717	5.692682508533569E-06	0	0	0	0	0	0	0	0	0	0	1	1	0.048	226011.3	2.147139276114506E-06	1	1	0.048	504333.8	4.883277021796532E-06	0	0	0	0	0	0	0	0	0	0	0	0	0	0	0	0	0	0
Q96HA1	1249	2	0	0.026	36552.6	5.779546316353836E-08	1	0	0.016	29212.7	4.676908707658413E-08	0	0	0	0	0	0	0	0	0	0	0	0	0	0	0	0	0	0	0	0	0	0	0	0	0	0	0	0	0	0	2	0	0.026	250473.2	4.1650669013104216E-07	0	0	0
A8CG34	1229	2	0	0.027	36552.6	5.873599144935672E-08	1	0	0.016	29212.7	4.753017881094677E-08	0	0	0	0	0	0	0	0	0	0	0	0	0	0	0	0	0	0	0	0	0	0	0	0	0	0	0	0	0	0	2	0	0.027	250473.2	4.2328466718769054E-07	0	0	0
Q8TB96	612	1	1	0.02	291810	9.416438218947547E-07	1	1	0.02	329534.5	1.0767108739158946E-06	0	0	0	0	0	0	0	0	0	0	2	2	0.039	291832.7	1.1325375302185747E-06	1	1	0.02	108091.7	4.2753750699661445E-07	0	0	0	0	0	0	0	0	0	0	1	1	0.02	269604.6	9.149535182554131E-07	0	0	0
P55809	520	6	5	0.152	3363231.8	1.2772954642475641E-05	5	4	0.11	3121593.7	1.2003908164461237E-05	4	2	0.088	1648278.4	7.173834286309057E-06	4	2	0.088	1587042.5	7.355170275091434E-06	5	3	0.14	2215800.6	1.0120393606549436E-05	4	2	0.088	2245941.9	1.0455106694674818E-05	9	7	0.263	4145739	1.588296914491471E-05	11	9	0.304	4655984.8	1.6421500870581817E-05	3	1	0.063	1377884.2	5.503418409786248E-06	4	2	0.088
P04181	439	17	16	0.467	20863891	9.385743856040893E-05	15	14	0.44	16988166.8	7.738051726960757E-05	15	14	0.442	15023744	7.745291565508993E-05	15	14	0.442	12887788.7	7.07491790261994E-05	15	14	0.458	9923276.1	5.368594800761298E-05	16	15	0.476	11057364.7	6.097059162027043E-05	17	16	0.535	13646706.8	6.192933539644174E-05	19	17	0.547	14469835	6.0451028757297434E-05	13	12	0.405	10294642.6	4.8704591964226464E-05	13	12	0.405
Q12769	1436	3	2	0.027	1898947.5	2.611538489777957E-06	5	4	0.049	2209710.7	3.077022068506016E-06	4	3	0.043	818282	1.2896524117812326E-06	6	5	0.059	1142716.9	1.9177488381247084E-06	9	8	0.098	1487264	2.4598220907593888E-06	7	6	0.072	1466830.8	2.472628530638445E-06	5	4	0.049	1022772.7	1.4189195291551316E-06	5	4	0.057	1121134.1	1.4318837474500799E-06	9	8	0.098	1673848.9	2.420945245238111E-06	10	9	0.116
P62736	377	51	0	0.668	7119344469.9	0.03729379416555989	59	0	0.653	6317870059.9	0.033510350594993354	46	0	0.745	4817368528.2	0.028919623686426577	44	0	0.666	4564054126.7	0.029175409060096528	32	0	0.639	3568776436.7	0.02248267922426555	32	0	0.666	4232484743.6	0.027176113430011566	41	0	0.65	5728377828	0.030270764102624848	52	0	0.658	6623326606.1	0.03222103291385284	53	0	0.684	6051734795.3	0.03333970043355982	60	0	0.674
P68032	377	56	0	0.65	7367292281.3	0.03859263771516586	68	0	0.653	6561101969.1	0.03480046680123115	50	0	0.745	6232697642.9	0.03741612652816808	48	0	0.666	5899786856.7	0.03771399070502693	37	0	0.639	4109475489	0.025888990481175246	37	0	0.666	5274643016.2	0.03386764645231681	50	0	0.65	7060524837.9	0.03731029764903182	61	0	0.658	8440244394.2	0.041059939906332624	58	0	0.684	6966884659.2	0.038381365897475185	66	0	0.674
P68133	377	52	0	0.56	7365457257.3	0.03858302517181526	63	0	0.599	6558690474.9	0.034787676095608275	46	1	0.663	6215652658.6	0.03731380208925262	45	0	0.642	5890188936.3	0.037652636644355725	36	1	0.634	4107717177.2	0.025877913418524554	34	0	0.642	5272955840.2	0.033856813362741774	49	1	0.655	7059975239.4	0.03730739337716914	59	0	0.599	8439749877.4	0.041057534190438345	56	3	0.684	6952880512.5	0.03830421544862072	62	2	0.671
P63267	376	50	0	0.636	7119344470.9	0.037392979793592934	58	0	0.62	6315436350	0.03358653099764269	45	0	0.713	4811522337.1	0.02896134838848568	43	0	0.633	4558547147	0.029217706610762534	31	0	0.606	3565582994	0.022522301937127755	31	0	0.633	4230511457	0.02723568646982524	40	0	0.617	5726877608.8	0.030343322683551072	51	0	0.625	6621829499.4	0.03229942468427695	52	0	0.652	6043927861.7	0.03338524617142175	59	0	0.668
O96019	429	7	6	0.254	1302100.3	5.994114845980359E-06	7	6	0.259	1888607	8.80306553775522E-06	6	5	0.242	701053.3	3.698433909804137E-06	5	4	0.2	1057073	5.938205266181347E-06	4	4	0.186	206476.9	1.1431000680105218E-06	5	5	0.182	812874	4.5866883892000935E-06	3	3	0.117	84508.2	3.9244123887267505E-07	2	2	0.065	124065.4	5.303932951267839E-07	7	6	0.277	733753.3	3.5523514917193757E-06	4	4	0.159
P0CG38	1075	35	1	0.118	2780393706.5	0.005107821895484396	44	0	0.114	2454721429.6	0.004566078588529139	26	1	0.107	2706708853.5	0.005698455954941851	21	0	0.088	2597990187.7	0.005824203755828336	25	1	0.098	1859474486.7	0.004108202393262134	26	1	0.107	2230141533.3	0.005021775078569907	30	0	0.1	2463541640.1	0.004565459787405896	34	1	0.111	3958895204.4	0.006754141873729029	31	0	0.103	2701037814	0.005218496010156919	40	1	0.151
Q6S8J3	1075	47	0	0.141	4604290508.7	0.008458476876324648	54	0	0.144	4722896953.6	0.008785159242764474	36	0	0.117	5071593122.1	0.010677265857501603	32	0	0.12	4880747095.5	0.010941713983156074	33	1	0.118	3935758835.7	0.0086954104419148	33	0	0.122	4197845773	0.009452600640703667	37	0	0.132	5806766326.4	0.010761156915929262	44	0	0.133	7384220505.1	0.012597977552654934	48	0	0.146	6259316964.2	0.012093211148203952	55	0	0.153
P0CG39	1038	31	2	0.121	791635433.2	0.0015061415311670916	40	1	0.13	399049426.4	0.0007687390977298378	19	0	0.078	1711167777.5	0.0037309493790562503	15	0	0.081	1676729702	0.0038928997683209104	19	0	0.068	730983165.5	0.001672553788571804	21	0	0.078	1230955552.4	0.0028706372334474407	27	0	0.093	1588929965.5	0.003049583159526326	29	0	0.092	2077954629.7	0.0036714984131711375	27	1	0.118	1200756636.5	0.00240259626647872	33	1	0.132
A5A3E0	1075	40	1	0.147	3586332900	0.006588401372183889	47	1	0.141	3689676828.5	0.006863244913273622	27	0	0.094	4389050837.3	0.009240304086645165	22	0	0.088	4239133280.5	0.009503336883501733	24	0	0.085	2763978268.8	0.006106554416328843	26	0	0.1	3127756920.2	0.007043002212708455	32	0	0.118	4001096072.5	0.007414870902610327	37	0	0.116	5530760764.8	0.009435850394219967	36	1	0.147	4298270549.3	0.008304403439239315	43	0	0.132
Q9BYX7	375	29	3	0.299	3529991075.9	0.018590036934850215	34	1	0.259	3637966281.8	0.019398896864004242	21	0	0.173	4362420156.8	0.026328149794616465	19	0	0.181	4211500007.8	0.02706531312824924	17	0	0.173	2736768606.7	0.01733312557110417	17	0	0.173	3096808324	0.019990163828661933	23	0	0.173	3958665178.2	0.02103054763959327	27	2	0.237	5480351553	0.02680290013278716	26	3	0.285	4238092073.4	0.023472658245817242	30	0	0.243
P60709	375	115	1	0.776	11034459843.2	0.05811091632544985	130	1	0.773	11205374134.9	0.05975093783935632	90	2	0.781	12443880194.5	0.07510151017351381	85	2	0.765	10874199247.5	0.06988332117000352	80	2	0.683	9043251995	0.05727478092840303	82	2	0.776	8993824737.8	0.058055911488467865	100	1	0.715	13259435376.4	0.07044121561305736	113	1	0.816	14898671208.8	0.0728653249082355	107	2	0.715	12825683858.9	0.07103500555789843	109	2	0.733
P63261	375	112	0	0.736	11033616951.6	0.058106477394687946	127	0	0.733	11204113294.4	0.05974421460089647	88	0	0.739	12442869497.3	0.075095410397169	83	0	0.723	10873653444.4	0.06987981355234223	77	0	0.64	9042246025.6	0.057268409694134936	79	0	0.733	8992693354.3	0.058048608310759774	99	0	0.672	13259006260.9	0.07043893592190908	111	0	0.773	14898312279.4	0.0728635694827359	106	1	0.704	12824516713.4	0.07102854132659572	108	1	0.723
Q562R1	376	34	3	0.439	2056113185.3	0.010799336807696786	41	1	0.412	2197969798.1	0.011689165508851672	22	2	0.351	2426268989.3	0.014604114157692609	20	1	0.271	2389508409.2	0.015315396198085106	17	1	0.277	1635130249	0.01032843639777268	18	2	0.303	1642818219.1	0.01057632922097161	31	2	0.295	2800494766	0.014838158271054721	35	2	0.367	2350056738.5	0.011462916802046318	23	2	0.319	2485644724.8	0.01373012102907572	28	2	0.372
P13929	434	13	0	0.244	234139958.1	0.0010654270520871073	14	0	0.244	241518516.7	0.0011127826239570023	11	2	0.336	90686797.6	0.0004729099515952118	14	2	0.336	115385350.9	0.0006407202697280841	11	1	0.286	99794231.8	0.0005461171076765256	13	1	0.3	129221790.9	0.0007207411553642602	14	1	0.3	231199710.6	0.0010612816016626497	13	1	0.3	286038476.7	0.001208758008541718	13	1	0.3	98829320.9	0.0004729543642982524	12	1	0.3
P09104	434	15	4	0.359	135909989.4	0.0006184428344938357	18	6	0.417	143654649.3	0.0006618805041364224	13	5	0.415	70518674.4	0.00036773801456919556	14	3	0.325	96744776.4	0.0005372115155546247	13	4	0.369	69012553	0.000377666475886765	16	5	0.406	69581789.5	0.0003880959937736226	18	6	0.438	149152823.2	0.0006846597977454476	16	5	0.403	171233093.1	0.0007236067503921039	13	3	0.323	75611797.1	0.0003618453421031141	13	3	0.325
P06733	434	59	46	0.687	985643641.1	0.004485058455921777	54	40	0.68	922520206.6	0.004250458599117852	31	22	0.638	330395461.2	0.0017229332791366494	37	25	0.659	390502823.1	0.0021684128201252483	34	24	0.638	512501949.4	0.0028046318633509356	39	27	0.657	484191709.5	0.0027006040520896873	50	37	0.652	1115756500.9	0.00512168394704152	55	43	0.673	1265587694.4	0.005348193986931015	35	23	0.618	269423196.4	0.0012893428328774965	38	27	0.657
P30613	574	3	0	0.04	55489451.4	0.00019091341738507252	2	0	0.03	52299006.8	0.00018219278781576143	1	0	0.019	40660989.3	0.00016032090848501317	1	0	0.019	22277086.7	9.35306646483106E-05	2	0	0.03	49160418.2	0.00020341067824394384	1	0	0.019	43479917.1	0.00018336232640353935	2	0	0.03	74358330.9	0.00025807790173721913	3	0	0.04	73465551.1	0.00023473426290068078	2	0	0.03	39254918.9	0.00014203826141892187	2	0	0.03
P14618	531	70	66	0.768	727053648	0.0027040196898560397	70	68	0.798	847657369.2	0.003192092392503819	50	49	0.689	532273285.8	0.0022686331062554015	46	45	0.695	502989220.3	0.0022828200297577983	59	57	0.718	799717475.5	0.003576943966330155	54	53	0.695	736888063.3	0.003359234298486564	81	79	0.708	1469328889	0.005512613891766732	89	86	0.77	1298344506.8	0.004484355778289294	52	50	0.704	368763855.2	0.001442370997681234	57	55	0.701
Q9UHA4	124	3	2	0.21	2331903.5	3.7138708923123034E-05	4	3	0.21	2444471.4	3.9419663036459276E-05	3	3	0.435	595844.4	1.0875150941132945E-05	2	2	0.21	944325.9	1.8353028285129175E-05	2	2	0.21	1698538.9	3.253298283021841E-05	2	2	0.21	1292959.5	2.5240417353960282E-05	2	1	0.081	395981.8	6.361896788059416E-06	2	1	0.081	471185	6.969063291377654E-06	5	5	0.565	2330915.6	3.904163698860424E-05	4	4	0.339
O43847	1151	8	7	0.085	1714732.3	2.9421100795922437E-06	7	6	0.089	1683319.6	2.9244277001508024E-06	3	3	0.028	602588.7	1.1848674700328859E-06	5	5	0.052	614529.7	1.286693393995821E-06	7	7	0.072	1248098	2.5753925510400894E-06	6	6	0.063	1627421.8	3.4226154074652148E-06	10	9	0.109	3072301.7	5.317672860237621E-06	14	13	0.147	3631302	5.78617657411605E-06	4	4	0.04	646265.3	1.1661614211681181E-06	3	3	0.029
P42229	794	2	1	0.028	1551923.7	3.860004188502775E-06	2	2	0.03	21287.8	5.361174104542251E-08	0	0	0	0	0	0	0	0	0	0	1	0	0.008	728945.3	2.1804418513959165E-06	0	0	0	0	0	0	0	0	0	0	3	2	0.038	1010919.4	2.3350740955793964E-06	1	0	0.008	502940.5	1.3155860584658476E-06	1	0	0.008
contaminant_KERATIN03	593	16	0	0.332	18832165.1	6.271673952773571E-05	18	0	0.376	20023492.7	6.752036366023314E-05	10	0	0.209	2947008.1	1.1247364058301791E-05	10	0	0.189	2442816.1	9.927584633675552E-06	14	0	0.261	3794880.5	1.5198946378904131E-05	12	0	0.216	3701862.4	1.5111197225522131E-05	0	0	0	0	0	0	0	0	0	0	8	0	0.177	1492573	5.227620393651382E-06	8	0	0.199
Q7Z3Y7	464	1	0	0.019	460156.9	1.958510349910254E-06	1	0	0.019	911995	3.930285589869161E-06	0	0	0	0	0	0	0	0	0	0	1	0	0.019	558677.8	2.8596541046489715E-06	1	0	0.019	337193.8	1.7591176881557268E-06	0	0	0	0	0	0	0	0	0	0	0	0	0	0	0	1	0	0.019
P13645	584	16	0	0.337	18832165.1	6.368326462319738E-05	18	0	0.382	20023492.7	6.856091720979154E-05	10	0	0.212	2947008.1	1.142069672358384E-05	10	0	0.192	2442816.1	1.0080578232482197E-05	14	0	0.265	3794880.5	1.5433176716935186E-05	12	0	0.219	3701862.4	1.5344075264956547E-05	0	0	0	0	0	0	0	0	0	0	8	0	0.18	1492573	5.308183036704229E-06	8	0	0.202
Q7Z3Y8	459	2	0	0.044	2221712.4	9.559013309970953E-06	2	0	0.044	2591880.1	1.1291505593723738E-05	1	0	0.024	-1	-4.930732375528354E-12	1	0	0.024	-1	-5.250429511422261E-12	1	0	0.02	558677.8	2.8908050208216185E-06	1	0	0.02	337193.8	1.7782801902053537E-06	0	0	0	0	0	0	0	0	0	0	1	0	0.024	268738.1	1.2160171850889538E-06	1	0	0.02
O00160	1098	1	0	0.015	249939.9	4.495429223888526E-07	2	0	0.026	606792.3	1.1050638021968255E-06	3	0	0.04	1005534.1	2.072614726393082E-06	3	0	0.04	753380.5	1.6535584568609262E-06	4	0	0.05	1441671.8	3.118416609521066E-06	3	0	0.04	1030256.4	2.2713092855558314E-06	4	0	0.046	1139695	2.0678516635941824E-06	3	0	0.04	1345634.9	2.247654425378156E-06	4	1	0.05	887661.3	1.6790672918689383E-06	2	0	0.029
Q3SY69	923	39	34	0.482	48178151.3	0.0001030828323800866	36	31	0.459	42489104.9	9.205036466726394E-05	38	29	0.485	27947999.1	6.852880144427492E-05	38	30	0.506	39342042.1	0.00010272182239067038	34	27	0.462	29883190.5	7.689451002641612E-05	34	30	0.466	24873437.3	6.523300719946679E-05	36	29	0.495	36442778.2	7.865799202174493E-05	39	33	0.497	46509630.1	9.241571373040325E-05	45	37	0.586	36166978.9	8.138299857848833E-05	39	33	0.497
O75891	902	6	1	0.071	9863718.1	2.159593577383637E-05	6	1	0.075	8290286	1.8378607712280237E-05	8	0	0.076	3399144.3	8.528785276871532E-06	8	0	0.076	5361194.4	1.432394139917115E-05	7	0	0.064	5043887.7	1.328094391468453E-05	4	0	0.041	2266174.6	6.081631832165968E-06	6	0	0.068	1453456.3	3.210173607882602E-06	8	2	0.089	4053922.1	8.242776020083091E-06	8	1	0.105	6076133	1.3990843212844215E-05	7	1	0.075
Q9BSD7	190	3	2	0.189	523273.9	5.438928947591882E-06	2	1	0.095	674423.3	7.097879093533644E-06	2	1	0.111	197789.1	2.3559868924923488E-06	0	0	0	0	0	1	1	0.079	-1	-1.2500185867013743E-11	1	1	0.063	91363.8	1.1640023280634194E-06	4	3	0.263	406506	4.262323788753253E-06	2	1	0.137	226108.7	2.182570643979476E-06	1	0	0.032	98945.5	1.0815973193884494E-06	0	0	0
Q7Z3E2	898	2	1	0.02	625999.8	1.3766887729008598E-06	2	1	0.02	617829.5	1.3757576508523184E-06	1	0	0.007	61960.6	1.5615769668158954E-07	0	0	0	0	0	0	0	0	0	0	0	0	0	0	0	1	0	0.007	141461.2	3.138297276579851E-07	1	0	0.007	204182.4	4.17010130111436E-07	1	0	0.007	98945.5	2.288457579997833E-07	0	0	0
P50395	445	31	20	0.638	99702370.5	0.00044246954733333986	32	22	0.663	90140781.1	0.0004050521468580211	33	20	0.634	61025275.2	0.00031036579499047845	33	19	0.667	58679329.4	0.00031778445483512946	35	22	0.717	78217627	0.0004174598345159169	32	21	0.69	64376476.4	0.000350187376511469	36	27	0.697	68284768.3	0.000305701034160132	37	23	0.719	83967347.5	0.0003460629142084797	27	19	0.631	37864707.7	0.00017672490357044165	25	16	0.6
P31150	447	23	12	0.6	48313473.6	0.0002134512256564371	23	13	0.586	36933251.6	0.0001652188723645161	23	10	0.523	30203480.5	0.0001529232732262642	25	11	0.557	32464603.2	0.00017502903315327323	25	12	0.597	36344503.1	0.00019310845270449409	22	11	0.57	32901956.5	0.0001781752989517355	24	15	0.671	32102329.4	0.00014307445568104613	26	12	0.633	43467126	0.0001783438100190375	21	13	0.577	20628233.1	9.584680995073401E-05	21	12	0.604
P11940	636	27	5	0.347	46500926.7	0.00014439175835602696	31	4	0.385	51229111.4	0.00016106802723904478	20	2	0.285	37309577.2	0.0001327661398738166	21	3	0.311	30304989.4	0.00011483242563883074	23	3	0.296	31337279.9	0.00011702381514176163	22	4	0.324	29896009.4	0.00011378614948708399	23	3	0.321	39644452.2	0.00012418192402379052	25	3	0.355	39841921.4	0.00011489147265712315	25	2	0.302	19834744.6	6.477279726225244E-05	24	3	0.302
Q13310	644	21	5	0.286	26213240.1	8.038458074326319E-05	28	8	0.349	32773153.7	0.00010176114845155727	16	6	0.261	20000199.1	7.028660529766586E-05	16	6	0.252	15649116.7	5.856140392012619E-05	20	8	0.248	16835388.2	6.20879526587464E-05	17	7	0.245	14621747.1	5.4959996461340985E-05	19	7	0.258	20881429.9	6.45962707216623E-05	19	7	0.273	22144856.2	6.306546969589046E-05	18	5	0.211	9598346.2	3.095520601531407E-05	19	6	0.231
Q9H361	631	13	0	0.177	35362798.9	0.00011067644094647086	15	0	0.197	31458416.9	9.969127183016353E-05	10	0	0.162	27792573	9.968355376555285E-05	10	0	0.165	21735315	8.301261544543749E-05	10	0	0.135	19564677.3	7.363993583018615E-05	9	0	0.146	19101616.9	7.327807750823454E-05	13	0	0.189	33650694.8	0.00010624237124408391	13	0	0.195	27249428.2	7.920136594837416E-05	12	0	0.165	12018048.2	3.9557399918531146E-05	11	0	0.149
Q4VXU2	614	4	0	0.06	9082406.4	2.9212617526845517E-05	7	0	0.094	13491516.5	4.393817659052408E-05	3	0	0.042	5958686.2	2.196373829892002E-05	2	0	0.033	5888163.7	2.3111015150621286E-05	4	0	0.062	11484804.7	4.4424782972812826E-05	4	0	0.062	8503129.1	3.352306330383619E-05	3	0	0.057	13852461.4	4.494606300998453E-05	4	0	0.072	9841492.1	2.9396607550065152E-05	4	0	0.062	6853758.9	2.3183745861595845E-05	3	0	0.047
Q96DU9	382	1	0	0.026	2237612.1	1.1568028550944378E-05	2	0	0.05	4997828	2.6161797224526377E-05	1	0	0.024	1614981.6	9.568157869110432E-06	1	0	0.024	1745352.3	1.1011012548954612E-05	2	0	0.05	2871700.6	1.785442496947337E-05	1	0	0.024	1783585.4	1.1302222199481284E-05	0	0	0	0	0	1	0	0.026	-1	-4.8011057790899436E-12	2	0	0.05	1476132.1	8.025738725340817E-06	2	0	0.05
Q5JQF8	200	3	0	0.15	6738647.2	6.653966910542362E-05	3	0	0.135	5449048.6	5.448040382161964E-05	2	0	0.085	4343704.6	4.915349504768354E-05	1	0	0.055	4142811.4	4.991978254390404E-05	2	0	0.105	7727216.6	9.176206154794028E-05	1	0	0.055	4295768.8	5.199291885649558E-05	1	0	0.055	6502506.1	6.477148458993466E-05	2	0	0.105	4196137.1	3.84790473340677E-05	2	0	0.105	3923779.3	4.074719632640486E-05	2	0	0.105
P0CB38	370	2	0	0.043	994252.9	5.306804090590205E-06	4	0	0.081	3629371.4	1.961459389449093E-05	2	0	0.049	133084.9	8.140501771132286E-07	2	0	0.032	483369.9	3.148367326602679E-06	1	0	0.027	163390.7	1.0488072502672479E-06	1	0	0.027	100864.1	6.598848976800409E-07	0	0	0	0	0	0	0	0	0	0	0	0	0	0	0	1	0	0.022
Q92974	986	16	15	0.21	4395331.8	8.803445159008275E-06	13	12	0.16	3296368.5	6.685108691294358E-06	9	9	0.167	1894677.5	4.348930821409453E-06	9	9	0.139	1787777	4.369622797540221E-06	10	10	0.154	2293922.5	5.525504002798903E-06	9	9	0.147	1959431.7	4.8104589212188025E-06	20	18	0.254	6620399.7	1.3376434711200544E-05	16	15	0.204	5702464.1	1.0606944156191722E-05	9	9	0.146	2208351.5	4.6517293819392185E-06	11	11	0.158
Q9NQI0	724	2	0	0.021	3720339.2	1.0148033330626465E-05	3	0	0.037	3855634.6	1.0648953607225964E-05	1	0	0.017	125263.8	3.915715522528235E-07	1	0	0.017	132049.6	4.3954773013326074E-07	2	0	0.029	4208544.8	1.3805859839273885E-05	1	0	0.017	122477.9	4.094986370362033E-07	3	0	0.037	5150251.3	1.4171732069563276E-05	2	0	0.021	1206331.2	3.0558542151960016E-06	2	0	0.029	2369157.1	6.796392461661835E-06	2	0	0.029
P04844	631	26	26	0.506	49807551	0.000155884789903885	27	27	0.513	49519978.3	0.00015692810078211857	25	25	0.471	60871093.9	0.00021832620396638577	26	26	0.468	54374982.1	0.0002076716844876574	28	28	0.52	55305671.2	0.0002081662792472113	28	28	0.507	60182475	0.00023087344337260727	21	21	0.472	24457067.8	7.721614344644469E-05	21	21	0.461	25756029.9	7.486075430702676E-05	34	34	0.506	64501102.6	0.0002123053484453831	34	34	0.583
Q9BSJ8	1104	27	27	0.319	17581996.2	3.1451185591788425E-05	26	26	0.304	17300936.3	3.133647675736358E-05	28	28	0.357	31934989.3	6.546690626361472E-05	30	30	0.377	17208875.2	3.7565651874714104E-05	27	27	0.367	31264137.9	6.725854311337887E-05	24	24	0.309	28361402.1	6.218589930213539E-05	23	23	0.298	9603182.7	1.7329227241407633E-05	20	20	0.274	10227851.8	1.6991041107734052E-05	32	32	0.438	21955572.7	4.130464104317035E-05	30	30	0.386
P23528	166	22	17	0.651	154672891.4	0.0018401110318122889	18	13	0.651	158312052.1	0.0019070212071223048	14	8	0.506	143036307.3	0.0019501244086601252	14	8	0.506	154582697.5	0.0022441935579599424	16	11	0.56	130027335.9	0.0018603585219463825	11	7	0.44	184778969.7	0.0026944972743622305	17	10	0.566	213322441.6	0.0025601271571838156	22	12	0.699	319810277.6	0.003533368766886316	17	10	0.572	106082894.5	0.0013272735161916056	16	10	0.56
Q9Y281	166	11	6	0.584	30039398.7	0.0003573724421684777	10	5	0.584	25869102.9	0.00031161827027778843	10	4	0.506	21750363.8	0.0002965395020626179	9	3	0.386	15225659.1	0.00022104237162709736	9	4	0.373	26817250.1	0.00038368624115371467	10	6	0.488	39774054.6	0.0005799960995779628	13	6	0.56	61051347.4	0.0007326899658990381	17	7	0.693	48720683.6	0.000538282080943325	11	4	0.386	18239074.1	0.00022820116406972895	11	5	0.422
P60981	165	12	11	0.576	26960550.8	0.00032268793601831434	12	11	0.576	34867324.2	0.000422556034237283	10	10	0.327	12677717.6	0.00017389265801042215	13	13	0.412	16982922.5	0.000248048155183312	10	10	0.388	12812220.7	0.00018442107044029196	11	11	0.327	20903544.6	0.00030666858308404547	10	10	0.37	16211278.3	0.0001957340561434329	14	13	0.545	28822687.2	0.00032037244952970846	9	9	0.37	14045078.9	0.00017679231991529233	8	8	0.309
Q9UH03	358	2	0	0.056	1565753.5	8.63730543320235E-06	3	0	0.056	2834355	1.5831455695542513E-05	2	0	0.056	566467.3	3.581095762588695E-06	2	0	0.056	423610.5	2.851617082071754E-06	2	0	0.056	867484.2	5.755043603275328E-06	1	0	0.031	472006.7	3.1915263333973508E-06	2	0	0.056	702362.4	3.908510709557011E-06	2	0	0.056	704273.3	3.6079693108466504E-06	1	0	0.031	482019.8	2.796436791291254E-06	1	0	0.031
Q9UHD8	586	24	22	0.452	30689453.1	0.00010342593269683068	24	21	0.452	32036451.8	0.00010931919525836455	16	14	0.312	14120794.3	5.453629462293938E-05	19	17	0.381	17103755	7.033983881183354E-05	18	16	0.374	16905777.6	6.85184621553166E-05	17	15	0.357	17334492.7	7.160557158730857E-05	13	11	0.259	9604172.4	3.2650919036694987E-05	11	9	0.241	8843454.8	2.767763526264004E-05	16	14	0.316	11440921.5	4.0549597293380175E-05	19	17	0.386
P23634	1241	23	14	0.254	17008994.2	2.7067289279647335E-05	23	14	0.263	18521496.2	2.984378603426619E-05	23	13	0.242	12876943.4	2.3483624197891866E-05	20	11	0.211	11140501.6	2.163418213784311E-05	32	20	0.322	16759077.4	3.207365081977211E-05	23	14	0.249	14649638.4	2.8575143431014942E-05	16	8	0.172	4662686.4	7.485098231061255E-06	15	8	0.163	5563710.2	8.222376451459657E-06	22	13	0.226	9719533.3	1.6266599958671244E-05	23	12	0.257
P20020	1220	16	7	0.193	11968003.8	1.9373130352823227E-05	16	7	0.19	12364987.3	2.0266720411363348E-05	16	7	0.175	7250672.3	1.3450628046037778E-05	17	8	0.182	8464821	1.6721123941126115E-05	19	8	0.204	10262989.7	1.9979477846095937E-05	16	5	0.183	8500996.4	1.6867211748276475E-05	9	2	0.103	2292997.2	3.7443528901794974E-06	9	3	0.111	2895315.2	4.35251881467267E-06	17	7	0.18	8107847.6	1.3802854243342885E-05	19	8	0.207
Q16720	1220	7	0	0.07	5751630.6	9.31041560624228E-06	7	0	0.077	4901959.6	8.034512472244795E-06	8	0	0.07	3054461.8	5.666292428169874E-06	6	0	0.058	3234992.7	6.390296249068732E-06	10	0	0.09	4632958.9	9.019213933774388E-06	7	0	0.065	3844223.6	7.627498050572245E-06	6	0	0.063	1410520.5	2.3033113650694513E-06	5	0	0.054	1987190.6	2.987337777538235E-06	7	0	0.061	2832541.9	4.822138366767219E-06	9	0	0.083
Q01814	1243	5	0	0.056	3267535.8	5.19143162953247E-06	5	0	0.056	3198913.2	5.146132448288492E-06	5	0	0.043	1833174.7	3.3377733500159854E-06	5	0	0.043	2495507.8	4.838328157513225E-06	7	0	0.063	2750181.6	5.254849896965274E-06	7	0	0.068	2922270.7	5.690921702043009E-06	4	0	0.043	661838.3	1.0607519673516335E-06	3	0	0.034	686491.7	1.0129051974576836E-06	7	1	0.056	2314591.3	3.86746456717028E-06	7	0	0.066
P05455	408	20	20	0.493	21719056.9	0.00010512807518898756	22	22	0.493	23266613.7	0.00011403092530519807	16	16	0.407	7999692	4.4374882880987054E-05	17	17	0.414	7675712.6	4.533838645076516E-05	16	16	0.392	11474837	6.679691937696177E-05	17	17	0.444	13118664.1	7.783281617978047E-05	18	18	0.431	21725278.3	0.0001060811609823164	20	20	0.446	22081054.1	9.925771569387435E-05	15	15	0.395	9147110.1	4.6563637459438515E-05	17	17	0.424
Q9GZV4	153	12	0	0.248	30008279.6	0.00038733574710983726	11	0	0.248	20486926.9	0.0002677534153947469	8	0	0.248	36041668.6	0.000533135466702251	7	0	0.255	33280514.1	0.000524210980157834	8	0	0.248	18830169.6	0.00029230273060395064	9	0	0.255	19555404.7	0.00030939170995544985	11	0	0.242	51642827.3	0.0006724370877394943	12	0	0.301	38490152	0.0004613843218327164	6	0	0.242	11202721.8	0.00015207410741428917	6	0	0.196
Q6IS14	154	13	0	0.273	30740651.8	0.00039421238439872993	11	0	0.26	19700595.9	0.0002558045554505343	10	0	0.357	40602179	0.000596695465176263	10	0	0.442	36983674.7	0.0005787578005347133	9	0	0.325	18830168.6	0.000290404645502397	10	0	0.331	19697257.4	0.000309612392116557	13	0	0.396	52454678.5	0.0006785730189438143	13	0	0.403	38690640.7	0.00046077598706934213	7	0	0.318	11202720.8	0.00015108659972370156	7	0	0.273
P63241	154	19	5	0.481	32686240.4	0.0004191622496798879	15	3	0.468	21698757.4	0.00028174990333850727	13	3	0.513	42282424.2	0.0006213885904202108	13	3	0.597	38887630.8	0.0006085528237088343	11	2	0.481	20288749.8	0.0003128993329011312	12	2	0.487	20693447.8	0.00032527106410748866	16	3	0.552	54780955.9	0.0007086665992184273	17	3	0.61	41867118.1	0.0004986054073867073	9	2	0.474	11786915.1	0.00015896539380781089	9	2	0.429
P49448	558	14	0	0.247	18166645.7	6.429518648242182E-05	13	0	0.249	23399630.2	8.385412419604467E-05	13	0	0.272	17982873.8	7.293718775138274E-05	14	0	0.269	16626637.1	7.180881115133808E-05	17	0	0.269	21648583.9	9.214364028037965E-05	18	0	0.339	22576304.9	9.793816399701765E-05	20	0	0.351	32676359.6	0.00011666284055631651	16	0	0.314	26699890.4	8.775662593977438E-05	14	0	0.26	12669301.1	4.715650550420086E-05	12	0	0.24
P00367	558	20	6	0.423	27579784.1	9.761005917864255E-05	20	7	0.453	35080724.1	0.00012571409763426848	21	8	0.48	24037929.2	9.749603843712928E-05	23	9	0.504	24760775.4	0.00010693935484159315	28	11	0.504	33670991	0.0001433150406936271	28	10	0.545	30155400	0.00013081700143922423	33	13	0.573	46872414.9	0.00016734633640058894	26	10	0.536	40271095.2	0.00013236217020768903	22	8	0.493	17906405.5	6.664957307875511E-05	20	8	0.473
Q96QK1	796	22	22	0.308	27615479.8	6.851370262739622E-05	19	19	0.281	20787198	5.221947693371334E-05	14	14	0.195	10332764.9	2.9378363285564346E-05	17	17	0.263	11029482	3.3392548574022337E-05	23	23	0.329	18660697.5	5.5678160251309724E-05	21	21	0.313	19329365.5	5.878111583061291E-05	31	30	0.432	36152904.1	9.048221013052337E-05	30	29	0.417	33613412.7	7.744692473382141E-05	16	16	0.268	12144393.4	3.168734958297772E-05	20	20	0.32
P08648	1049	21	21	0.281	22138838.3	4.167899640216894E-05	22	22	0.312	21922709.6	4.178961548140331E-05	20	20	0.327	28161730.6	6.075862934273625E-05	20	20	0.307	23744645.6	5.455037263145354E-05	19	19	0.272	20874439	4.726170619659837E-05	19	19	0.281	25321135.3	5.843068545495041E-05	4	4	0.049	1018009.1	1.9333445155594894E-06	6	6	0.092	841651.5	1.4715040137278864E-06	17	17	0.261	20771565.3	4.112603992626175E-05	16	16	0.27
P49591	514	20	20	0.444	18027642.6	6.926498323759661E-05	18	18	0.387	19738297.7	7.678850425627573E-05	15	15	0.375	16848690.8	7.418688874063708E-05	16	16	0.387	14034422.1	6.58019756460018E-05	19	19	0.434	20617590.2	9.526751912390076E-05	15	15	0.375	15255951.7	7.184713942907803E-05	18	18	0.393	23938531.5	9.278279797216524E-05	15	15	0.37	15754819.1	5.621535264062094E-05	16	16	0.393	10211934.8	4.126369075589696E-05	15	15	0.393
Q92995	863	1	0	0.012	283572.2	6.489194175854259E-07	2	0	0.012	73466.5	1.7022689862825075E-07	2	0	0.013	454200.8	1.1911356299001778E-06	2	0	0.013	544278.2	1.5199092637080398E-06	2	0	0.013	849236.1	2.3371561159279203E-06	1	0	0.012	372775.9	1.0456114422432367E-06	2	0	0.012	1123322.2	2.59314394406263E-06	2	0	0.012	711656.5	1.5123916193777338E-06	1	0	0.012	324329.5	7.805465573257166E-07	2	0	0.013
P45974	858	16	15	0.246	7929078.4	1.8250439905582616E-05	23	21	0.295	9662115.7	2.2518246977924383E-05	16	13	0.287	5908450.9	1.5585131089870615E-05	17	15	0.294	7570342.6	2.1263549581777693E-05	16	13	0.239	8150873.2	2.2562484494064807E-05	17	15	0.303	8069878.4	2.276737696096604E-05	19	17	0.295	12621666.2	2.9306400563290718E-05	21	19	0.345	12541215.7	2.6807541506410146E-05	14	13	0.237	5305139.7	1.2842000797185296E-05	14	11	0.262
P18085	180	17	10	0.8	46226975.9	0.000507178565805775	18	10	0.744	73568063.7	0.0008172716851791618	18	10	0.822	88590799.3	0.001113884681820234	14	9	0.733	58690967.4	0.0007857896075917488	16	10	0.789	73943966.6	0.0009756640665911595	18	9	0.767	71210305.1	0.0009576429963700802	14	8	0.811	53653954.3	0.0005938302386267675	14	8	0.733	51105741.1	0.0005207170796390879	19	10	0.811	83952528.6	0.0009686891425095412	19	10	0.811
P84085	180	13	4	0.661	13839027.5	0.00015183468057223016	14	3	0.611	43257625.1	0.00048055134774908334	13	3	0.711	66693555.7	0.0008385625895391885	10	2	0.556	43767124.9	0.0005859803207229133	11	3	0.661	58546299.1	0.0007724973772744338	15	3	0.744	49333005.7	0.0006634349808240079	11	3	0.706	33964736.8	0.000375914282963471	10	2	0.494	36307493.7	0.0003699375389446918	13	2	0.661	52383582.8	0.0006044297741868081	15	3	0.733
P84077	181	16	4	0.68	23552654.5	0.00025697992579894804	18	4	0.68	51578894.3	0.0005698270811375246	15	1	0.702	75522011.2	0.000944319784481682	15	1	0.724	57579787.6	0.0007666532860723628	14	1	0.691	71343704	0.0009361536822311064	17	0	0.652	58792564.2	0.0007862798074677466	12	1	0.674	39091180.3	0.00043026229302215997	13	1	0.713	43337735.3	0.0004391291582064812	16	1	0.713	61685670.8	0.0007078298488819901	17	1	0.746
P61204	181	12	0	0.564	22522674.6	0.00024574195012718635	14	0	0.564	50724714.6	0.0005603903777761281	14	0	0.597	75440905.8	0.0009433056505539521	14	0	0.619	57579788.6	0.000766653299386988	13	0	0.586	71230690.8	0.000934670752170162	17	0	0.652	58792564.2	0.0007862798074677466	12	1	0.674	39077956.9	0.00043011674790528493	12	0	0.608	43188294.2	0.0004376149133113528	15	0	0.608	61358302.7	0.0007040733701123407	16	0	0.641
P62330	175	5	4	0.366	6737898.7	7.603688933103266E-05	5	4	0.366	7667104.5	8.760783866590837E-05	5	3	0.36	4064095.8	5.255935229076423E-05	5	3	0.36	2666194.2	3.671649772734889E-05	5	4	0.377	4214975.6	5.7204090861350145E-05	6	3	0.394	2395109.7	3.3129940535109275E-05	4	2	0.24	2212496.4	2.5187067311150944E-05	3	2	0.183	1716307.4	1.7987121314005183E-05	7	5	0.474	8247013.3	9.787725975357394E-05	8	5	0.474
O43741	272	3	2	0.118	1186690.4	8.616014832387804E-06	2	0	0.07	1038752	7.636469143076788E-06	1	0	0.022	494511.9	4.114641097261192E-06	0	0	0	0	0	1	1	0.051	221915.1	1.937706615339775E-06	2	1	0.088	401173	3.570229117150473E-06	3	0	0.085	1031541.6	7.555286221320087E-06	2	0	0.07	648783.1	4.374568908383123E-06	2	1	0.074	597064.1	4.559058979586231E-06	1	0	0.022
Q9Y478	270	2	1	0.089	1290638.8	9.440149361753754E-06	6	4	0.3	1379334.6	1.0215402864344836E-05	1	0	0.022	494511.9	4.145119920203867E-06	0	0	0	0	0	2	2	0.178	166549.2	1.465037894964684E-06	2	1	0.133	404129.6	3.6231823518835247E-06	6	3	0.304	1793368.4	1.3232406307068205E-05	4	2	0.248	1139608.6	7.740991512250921E-06	1	0	0.022	434803.5	3.3446634393582547E-06	1	0	0.022
P50148	359	11	4	0.343	11233962.6	6.179828715143741E-05	10	5	0.348	6261197.9	3.487487138218324E-05	10	2	0.34	6077979	3.831676745232419E-05	8	2	0.306	6010275.8	4.0346649051078355E-05	10	4	0.376	7469572.2	4.941642830346786E-05	12	4	0.398	7694825.3	5.188449703962729E-05	2	1	0.078	259089.7	1.4377678838433772E-06	3	1	0.109	1318212.1	6.734346878511818E-06	11	3	0.354	10251487.1	5.930831379430921E-05	12	3	0.373
P29992	359	13	5	0.448	10328376.4	5.6816636595828575E-05	12	6	0.398	10222792.4	5.6940952164562704E-05	14	5	0.485	5936805.5	3.742678211839482E-05	11	4	0.415	8508786.9	5.711901588687709E-05	11	4	0.437	8020468.9	5.306099408973431E-05	11	3	0.396	8286660.8	5.5875112297350736E-05	4	2	0.167	664210.7	3.6859080564187944E-06	5	2	0.198	1502434.2	7.675481862849993E-06	12	3	0.404	9117981.9	5.275060353887894E-05	13	3	0.423
O95837	355	5	0	0.163	3605954.3	2.0059946861443732E-05	3	0	0.121	2626322	1.4793442597740176E-05	3	0	0.121	2103278.4	1.3408880653092757E-05	3	0	0.121	1718407.3	1.1665551458756681E-05	4	0	0.141	2897816.2	1.9387086790434536E-05	4	0	0.141	3456320.3	2.3567793512610515E-05	1	0	0.048	80504.8	4.517794799160413E-07	2	0	0.079	589982.3	3.048002136041343E-06	4	0	0.146	2942020.6	1.7212363612709075E-05	5	0	0.166
P19086	355	2	1	0.062	87724.4	4.880113989387038E-07	1	1	0.039	113139.9	6.372899500381385E-07	0	0	0	0	0	0	0	0	0	0	0	0	0	0	0	0	0	0	0	0	0	0	0	0	0	0	0	0	0	0	0	0	0	0	0	0	0	0
Q7Z4R8	191	1	1	0.141	-1	-1.0339619231540962E-11	1	0	0.031	1892427.3	1.981232618839942E-05	0	0	0	0	0	0	0	0	0	0	1	0	0.031	455920.3	5.6692503309083066E-06	1	0	0.031	407950.1	5.17019558076738E-06	0	0	0	0	0	1	0	0.031	2267652.5	2.1774479045435517E-05	0	0	0	0	0	1	1	0.141
Q2VIR3	472	14	0	0.386	21080885	8.820328363793548E-05	16	0	0.415	21612888.2	9.156309002175373E-05	11	0	0.307	13533502.8	6.489217565320127E-05	14	0	0.364	15059064.6	7.688887658967524E-05	14	0	0.345	16041141.5	8.071668972695519E-05	13	0	0.398	12548198.3	6.435357381879734E-05	13	0	0.398	14123672.2	5.961268860551181E-05	12	0	0.386	14299282.3	5.556187320121776E-05	9	0	0.252	5748990.4	2.5297216673287756E-05	10	0	0.307
P41091	472	17	3	0.453	22926151.2	9.592395276667915E-05	19	3	0.483	23384075.1	9.9066730630511E-05	14	3	0.394	15368009.1	7.368850183835596E-05	16	2	0.432	15893457.5	8.114913673328345E-05	17	3	0.432	17408547.4	8.759727723134869E-05	17	4	0.496	13963778.9	7.161339458833024E-05	15	2	0.428	14699774	6.204427840185916E-05	16	4	0.472	16059574.8	6.240173737272619E-05	10	1	0.282	5969687.9	2.6268349357167852E-05	12	2	0.375
Reverse_Q92736	4967	4	1	0.005	2051265.6	8.155782770547325E-07	4	1	0.005	2528859.3	1.0180758583737695E-06	1	0	0.001	133307.1	6.07411817879461E-08	0	0	0	0	0	1	0	0.001	114588.7	5.479206949251072E-08	0	0	0	0	0	1	0	0.001	1275663.5	5.116524383974506E-07	1	0	0.001	1101862.6	4.0685337195691823E-07	1	0	0.001	127458.6	5.329643249871969E-08	1	0	0.001
Q9Y3A5	250	9	8	0.344	10947786	8.64816971426537E-05	10	9	0.472	10228987.3	8.181675733855173E-05	5	5	0.204	1854864.4	1.679176214690557E-05	4	4	0.208	1086899.7	1.0477483318894899E-05	7	7	0.308	4279223.7	4.065322962856299E-05	7	7	0.308	4421679.8	4.2813484571293625E-05	11	11	0.468	7274936.2	5.797253067964769E-05	10	10	0.44	5742080.2	4.212441501242901E-05	3	3	0.172	1324892.1	1.1006865449339175E-05	6	6	0.272
Q6UB35	978	6	5	0.064	2038663.8	4.116656870886643E-06	8	7	0.099	2528332.2	5.169456833944113E-06	6	6	0.081	2450581.2	5.6709309492032885E-06	7	6	0.083	3004437.9	7.40341159679606E-06	5	4	0.054	2205241.8	5.355344736732628E-06	5	5	0.065	951291.4	2.354550509178755E-06	8	7	0.082	4183113.7	8.521065293673832E-06	7	6	0.108	5423398.9	1.0170383546032942E-05	10	10	0.119	2228806.6	4.7332199470730095E-06	10	10	0.126
Q9ULV4	474	18	16	0.449	16081120.7	6.700016663966294E-05	19	16	0.449	20628937.9	8.702582701229639E-05	16	15	0.397	16881276.2	8.060297107743777E-05	15	14	0.395	20593975.9	0.00010470547139177506	15	14	0.401	19687787.2	9.86480798922799E-05	15	14	0.395	17121744.9	8.743855580496223E-05	14	12	0.376	12899825.8	5.4217386963908934E-05	17	16	0.428	15759944.2	6.097909452641439E-05	14	13	0.371	17952480.9	7.866277941791431E-05	14	13	0.395
[truncated: 4,104 more rows]
[truncated: 13 more columns]

## Sheet: Peptides
Peptide	Z	Redundancy	20201202_78919_Bernardo_Sample7_1::1	20201202_78919_Bernardo_Sample7_2::1	20201202_59719_Bernardo_Sample8_1::1	20201202_59719_Bernardo_Sample8_2::1	20201202_59819_Bernardo_Sample9_1::1	20201202_59819_Bernardo_Sample9_2::1	20201202_59319_Bernardo_Sample4_2::2	20201202_59319_Bernardo_Sample4_1::2	20201202_59419_Bernardo_Sample5_1::2	20201202_59419_Bernardo_Sample5_2::2	20201202_59519_Bernardo_Sample6_2::2	20201202_59519_Bernardo_Sample6_1::2
[truncated: 53,314 more rows]

[truncated: 2 more sheets: Class Description, Normalization Factors]
