# Supplementary material for: Proteogenomic Analysis Reveals Proteins Involved in the First Step of Adipogenesis in Human Adipose-Derived Stem Cells
Source: Stem Cells Int. 2021 Dec 16;2021:3168428. doi: 10.1155/2021/3168428 (PMC8702357; doi:10.1155/2021/3168428)
Supplement: Supplementary Materials — Figure S1: human adipose-derived stem cell (hASC) characterization. Figure S2: sample chromatographies. Figure S3: Gene Ontology (GO) analysis of identified proteins in the proteomics assay. Figure S4: Gene Ontology (GO) analysis of differentially abundant proteins identified in the proteomic assay. Figure S5: mass spectrometer spectrum of identified hidden proteins in CT, ADI, and in both conditions. Table S1: proteins identified in the proteomic analysis of undifferentiated and induced hASC. Table S2: differentially abundant proteins during the first 24 hours of adipogenesis. Table S3: expression quantification of identified proteins and peptides. Table S4: differentially expressed genes in the total and polysomal RNA-seq during the first 24 hours of adipogenesis. [file 3168428.f1.zip › Supplementary_Table4.xlsx]

## Sheet: TOTAL
geneID	logFC	logCPM	LR	PValue	FDR	gene_name	biotype	Mean_ADI (RPKM)	Mean_CT (RPKM)
ENSG00000004799	10.7422	7.68633	639.869	3.56774e-141	2.71969e-137	PDK4	protein_coding	31.6344	0.0337974
ENSG00000173208	10.0538	2.86281	132.424	1.2086e-30	2.79187e-28	ABCD2	protein_coding	0.204837	0
ENSG00000102760	9.58377	6.72364	671.434	4.87348e-148	7.4301e-144	RGCC	protein_coding	15.7985	0.0205221
ENSG00000174697	9.33425	1.99964	68.4732	1.28613e-16	8.06926e-15	LEP	protein_coding	0.464692	0
ENSG00000109906	9.04006	4.80076	367.354	7.05314e-82	1.34415e-78	ZBTB16	protein_coding	0.289536	0.000346721
ENSG00000187094	9.00085	3.24757	139.42	3.56564e-32	9.53716e-30	CCK	protein_coding	2.19187	0.00263472
ENSG00000164128	8.99799	1.56431	46.1419	1.09991e-11	3.70183e-10	NPY1R	protein_coding	0.255457	0
ENSG00000136160	8.85796	6.28622	540.98	1.15389e-119	5.86409e-116	EDNRB	protein_coding	6.38943	0.0205463
ENSG00000101542	8.48639	1.37281	46.2665	1.03216e-11	3.51257e-10	CDH20	protein_coding	0.0223426	0
ENSG00000117594	8.382	5.43029	406.58	2.03505e-90	6.20528e-87	HSD11B1	protein_coding	1.74884	0.00573604
ENSG00000118432	8.27325	2.97608	124.909	5.32804e-29	9.55662e-27	CNR1	protein_coding	0.581335	0.000833523
ENSG00000122035	8.12621	1.06393	36.221	1.76161e-09	4.38133e-08	RASL11A	protein_coding	1.19304	0
ENSG00000173432	8.11205	0.827888	29.1855	6.57694e-08	1.28719e-06	SAA1	protein_coding	0.795141	0
ENSG00000187288	7.62812	3.05157	131.554	1.87341e-30	4.08028e-28	CIDEC	protein_coding	1.21045	0.00372962
ENSG00000189221	6.96457	5.76071	404.463	5.88068e-90	1.49428e-86	MAOA	protein_coding	1.16749	0.00792988
ENSG00000196811	6.79945	-0.144911	15.0452	0.000104969	0.00101352	CHRNG	protein_coding	0.227956	0
ENSG00000277586	6.60885	4.63518	288.425	1.09558e-64	1.67032e-61	NEFL	protein_coding	7.9153	0.0741562
ENSG00000187193	6.36368	6.58978	104.904	1.28183e-24	1.62857e-22	MT1X	protein_coding	106.573	1.87945
ENSG00000102271	6.23019	3.72007	157.874	3.29682e-36	1.19675e-33	KLHL4	protein_coding	0.165982	0.00196833
ENSG00000048540	5.84028	6.1082	434.062	2.12248e-96	8.08983e-93	LMO3	protein_coding	2.17892	0.034929
ENSG00000137959	5.65008	4.46449	222.816	2.19917e-50	1.67643e-47	IFI44L	protein_coding	1.65133	0.0320247
ENSG00000128045	5.61233	4.06191	155.346	1.17676e-35	3.98687e-33	RASL11B	protein_coding	7.17309	0.133472
ENSG00000135678	5.56893	5.6571	362.449	8.24641e-81	1.39694e-77	CPM	protein_coding	0.761447	0.0173279
ENSG00000108551	5.54782	4.72319	153.713	2.67534e-35	8.67835e-33	RASD1	protein_coding	26.049	0.75553
ENSG00000175445	5.40711	2.33829	50.4447	1.22573e-12	4.70718e-11	LPL	protein_coding	0.141651	0.00336952
ENSG00000178199	5.36575	0.940229	22.7386	1.856e-06	2.77145e-05	ZC3H12D	protein_coding	0.0928507	0.00173137
ENSG00000171051	5.32513	1.89372	34.9212	3.4333e-09	8.28229e-08	FPR1	protein_coding	0.116323	0.00299762
ENSG00000198610	5.16539	1.98021	39.9845	2.5599e-10	7.20078e-09	AKR1C4	protein_coding	0.313697	0.00967753
ENSG00000221866	5.08316	5.254	152.251	5.58335e-35	1.77341e-32	PLXNA4	protein_coding	0.139998	0.00388602
ENSG00000179593	5.07437	1.82632	17.1799	3.4002e-05	0.000376741	ALOX15B	protein_coding	0.649569	0.0249631
ENSG00000137869	5.06361	1.94886	20.6178	5.60723e-06	7.4402e-05	CYP19A1	protein_coding	0.0537867	0.00251481
ENSG00000107551	5.06125	5.25112	169.03	1.20529e-38	5.40467e-36	RASSF4	protein_coding	2.01851	0.0576604
ENSG00000173702	4.99078	0.506334	12.7942	0.0003477	0.00286233	MUC13	protein_coding	0.0492378	0.00321298
ENSG00000158473	4.92015	3.30797	98.488	3.26993e-23	3.61256e-21	CD1D	protein_coding	3.84406	0.105197
ENSG00000134533	4.85881	3.60214	65.9697	4.57907e-16	2.6147e-14	RERG	protein_coding	0.0946745	0.00467831
ENSG00000205364	4.8106	3.9251	159.699	1.31663e-36	5.147e-34	MT1M	protein_coding	16.5943	0.562573
ENSG00000163884	4.80751	3.5597	126.2	2.78067e-29	5.29926e-27	KLF15	protein_coding	1.51918	0.0643691
ENSG00000118407	4.72843	0.626551	9.85266	0.00169586	0.0108045	FILIP1	protein_coding	0.0125597	0.000769939
ENSG00000107742	4.61251	0.128732	9.26894	0.00233073	0.0140891	SPOCK2	protein_coding	0.0587007	0.00518167
ENSG00000116741	4.6061	6.59739	386.023	6.07802e-86	1.32379e-82	RGS2	protein_coding	57.2864	2.31185
ENSG00000108984	4.59702	0.321959	11.3203	0.000766642	0.0055871	MAP2K6	protein_coding	0.0160019	0.000686735
ENSG00000103196	4.59079	9.06538	163.949	1.55194e-37	6.39483e-35	CRISPLD2	protein_coding	10.1707	0.453288
ENSG00000133056	4.55401	2.09241	40.9785	1.53915e-10	4.41919e-09	PIK3C2B	protein_coding	0.104085	0.00433397
ENSG00000151692	4.52033	3.07133	69.2283	8.77006e-17	5.61799e-15	RNF144A	protein_coding	0.103112	0.00506015
ENSG00000078725	4.50493	1.65362	10.9405	0.000940844	0.00663186	BRINP1	protein_coding	0.0240128	0.00296488
ENSG00000187957	4.44615	1.40475	26.2172	3.05093e-07	5.33423e-06	DNER	protein_coding	0.0129181	0.00070962
ENSG00000158104	4.43747	1.60376	24.6175	6.99143e-07	1.13395e-05	HPD	protein_coding	0.24438	0.010655
ENSG00000096060	4.41292	6.41684	225.491	5.7372e-51	4.85941e-48	FKBP5	protein_coding	1.04619	0.0523149
ENSG00000154856	4.37766	1.83675	17.8512	2.38868e-05	0.000274024	APCDD1	protein_coding	0.174122	0.0232543
ENSG00000109819	4.37219	1.21878	24.2086	8.64475e-07	1.38153e-05	PPARGC1A	protein_coding	0.0277077	0.001101
ENSG00000159167	4.2347	5.78225	204.385	2.30662e-46	1.46528e-43	STC1	protein_coding	8.0926	0.403812
ENSG00000091129	4.2246	6.05031	285.226	5.45432e-64	7.55968e-61	NRCAM	protein_coding	0.405899	0.021627
ENSG00000158445	4.20823	1.14242	11.6123	0.000655176	0.0049061	KCNB1	protein_coding	0.0297864	0.00334693
ENSG00000120875	4.20435	4.2454	137.475	9.49389e-32	2.48228e-29	DUSP4	protein_coding	2.02687	0.124454
ENSG00000249242	4.19594	1.16364	14.815	0.000118591	0.0011244	TMEM150C	protein_coding	0.0473489	0.00446218
ENSG00000146411	4.14288	0.36379	8.44981	0.00365081	0.0203585	SLC2A12	protein_coding	0.0301458	0.00276491
ENSG00000249992	4.13561	3.43678	51.3576	7.69846e-13	3.04859e-11	TMEM158	protein_coding	10.9021	0.848858
ENSG00000198417	4.10928	0.486303	12.6667	0.00037222	0.00303469	MT1F	protein_coding	0.743776	0.0409802
ENSG00000185432	4.04335	5.5068	235.518	3.73281e-53	3.55691e-50	METTL7A	protein_coding	9.41736	0.60708
ENSG00000134824	3.99892	8.71466	214.069	1.77865e-48	1.23261e-45	FADS2	protein_coding	10.6426	0.648479
ENSG00000139832	3.97819	2.81789	22.0103	2.71186e-06	3.87852e-05	RAB20	protein_coding	0.307303	0.0413912
ENSG00000250486	3.96108	0.515798	12.2024	0.000477279	0.00375276	FAM218A	protein_coding	1.08496	0.0537087
ENSG00000113448	3.95426	5.86268	231.081	3.46442e-52	3.10697e-49	PDE4D	protein_coding	0.0704258	0.0044025
ENSG00000169715	3.95414	6.645	101.951	5.69189e-24	6.94228e-22	MT1E	protein_coding	114.263	7.76817
ENSG00000119915	3.94075	0.641849	7.94416	0.00482428	0.0256723	ELOVL3	protein_coding	0.706255	0.10068
ENSG00000030304	3.91117	0.326773	9.86368	0.00168574	0.0107534	MUSK	protein_coding	0.01698	0.000689022
ENSG00000161267	3.87697	0.583731	11.1447	0.000842726	0.00605476	BDH1	protein_coding	0.0391098	0.0043645
ENSG00000149485	3.86692	8.88188	181.341	2.46962e-41	1.21457e-38	FADS1	protein_coding	29.7704	1.99176
ENSG00000125144	3.83552	0.70249	13.3735	0.000255202	0.00220693	MT1G	protein_coding	1.99194	0.125392
ENSG00000170412	3.75603	1.88748	29.9784	4.36883e-08	8.85733e-07	GPRC5C	protein_coding	0.237942	0.017895
ENSG00000095637	3.73224	3.05716	64.1146	1.17391e-15	6.36917e-14	SORBS1	protein_coding	0.0595703	0.00464541
ENSG00000006283	3.72021	0.60219	11.9932	0.000533945	0.00412364	CACNA1G	protein_coding	0.0360544	0.00247119
ENSG00000157514	3.63856	9.07814	197.004	9.41062e-45	5.31386e-42	TSC22D3	protein_coding	15.5952	1.25652
ENSG00000099194	3.6239	9.9303	144.631	2.5854e-33	7.72883e-31	SCD	protein_coding	101.65	8.52169
ENSG00000134121	3.55013	3.84174	42.0608	8.84777e-11	2.63979e-09	CHL1	protein_coding	0.11711	0.0133436
ENSG00000151632	3.52478	6.72856	191.725	1.33575e-43	6.78827e-41	AKR1C2	protein_coding	0.920353	0.0762576
ENSG00000129757	3.52458	2.55621	22.6393	1.9545e-06	2.89023e-05	CDKN1C	protein_coding	3.72763	0.488411
ENSG00000152049	3.51228	7.88149	141.362	1.34095e-32	3.71711e-30	KCNE4	protein_coding	2.95585	0.25745
ENSG00000154188	3.5044	5.71736	76.4634	2.24335e-18	1.65228e-16	ANGPT1	protein_coding	0.379365	0.0426173
ENSG00000182902	3.47489	0.158414	7.92494	0.0048758	0.0258742	SLC25A18	protein_coding	0.0598575	0.00572529
ENSG00000116194	3.46077	5.10274	126.582	2.29292e-29	4.42505e-27	ANGPTL1	protein_coding	2.95497	0.253421
ENSG00000183691	3.40665	5.29282	162.207	3.72738e-37	1.49546e-34	NOG	protein_coding	37.5647	3.57228
ENSG00000104043	3.39732	1.57647	17.6463	2.66031e-05	0.000302003	ATP8B4	protein_coding	0.0155814	0.00204107
ENSG00000138356	3.39681	7.79268	203.944	2.87844e-46	1.75539e-43	AOX1	protein_coding	4.43196	0.426175
ENSG00000131386	3.37078	5.47691	171.018	4.4333e-39	2.04819e-36	GALNT15	protein_coding	1.42216	0.129703
ENSG00000143507	3.35552	4.47711	50.5613	1.155e-12	4.44674e-11	DUSP10	protein_coding	1.00761	0.0849879
ENSG00000151117	3.35318	1.2013	15.3781	8.80015e-05	0.000873484	TMEM86A	protein_coding	0.31674	0.0305779
ENSG00000167996	3.33937	5.62928	68.9431	1.01344e-16	6.43786e-15	FTH1	protein_coding	11.1102	1.3001
ENSG00000180447	3.3373	7.1161	218.937	1.54273e-49	1.12003e-46	GAS1	protein_coding	88.9518	9.17291
ENSG00000162426	3.32935	0.30719	6.86455	0.00879225	0.0409553	SLC45A1	protein_coding	0.0678408	0.00946738
ENSG00000221869	3.31543	6.27734	132.24	1.32581e-30	3.0169e-28	CEBPD	protein_coding	64.338	6.7951
ENSG00000183570	3.301	0.764177	8.48206	0.00358666	0.0200522	PCBP3	protein_coding	0.00945025	0.00120306
ENSG00000173918	3.28145	6.68407	223.967	1.2335e-50	9.89789e-48	C1QTNF1	protein_coding	6.89225	0.712291
ENSG00000135378	3.27516	0.869535	8.07941	0.00447711	0.0241194	PRRG4	protein_coding	0.0971363	0.0152968
ENSG00000145194	3.2693	1.39657	15.4314	8.55563e-05	0.000852544	ECE2	protein_coding	0.105284	0.00960192
ENSG00000078114	3.26383	2.49068	42.0738	8.78909e-11	2.62742e-09	NEBL	protein_coding	0.0250905	0.00255768
ENSG00000017427	3.25446	4.50815	52.5052	4.29113e-13	1.7446e-11	IGF1	protein_coding	0.474071	0.058614
ENSG00000150907	3.25245	5.07947	124.823	5.56439e-29	9.86449e-27	FOXO1	protein_coding	0.546582	0.059839
ENSG00000127863	3.23613	2.685	31.3005	2.21019e-08	4.74599e-07	TNFRSF19	protein_coding	0.102764	0.0131156
ENSG00000164112	3.2144	1.34283	10.0339	0.00153685	0.0100054	TMEM155	protein_coding	0.610994	0.171134
ENSG00000141401	3.20412	5.38378	157.939	3.19182e-36	1.18689e-33	IMPA2	protein_coding	1.50032	0.15951
ENSG00000061656	3.19466	2.41092	34.6246	3.99829e-09	9.52467e-08	SPAG4	protein_coding	1.80012	0.18229
ENSG00000183091	3.16677	1.6142	12.315	0.000449333	0.00355687	NEB	protein_coding	0.0187291	0.00381368
ENSG00000109107	3.15096	2.86277	51.3599	7.68924e-13	3.04859e-11	ALDOC	protein_coding	3.1105	0.339527
ENSG00000111341	3.14731	3.24459	24.536	7.29341e-07	1.17792e-05	MGP	protein_coding	3.69927	0.287109
ENSG00000179094	3.14662	4.84313	122.053	2.24701e-28	3.7646e-26	PER1	protein_coding	3.19141	0.363784
ENSG00000168079	3.10832	3.93914	16.2299	5.61018e-05	0.000585162	SCARA5	protein_coding	0.163414	0.0800362
ENSG00000151640	3.08883	1.7065	12.9978	0.000311855	0.00259953	DPYSL4	protein_coding	0.255254	0.0549882
ENSG00000164683	3.0584	1.69888	21.0109	4.56676e-06	6.24998e-05	HEY1	protein_coding	1.44173	0.15665
ENSG00000089847	3.05336	0.47818	8.98057	0.00272865	0.0160498	ANKRD24	protein_coding	0.0516911	0.00590908
ENSG00000165929	3.00329	0.616337	8.33336	0.00389236	0.0214389	TC2N	protein_coding	0.0263725	0.00327171
ENSG00000137218	3.00073	0.768184	6.45451	0.0110671	0.0492352	FRS3	protein_coding	0.159804	0.0230727
ENSG00000167772	2.98627	5.29153	144.345	2.98599e-33	8.75471e-31	ANGPTL4	protein_coding	6.20955	0.800234
ENSG00000175040	2.97561	3.5769	69.1433	9.1563e-17	5.84087e-15	CHST2	protein_coding	4.43392	0.581878
ENSG00000164056	2.96906	1.95958	18.8037	1.44887e-05	0.00017462	SPRY1	protein_coding	0.948357	0.112358
ENSG00000123689	2.95033	6.74927	116.564	3.57593e-27	5.39788e-25	G0S2	protein_coding	192.906	28.5067
ENSG00000187134	2.94591	7.57169	75.5676	3.531e-18	2.55135e-16	AKR1C1	protein_coding	2.34693	0.290871
ENSG00000171408	2.93824	4.31529	77.9338	1.0655e-18	8.12234e-17	PDE7B	protein_coding	0.100134	0.0153013
ENSG00000162241	2.90248	1.51622	10.3217	0.00131475	0.00874929	SLC25A45	protein_coding	0.540832	0.0830921
ENSG00000115602	2.89967	2.32614	20.0124	7.69413e-06	9.82088e-05	IL1RL1	protein_coding	0.20757	0.0280287
ENSG00000126353	2.88961	1.66307	11.6151	0.000654181	0.00490106	CCR7	protein_coding	0.423038	0.0755205
ENSG00000139209	2.87973	3.75131	73.9574	7.98219e-18	5.5824e-16	SLC38A4	protein_coding	0.348414	0.04995
ENSG00000101670	2.87573	2.00645	19.5352	9.87614e-06	0.000122916	LIPG	protein_coding	0.163911	0.0275486
ENSG00000106772	2.86376	7.44497	132.074	1.4412e-30	3.18443e-28	PRUNE2	protein_coding	1.04124	0.140045
ENSG00000175130	2.85745	4.63123	97.3628	5.77206e-23	6.28578e-21	MARCKSL1	protein_coding	16.8869	2.37376
ENSG00000177575	2.84929	1.44451	7.86129	0.00505045	0.0265789	CD163	protein_coding	0.131798	0.0267551
ENSG00000175155	2.84812	5.47568	122.351	1.93411e-28	3.27637e-26	YPEL2	protein_coding	1.11549	0.150039
ENSG00000125148	2.83792	7.5398	90.154	2.20328e-21	2.12603e-19	MT2A	protein_coding	250.147	36.2505
ENSG00000185274	2.83524	3.60638	53.8206	2.19652e-13	9.32819e-12	WBSCR17	protein_coding	0.0355045	0.00530157
ENSG00000168824	2.82059	1.08379	9.36565	0.0022109	0.0135208	D4S234E	protein_coding	0.0470907	0.00654108
ENSG00000170153	2.79326	2.08124	15.0781	0.000103152	0.000999147	RNF150	protein_coding	0.019133	0.00448739
ENSG00000256235	2.76292	5.50114	133.256	7.94813e-31	1.92345e-28	SMIM3	protein_coding	4.17244	0.631297
ENSG00000138759	2.75749	5.8595	119.05	1.02142e-27	1.58904e-25	FRAS1	protein_coding	0.205416	0.0329487
ENSG00000123364	2.72431	0.772855	6.98819	0.00820494	0.0388245	HOXC13	protein_coding	0.302894	0.0608408
ENSG00000117479	2.72249	5.40026	64.9751	7.58496e-16	4.19817e-14	SLC19A2	protein_coding	3.25	0.559623
ENSG00000047936	2.72138	1.52187	12.1288	0.000496504	0.00388146	ROS1	protein_coding	0.0335011	0.00765531
ENSG00000262655	2.71863	5.94743	130.253	3.60689e-30	7.23561e-28	SPON1	protein_coding	0.346635	0.055468
ENSG00000080546	2.71522	5.43185	118.054	1.68701e-27	2.59799e-25	SESN1	protein_coding	0.689161	0.103646
ENSG00000183160	2.69678	8.53208	131.25	2.18343e-30	4.68853e-28	TMEM119	protein_coding	75.668	11.6633
ENSG00000134201	2.68533	1.26612	9.72343	0.00181934	0.0114241	GSTM5	protein_coding	0.0590774	0.00859254
ENSG00000105509	2.6847	4.30975	81.2752	1.96371e-19	1.636e-17	HAS1	protein_coding	3.18364	0.456276
ENSG00000112852	2.6789	1.38664	11.4358	0.000720427	0.00529332	PCDHB2	protein_coding	1.00386	0.150701
ENSG00000162545	2.67129	3.30591	31.3499	2.15468e-08	4.63333e-07	CAMK2N1	protein_coding	4.2604	0.758556
ENSG00000130066	2.67054	8.98693	50.8228	1.01094e-12	3.94188e-11	SAT1	protein_coding	276.645	54.0651
ENSG00000185950	2.65531	5.41781	50.1348	1.43539e-12	5.44377e-11	IRS2	protein_coding	2.09976	0.40934
ENSG00000255112	2.65305	7.14789	108.362	2.23864e-25	3.04735e-23	CHMP1B	protein_coding	79.4299	13.3473
ENSG00000150995	2.64969	4.83973	68.0518	1.59258e-16	9.71221e-15	ITPR1	protein_coding	0.137887	0.0222214
ENSG00000164107	2.64881	3.40853	38.1069	6.69716e-10	1.76958e-08	HAND2	protein_coding	3.2619	0.606366
ENSG00000114268	2.64285	2.58171	26.9259	2.11407e-07	3.80532e-06	PFKFB4	protein_coding	0.221511	0.0400226
ENSG00000139132	2.64	5.04203	105.826	8.04944e-25	1.05795e-22	FGD4	protein_coding	0.228166	0.0372537
ENSG00000221990	2.60607	0.837003	6.5355	0.0105743	0.0474721	C5orf55	protein_coding	1.72494	0.401399
ENSG00000138449	2.58968	1.77156	13.6395	0.000221472	0.00195064	SLC40A1	protein_coding	0.239167	0.040204
ENSG00000162878	2.58595	6.385	90.3449	2.00063e-21	1.96785e-19	PKDCC	protein_coding	13.5042	2.36391
ENSG00000146278	2.5831	6.61487	143.497	4.57601e-33	1.31634e-30	PNRC1	protein_coding	37.9225	6.47245
ENSG00000114023	2.58186	4.05264	54.0681	1.93662e-13	8.3406e-12	FAM162A	protein_coding	0.994395	0.169139
ENSG00000165092	2.58161	2.19762	20.9719	4.66076e-06	6.35013e-05	ALDH1A1	protein_coding	0.0451346	0.00777246
ENSG00000196139	2.57822	4.73374	80.7371	2.57831e-19	2.10208e-17	AKR1C3	protein_coding	0.633435	0.0973853
ENSG00000180694	2.57508	5.75281	50.7886	1.02869e-12	3.99069e-11	TMEM64	protein_coding	0.535951	0.0984032
ENSG00000130821	2.57008	3.67974	37.7553	8.01991e-10	2.10089e-08	SLC6A8	protein_coding	2.49444	0.45287
ENSG00000009413	2.55853	7.84304	117.577	2.14642e-27	3.27243e-25	REV3L	protein_coding	2.13479	0.350646
ENSG00000129596	2.55778	1.48651	8.90832	0.00283874	0.0165378	CDO1	protein_coding	0.375914	0.0612084
ENSG00000225697	2.53954	4.70732	90.7652	1.61777e-21	1.63341e-19	SLC26A6	protein_coding	4.5271	0.772859
ENSG00000165029	2.53653	7.09223	130.713	2.86178e-30	5.97681e-28	ABCA1	protein_coding	1.57592	0.275644
ENSG00000165061	2.52774	1.78706	14.8662	0.000115411	0.00109972	ZMAT4	protein_coding	0.0151479	0.00349331
ENSG00000092068	2.52577	3.93928	48.2097	3.82987e-12	1.37713e-10	SLC7A8	protein_coding	0.446991	0.0735401
ENSG00000147257	2.51167	1.96714	12.437	0.000420904	0.0033721	GPC3	protein_coding	0.0121932	0.00345531
ENSG00000101347	2.49928	5.8204	91.3428	1.20819e-21	1.2446e-19	SAMHD1	protein_coding	1.55911	0.270687
ENSG00000169174	2.4881	4.73646	46.9991	7.10206e-12	2.45528e-10	PCSK9	protein_coding	1.70709	0.385323
ENSG00000117461	2.48139	1.71936	11.2241	0.000807439	0.00583422	PIK3R3	protein_coding	0.0555537	0.0104979
ENSG00000143816	2.48048	1.73338	6.86824	0.00877408	0.0408957	WNT9A	protein_coding	0.13491	0.0697395
ENSG00000138829	2.46849	8.53544	90.3213	2.02457e-21	1.97863e-19	FBN2	protein_coding	1.54642	0.302255
ENSG00000056998	2.46813	1.06958	9.03327	0.0026511	0.0156966	GYG2	protein_coding	0.0572038	0.0104328
ENSG00000101955	2.46755	5.49257	114.463	1.03164e-26	1.49794e-24	SRPX	protein_coding	1.06592	0.188282
ENSG00000115604	2.46225	1.58027	11.4346	0.000720897	0.00529422	IL18R1	protein_coding	0.0509197	0.0103431
ENSG00000132196	2.45686	1.71974	11.9088	0.000558687	0.00428674	HSD17B7	protein_coding	0.232135	0.0630414
ENSG00000147872	2.45541	8.11837	125.513	3.93101e-29	7.39904e-27	PLIN2	protein_coding	11.4781	2.09505
ENSG00000166292	2.44226	1.76002	10.7754	0.0010286	0.00711847	TMEM100	protein_coding	0.422785	0.0908555
ENSG00000135821	2.44142	9.53785	77.7487	1.17018e-18	8.78844e-17	GLUL	protein_coding	119.342	22.1864
ENSG00000141338	2.43671	6.35177	86.8071	1.19641e-20	1.09224e-18	ABCA8	protein_coding	1.55768	0.291872
ENSG00000104213	2.43222	0.680844	7.42776	0.00642254	0.0320244	PDGFRL	protein_coding	0.0366024	0.00694651
ENSG00000151726	2.43101	6.47008	132.672	1.06645e-30	2.54048e-28	ACSL1	protein_coding	2.10485	0.381441
ENSG00000159674	2.42234	5.4142	106.664	5.27429e-25	7.05367e-23	SPON2	protein_coding	1.69619	0.326452
ENSG00000243244	2.41697	2.24768	13.2045	0.000279275	0.00237469	STON1	protein_coding	0.107783	0.0258396
ENSG00000153395	2.4135	6.32623	120.393	5.18887e-28	8.32732e-26	LPCAT1	protein_coding	1.99094	0.376331
ENSG00000164124	2.41276	1.65899	14.1081	0.000172602	0.00156637	TMEM144	protein_coding	0.0939744	0.0198246
ENSG00000114790	2.40821	2.75996	31.1128	2.43466e-08	5.19145e-07	ARHGEF26	protein_coding	0.0821981	0.0160489
ENSG00000168916	2.4077	2.71216	19.8391	8.42413e-06	0.000106584	ZNF608	protein_coding	0.093295	0.0224539
ENSG00000121068	2.40027	4.16933	61.7307	3.93797e-15	2.01471e-13	TBX2	protein_coding	3.12502	0.603025
ENSG00000147119	2.39819	2.87689	25.409	4.63744e-07	7.8038e-06	CHST7	protein_coding	0.484744	0.0966251
ENSG00000099998	2.38905	4.15945	54.6548	1.4367e-13	6.24046e-12	GGT5	protein_coding	1.14831	0.234531
ENSG00000067992	2.38758	1.33996	8.02526	0.00461295	0.024755	PDK3	protein_coding	0.0522082	0.00941676
ENSG00000113369	2.35122	7.2809	79.8877	3.9631e-19	3.11451e-17	ARRDC3	protein_coding	17.6933	3.53571
ENSG00000184588	2.33104	2.5507	22.8426	1.75824e-06	2.6384e-05	PDE4B	protein_coding	0.0162389	0.00348479
ENSG00000140285	2.33101	9.56146	66.2687	3.93452e-16	2.26361e-14	FGF7	protein_coding	18.8954	4.11115
ENSG00000163993	2.32421	2.85855	18.6302	1.58687e-05	0.000189455	S100P	protein_coding	2.86255	0.56422
ENSG00000165507	2.32161	6.90552	78.7521	7.04154e-19	5.44951e-17	C10orf10	protein_coding	25.3294	5.24166
ENSG00000163638	2.31846	3.25039	31.7994	1.70944e-08	3.72316e-07	ADAMTS9	protein_coding	0.0894608	0.0182991
ENSG00000081320	2.31318	7.02571	113.995	1.30609e-26	1.861e-24	STK17B	protein_coding	5.04	1.02351
ENSG00000067113	2.30419	5.21401	82.6961	9.56922e-20	8.10513e-18	PPAP2A	protein_coding	0.561368	0.109837
ENSG00000166979	2.29882	2.84752	25.808	3.77125e-07	6.45303e-06	EVA1C	protein_coding	0.113549	0.0240413
ENSG00000131979	2.27713	1.97238	10.6075	0.00112628	0.00769994	GCH1	protein_coding	0.0907432	0.0270807
ENSG00000121361	2.26904	5.55705	102.302	4.76763e-24	5.86188e-22	KCNJ8	protein_coding	7.34257	1.50201
ENSG00000197410	2.26724	2.16518	16.2924	5.42802e-05	0.000569158	DCHS2	protein_coding	0.0272147	0.00556336
ENSG00000169738	2.25799	4.26905	59.4312	1.26645e-14	6.14912e-13	DCXR	protein_coding	12.1025	2.60742
ENSG00000070214	2.25475	7.3973	120.119	5.95818e-28	9.46233e-26	SLC44A1	protein_coding	1.42817	0.303774
ENSG00000151617	2.25134	2.56672	21.9227	2.8386e-06	4.03706e-05	EDNRA	protein_coding	0.150125	0.0305226
ENSG00000112319	2.2431	2.92451	16.8811	3.97965e-05	0.000433333	EYA4	protein_coding	0.0399614	0.0115987
ENSG00000170801	2.24021	6.91052	76.2857	2.45459e-18	1.79917e-16	HTRA3	protein_coding	5.15091	1.2747
ENSG00000169710	2.23805	6.11452	77.1492	1.58518e-18	1.17904e-16	FASN	protein_coding	5.63746	1.27796
ENSG00000138792	2.23212	2.47685	17.865	2.37142e-05	0.000272249	ENPEP	protein_coding	0.0419043	0.0110129
ENSG00000125384	2.22545	2.15785	10.9304	0.000946002	0.00664337	PTGER2	protein_coding	0.470148	0.14899
ENSG00000177283	2.22489	5.46346	75.0701	4.54305e-18	3.2518e-16	FZD8	protein_coding	17.8992	3.95518
ENSG00000102996	2.19855	2.13116	12.2494	0.000465416	0.00367274	MMP15	protein_coding	0.316863	0.0797463
ENSG00000213694	2.19716	3.87367	35.6268	2.38977e-09	5.82951e-08	S1PR3	protein_coding	1.77129	0.359563
ENSG00000134830	2.19657	1.66552	8.09226	0.00444546	0.0239828	C5AR2	protein_coding	0.297462	0.0943817
ENSG00000025434	2.19264	1.34421	9.31022	0.00227879	0.0138416	NR1H3	protein_coding	0.185077	0.0416306
ENSG00000169071	2.18368	2.93116	27.5558	1.5263e-07	2.81377e-06	ROR2	protein_coding	0.0327287	0.00678573
ENSG00000126803	2.17388	4.67996	71.4916	2.7844e-17	1.86189e-15	HSPA2	protein_coding	4.05333	0.916363
ENSG00000168675	2.17259	4.49821	48.9388	2.6408e-12	9.72503e-11	LDLRAD4	protein_coding	0.0832223	0.0199298
ENSG00000141449	2.16781	6.26535	85.5511	2.25792e-20	2.02496e-18	GREB1L	protein_coding	0.453535	0.0896567
ENSG00000198624	2.16662	3.63517	41.696	1.06628e-10	3.15659e-09	CCDC69	protein_coding	0.46192	0.104869
ENSG00000153823	2.1659	4.94333	77.8314	1.12224e-18	8.47015e-17	PID1	protein_coding	0.118627	0.026438
ENSG00000196549	2.14286	9.32808	67.1831	2.47422e-16	1.47351e-14	MME	protein_coding	6.4838	1.56852
ENSG00000130164	2.13396	7.11727	55.3077	1.03064e-13	4.50235e-12	LDLR	protein_coding	4.98846	1.25162
ENSG00000205544	2.11629	1.85054	13.2133	0.000277967	0.00236886	TMEM256	protein_coding	5.07177	1.1452
ENSG00000134243	2.11031	6.15062	51.1235	8.67355e-13	3.42583e-11	SORT1	protein_coding	1.29294	0.307758
ENSG00000204947	2.10888	1.93528	11.0875	0.000869104	0.00620626	ZNF425	protein_coding	0.235098	0.0688427
ENSG00000171246	2.10783	1.96798	11.4585	0.00071167	0.0052416	NPTX1	protein_coding	0.553546	0.129661
ENSG00000008394	2.08605	8.70082	63.1045	1.96029e-15	1.04499e-13	MGST1	protein_coding	2.56906	0.603917
ENSG00000114378	2.08053	1.609	7.15036	0.00749489	0.0360578	HYAL1	protein_coding	0.360254	0.0966712
ENSG00000197892	2.07293	1.90347	8.60576	0.00335102	0.0189783	KIF13B	protein_coding	0.0269735	0.00823289
ENSG00000143554	2.07265	3.06831	24.2685	8.37975e-07	1.34058e-05	SLC27A3	protein_coding	2.24485	0.569455
ENSG00000239779	2.0635	1.99651	9.36948	0.00220628	0.0135088	WBP1	protein_coding	2.40616	0.557605
ENSG00000052802	2.05267	6.45837	90.0704	2.29831e-21	2.20378e-19	MSMO1	protein_coding	8.99984	2.31589
ENSG00000099330	2.04531	1.99838	9.50126	0.00205331	0.0126946	OCEL1	protein_coding	1.93343	0.493461
ENSG00000131848	2.03957	1.59294	9.49938	0.00205541	0.0127024	ZSCAN5A	protein_coding	0.029917	0.00677432
ENSG00000006025	2.03443	2.11056	12.8777	0.000332527	0.00275527	OSBPL7	protein_coding	0.456616	0.113157
ENSG00000101938	2.03223	3.33665	25.3444	4.79533e-07	8.05172e-06	CHRDL1	protein_coding	0.134234	0.0290126
ENSG00000163686	2.02706	2.27167	10.4592	0.00122042	0.00819673	ABHD6	protein_coding	0.116858	0.0364434
ENSG00000206052	2.0255	4.31687	50.9777	9.34212e-13	3.66144e-11	DOK6	protein_coding	0.0709333	0.0170028
ENSG00000116962	2.02519	8.56816	73.2888	1.12002e-17	7.76174e-16	NID1	protein_coding	6.82937	1.6621
ENSG00000135362	2.02106	3.48083	32.9304	9.55165e-09	2.1574e-07	PRR5L	protein_coding	0.10279	0.025972
ENSG00000143847	2.01889	2.7564	18.9827	1.31908e-05	0.000160422	PPFIA4	protein_coding	0.196122	0.0506703
ENSG00000102312	2.01189	3.61608	23.4682	1.26999e-06	1.95974e-05	PORCN	protein_coding	1.53799	0.472492
ENSG00000141404	2.00357	1.29276	6.51588	0.0106915	0.0478998	GNAL	protein_coding	0.0169487	0.00463534
ENSG00000196562	1.98885	5.96543	87.2125	9.74682e-21	8.9518e-19	SULF2	protein_coding	0.761927	0.192728
ENSG00000099139	1.98429	5.33884	70.6084	4.35653e-17	2.85411e-15	PCSK5	protein_coding	0.135852	0.0349772
ENSG00000119938	1.98092	7.36035	67.5399	2.06466e-16	1.24418e-14	PPP1R3C	protein_coding	56.4898	14.6577
ENSG00000186480	1.97464	6.52114	58.8073	1.73895e-14	8.33713e-13	INSIG1	protein_coding	11.4575	3.28445
ENSG00000173599	1.97254	3.6591	37.9477	7.26665e-10	1.91342e-08	PC	protein_coding	0.180489	0.0460875
ENSG00000104332	1.9684	6.42869	52.9347	3.44818e-13	1.417e-11	SFRP1	protein_coding	2.80686	0.814954
ENSG00000115594	1.96372	7.904	85.4515	2.37458e-20	2.11712e-18	IL1R1	protein_coding	3.30513	0.845398
ENSG00000157600	1.95526	4.36162	48.0161	4.22737e-12	1.50585e-10	TMEM164	protein_coding	0.179359	0.0475326
ENSG00000027075	1.95405	1.86759	10.9951	0.000913518	0.00648092	PRKCH	protein_coding	0.0149891	0.00382019
ENSG00000027697	1.94324	7.24184	92.982	5.27719e-22	5.54869e-20	IFNGR1	protein_coding	10.9214	2.84007
ENSG00000100292	1.93196	7.37312	49.4843	1.99967e-12	7.45401e-11	HMOX1	protein_coding	18.3429	5.58796
ENSG00000149212	1.92773	6.00466	65.4141	6.07041e-16	3.40255e-14	SESN3	protein_coding	1.49734	0.41568
ENSG00000137269	1.92517	1.9499	10.2339	0.0013788	0.00912034	LRRC1	protein_coding	0.0441234	0.0105542
ENSG00000186666	1.92123	2.56977	16.9584	3.82081e-05	0.000418177	BCDIN3D	protein_coding	1.28621	0.349225
ENSG00000112541	1.91297	4.26536	22.4736	2.13047e-06	3.09935e-05	PDE10A	protein_coding	0.044882	0.0127386
ENSG00000144668	1.91087	3.99858	38.8754	4.51748e-10	1.21043e-08	ITGA9	protein_coding	0.0673613	0.0177092
ENSG00000149380	1.90991	4.72536	52.4361	4.44484e-13	1.80229e-11	P4HA3	protein_coding	0.546174	0.145545
ENSG00000120899	1.90733	5.31212	66.1667	4.14354e-16	2.3749e-14	PTK2B	protein_coding	0.424397	0.111267
ENSG00000169418	1.90612	4.15071	23.953	9.8716e-07	1.55961e-05	NPR1	protein_coding	1.69455	0.595027
ENSG00000168209	1.90385	8.11929	61.7398	3.91974e-15	2.01213e-13	DDIT4	protein_coding	207.72	54.856
ENSG00000143578	1.90295	2.18486	12.7728	0.0003517	0.00288746	CREB3L4	protein_coding	1.03391	0.271402
ENSG00000144476	1.90118	5.6337	31.2061	2.3203e-08	4.96147e-07	ACKR3	protein_coding	5.06751	1.7081
ENSG00000169116	1.8962	3.18736	22.9823	1.63496e-06	2.47043e-05	PARM1	protein_coding	0.127197	0.0310899
ENSG00000067064	1.89055	6.39576	80.403	3.05326e-19	2.45e-17	IDI1	protein_coding	14.1894	3.97823
ENSG00000091136	1.88788	9.26266	45.9837	1.19239e-11	3.95198e-10	LAMB1	protein_coding	12.0717	3.38581
ENSG00000198121	1.88559	8.36734	64.328	1.05338e-15	5.73566e-14	LPAR1	protein_coding	3.12151	0.874301
ENSG00000143416	1.8844	2.14431	13.5963	0.000226636	0.00198745	SELENBP1	protein_coding	0.80231	0.217952
ENSG00000182704	1.88404	5.24465	60.9078	5.98109e-15	3.0095e-13	TSKU	protein_coding	3.72698	1.0164
ENSG00000081052	1.88283	1.68669	6.97713	0.00825579	0.0390409	COL4A4	protein_coding	0.0274313	0.00864185
ENSG00000153094	1.87188	1.83745	7.48969	0.00620531	0.0311298	BCL2L11	protein_coding	0.113296	0.0259114
ENSG00000049323	1.869	6.47021	53.2232	2.97725e-13	1.24359e-11	LTBP1	protein_coding	0.296168	0.0956398
ENSG00000116285	1.86647	7.20498	70.5177	4.56157e-17	2.97204e-15	ERRFI1	protein_coding	10.5417	2.90545
ENSG00000012660	1.86076	8.97592	44.9633	2.00761e-11	6.47103e-10	ELOVL5	protein_coding	9.74011	2.56609
ENSG00000145675	1.85782	7.16058	64.3539	1.03963e-15	5.68106e-14	PIK3R1	protein_coding	2.60344	0.714097
ENSG00000134686	1.84939	5.87187	74.8365	5.1135e-18	3.60928e-16	PHC2	protein_coding	0.851073	0.235452
ENSG00000163251	1.84779	1.25616	6.51089	0.0107216	0.0480062	FZD5	protein_coding	0.50088	0.160863
ENSG00000056972	1.84666	4.23813	44.4106	2.6624e-11	8.47412e-10	TRAF3IP2	protein_coding	0.586335	0.162664
ENSG00000114251	1.84424	6.59404	43.6567	3.91333e-11	1.2176e-09	WNT5A	protein_coding	6.05281	1.70583
ENSG00000144891	1.83736	2.01655	7.95132	0.00480523	0.0255977	AGTR1	protein_coding	0.150173	0.0327252
ENSG00000173221	1.83614	6.0944	67.096	2.58603e-16	1.53186e-14	GLRX	protein_coding	1.48423	0.41666
ENSG00000162849	1.83375	4.12538	32.8314	1.00506e-08	2.26674e-07	KIF26B	protein_coding	0.0480255	0.0142816
ENSG00000159164	1.82999	2.86483	18.5317	1.67097e-05	0.000198409	SV2A	protein_coding	0.752898	0.226563
ENSG00000134333	1.82434	11.469	24.4469	7.63875e-07	1.22849e-05	LDHA	protein_coding	320.308	83.5452
ENSG00000184160	1.82371	6.9207	62.215	3.0794e-15	1.61891e-13	ADRA2C	protein_coding	86.3348	24.6979
ENSG00000130962	1.81722	5.43707	44.7379	2.25256e-11	7.24527e-10	PRRG1	protein_coding	0.616875	0.182594
ENSG00000117318	1.81573	9.34201	48.7162	2.95808e-12	1.08122e-10	ID3	protein_coding	537.327	154.294
ENSG00000154654	1.81255	2.57695	7.54251	0.006026	0.0305427	NCAM2	protein_coding	0.014918	0.00577403
ENSG00000141933	1.80875	1.91474	8.3214	0.00391807	0.0215494	TPGS1	protein_coding	0.459233	0.125779
ENSG00000204103	1.80829	1.90361	8.94491	0.00278245	0.0162908	MAFB	protein_coding	1.69786	0.441017
ENSG00000151883	1.80774	2.72521	17.2688	3.24472e-05	0.000361615	PARP8	protein_coding	0.055351	0.0164332
ENSG00000198598	1.80696	3.6037	23.4936	1.25332e-06	1.93598e-05	MMP17	protein_coding	0.795281	0.226571
ENSG00000079691	1.8047	5.74839	62.2324	3.05228e-15	1.61021e-13	LRRC16A	protein_coding	0.246523	0.068065
ENSG00000127415	1.78954	2.68801	14.0778	0.000175406	0.00158897	IDUA	protein_coding	0.53528	0.163699
ENSG00000065717	1.78921	1.94082	9.3625	0.0022147	0.0135386	TLE2	protein_coding	0.108306	0.0336327
ENSG00000071282	1.78842	6.19266	64.6809	8.80653e-16	4.82965e-14	LMCD1	protein_coding	1.69731	0.497212
ENSG00000172465	1.78546	4.6477	50.7584	1.04466e-12	4.04237e-11	TCEAL1	protein_coding	17.1379	5.02779
ENSG00000159388	1.78352	3.10039	18.6149	1.59968e-05	0.000190686	BTG2	protein_coding	3.10753	0.981686
ENSG00000124785	1.78075	4.84291	39.5904	3.13223e-10	8.65108e-09	NRN1	protein_coding	4.45517	1.41042
ENSG00000100906	1.77842	6.90387	68.4122	1.32657e-16	8.28891e-15	NFKBIA	protein_coding	57.0117	16.8202
ENSG00000163637	1.77494	5.52189	45.9542	1.21051e-11	3.98607e-10	PRICKLE2	protein_coding	0.19869	0.0621971
ENSG00000186918	1.77411	5.32659	57.9583	2.67734e-14	1.25596e-12	ZNF395	protein_coding	1.08028	0.3174
ENSG00000118689	1.77271	6.79025	61.7633	3.87327e-15	1.99499e-13	FOXO3	protein_coding	1.3624	0.406394
ENSG00000064309	1.77135	4.9756	36.1805	1.79858e-09	4.46599e-08	CDON	protein_coding	0.442946	0.137848
ENSG00000164647	1.76814	3.60161	13.7497	0.000208855	0.00185452	STEAP1	protein_coding	1.63765	0.626598
ENSG00000132970	1.76609	6.39366	56.2745	6.30278e-14	2.80152e-12	WASF3	protein_coding	0.976011	0.303417
ENSG00000145882	1.76044	3.22297	13.1538	0.000286937	0.00242362	PCYOX1L	protein_coding	1.20117	0.361416
ENSG00000109846	1.75976	7.95617	46.752	8.05612e-12	2.76008e-10	CRYAB	protein_coding	25.3618	7.39704
ENSG00000100116	1.75716	3.59531	28.9118	7.57505e-08	1.4582e-06	GCAT	protein_coding	1.97303	0.602323
ENSG00000169083	1.75479	3.9528	28.1477	1.12398e-07	2.1182e-06	AR	protein_coding	0.124374	0.0394227
ENSG00000105696	1.75453	2.39658	13.5652	0.000230414	0.00201774	TMEM59L	protein_coding	0.573439	0.179303
ENSG00000221968	1.75274	6.22394	72.496	1.67369e-17	1.14426e-15	FADS3	protein_coding	6.21308	1.83401
ENSG00000060656	1.74318	3.2013	20.9041	4.82865e-06	6.55544e-05	PTPRU	protein_coding	0.148722	0.0466461
ENSG00000008513	1.7416	7.90146	62.9504	2.11974e-15	1.12605e-13	ST3GAL1	protein_coding	3.15771	0.922501
ENSG00000165966	1.73961	2.19418	7.74548	0.00538472	0.0279521	PDZRN4	protein_coding	0.0183612	0.0046412
ENSG00000105419	1.73512	4.31941	23.8312	1.05164e-06	1.65121e-05	MEIS3	protein_coding	1.84688	0.557933
ENSG00000107984	1.73176	9.47145	48.1458	3.95683e-12	1.41943e-10	DKK1	protein_coding	292.667	86.2077
ENSG00000172985	1.72868	4.10103	35.6055	2.41604e-09	5.88418e-08	SH3RF3	protein_coding	0.0688241	0.0207699
ENSG00000188783	1.72578	4.01873	17.3878	3.04781e-05	0.000342424	PRELP	protein_coding	1.43002	0.598482
ENSG00000116133	1.72035	6.89113	60.0705	9.15182e-15	4.53015e-13	DHCR24	protein_coding	4.79849	1.51034
ENSG00000144810	1.71982	8.36309	49.018	2.53618e-12	9.36239e-11	COL8A1	protein_coding	3.11273	0.981258
ENSG00000128311	1.71901	3.24049	18.9821	1.31949e-05	0.000160422	TST	protein_coding	1.47522	0.480381
ENSG00000166741	1.71085	9.23971	50.6123	1.12535e-12	4.34356e-11	NNMT	protein_coding	16.6684	5.1096
ENSG00000104812	1.71072	5.38384	58.1203	2.46569e-14	1.16384e-12	GYS1	protein_coding	2.52852	0.769353
ENSG00000019549	1.7094	7.66371	53.9831	2.02218e-13	8.6359e-12	SNAI2	protein_coding	76.6516	23.4024
ENSG00000129646	1.70831	2.67612	13.0688	0.000300258	0.00251939	QRICH2	protein_coding	0.283669	0.0815829
ENSG00000167703	1.70703	3.59961	24.4837	7.49429e-07	1.20908e-05	SLC43A2	protein_coding	0.30019	0.0957045
ENSG00000184047	1.70217	1.60416	6.73847	0.00943553	0.0433805	DIABLO	protein_coding	0.218957	0.0706677
ENSG00000006015	1.69956	4.6904	32.3045	1.31806e-08	2.92081e-07	C19orf60	protein_coding	10.6073	3.41746
ENSG00000023839	1.69836	3.59143	26.4851	2.65572e-07	4.70804e-06	ABCC2	protein_coding	0.264733	0.0779464
ENSG00000140479	1.69656	2.34123	7.87112	0.00502306	0.0264823	PCSK6	protein_coding	0.0320006	0.0108247
ENSG00000148926	1.6929	8.95699	44.733	2.25819e-11	7.24808e-10	ADM	protein_coding	278.101	87.5368
ENSG00000165475	1.69042	2.03444	9.77275	0.00177117	0.0111722	CRYL1	protein_coding	0.0475443	0.0145953
ENSG00000144724	1.69037	7.51539	71.2222	3.1918e-17	2.12128e-15	PTPRG	protein_coding	0.379213	0.117392
ENSG00000233608	1.68848	6.514	34.1654	5.06221e-09	1.18919e-07	TWIST2	protein_coding	2.19871	0.718114
ENSG00000041982	1.68631	9.59021	23.6251	1.1705e-06	1.8154e-05	TNC	protein_coding	12.1404	3.47582
ENSG00000075826	1.68204	1.99568	9.41016	0.00215786	0.0132443	SEC31B	protein_coding	0.176131	0.055693
ENSG00000143891	1.67348	4.05892	25.071	5.52568e-07	9.15701e-06	GALM	protein_coding	0.331041	0.105017
ENSG00000187498	1.67053	10.8341	28.3475	1.01377e-07	1.91999e-06	COL4A1	protein_coding	17.1681	5.90724
ENSG00000113161	1.6687	6.6013	67.7948	1.81429e-16	1.10202e-14	HMGCR	protein_coding	5.7084	1.81565
ENSG00000138764	1.66377	5.47862	52.0147	5.50856e-13	2.21009e-11	CCNG2	protein_coding	0.244276	0.0769111
ENSG00000056558	1.65815	2.17825	8.64845	0.0032734	0.0186079	TRAF1	protein_coding	0.24035	0.0764671
ENSG00000145284	1.65479	4.3245	21.3282	3.87004e-06	5.37855e-05	SCD5	protein_coding	0.175006	0.0584391
ENSG00000166575	1.65451	3.9253	29.8681	4.6247e-08	9.30187e-07	TMEM135	protein_coding	0.0807415	0.0246747
ENSG00000167508	1.65335	4.68718	43.1426	5.08914e-11	1.57063e-09	MVD	protein_coding	3.44709	1.1221
ENSG00000174705	1.6513	6.48316	48.769	2.87959e-12	1.05534e-10	SH3PXD2B	protein_coding	1.05493	0.324629
ENSG00000119138	1.63999	6.46554	59.638	1.14012e-14	5.60717e-13	KLF9	protein_coding	4.4215	1.45448
ENSG00000204634	1.63923	3.72076	26.2027	3.07394e-07	5.36215e-06	TBC1D8	protein_coding	0.0810162	0.0250827
ENSG00000155792	1.63389	6.45618	45.6858	1.38828e-11	4.56158e-10	DEPTOR	protein_coding	0.740891	0.247425
ENSG00000167487	1.63213	2.2137	8.96704	0.00274894	0.0161504	KLHL26	protein_coding	0.196054	0.0596819
ENSG00000169764	1.63162	8.23688	52.1643	5.1046e-13	2.06302e-11	UGP2	protein_coding	8.98189	2.92968
ENSG00000053747	1.62858	2.74589	12.6648	0.000372595	0.00303592	LAMA3	protein_coding	0.0381033	0.0107918
ENSG00000088543	1.62714	3.38866	22.7257	1.86851e-06	2.78741e-05	C3orf18	protein_coding	1.20204	0.383054
ENSG00000174059	1.62268	2.1631	6.8077	0.00907657	0.0419974	CD34	protein_coding	0.21266	0.055928
ENSG00000081760	1.6209	5.34522	52.1603	5.11493e-13	2.06302e-11	AACS	protein_coding	0.784798	0.254349
ENSG00000135245	1.61806	3.24088	20.4393	6.15542e-06	8.08316e-05	HILPDA	protein_coding	5.4022	1.78182
ENSG00000151229	1.61619	4.8483	39.9785	2.56778e-10	7.20964e-09	SLC2A13	protein_coding	0.12189	0.0413616
ENSG00000152642	1.61619	4.77961	34.4509	4.37135e-09	1.03809e-07	GPD1L	protein_coding	0.650036	0.219646
ENSG00000064545	1.61582	3.35812	20.3687	6.38649e-06	8.33634e-05	TMEM161A	protein_coding	0.777994	0.250007
ENSG00000163132	1.61318	5.88147	57.6845	3.07714e-14	1.42596e-12	MSX1	protein_coding	20.6595	6.94689
ENSG00000007255	1.61294	1.96675	8.2732	0.00402346	0.0220257	TRAPPC6A	protein_coding	0.3762	0.11395
ENSG00000185112	1.60943	6.41483	60.2402	8.39617e-15	4.18327e-13	FAM43A	protein_coding	51.4122	16.8286
ENSG00000183718	1.60829	3.25634	18.9933	1.31176e-05	0.000159864	TRIM52	protein_coding	2.08199	0.684293
ENSG00000169660	1.60694	2.38191	11.5917	0.00066248	0.00495349	HEXDC	protein_coding	0.309416	0.10135
ENSG00000100577	1.60588	3.27044	21.12	4.31405e-06	5.93075e-05	GSTZ1	protein_coding	1.32417	0.433524
ENSG00000123983	1.58906	8.06312	56.0986	6.8925e-14	3.05474e-12	ACSL3	protein_coding	4.79562	1.5933
ENSG00000119929	1.5867	5.44806	46.0912	1.12875e-11	3.7739e-10	CUTC	protein_coding	1.22148	0.400343
ENSG00000163328	1.57864	2.81514	11.7783	0.000599245	0.00454206	GPR155	protein_coding	0.185986	0.0601767
ENSG00000088826	1.57772	3.84508	24.3404	8.07296e-07	1.29422e-05	SMOX	protein_coding	0.321991	0.10287
ENSG00000108960	1.57062	3.44809	20.6692	5.45871e-06	7.25576e-05	MMD	protein_coding	0.542462	0.18433
ENSG00000142657	1.5693	6.66528	32.3407	1.29376e-08	2.87531e-07	PGD	protein_coding	7.06054	2.33257
ENSG00000125968	1.56232	8.69647	40.0032	2.53552e-10	7.14537e-09	ID1	protein_coding	499.313	173.808
ENSG00000145860	1.56161	6.5545	57.1152	4.1102e-14	1.87057e-12	RNF145	protein_coding	2.66144	0.90075
ENSG00000265972	1.5612	8.44953	33.9892	5.54194e-09	1.29391e-07	TXNIP	protein_coding	123.602	44.1475
ENSG00000124766	1.55682	6.50396	35.4242	2.65166e-09	6.41701e-08	SOX4	protein_coding	22.8432	8.13796
ENSG00000103034	1.55681	2.26218	9.9895	0.00157436	0.0102009	NDRG4	protein_coding	0.136369	0.0479886
ENSG00000007944	1.55049	3.10863	16.2946	5.42194e-05	0.000568912	MYLIP	protein_coding	0.66281	0.230751
ENSG00000104687	1.5499	5.79017	44.9805	1.99003e-11	6.42797e-10	GSR	protein_coding	1.64858	0.561498
ENSG00000143434	1.54906	1.87516	7.23753	0.00713952	0.0346874	SEMA6C	protein_coding	0.334697	0.120264
ENSG00000110921	1.54801	3.42638	15.1885	9.7296e-05	0.000952102	MVK	protein_coding	0.631577	0.218206
ENSG00000112562	1.53976	2.78992	10.4336	0.00123746	0.00829656	SMOC2	protein_coding	0.0398008	0.0156617
ENSG00000169964	1.53874	3.60484	20.3643	6.40114e-06	8.34118e-05	TMEM42	protein_coding	4.64206	1.67484
ENSG00000174804	1.53772	7.54563	45.9715	1.19984e-11	3.96805e-10	FZD4	protein_coding	28.5142	9.9291
ENSG00000127946	1.534	6.59645	37.8347	7.69988e-10	2.02052e-08	HIP1	protein_coding	0.691554	0.246984
ENSG00000186104	1.53186	2.30858	9.32679	0.00225828	0.0137499	CYP2R1	protein_coding	0.475092	0.166447
ENSG00000196159	1.52533	7.26767	56.8028	4.81776e-14	2.17957e-12	FAT4	protein_coding	1.29437	0.449639
ENSG00000105792	1.52284	2.43707	10.6091	0.00112529	0.00769683	CFAP69	protein_coding	0.119661	0.0404657
ENSG00000240849	1.52199	5.79973	50.3418	1.29169e-12	4.93561e-11	TMEM189	protein_coding	2.31375	0.816312
ENSG00000087842	1.52188	3.21657	16.0692	6.10688e-05	0.000627395	PIR	protein_coding	0.124228	0.041312
ENSG00000169851	1.52135	3.82584	16.2228	5.63116e-05	0.000586826	PCDH7	protein_coding	0.0478386	0.0179474
ENSG00000141441	1.51974	3.18645	17.1049	3.53704e-05	0.000390766	GAREM	protein_coding	0.0383329	0.01328
ENSG00000154319	1.5197	5.6701	46.985	7.1533e-12	2.4674e-10	FAM167A	protein_coding	1.39387	0.50412
ENSG00000154217	1.51805	4.64176	27.5872	1.50169e-07	2.77177e-06	PITPNC1	protein_coding	0.112163	0.04365
ENSG00000168779	1.51738	3.98804	20.5741	5.73664e-06	7.5855e-05	SHOX2	protein_coding	2.18853	0.77266
ENSG00000176170	1.51522	7.1129	37.3346	9.9506e-10	2.57567e-08	SPHK1	protein_coding	18.2766	6.22723
ENSG00000136630	1.51399	2.95957	15.5782	7.91633e-05	0.000794552	HLX	protein_coding	1.99186	0.689657
ENSG00000101000	1.51005	6.1356	43.0502	5.33542e-11	1.64331e-09	PROCR	protein_coding	20.0362	6.47048
ENSG00000125249	1.50986	6.29559	49.8775	1.63649e-12	6.14532e-11	RAP2A	protein_coding	3.29894	1.19167
ENSG00000111962	1.50825	6.04867	36.152	1.82515e-09	4.5246e-08	UST	protein_coding	0.293065	0.107414
ENSG00000174740	1.50428	2.51123	7.34773	0.00671475	0.033109	PABPC5	protein_coding	2.03258	0.709908
ENSG00000166262	1.5012	1.98547	7.37566	0.00661127	0.0327045	FAM227B	protein_coding	0.0188528	0.0066671
ENSG00000005810	1.50098	8.51117	42.6291	6.61682e-11	2.0176e-09	MYCBP2	protein_coding	1.89923	0.683567
ENSG00000181744	1.50057	4.41006	31.6238	1.87122e-08	4.0466e-07	C3orf58	protein_coding	0.405293	0.141423
ENSG00000001460	-1.50011	3.16677	13.0288	0.000306734	0.00256245	STPG1	protein_coding	0.0768077	0.215697
ENSG00000106484	-1.5024	3.16735	12.4886	0.000409451	0.00329593	MEST	protein_coding	0.247795	0.585884
ENSG00000105855	-1.50351	4.63973	18.284	1.90299e-05	0.000222218	ITGB8	protein_coding	0.149574	0.435642
ENSG00000100139	-1.50469	5.6302	47.7199	4.91665e-12	1.74324e-10	MICALL1	protein_coding	0.696449	1.9502
ENSG00000104219	-1.51084	4.39758	21.2665	3.99646e-06	5.53406e-05	ZDHHC2	protein_coding	0.146661	0.467573
ENSG00000276410	-1.51423	5.19357	27.832	1.32318e-07	2.46617e-06	HIST1H2BB	protein_coding	44.811	144.56
ENSG00000176890	-1.51568	3.86193	16.1466	5.86231e-05	0.000607179	TYMS	protein_coding	0.486084	1.30009
ENSG00000165704	-1.5173	3.14516	6.95932	0.00833835	0.0393916	HPRT1	protein_coding	0.0867467	0.200527
ENSG00000276180	-1.5173	4.4469	27.8962	1.27998e-07	2.38856e-06	HIST1H4I	protein_coding	8.87752	24.1417
ENSG00000197153	-1.52108	3.5185	19.9274	8.04398e-06	0.000102114	HIST1H3J	protein_coding	2.06374	6.03286
ENSG00000113734	-1.52273	2.7337	13.3402	0.000259773	0.00224357	BNIP1	protein_coding	0.165008	0.497576
ENSG00000131351	-1.52396	3.09973	12.5718	0.000391615	0.003181	HAUS8	protein_coding	0.150636	0.484744
ENSG00000170779	-1.52459	3.95579	15.8245	6.94971e-05	0.000708731	CDCA4	protein_coding	0.738984	1.88464
ENSG00000172819	-1.52511	4.84221	39.6773	2.99584e-10	8.3196e-09	RARG	protein_coding	0.664936	1.88045
ENSG00000124610	-1.52606	3.49943	16.5841	4.65404e-05	0.000497235	HIST1H1A	protein_coding	8.86663	25.6511
ENSG00000183696	-1.52745	2.34367	8.31782	0.00392579	0.0215685	UPP1	protein_coding	0.135207	0.356349
ENSG00000161791	-1.5336	5.0092	35.6756	2.33061e-09	5.6943e-08	FMNL3	protein_coding	0.231436	0.662764
ENSG00000131773	-1.53425	3.86793	19.9276	8.04326e-06	0.000102114	KHDRBS3	protein_coding	0.0373605	0.106768
ENSG00000166845	-1.53664	3.30079	15.7767	7.12766e-05	0.000723973	C18orf54	protein_coding	0.174261	0.547129
ENSG00000145681	-1.54138	5.89312	37.5034	9.1254e-10	2.37416e-08	HAPLN1	protein_coding	0.344602	1.09055
ENSG00000196747	-1.5419	5.35835	26.6326	2.46059e-07	4.3979e-06	HIST1H2AI	protein_coding	46.3481	115.475
ENSG00000139514	-1.54225	6.28372	44.6212	2.39088e-11	7.65785e-10	SLC7A1	protein_coding	0.466433	1.33421
ENSG00000163840	-1.54336	4.62038	34.3136	4.69102e-09	1.10883e-07	DTX3L	protein_coding	1.136	3.3062
ENSG00000101447	-1.54391	4.05128	25.8638	3.66369e-07	6.28308e-06	FAM83D	protein_coding	0.306707	0.922948
ENSG00000108055	-1.54481	6.35718	55.3288	1.01966e-13	4.46826e-12	SMC3	protein_coding	1.12036	3.30553
ENSG00000163820	-1.5462	4.45946	33.1913	8.35244e-09	1.90631e-07	FYCO1	protein_coding	0.143496	0.412395
ENSG00000073111	-1.54841	5.30362	37.5905	8.72701e-10	2.27439e-08	MCM2	protein_coding	0.82392	2.40341
ENSG00000166949	-1.54848	5.24366	36.956	1.20825e-09	3.08558e-08	SMAD3	protein_coding	0.144866	0.427163
ENSG00000164649	-1.54974	4.77089	36.1165	1.85865e-09	4.60016e-08	CDCA7L	protein_coding	0.315042	0.879116
ENSG00000168496	-1.55731	5.28956	42.7185	6.32123e-11	1.9391e-09	FEN1	protein_coding	4.29607	12.5591
ENSG00000105011	-1.55939	3.90696	19.0189	1.29431e-05	0.00015799	ASF1B	protein_coding	0.478109	1.19254
ENSG00000124831	-1.56113	6.61311	46.0426	1.15709e-11	3.85174e-10	LRRFIP1	protein_coding	0.264449	0.786016
ENSG00000128298	-1.56736	2.58586	8.88402	0.00287677	0.0167146	BAIAP2L2	protein_coding	0.111841	0.348023
ENSG00000140950	-1.56955	6.06928	48.4652	3.36201e-12	1.21462e-10	TLDC1	protein_coding	0.435688	1.28842
ENSG00000179630	-1.5709	6.29654	51.581	6.8704e-13	2.74205e-11	LACC1	protein_coding	2.72681	7.99636
ENSG00000186767	-1.57354	2.94787	11.4369	0.000720009	0.00529332	SPIN4	protein_coding	0.933208	2.7289
ENSG00000105738	-1.57385	3.89526	26.1022	3.23818e-07	5.61015e-06	SIPA1L3	protein_coding	0.0243339	0.0734682
ENSG00000102007	-1.57535	4.53507	31.649	1.84714e-08	4.00021e-07	PLP2	protein_coding	3.50656	10.3854
ENSG00000035499	-1.57646	2.02228	7.98329	0.0047211	0.025239	DEPDC1B	protein_coding	0.0179326	0.0584498
ENSG00000128245	-1.58114	7.1482	60.1032	9.00098e-15	4.47e-13	YWHAH	protein_coding	5.47054	16.073
ENSG00000119403	-1.58333	4.60105	36.6077	1.44456e-09	3.66308e-08	PHF19	protein_coding	0.304445	0.926989
ENSG00000175352	-1.58592	3.12532	15.8087	7.00812e-05	0.000713257	NRIP3	protein_coding	0.174318	0.56932
ENSG00000185567	-1.58647	5.596	49.1763	2.33956e-12	8.67856e-11	AHNAK2	protein_coding	0.59253	1.7468
ENSG00000143702	-1.58701	7.42497	61.5432	4.33132e-15	2.20117e-13	CEP170	protein_coding	0.654245	1.96897
ENSG00000197903	-1.58825	6.21619	48.4077	3.46202e-12	1.2478e-10	HIST1H2BK	protein_coding	96.0532	292.633
ENSG00000119969	-1.58838	5.57031	41.4903	1.18457e-10	3.45314e-09	HELLS	protein_coding	0.224323	0.613613
ENSG00000074527	-1.59132	4.53675	33.8291	6.01734e-09	1.39211e-07	NTN4	protein_coding	0.0807565	0.259393
ENSG00000111911	-1.59138	4.03028	28.59	8.94422e-08	1.70668e-06	HINT3	protein_coding	0.33997	1.04676
ENSG00000145934	-1.59372	4.97792	46.1959	1.07002e-11	3.62522e-10	TENM2	protein_coding	0.016135	0.0480925
ENSG00000156136	-1.59456	4.48157	32.1287	1.44292e-08	3.16074e-07	DCK	protein_coding	0.28444	0.86781
ENSG00000205213	-1.59555	4.40177	21.8668	2.92242e-06	4.15239e-05	LGR4	protein_coding	0.0928244	0.302624
ENSG00000135074	-1.59669	5.47209	39.3392	3.56226e-10	9.73302e-09	ADAM19	protein_coding	0.118496	0.372936
ENSG00000115687	-1.59754	2.2738	9.49562	0.00205963	0.0127233	PASK	protein_coding	0.0520447	0.152844
ENSG00000187688	-1.59812	4.27758	32.6916	1.08e-08	2.42483e-07	TRPV2	protein_coding	0.444979	1.33876
ENSG00000176208	-1.59875	3.70366	23.6968	1.1277e-06	1.75797e-05	ATAD5	protein_coding	0.100565	0.293363
ENSG00000014914	-1.599	3.1386	13.1007	0.000295187	0.00248745	MTMR11	protein_coding	0.522471	1.54203
ENSG00000149503	-1.59906	4.59209	38.6201	5.1487e-10	1.37233e-08	INCENP	protein_coding	0.407251	1.22945
ENSG00000167513	-1.59962	2.34721	10.8908	0.000966433	0.00676503	CDT1	protein_coding	0.401421	1.22694
ENSG00000156802	-1.60061	6.96533	64.9712	7.6e-16	4.19817e-14	ATAD2	protein_coding	0.635539	1.94816
ENSG00000101412	-1.60281	4.28797	32.5991	1.13268e-08	2.52838e-07	E2F1	protein_coding	0.880591	2.60898
ENSG00000167900	-1.60444	5.23927	36.4206	1.5901e-09	3.97071e-08	TK1	protein_coding	1.49698	4.21561
ENSG00000164109	-1.60535	5.18947	41.1564	1.40523e-10	4.05759e-09	MAD2L1	protein_coding	1.51961	4.81478
ENSG00000160298	-1.60628	2.88356	16.1228	5.93665e-05	0.000613213	C21orf58	protein_coding	0.148554	0.457244
ENSG00000103047	-1.60863	5.26954	33.9919	5.5343e-09	1.29391e-07	TANGO6	protein_coding	0.0780705	0.241102
ENSG00000064763	-1.60978	2.12251	7.40278	0.00651231	0.0323515	FAR2	protein_coding	0.00898876	0.0318363
ENSG00000163344	-1.61349	2.88253	13.031	0.000306377	0.00256087	PMVK	protein_coding	0.290237	0.893239
ENSG00000204941	-1.61454	6.28355	42.657	6.52303e-11	1.99699e-09	PSG5	protein_coding	2.00331	5.6856
ENSG00000274267	-1.61563	6.00574	51.0776	8.87866e-13	3.49778e-11	HIST1H3B	protein_coding	78.0397	233.649
ENSG00000166923	-1.61698	10.2119	28.7851	8.08723e-08	1.55092e-06	GREM1	protein_coding	21.1043	66.3087
ENSG00000151376	-1.62294	2.75056	11.7665	0.000603053	0.00456739	ME3	protein_coding	0.0143108	0.0412715
ENSG00000276368	-1.62419	5.12706	39.1911	3.84289e-10	1.04065e-08	HIST1H2AJ	protein_coding	46.7736	131.709
ENSG00000140859	-1.62508	4.42641	30.8284	2.81878e-08	5.97706e-07	KIFC3	protein_coding	0.102844	0.3012
ENSG00000178752	-1.62684	2.21312	8.97456	0.00273765	0.0160965	FAM132B	protein_coding	0.20406	0.666719
ENSG00000014138	-1.62929	4.56004	34.3519	4.59953e-09	1.08889e-07	POLA2	protein_coding	0.257815	0.804485
ENSG00000139278	-1.63082	4.97555	28.148	1.12386e-07	2.1182e-06	GLIPR1	protein_coding	0.701414	2.00897
ENSG00000136492	-1.63475	4.72945	40.7757	1.70744e-10	4.86573e-09	BRIP1	protein_coding	0.0725033	0.214286
ENSG00000137727	-1.63542	3.60839	26.0588	3.3117e-07	5.731e-06	ARHGAP20	protein_coding	0.042505	0.131837
ENSG00000112759	-1.63734	2.45019	10.8613	0.000981955	0.00685794	SLC29A1	protein_coding	0.152746	0.524893
ENSG00000109881	-1.63831	3.14015	16.9542	3.82921e-05	0.000418795	CCDC34	protein_coding	0.116894	0.393202
ENSG00000176108	-1.64904	3.60392	25.7061	3.97566e-07	6.77996e-06	CHMP6	protein_coding	0.320247	1.00775
ENSG00000168685	-1.64946	5.19405	51.0651	8.93547e-13	3.51109e-11	IL7R	protein_coding	0.662796	2.05061
ENSG00000113361	-1.65134	3.41493	16.5667	4.69692e-05	0.000501114	CDH6	protein_coding	0.0326932	0.129598
ENSG00000151474	-1.6548	3.15253	15.3719	8.82929e-05	0.000875806	FRMD4A	protein_coding	0.00517821	0.0162697
ENSG00000183763	-1.65555	2.531	12.0774	0.000510361	0.00397596	TRAIP	protein_coding	0.0889354	0.294378
ENSG00000222038	-1.65708	3.61924	18.6704	1.55379e-05	0.000185796	POTEJ	protein_coding	0.124719	0.39894
ENSG00000163689	-1.65848	2.48494	13.2411	0.000273884	0.00234454	C3orf67	protein_coding	0.00786866	0.0246206
ENSG00000052795	-1.65863	4.8334	39.9335	2.62763e-10	7.36414e-09	FNIP2	protein_coding	0.100788	0.304887
ENSG00000083799	-1.66052	5.33275	52.8548	3.59138e-13	1.47189e-11	CYLD	protein_coding	0.318223	1.02526
ENSG00000128641	-1.66474	8.42098	44.0606	3.1836e-11	1.00283e-09	MYO1B	protein_coding	0.936187	2.86614
ENSG00000159200	-1.6698	7.93386	39.7194	2.93197e-10	8.17199e-09	RCAN1	protein_coding	1.10624	3.68752
ENSG00000168781	-1.67053	2.72522	11.8502	0.000576555	0.00439948	PPIP5K1	protein_coding	0.0549956	0.169825
ENSG00000130751	-1.67217	2.68426	14.5499	0.000136494	0.00127825	NPAS1	protein_coding	0.114733	0.370032
ENSG00000115525	-1.67359	2.36036	11.0901	0.000867894	0.00620052	ST3GAL5	protein_coding	0.0468915	0.149091
ENSG00000259207	-1.67434	2.6327	8.73478	0.00312197	0.0178938	ITGB3	protein_coding	0.0436105	0.158134
ENSG00000139926	-1.67678	8.6989	46.1005	1.12341e-11	3.76428e-10	FRMD6	protein_coding	0.78266	2.65709
ENSG00000075702	-1.67715	2.63351	13.3864	0.000253459	0.00219434	WDR62	protein_coding	0.0532203	0.177369
ENSG00000175592	-1.67853	4.5448	42.1087	8.63376e-11	2.58606e-09	FOSL1	protein_coding	1.29362	4.12118
ENSG00000182963	-1.69321	4.65177	41.6546	1.08911e-10	3.21793e-09	GJC1	protein_coding	0.369278	1.17629
ENSG00000117122	-1.69643	1.87785	7.17033	0.00741192	0.0357942	MFAP2	protein_coding	0.243867	0.871036
ENSG00000197566	-1.70275	3.16813	17.4038	3.02216e-05	0.000340043	ZNF624	protein_coding	0.129851	0.402546
ENSG00000149679	-1.70446	1.65454	7.26113	0.00704631	0.0343371	CABLES2	protein_coding	0.0765173	0.232751
ENSG00000163393	-1.70623	4.62172	45.4192	1.5907e-11	5.1931e-10	SLC22A15	protein_coding	0.12201	0.402173
ENSG00000123473	-1.70689	4.59523	44.017	3.25531e-11	1.02331e-09	STIL	protein_coding	0.176396	0.57329
ENSG00000071539	-1.70789	4.00933	24.8987	6.04231e-07	9.88424e-06	TRIP13	protein_coding	0.27607	0.921164
ENSG00000085999	-1.71275	2.1503	6.9003	0.00861812	0.0403166	RAD54L	protein_coding	0.0662344	0.215476
ENSG00000169255	-1.71412	2.99502	16.2588	5.52525e-05	0.00057816	B3GALNT1	protein_coding	0.163765	0.554096
ENSG00000105976	-1.71457	4.65828	29.4343	5.78457e-08	1.14683e-06	MET	protein_coding	0.0895924	0.31165
ENSG00000154240	-1.72008	3.64806	22.4552	2.15102e-06	3.12031e-05	CEP112	protein_coding	0.0105435	0.0344138
ENSG00000072571	-1.73035	5.49371	61.8685	3.67171e-15	1.89759e-13	HMMR	protein_coding	0.663758	2.1671
ENSG00000153071	-1.73126	7.82959	61.918	3.5806e-15	1.86313e-13	DAB2	protein_coding	1.15719	3.86018
ENSG00000136824	-1.73401	6.69077	63.6424	1.49185e-15	8.037e-14	SMC2	protein_coding	1.01294	3.36105
ENSG00000074181	-1.74222	3.80991	29.9563	4.41902e-08	8.9472e-07	NOTCH3	protein_coding	0.151581	0.501482
ENSG00000105486	-1.74253	4.60362	41.88	9.70507e-11	2.88428e-09	LIG1	protein_coding	0.206576	0.663623
ENSG00000070950	-1.74536	4.86915	36.5934	1.45523e-09	3.67326e-08	RAD18	protein_coding	0.0702972	0.237899
ENSG00000012048	-1.75171	5.44667	57.4708	3.43029e-14	1.58e-12	BRCA1	protein_coding	0.251279	0.815389
ENSG00000185262	-1.75395	2.40632	8.09079	0.00444909	0.0239939	UBALD2	protein_coding	0.378339	1.24858
ENSG00000120802	-1.75523	6.80785	66.6354	3.26669e-16	1.89368e-14	TMPO	protein_coding	1.46208	4.95082
ENSG00000122861	-1.76015	3.34552	23.0011	1.6191e-06	2.44889e-05	PLAU	protein_coding	0.546171	1.81641
ENSG00000187800	-1.76021	3.9831	27.4152	1.64135e-07	3.0017e-06	PEAR1	protein_coding	0.319933	1.04914
ENSG00000159259	-1.76053	3.39436	23.9866	9.70108e-07	1.53585e-05	CHAF1B	protein_coding	0.136633	0.468972
ENSG00000100162	-1.76504	2.42341	14.0976	0.000173565	0.00157416	CENPM	protein_coding	0.27475	0.950829
ENSG00000182606	-1.76885	5.78735	63.1411	1.92421e-15	1.02935e-13	TRAK1	protein_coding	0.116764	0.40198
ENSG00000250588	-1.76904	2.54698	15.1911	9.71615e-05	0.000951397	IQCJ-SCHIP1	protein_coding	0.00277271	0.00925888
ENSG00000164484	-1.76922	5.89164	59.328	1.33465e-14	6.45971e-13	TMEM200A	protein_coding	0.3377	1.19835
ENSG00000006062	-1.7716	1.83354	9.32512	0.00226034	0.0137569	MAP3K14	protein_coding	0.0296727	0.0970941
ENSG00000149269	-1.77255	4.8946	43.5097	4.21862e-11	1.30726e-09	PAK1	protein_coding	0.0882265	0.299096
ENSG00000021645	-1.77966	1.99229	9.44878	0.00211289	0.013011	NRXN3	protein_coding	0.00100762	0.00340261
ENSG00000104881	-1.78468	2.60899	13.4955	0.000239137	0.00208336	PPP1R13L	protein_coding	0.104402	0.340597
ENSG00000183876	-1.78694	2.3499	11.5734	0.000669021	0.00498529	ARSI	protein_coding	0.0500985	0.183417
ENSG00000137760	-1.78933	4.06459	26.6049	2.49613e-07	4.45621e-06	ALKBH8	protein_coding	0.120421	0.410428
ENSG00000233822	-1.7906	5.09724	58.7176	1.82005e-14	8.69857e-13	HIST1H2BN	protein_coding	0.541059	1.87172
ENSG00000079462	-1.79085	1.51459	7.12291	0.00761051	0.0364873	PAFAH1B3	protein_coding	0.182314	0.590109
ENSG00000144554	-1.79096	4.67158	43.8146	3.61e-11	1.13014e-09	FANCD2	protein_coding	0.154011	0.514779
ENSG00000005059	-1.79182	3.64099	26.6925	2.38549e-07	4.26868e-06	CCDC109B	protein_coding	0.0429851	0.148231
ENSG00000065328	-1.7965	4.50159	39.6698	3.00738e-10	8.33646e-09	MCM10	protein_coding	0.216002	0.6812
ENSG00000110427	-1.79682	5.84526	52.7684	3.75295e-13	1.53398e-11	KIAA1549L	protein_coding	0.186204	0.684979
ENSG00000164045	-1.80198	3.26351	23.9203	1.00407e-06	1.58469e-05	CDC25A	protein_coding	0.127968	0.464664
ENSG00000149548	-1.80513	3.05696	15.3448	8.95651e-05	0.000887848	CCDC15	protein_coding	0.0436024	0.142447
ENSG00000183814	-1.80732	2.93297	19.7084	9.02021e-06	0.000113187	LIN9	protein_coding	0.0430725	0.146236
ENSG00000123219	-1.80802	5.22604	39.228	3.77102e-10	1.02483e-08	CENPK	protein_coding	0.399018	1.23999
ENSG00000103966	-1.80934	5.36266	38.9724	4.29839e-10	1.15579e-08	EHD4	protein_coding	0.241086	0.829187
ENSG00000175305	-1.81036	2.36473	8.16957	0.0042599	0.0231703	CCNE2	protein_coding	0.0995296	0.443234
ENSG00000139618	-1.81295	5.12894	53.6729	2.36806e-13	9.97332e-12	BRCA2	protein_coding	0.188545	0.633107
ENSG00000051180	-1.81462	3.82309	30.5424	3.26655e-08	6.82217e-07	RAD51	protein_coding	0.155849	0.576376
ENSG00000113810	-1.81677	7.13516	57.937	2.70649e-14	1.26574e-12	SMC4	protein_coding	1.69547	6.17433
ENSG00000109685	-1.82057	6.66354	77.8315	1.12217e-18	8.47015e-17	WHSC1	protein_coding	0.407154	1.41974
ENSG00000205683	-1.8216	1.46018	7.80079	0.00522235	0.0273608	DPF3	protein_coding	0.00398855	0.0143726
ENSG00000185215	-1.82273	3.79624	30.215	3.86706e-08	7.94571e-07	TNFAIP2	protein_coding	0.44372	1.49927
ENSG00000110092	-1.82606	8.08346	66.7713	3.049e-16	1.78789e-14	CCND1	protein_coding	8.91142	31.5811
ENSG00000121281	-1.82748	3.8848	31.2387	2.28175e-08	4.89275e-07	ADCY7	protein_coding	0.087202	0.321854
ENSG00000093009	-1.82966	3.71605	31.77	1.73557e-08	3.77468e-07	CDC45	protein_coding	0.132826	0.48496
ENSG00000100297	-1.83108	5.71876	68.3679	1.35667e-16	8.40802e-15	MCM5	protein_coding	0.894035	3.22222
ENSG00000090530	-1.8312	3.02476	18.9768	1.32317e-05	0.000160741	LEPREL1	protein_coding	0.0226352	0.0709238
ENSG00000136542	-1.83182	5.7352	68.3827	1.34654e-16	8.37931e-15	GALNT5	protein_coding	0.419501	1.46543
ENSG00000213186	-1.83183	4.64435	28.2757	1.05209e-07	1.98764e-06	TRIM59	protein_coding	0.202944	0.733792
ENSG00000119326	-1.83199	5.57685	66.6689	3.21165e-16	1.86889e-14	CTNNAL1	protein_coding	0.290942	1.04654
ENSG00000138771	-1.83235	5.57194	61.8733	3.66287e-15	1.89759e-13	SHROOM3	protein_coding	0.0601356	0.211855
ENSG00000274290	-1.83243	4.01574	26.0474	3.3314e-07	5.75856e-06	HIST1H2BE	protein_coding	16.7519	64.808
ENSG00000164099	-1.83437	4.56178	46.4928	9.19552e-12	3.13635e-10	PRSS12	protein_coding	0.143715	0.501131
ENSG00000137507	-1.83461	4.48761	40.6107	1.85786e-10	5.27467e-09	LRRC32	protein_coding	0.717769	2.64137
ENSG00000163565	-1.84021	6.74397	46.2314	1.05077e-11	3.56793e-10	IFI16	protein_coding	0.886447	2.9925
ENSG00000119139	-1.84182	3.70456	29.6844	5.08413e-08	1.01589e-06	TJP2	protein_coding	0.040363	0.148997
ENSG00000106462	-1.84207	4.80432	46.1163	1.11436e-11	3.74218e-10	EZH2	protein_coding	0.151903	0.563682
ENSG00000013810	-1.84338	4.72949	37.6622	8.41177e-10	2.19599e-08	TACC3	protein_coding	0.521046	1.68932
ENSG00000163808	-1.84467	4.94076	57.9623	2.67184e-14	1.25596e-12	KIF15	protein_coding	0.120273	0.424779
ENSG00000278588	-1.84561	5.22361	56.4536	5.75404e-14	2.57261e-12	HIST1H2BI	protein_coding	41.8915	151.582
ENSG00000169908	-1.846	4.30814	14.9569	0.000109996	0.00105538	TM4SF1	protein_coding	0.944955	3.4208
ENSG00000171320	-1.84666	4.4348	36.0353	1.93775e-09	4.78815e-08	ESCO2	protein_coding	0.231425	0.820612
ENSG00000165304	-1.84802	5.64746	65.0708	7.22547e-16	4.02042e-14	MELK	protein_coding	0.210191	0.741283
ENSG00000140848	-1.8564	2.99388	20.1136	7.29745e-06	9.36506e-05	CPNE2	protein_coding	0.057721	0.219932
ENSG00000151725	-1.85696	4.77089	53.5449	2.52745e-13	1.06153e-11	CENPU	protein_coding	0.298665	1.06684
ENSG00000164087	-1.85757	3.33912	21.0488	4.4774e-06	6.1332e-05	POC1A	protein_coding	0.05287	0.198782
ENSG00000132436	-1.86503	4.32266	44.1018	3.11729e-11	9.8398e-10	FIGNL1	protein_coding	0.0853627	0.316292
ENSG00000156876	-1.86619	3.08936	21.7837	3.05189e-06	4.32426e-05	SASS6	protein_coding	0.070343	0.271928
ENSG00000167601	-1.86683	8.79232	56.3017	6.21612e-14	2.77108e-12	AXL	protein_coding	4.51918	16.3034
ENSG00000146918	-1.86965	5.88086	66.6969	3.16626e-16	1.84953e-14	NCAPG2	protein_coding	0.346534	1.2499
ENSG00000142227	-1.87131	5.7969	68.6767	1.16004e-16	7.33858e-15	EMP3	protein_coding	2.60597	9.61898
ENSG00000145147	-1.87251	5.6836	73.8096	8.60266e-18	5.98887e-16	SLIT2	protein_coding	0.0594556	0.219708
ENSG00000163618	-1.87714	2.58926	8.26116	0.00405023	0.0221484	CADPS	protein_coding	0.00704816	0.0171166
ENSG00000140525	-1.87826	5.97281	69.7199	6.83531e-17	4.41573e-15	FANCI	protein_coding	0.376141	1.32725
ENSG00000148677	-1.87855	6.60865	67.5031	2.10354e-16	1.26262e-14	ANKRD1	protein_coding	4.65647	16.5158
ENSG00000146674	-1.88006	11.3227	37.2902	1.01797e-09	2.62163e-08	IGFBP3	protein_coding	112.956	419.008
ENSG00000143797	-1.88442	7.58728	55.3283	1.01991e-13	4.46826e-12	MBOAT2	protein_coding	0.533277	2.01168
ENSG00000096433	-1.88462	5.78528	50.3355	1.29585e-12	4.93914e-11	ITPR3	protein_coding	0.308047	1.12992
ENSG00000184661	-1.885	5.20076	47.6017	5.22236e-12	1.83456e-10	CDCA2	protein_coding	0.32221	1.1734
ENSG00000196584	-1.88673	3.15386	25.1571	5.28444e-07	8.79548e-06	XRCC2	protein_coding	0.116512	0.426921
ENSG00000163507	-1.88811	4.97628	52.015	5.50781e-13	2.21009e-11	KIAA1524	protein_coding	0.348363	1.22245
ENSG00000159231	-1.89239	2.19886	12.0578	0.00051576	0.00400778	CBR3	protein_coding	0.168388	0.590598
ENSG00000114346	-1.89324	6.10885	59.5567	1.18821e-14	5.7877e-13	ECT2	protein_coding	0.397977	1.54873
ENSG00000169744	-1.89636	3.30995	22.5622	2.03448e-06	2.98248e-05	LDB2	protein_coding	0.0103215	0.0389727
ENSG00000151623	-1.89936	3.46316	29.4071	5.8661e-08	1.15698e-06	NR3C2	protein_coding	0.0124628	0.0460856
ENSG00000149970	-1.89937	3.70018	20.862	4.9358e-06	6.66368e-05	CNKSR2	protein_coding	0.0226394	0.0690552
ENSG00000166508	-1.89949	6.81179	85.0037	2.97805e-20	2.62447e-18	MCM7	protein_coding	5.20313	19.1147
ENSG00000133119	-1.90075	4.45158	50.3627	1.27803e-12	4.89568e-11	RFC3	protein_coding	0.0608255	0.230532
ENSG00000196876	-1.90203	5.03105	47.6689	5.0463e-12	1.78506e-10	SCN8A	protein_coding	0.0613333	0.231732
ENSG00000094916	-1.90256	7.62348	72.1346	2.0101e-17	1.36204e-15	CBX5	protein_coding	1.69466	6.31603
ENSG00000092820	-1.90577	6.0186	42.6348	6.59739e-11	2.01571e-09	EZR	protein_coding	0.493272	1.91464
ENSG00000244405	-1.91071	4.53282	48.9289	2.65416e-12	9.75069e-11	ETV5	protein_coding	0.151255	0.563811
ENSG00000138658	-1.91415	4.49755	52.9634	3.39816e-13	1.40022e-11	ZGRF1	protein_coding	0.0958311	0.363568
ENSG00000179604	-1.91569	4.87201	59.7378	1.08375e-14	5.34718e-13	CDC42EP4	protein_coding	0.434399	1.60494
ENSG00000177106	-1.91951	4.01951	38.5943	5.21717e-10	1.38815e-08	EPS8L2	protein_coding	0.205294	0.747068
ENSG00000157064	-1.92172	3.34092	30.3727	3.56508e-08	7.395e-07	NMNAT2	protein_coding	0.0244204	0.0929637
ENSG00000162607	-1.92196	6.72673	89.7476	2.70566e-21	2.57815e-19	USP1	protein_coding	2.85083	10.774
ENSG00000157456	-1.92787	4.65482	58.5581	1.97374e-14	9.37433e-13	CCNB2	protein_coding	0.524397	1.98928
ENSG00000123146	-1.93344	3.4663	23.7505	1.09668e-06	1.71487e-05	CD97	protein_coding	0.17317	0.599162
ENSG00000165617	-1.93568	6.62496	42.4031	7.4272e-11	2.2512e-09	DACT1	protein_coding	2.51584	11.2716
ENSG00000203760	-1.93825	2.86783	18.4013	1.78934e-05	0.000210822	CENPW	protein_coding	0.323268	1.26333
ENSG00000104368	-1.93851	6.04963	74.8536	5.06954e-18	3.59489e-16	PLAT	protein_coding	0.794328	3.2667
ENSG00000162645	-1.93895	2.92263	23.3416	1.35634e-06	2.0741e-05	GBP2	protein_coding	0.0710593	0.272161
ENSG00000131018	-1.93909	8.78841	69.5784	7.34368e-17	4.72413e-15	SYNE1	protein_coding	0.354138	1.35882
ENSG00000182481	-1.94102	6.92301	93.2895	4.51774e-22	4.78316e-20	KPNA2	protein_coding	4.41947	16.9764
ENSG00000145990	-1.94302	2.22436	9.70706	0.00183561	0.011512	GFOD1	protein_coding	0.01698	0.0514635
ENSG00000214944	-1.94475	2.34577	16.145	5.86742e-05	0.000607233	ARHGEF28	protein_coding	0.00644046	0.0245093
ENSG00000115107	-1.9449	3.71525	25.4833	4.46237e-07	7.5258e-06	STEAP3	protein_coding	0.132561	0.487533
ENSG00000106366	-1.9469	11.8001	31.7296	1.77197e-08	3.84836e-07	SERPINE1	protein_coding	122.833	462.836
ENSG00000123572	-1.95055	6.04372	57.7717	2.94376e-14	1.37249e-12	NRK	protein_coding	0.216483	0.753309
ENSG00000143401	-1.95288	6.27003	52.7232	3.84023e-13	1.56546e-11	ANP32E	protein_coding	1.67467	7.02069
ENSG00000184357	-1.95368	8.05271	77.9991	1.03089e-18	7.89799e-17	HIST1H1B	protein_coding	164.682	614.831
ENSG00000163535	-1.95713	5.18911	66.3317	3.8109e-16	2.20079e-14	SGOL2	protein_coding	0.19735	0.787728
ENSG00000137310	-1.96148	5.60651	35.4516	2.61463e-09	6.33745e-08	TCF19	protein_coding	2.51081	8.72411
ENSG00000140853	-1.96232	3.21696	18.2899	1.89705e-05	0.000221919	NLRC5	protein_coding	0.0440522	0.148136
ENSG00000167670	-1.96433	4.60478	37.3001	1.01277e-09	2.61265e-08	CHAF1A	protein_coding	0.245381	0.89265
ENSG00000137628	-1.96999	3.04443	20.3875	6.32417e-06	8.2738e-05	DDX60	protein_coding	0.0336199	0.123783
ENSG00000177363	-1.97194	2.37488	8.37861	0.00379662	0.0210058	LRRN4CL	protein_coding	0.535945	2.20719
ENSG00000182022	-1.98118	3.28205	30.0401	4.2321e-08	8.61948e-07	CHST15	protein_coding	0.0478196	0.178712
ENSG00000173641	-1.9817	7.16674	85.133	2.78957e-20	2.47266e-18	HSPB7	protein_coding	10.8127	40.782
ENSG00000142197	-1.98194	3.30435	27.4814	1.58609e-07	2.90993e-06	DOPEY2	protein_coding	0.0284691	0.113656
ENSG00000176490	-1.98462	4.18959	48.0114	4.23754e-12	1.50596e-10	DIRAS1	protein_coding	1.05744	4.21246
ENSG00000099377	-1.98545	1.58283	8.56786	0.00342149	0.0193129	HSD3B7	protein_coding	0.27477	1.07989
ENSG00000143476	-1.98608	4.79329	59.5795	1.17451e-14	5.73928e-13	DTL	protein_coding	0.159978	0.600219
ENSG00000184584	-1.98706	4.75118	60.6764	6.72734e-15	3.37385e-13	TMEM173	protein_coding	1.48576	5.75007
ENSG00000127423	-1.99201	2.1058	13.8213	0.000201044	0.00179246	AUNIP	protein_coding	0.0623011	0.236025
ENSG00000042493	-1.99242	5.00667	53.7663	2.25818e-13	9.53691e-12	CAPG	protein_coding	0.575017	2.13349
ENSG00000250254	-1.99366	2.14551	13.1789	0.000283115	0.00240198	PTTG2	protein_coding	2.61911	9.76785
ENSG00000109674	-1.99713	3.6636	22.6473	1.94629e-06	2.88088e-05	NEIL3	protein_coding	0.0915097	0.372748
ENSG00000121236	-1.99983	1.68056	10.5169	0.00118285	0.00800788	TRIM6	protein_coding	0.0764669	0.295514
ENSG00000119917	-2.00058	4.70803	42.6144	6.66659e-11	2.02872e-09	IFIT3	protein_coding	0.824736	3.12951
ENSG00000094804	-2.00448	4.82159	42.8497	5.91101e-11	1.81692e-09	CDC6	protein_coding	0.715005	2.56907
ENSG00000089685	-2.01251	5.61594	68.6157	1.19649e-16	7.53791e-15	BIRC5	protein_coding	1.63748	6.8871
ENSG00000158402	-2.0198	3.67081	32.6231	1.11876e-08	2.50096e-07	CDC25C	protein_coding	0.100342	0.375267
ENSG00000164611	-2.02156	3.92911	17.2672	3.24737e-05	0.000361646	PTTG1	protein_coding	0.989152	3.37855
ENSG00000120318	-2.02681	1.79324	9.00405	0.00269382	0.0159001	ARAP3	protein_coding	0.0472008	0.175544
ENSG00000189320	-2.03594	3.18581	18.0509	2.15075e-05	0.000247848	FAM180A	protein_coding	0.166658	0.709268
ENSG00000131747	-2.04445	8.44687	84.4243	3.99204e-20	3.49785e-18	TOP2A	protein_coding	4.56983	19.1265
ENSG00000146670	-2.04737	4.69182	34.2506	4.84526e-09	1.14174e-07	CDCA5	protein_coding	0.607758	2.25007
ENSG00000178726	-2.04938	4.34081	45.1399	1.83449e-11	5.95077e-10	THBD	protein_coding	1.84386	8.0605
ENSG00000068489	-2.05257	4.41194	50.7939	1.02594e-12	3.99017e-11	PRR11	protein_coding	0.17374	0.689378
ENSG00000197457	-2.05293	2.42421	15.2557	9.38922e-05	0.000925327	STMN3	protein_coding	0.145057	0.587721
ENSG00000130176	-2.05757	4.79136	50.0363	1.5093e-12	5.70986e-11	CNN1	protein_coding	0.880114	3.83737
ENSG00000132359	-2.05798	1.51771	8.43613	0.00367838	0.0204973	RAP1GAP2	protein_coding	0.00390564	0.0169693
ENSG00000138190	-2.06008	1.9263	8.86747	0.00290296	0.0168412	EXOC6	protein_coding	0.00674309	0.0251663
ENSG00000174371	-2.06014	4.82342	63.5079	1.59726e-15	8.57461e-14	EXO1	protein_coding	0.235674	0.949267
ENSG00000274641	-2.06151	5.07439	39.5144	3.25645e-10	8.96169e-09	HIST1H2BO	protein_coding	39.5766	135.83
ENSG00000137804	-2.06313	5.32565	80.0669	3.61938e-19	2.85912e-17	NUSAP1	protein_coding	0.320866	1.32766
ENSG00000154229	-2.06326	5.15822	44.557	2.47057e-11	7.8965e-10	PRKCA	protein_coding	0.0282107	0.111534
ENSG00000152137	-2.07041	3.6209	20.7327	5.2806e-06	7.03741e-05	HSPB8	protein_coding	0.125184	0.446074
ENSG00000100526	-2.07839	3.24396	25.5625	4.28281e-07	7.23899e-06	CDKN3	protein_coding	0.158844	0.638232
ENSG00000172348	-2.07936	3.3778	16.4859	4.90138e-05	0.000520379	RCAN2	protein_coding	0.0153373	0.060815
ENSG00000005189	-2.08331	2.51763	14.8776	0.000114717	0.00109448	AC004381.6	protein_coding	0.0529552	0.201845
ENSG00000137831	-2.08459	7.35477	89.5818	2.94211e-21	2.78605e-19	UACA	protein_coding	0.566086	2.434
ENSG00000023171	-2.08491	3.61556	37.9251	7.35128e-10	1.93237e-08	GRAMD1B	protein_coding	0.0454946	0.191279
ENSG00000107614	-2.0893	2.56043	7.31582	0.00683501	0.0335717	TRDMT1	protein_coding	0.053862	0.144986
ENSG00000152953	-2.09652	3.59836	32.9803	9.30979e-09	2.10589e-07	STK32B	protein_coding	0.00995378	0.0430432
ENSG00000177409	-2.09745	4.5689	62.4517	2.73057e-15	1.44549e-13	SAMD9L	protein_coding	0.494977	2.06833
ENSG00000197646	-2.09942	2.72284	15.0713	0.000103523	0.00100083	PDCD1LG2	protein_coding	0.0438854	0.163563
ENSG00000111452	-2.10295	4.92563	41.0932	1.45143e-10	4.17519e-09	GPR133	protein_coding	0.0588278	0.260349
ENSG00000185130	-2.10586	4.95685	47.2155	6.35958e-12	2.20861e-10	HIST1H2BL	protein_coding	26.0322	99.3687
ENSG00000076382	-2.10636	5.23994	73.2456	1.14481e-17	7.89762e-16	SPAG5	protein_coding	0.639639	2.81689
ENSG00000117399	-2.10637	4.28813	57.5791	3.24663e-14	1.49994e-12	CDC20	protein_coding	1.72322	7.39667
ENSG00000123191	-2.10933	2.23323	8.37287	0.00380864	0.0210386	ATP7B	protein_coding	0.0311033	0.0893272
ENSG00000146197	-2.11209	7.97751	91.3099	1.22843e-21	1.24857e-19	SCUBE3	protein_coding	2.4276	10.6058
ENSG00000079616	-2.11287	5.14906	81.0492	2.20173e-19	1.82432e-17	KIF22	protein_coding	0.900324	3.90203
ENSG00000107864	-2.1201	1.75775	11.2626	0.000790837	0.00573328	CPEB3	protein_coding	0.00494937	0.020852
ENSG00000134363	-2.12037	5.81569	61.9371	3.54602e-15	1.85146e-13	FST	protein_coding	2.9167	13.6969
ENSG00000101134	-2.13303	5.02102	75.7181	3.27199e-18	2.37546e-16	DOK5	protein_coding	0.0694827	0.298021
ENSG00000173442	-2.1334	5.79744	90.6345	1.72822e-21	1.73345e-19	EHBP1L1	protein_coding	1.23016	5.4501
ENSG00000181982	-2.13365	3.81223	46.1723	1.08298e-11	3.65289e-10	CCDC149	protein_coding	0.0293416	0.129511
ENSG00000197905	-2.13493	2.61659	18.7313	1.50492e-05	0.000180377	TEAD4	protein_coding	0.0288507	0.11787
ENSG00000175806	-2.1354	1.91108	12.4993	0.000407112	0.00327883	MSRA	protein_coding	0.00338502	0.0149189
ENSG00000144824	-2.13658	6.17699	100.538	1.16122e-23	1.35145e-21	PHLDB2	protein_coding	0.110231	0.481064
ENSG00000130584	-2.13777	1.76033	7.87864	0.0050022	0.0263979	ZBTB46	protein_coding	0.0185494	0.0519302
ENSG00000111665	-2.13805	3.78249	35.7685	2.2221e-09	5.4379e-08	CDCA3	protein_coding	0.730127	2.95954
ENSG00000161888	-2.14283	5.06551	80.201	3.38189e-19	2.68543e-17	SPC24	protein_coding	0.503045	2.23434
ENSG00000112029	-2.14513	4.79404	71.6084	2.6243e-17	1.76256e-15	FBXO5	protein_coding	0.764793	3.43592
ENSG00000186871	-2.14955	3.9494	30.6635	3.06885e-08	6.43573e-07	ERCC6L	protein_coding	0.187038	0.699617
ENSG00000138131	-2.15128	3.21089	28.0784	1.16501e-07	2.1874e-06	LOXL4	protein_coding	0.167564	0.725679
ENSG00000139354	-2.15364	3.42467	37.486	9.20703e-10	2.39132e-08	GAS2L3	protein_coding	0.0728675	0.318556
ENSG00000266524	-2.15733	1.59211	9.33034	0.00225391	0.0137343	GDF10	protein_coding	0.0734089	0.317048
ENSG00000135905	-2.16098	4.95321	34.8982	3.47401e-09	8.36726e-08	DOCK10	protein_coding	0.0378543	0.186314
ENSG00000138182	-2.16116	6.04637	65.7165	5.20672e-16	2.94006e-14	KIF20B	protein_coding	0.311552	1.4906
ENSG00000100599	-2.16216	2.82858	26.1349	3.18372e-07	5.53466e-06	RIN3	protein_coding	0.0139771	0.0627929
ENSG00000171488	-2.16347	3.50816	41.0958	1.4495e-10	4.17519e-09	LRRC8C	protein_coding	0.0295505	0.133238
ENSG00000136244	-2.16551	4.04252	34.0531	5.36294e-09	1.25597e-07	IL6	protein_coding	0.96731	4.40508
ENSG00000138119	-2.16781	9.59484	56.5832	5.38706e-14	2.42991e-12	MYOF	protein_coding	1.6047	7.1869
ENSG00000149948	-2.16821	3.53789	11.0057	0.000908319	0.00646208	HMGA2	protein_coding	0.0424909	0.119813
ENSG00000275713	-2.1715	3.91968	39.4185	3.42044e-10	9.36229e-09	HIST1H2BH	protein_coding	13.0635	65.0101
ENSG00000128340	-2.17171	2.68943	11.9287	0.000552756	0.00425193	RAC2	protein_coding	0.115749	0.582087
ENSG00000138092	-2.17293	3.81316	41.7882	1.01715e-10	3.01701e-09	CENPO	protein_coding	0.171064	0.774467
ENSG00000115884	-2.17894	6.31526	72.6375	1.55789e-17	1.06989e-15	SDC1	protein_coding	1.09461	5.37777
ENSG00000121211	-2.17939	2.05757	9.45594	0.00210466	0.0129752	MND1	protein_coding	0.021555	0.0874432
ENSG00000136928	-2.18514	2.90338	20.3012	6.61589e-06	8.58432e-05	GABBR2	protein_coding	0.00568402	0.0271024
ENSG00000107738	-2.18622	4.47868	47.6457	5.10644e-12	1.80215e-10	C10orf54	protein_coding	0.28601	1.39308
ENSG00000161800	-2.18807	6.38384	92.6732	6.16845e-22	6.44139e-20	RACGAP1	protein_coding	0.522447	2.44448
ENSG00000087586	-2.19798	4.44324	53.1118	3.15088e-13	1.30895e-11	AURKA	protein_coding	0.341222	1.53465
ENSG00000165626	-2.21102	2.13204	15.6581	7.58874e-05	0.000767228	BEND7	protein_coding	0.0158731	0.074988
ENSG00000178966	-2.21687	3.40515	26.5024	2.63217e-07	4.67172e-06	RMI1	protein_coding	0.175677	0.696216
ENSG00000113368	-2.21785	5.43209	70.606	4.36186e-17	2.85411e-15	LMNB1	protein_coding	0.265584	1.15605
ENSG00000157554	-2.21795	1.3163	6.9262	0.0084942	0.0399206	ERG	protein_coding	0.00373312	0.0113301
ENSG00000154839	-2.2233	4.68074	72.2461	1.89968e-17	1.29297e-15	SKA1	protein_coding	0.451875	2.18377
ENSG00000104611	-2.22502	6.89116	92.1615	7.98836e-22	8.28507e-20	SH2D4A	protein_coding	0.522138	2.34348
ENSG00000188042	-2.22665	2.93722	28.5033	9.35368e-08	1.78258e-06	ARL4C	protein_coding	0.62738	2.95723
ENSG00000101003	-2.22795	3.62413	41.6242	1.10616e-10	3.2557e-09	GINS1	protein_coding	0.0917754	0.440883
ENSG00000138180	-2.2289	6.19452	102.568	4.16894e-24	5.16745e-22	CEP55	protein_coding	0.817827	3.68446
ENSG00000134057	-2.2308	5.63413	68.1919	1.48331e-16	9.08215e-15	CCNB1	protein_coding	1.60823	7.23031
ENSG00000158270	-2.23669	1.58232	12.3069	0.000451298	0.00356872	COLEC12	protein_coding	0.00544899	0.0269098
ENSG00000243137	-2.2414	4.27878	55.5723	9.00863e-14	3.98103e-12	PSG4	protein_coding	0.521959	2.16862
ENSG00000168078	-2.24148	5.26026	71.217	3.20014e-17	2.12128e-15	PBK	protein_coding	0.453859	2.2197
ENSG00000162063	-2.24735	3.66769	46.0712	1.14031e-11	3.80418e-10	CCNF	protein_coding	0.148015	0.697581
ENSG00000132561	-2.24952	2.97837	13.2397	0.000274082	0.00234492	MATN2	protein_coding	0.019732	0.0718822
ENSG00000092853	-2.25004	5.34873	81.8833	1.44364e-19	1.20933e-17	CLSPN	protein_coding	0.297913	1.32429
ENSG00000154330	-2.25377	1.66237	7.1877	0.00734051	0.0355055	PGM5	protein_coding	0.00642418	0.0217389
ENSG00000105989	-2.25393	3.90651	20.2879	6.66193e-06	8.62938e-05	WNT2	protein_coding	0.0915228	0.545434
ENSG00000175643	-2.25831	1.67428	8.51116	0.00352974	0.0197847	RMI2	protein_coding	0.00850273	0.0480641
ENSG00000179456	-2.26431	3.81709	46.8059	7.83751e-12	2.69731e-10	ZBTB18	protein_coding	0.56746	2.72016
ENSG00000178999	-2.26506	4.09276	53.7774	2.24538e-13	9.50919e-12	AURKB	protein_coding	1.0138	4.67265
ENSG00000010278	-2.26561	4.5609	29.8909	4.57064e-08	9.20529e-07	CD9	protein_coding	0.204323	1.00034
ENSG00000151414	-2.26857	8.49562	88.0093	6.51465e-21	6.05624e-19	NEK7	protein_coding	0.73339	3.6294
ENSG00000168398	-2.27119	2.69735	23.9935	9.66592e-07	1.53188e-05	BDKRB2	protein_coding	0.0499424	0.26489
ENSG00000122966	-2.27572	5.1551	58.2382	2.32225e-14	1.09953e-12	CIT	protein_coding	0.0659726	0.30433
ENSG00000088305	-2.27576	1.57241	9.12767	0.00251772	0.015053	DNMT3B	protein_coding	0.0210424	0.0985366
ENSG00000108854	-2.27944	7.27701	121.322	3.2482e-28	5.38283e-26	SMURF2	protein_coding	0.439966	2.14535
ENSG00000185745	-2.29399	3.96985	41.5701	1.1372e-10	3.32792e-09	IFIT1	protein_coding	0.37254	1.81997
ENSG00000137812	-2.29588	6.49377	98.8269	2.75569e-23	3.11209e-21	CASC5	protein_coding	0.444453	2.11487
ENSG00000080986	-2.30161	5.57695	70.7808	3.99194e-17	2.63468e-15	NDC80	protein_coding	0.358008	1.7516
ENSG00000171791	-2.30279	1.4796	10.6608	0.0010943	0.00750164	BCL2	protein_coding	0.00437104	0.0203979
ENSG00000174136	-2.30422	4.65635	74.8167	5.16519e-18	3.62896e-16	RGMB	protein_coding	0.286518	1.37558
ENSG00000171848	-2.30539	6.32041	57.755	2.96888e-14	1.37999e-12	RRM2	protein_coding	3.37458	14.1177
ENSG00000171241	-2.3066	5.60126	78.8692	6.63615e-19	5.16198e-17	SHCBP1	protein_coding	0.411986	1.93876
ENSG00000090889	-2.30993	4.41453	64.053	1.21116e-15	6.54801e-14	KIF4A	protein_coding	0.0534879	0.268334
ENSG00000078269	-2.32045	5.89759	114.605	9.60437e-27	1.40796e-24	SYNJ2	protein_coding	0.170184	0.844508
ENSG00000137877	-2.32399	1.9908	10.5745	0.00114658	0.00780388	SPTBN5	protein_coding	0.0361258	0.127382
ENSG00000029153	-2.32456	4.3234	57.2422	3.85321e-14	1.75886e-12	ARNTL2	protein_coding	0.0735865	0.357771
ENSG00000198826	-2.32792	6.07552	72.0215	2.12861e-17	1.43597e-15	ARHGAP11A	protein_coding	0.87064	4.56352
ENSG00000117632	-2.33189	6.48226	133.343	7.60724e-31	1.87064e-28	STMN1	protein_coding	1.29228	6.53318
ENSG00000134690	-2.33471	3.99315	50.2858	1.32905e-12	5.05305e-11	CDCA8	protein_coding	0.306099	1.51473
ENSG00000111266	-2.33667	2.42088	18.3258	1.86168e-05	0.000218669	DUSP16	protein_coding	0.0224481	0.0975121
ENSG00000121621	-2.33849	4.56387	68.3318	1.38176e-16	8.52885e-15	KIF18A	protein_coding	0.0878044	0.450784
ENSG00000169679	-2.34688	5.08649	77.1232	1.60617e-18	1.18872e-16	BUB1	protein_coding	0.264201	1.41164
ENSG00000134516	-2.34878	2.07013	17.064	3.61411e-05	0.00039784	DOCK2	protein_coding	0.00288612	0.0160853
ENSG00000138160	-2.35006	6.08822	114.966	8.00616e-27	1.18507e-24	KIF11	protein_coding	0.351416	1.83249
ENSG00000109061	-2.35021	2.13785	15.613	7.77194e-05	0.000782635	MYH1	protein_coding	0.0486263	0.247388
ENSG00000109805	-2.35787	5.61861	80.7458	2.56697e-19	2.10208e-17	NCAPG	protein_coding	0.466992	2.41776
ENSG00000131153	-2.36118	3.96806	42.5942	6.73578e-11	2.04569e-09	GINS2	protein_coding	0.411402	1.80478
ENSG00000156265	-2.3614	2.79898	30.1878	3.9217e-08	8.04714e-07	MAP3K7CL	protein_coding	0.0225755	0.117138
ENSG00000188112	-2.36243	3.57642	47.6171	5.18152e-12	1.82442e-10	C6orf132	protein_coding	0.0918279	0.468319
ENSG00000001461	-2.36367	6.27144	101.695	6.4763e-24	7.83632e-22	NIPAL3	protein_coding	0.446569	2.24633
ENSG00000178922	-2.36452	2.11861	14.3661	0.000150484	0.00139048	HYI	protein_coding	0.471342	2.26187
ENSG00000175063	-2.37065	4.85415	89.094	3.76491e-21	3.5432e-19	UBE2C	protein_coding	2.13254	10.9915
ENSG00000100234	-2.37207	4.66513	29.7048	5.03106e-08	1.00661e-06	TIMP3	protein_coding	0.136436	0.681536
ENSG00000112984	-2.38663	5.2662	80.427	3.01651e-19	2.43332e-17	KIF20A	protein_coding	1.49353	7.06515
ENSG00000154027	-2.38742	5.59354	114.217	1.16787e-26	1.67976e-24	AK5	protein_coding	0.0554496	0.291246
ENSG00000166963	-2.38816	7.36869	135.397	2.70282e-31	6.86786e-29	MAP1A	protein_coding	2.55998	13.458
ENSG00000176438	-2.4036	5.43016	109.349	1.36112e-25	1.90382e-23	SYNE3	protein_coding	0.200715	1.05081
ENSG00000142945	-2.40382	5.36709	100.439	1.22083e-23	1.41006e-21	KIF2C	protein_coding	0.468909	2.46612
ENSG00000198768	-2.40671	3.24918	40.9075	1.59609e-10	4.57406e-09	APCDD1L	protein_coding	0.0521678	0.279425
ENSG00000142731	-2.40943	4.92618	70.2167	5.31334e-17	3.44711e-15	PLK4	protein_coding	0.515892	2.79193
ENSG00000096696	-2.4123	8.84642	94.7052	2.20954e-22	2.35571e-20	DSP	protein_coding	3.14299	17.2537
ENSG00000180875	-2.41739	7.12774	121.226	3.40976e-28	5.53033e-26	GREM2	protein_coding	0.359964	1.91593
ENSG00000115163	-2.41786	3.30984	34.3983	4.49116e-09	1.06489e-07	CENPA	protein_coding	0.0824113	0.456195
ENSG00000165480	-2.42148	4.21749	67.0299	2.6742e-16	1.57416e-14	SKA3	protein_coding	0.249082	1.35438
ENSG00000113578	-2.42667	2.36513	18.5539	1.65165e-05	0.000196266	FGF1	protein_coding	0.0137144	0.0753535
ENSG00000110987	-2.43169	2.02744	18.2973	1.88973e-05	0.000221281	BCL7A	protein_coding	0.0273777	0.150868
ENSG00000051341	-2.43497	4.92974	87.2435	9.59524e-21	8.866e-19	POLQ	protein_coding	0.0812299	0.444413
ENSG00000101265	-2.43783	2.92589	30.3873	3.5383e-08	7.34945e-07	RASSF2	protein_coding	0.0515603	0.277358
ENSG00000156113	-2.44198	4.34425	57.2563	3.82567e-14	1.75154e-12	KCNMA1	protein_coding	0.00777883	0.0438525
ENSG00000165895	-2.4479	1.78898	7.53069	0.00606567	0.0306826	ARHGAP42	protein_coding	0.00435016	0.0179589
ENSG00000156218	-2.45444	2.40585	14.1562	0.00016824	0.00153134	ADAMTSL3	protein_coding	0.00556959	0.0208744
ENSG00000198901	-2.45656	6.96417	132.561	1.12813e-30	2.64608e-28	PRC1	protein_coding	1.33571	7.08898
ENSG00000197971	-2.45666	4.24225	58.6534	1.88042e-14	8.95905e-13	MBP	protein_coding	0.0379544	0.202572
ENSG00000106034	-2.45922	4.44998	65.739	5.14758e-16	2.91747e-14	CPED1	protein_coding	0.0195033	0.124421
ENSG00000120156	-2.45975	6.31674	99.2535	2.22162e-23	2.52768e-21	TEK	protein_coding	0.215593	1.09703
ENSG00000088325	-2.46713	7.08968	125.068	4.91775e-29	8.99688e-27	TPX2	protein_coding	0.653362	3.69559
ENSG00000049246	-2.47082	3.16628	38.3935	5.78261e-10	1.53592e-08	PER3	protein_coding	0.0452533	0.240889
ENSG00000198796	-2.47245	7.12879	123.299	1.19943e-28	2.10189e-26	ALPK2	protein_coding	0.287401	1.60589
ENSG00000011426	-2.4729	7.63997	134.224	4.88162e-31	1.22008e-28	ANLN	protein_coding	0.937834	5.29144
ENSG00000153993	-2.47423	4.21951	46.1747	1.08166e-11	3.65289e-10	SEMA3D	protein_coding	0.0303775	0.162893
ENSG00000137331	-2.48028	4.47771	80.6906	2.63978e-19	2.14075e-17	IER3	protein_coding	4.92388	27.7028
ENSG00000129195	-2.48128	3.76671	53.9922	2.01287e-13	8.62028e-12	FAM64A	protein_coding	0.575026	3.19341
ENSG00000163827	-2.49258	3.20798	37.3167	1.00421e-09	2.59494e-08	LRRC2	protein_coding	0.0398314	0.244873
ENSG00000126787	-2.49846	5.46089	108.976	1.6426e-25	2.27665e-23	DLGAP5	protein_coding	0.307202	1.71413
ENSG00000075218	-2.50499	3.80531	53.0379	3.27177e-13	1.35547e-11	GTSE1	protein_coding	0.118275	0.692163
ENSG00000136108	-2.5231	6.23573	103.3	2.87999e-24	3.59905e-22	CKAP2	protein_coding	1.01657	6.0892
ENSG00000117877	-2.53349	1.76238	6.4269	0.0112405	0.049849	CD3EAP	protein_coding	0.225635	1.15165
ENSG00000111247	-2.54265	4.05745	45.6814	1.39139e-11	4.56197e-10	RAD51AP1	protein_coding	0.220937	1.31774
ENSG00000185697	-2.5528	4.59701	85.7306	2.06199e-20	1.86019e-18	MYBL1	protein_coding	0.13482	0.788114
ENSG00000142949	-2.57963	5.4593	96.7316	7.9393e-23	8.58458e-21	PTPRF	protein_coding	0.124551	0.765841
ENSG00000186185	-2.58794	3.54708	29.9208	4.50056e-08	9.08816e-07	KIF18B	protein_coding	0.144561	0.859173
ENSG00000162772	-2.59003	3.46387	42.2436	8.05851e-11	2.42327e-09	ATF3	protein_coding	0.0534904	0.341587
ENSG00000066279	-2.59261	6.60349	108.894	1.71185e-25	2.35125e-23	ASPM	protein_coding	0.452162	2.65542
ENSG00000117226	-2.59285	5.45949	121.252	3.3654e-28	5.51709e-26	GBP3	protein_coding	0.757604	4.61
ENSG00000082497	-2.59569	2.48349	20.0216	7.65721e-06	9.80201e-05	SERTAD4	protein_coding	0.101245	0.613904
ENSG00000118596	-2.59622	5.13931	56.984	4.39373e-14	1.99366e-12	SLC16A7	protein_coding	0.047743	0.317426
ENSG00000061337	-2.60092	1.25282	8.9161	0.00282668	0.0164928	LZTS1	protein_coding	0.0143016	0.0556323
ENSG00000152253	-2.60121	3.26248	29.7601	4.88956e-08	9.79583e-07	SPC25	protein_coding	0.0389362	0.195503
ENSG00000069122	-2.60892	2.10011	11.7536	0.000607245	0.00459457	GPR116	protein_coding	0.0126723	0.0624783
ENSG00000165490	-2.61705	2.95051	19.594	9.577e-06	0.000119485	DDIAS	protein_coding	0.0375989	0.219901
ENSG00000273703	-2.62013	4.90789	90.4063	1.93951e-21	1.92012e-19	HIST1H2BM	protein_coding	23.2757	131.707
ENSG00000185760	-2.62572	3.28761	36.5689	1.47367e-09	3.71364e-08	KCNQ5	protein_coding	0.00525595	0.0296066
ENSG00000143228	-2.62583	5.07394	104.963	1.24466e-24	1.59463e-22	NUF2	protein_coding	0.109367	0.640922
ENSG00000101057	-2.63214	3.75586	48.1345	3.97965e-12	1.42427e-10	MYBL2	protein_coding	0.079289	0.453766
ENSG00000145242	-2.64369	2.73554	32.1655	1.41585e-08	3.11487e-07	EPHA5	protein_coding	0.00494664	0.0323463
ENSG00000122641	-2.65238	8.16923	61.9822	3.46584e-15	1.81582e-13	INHBA	protein_coding	3.99695	28.0258
ENSG00000005884	-2.65895	4.04806	67.0912	2.59228e-16	1.53186e-14	ITGA3	protein_coding	0.136397	0.812719
ENSG00000170312	-2.66085	5.77601	77.149	1.58536e-18	1.17904e-16	CDK1	protein_coding	0.880513	5.73283
ENSG00000178038	-2.66696	1.10497	11.1178	0.000855019	0.00612288	ALS2CL	protein_coding	0.0222758	0.135458
ENSG00000277224	-2.67323	3.27903	43.7034	3.82108e-11	1.19378e-09	HIST1H2BF	protein_coding	7.22341	42.7241
ENSG00000156970	-2.68433	5.17251	107.031	4.38328e-25	5.91394e-23	BUB1B	protein_coding	0.160573	1.03204
ENSG00000144821	-2.68715	2.22433	17.7107	2.57174e-05	0.000293478	MYH15	protein_coding	0.00836552	0.048397
ENSG00000112183	-2.69076	1.97035	14.2304	0.000161737	0.00147655	RBM24	protein_coding	0.0828858	0.546992
ENSG00000134259	-2.70064	4.21367	67.5477	2.05651e-16	1.24418e-14	NGF	protein_coding	0.094431	0.601461
ENSG00000172379	-2.702	3.68452	52.9997	3.33597e-13	1.37832e-11	ARNT2	protein_coding	0.0173317	0.111514
ENSG00000189056	-2.71033	4.10784	49.8942	1.62262e-12	6.10828e-11	RELN	protein_coding	0.00882518	0.05633
ENSG00000117724	-2.71718	8.14823	130.989	2.48921e-30	5.2709e-28	CENPF	protein_coding	1.19232	8.04947
ENSG00000103888	-2.73164	10.2674	88.71	4.57151e-21	4.2759e-19	CEMIP	protein_coding	1.97657	12.3162
ENSG00000145358	-2.73663	2.83795	37.0123	1.17385e-09	3.00781e-08	DDIT4L	protein_coding	0.364351	2.41048
ENSG00000173546	-2.74201	3.62243	49.0533	2.49101e-12	9.21794e-11	CSPG4	protein_coding	0.0805962	0.539461
ENSG00000024526	-2.74263	4.7907	45.0624	1.90856e-11	6.17789e-10	DEPDC1	protein_coding	0.331774	2.07148
ENSG00000128805	-2.75459	3.17758	46.7956	7.87882e-12	2.70542e-10	ARHGAP22	protein_coding	0.0103349	0.0748242
ENSG00000123496	-2.75863	5.42705	32.144	1.43155e-08	3.14035e-07	IL13RA2	protein_coding	0.893212	4.45279
ENSG00000135476	-2.7614	3.82193	67.3908	2.22682e-16	1.33138e-14	ESPL1	protein_coding	0.139702	0.955388
ENSG00000065923	-2.76362	4.79337	76.1313	2.65418e-18	1.93615e-16	SLC9A7	protein_coding	0.0458074	0.300889
ENSG00000174640	-2.76887	1.02893	10.8534	0.000986167	0.00688105	SLCO2A1	protein_coding	0.00457415	0.0274772
ENSG00000165244	-2.772	4.39761	80.905	2.36838e-19	1.9518e-17	ZNF367	protein_coding	0.168891	1.11289
ENSG00000080031	-2.77641	3.6707	26.3494	2.84914e-07	5.03337e-06	PTPRH	protein_coding	0.109117	0.768977
ENSG00000221826	-2.77825	1.81774	16.0408	6.19918e-05	0.00063645	PSG3	protein_coding	0.064118	0.304539
ENSG00000159023	-2.77993	1.49751	10.5339	0.00117205	0.00794887	EPB41	protein_coding	0.00375509	0.0192018
ENSG00000137309	-2.78004	6.10032	120.08	6.07591e-28	9.54983e-26	HMGA1	protein_coding	1.91261	12.6997
ENSG00000121152	-2.79682	4.29742	60.4232	7.65044e-15	3.82421e-13	NCAPH	protein_coding	0.124501	0.900981
ENSG00000112742	-2.79788	5.57554	132.087	1.43178e-30	3.18443e-28	TTK	protein_coding	0.308743	2.15734
ENSG00000118193	-2.79794	5.60135	65.8652	4.82841e-16	2.74679e-14	KIF14	protein_coding	0.166367	1.23429
ENSG00000189057	-2.80082	3.05646	29.42	5.82724e-08	1.1508e-06	FAM111B	protein_coding	0.115356	0.666237
ENSG00000133816	-2.80652	8.08989	100.769	1.03371e-23	1.2123e-21	MICAL2	protein_coding	0.403315	2.8053
ENSG00000240583	-2.80721	2.72511	30.4709	3.38914e-08	7.05885e-07	AQP1	protein_coding	0.0964423	0.787499
ENSG00000101311	-2.81734	1.76467	15.6199	7.74353e-05	0.0007806	FERMT1	protein_coding	0.0210746	0.113
ENSG00000138623	-2.827	7.13391	157.522	3.93587e-36	1.39549e-33	SEMA7A	protein_coding	1.3999	9.74609
ENSG00000138778	-2.84587	6.66858	158.238	2.74601e-36	1.04664e-33	CENPE	protein_coding	0.260408	1.93502
ENSG00000165891	-2.84783	4.91416	105.436	9.79897e-25	1.27688e-22	E2F7	protein_coding	0.160309	1.196
ENSG00000197536	-2.84887	1.37438	11.5783	0.000667251	0.00497696	C5orf56	protein_coding	0.0110862	0.0608187
ENSG00000169432	-2.85813	4.53247	65.5095	5.78346e-16	3.25367e-14	SCN9A	protein_coding	0.0269683	0.232814
ENSG00000123485	-2.86003	5.30434	95.9089	1.20291e-22	1.29152e-20	HJURP	protein_coding	0.44142	3.27378
ENSG00000119514	-2.87133	3.28374	44.4683	2.58507e-11	8.24517e-10	GALNT12	protein_coding	0.0544065	0.408773
ENSG00000013297	-2.87254	6.37448	174.111	9.36096e-40	4.45991e-37	CLDN11	protein_coding	0.0440326	0.331103
ENSG00000164674	-2.88061	2.52613	16.1835	5.7493e-05	0.000597097	SYTL3	protein_coding	0.0132852	0.0852207
ENSG00000169429	-2.88075	2.57185	28.6236	8.79061e-08	1.67947e-06	CXCL8	protein_coding	0.53309	3.28867
ENSG00000169213	-2.89455	8.02585	157.192	4.64812e-36	1.61057e-33	RAB3B	protein_coding	0.758596	5.53295
ENSG00000116690	-2.90135	2.40682	10.1444	0.00144737	0.0095197	PRG4	protein_coding	0.0396613	0.480328
ENSG00000105808	-2.90404	1.9997	18.6896	1.53819e-05	0.000184076	RASA4	protein_coding	0.0206912	0.14816
ENSG00000197467	-2.9104	3.64354	65.2737	6.51855e-16	3.64036e-14	COL13A1	protein_coding	0.0180965	0.134514
ENSG00000139174	-2.91599	2.853	43.6818	3.86338e-11	1.20452e-09	PRICKLE1	protein_coding	0.0123251	0.0918937
ENSG00000156453	-2.9186	1.09117	9.87131	0.00167876	0.0107179	PCDH1	protein_coding	0.0144447	0.134492
ENSG00000119922	-2.92695	4.45149	103.537	2.5563e-24	3.22093e-22	IFIT2	protein_coding	0.703374	5.2352
ENSG00000164161	-2.93366	2.42757	28.4489	9.62022e-08	1.83108e-06	HHIP	protein_coding	0.0134993	0.0908412
ENSG00000144218	-2.94701	2.07505	16.4541	4.98424e-05	0.000528441	AFF3	protein_coding	0.00221049	0.0109079
ENSG00000154678	-2.94725	7.34476	166.452	4.40662e-38	1.91952e-35	PDE1C	protein_coding	0.0682332	0.52369
ENSG00000226650	-2.95069	2.94855	45.1674	1.80895e-11	5.88045e-10	KIF4B	protein_coding	0.406548	3.05594
ENSG00000175084	-2.95668	4.34046	68.2773	1.42047e-16	8.73244e-15	DES	protein_coding	0.512937	4.24856
ENSG00000183856	-2.95882	5.93323	115.58	5.87318e-27	8.77868e-25	IQGAP3	protein_coding	0.317879	2.26171
ENSG00000137807	-2.96042	7.13785	201.23	1.1257e-45	6.6009e-43	KIF23	protein_coding	0.935123	7.29137
ENSG00000155816	-2.96442	6.00707	130.635	2.97562e-30	6.13059e-28	FMN2	protein_coding	0.0333237	0.244969
ENSG00000112186	-2.97654	3.92134	53.9489	2.05777e-13	8.76334e-12	CAP2	protein_coding	0.0211068	0.162571
ENSG00000148400	-2.98757	1.794	20.0734	7.4528e-06	9.54835e-05	NOTCH1	protein_coding	0.0153864	0.11394
ENSG00000166851	-2.9893	3.81361	49.718	1.77509e-12	6.6494e-11	PLK1	protein_coding	0.238836	1.94938
ENSG00000170545	-2.99995	2.35929	29.0758	6.9602e-08	1.35179e-06	SMAGP	protein_coding	0.0413769	0.324192
ENSG00000039139	-3.02478	1.41552	11.5379	0.000681919	0.00504932	DNAH5	protein_coding	0.00273922	0.0174905
ENSG00000169607	-3.02995	4.97004	82.9116	8.58046e-20	7.30825e-18	CKAP2L	protein_coding	0.26297	1.95711
ENSG00000177570	-3.03076	2.76886	24.4575	7.59682e-07	1.22303e-05	SAMD12	protein_coding	0.0026307	0.0265949
ENSG00000164171	-3.03177	3.56129	64.7377	8.55604e-16	4.70922e-14	ITGA2	protein_coding	0.0224274	0.206204
ENSG00000237649	-3.03622	5.10737	99.6577	1.81147e-23	2.07651e-21	KIFC1	protein_coding	0.392513	3.32229
ENSG00000080493	-3.04828	4.64943	110.764	6.66575e-26	9.40982e-24	SLC4A4	protein_coding	0.0132665	0.1176
ENSG00000276043	-3.06382	4.31018	78.3226	8.75168e-19	6.73879e-17	UHRF1	protein_coding	0.0769188	0.586549
ENSG00000081923	-3.06986	5.65698	127.121	1.74763e-29	3.41595e-27	ATP8B1	protein_coding	0.0675011	0.573736
ENSG00000196155	-3.07712	2.69484	24.7461	6.53996e-07	1.06526e-05	PLEKHG4	protein_coding	0.149442	0.883966
ENSG00000149633	-3.08123	0.805411	6.68708	0.00971141	0.0443559	KIAA1755	protein_coding	0.00831728	0.0516008
ENSG00000181938	-3.08724	2.48527	13.8711	0.00019579	0.00175074	GINS3	protein_coding	0.0142489	0.0806899
ENSG00000011347	-3.09751	1.3768	14.2701	0.000158358	0.00145266	SYT7	protein_coding	0.010053	0.0647087
ENSG00000117152	-3.09903	4.85697	82.064	1.31748e-19	1.10974e-17	RGS4	protein_coding	0.647441	6.46224
ENSG00000134780	-3.11878	1.03988	9.97483	0.00158695	0.0102625	DAGLA	protein_coding	0.00682962	0.0476517
ENSG00000102098	-3.12729	1.22659	11.9992	0.000532225	0.00411476	SCML2	protein_coding	0.00520272	0.0329372
ENSG00000196611	-3.12988	4.4838	47.5524	5.35527e-12	1.87263e-10	MMP1	protein_coding	0.788213	4.62252
ENSG00000139734	-3.13824	5.87316	143.19	5.34141e-33	1.50806e-30	DIAPH3	protein_coding	0.0235425	0.21079
ENSG00000127564	-3.14034	2.29429	23.9001	1.01469e-06	1.59813e-05	PKMYT1	protein_coding	0.0813649	0.664767
ENSG00000163694	-3.14453	0.344394	6.568	0.0103829	0.0468197	RBM47	protein_coding	0.00132127	0.00871061
ENSG00000105717	-3.14623	0.193391	6.55759	0.0104438	0.0470387	PBX4	protein_coding	0.00372188	0.0270399
ENSG00000003137	-3.14685	1.23799	13.0898	0.000296906	0.00249742	CYP26B1	protein_coding	0.0274476	0.193491
ENSG00000196460	-3.15868	1.37037	12.5566	0.000394799	0.00320506	RFX8	protein_coding	0.00776371	0.058527
ENSG00000162746	-3.1641	2.66463	31.9604	1.57346e-08	3.43189e-07	FCRLB	protein_coding	0.208927	1.66048
ENSG00000204767	-3.21727	3.03514	28.1396	1.12875e-07	2.12456e-06	FAM196B	protein_coding	0.021346	0.120791
ENSG00000128567	-3.21764	8.03807	164.747	1.03889e-37	4.3997e-35	PODXL	protein_coding	0.934353	8.13288
ENSG00000101945	-3.23139	2.33406	22.8468	1.75442e-06	2.63786e-05	SUV39H1	protein_coding	0.086504	0.623836
ENSG00000138685	-3.23847	8.4162	105.845	7.97542e-25	1.05733e-22	FGF2	protein_coding	0.910629	8.64266
ENSG00000173267	-3.24349	0.390264	6.72589	0.00950234	0.0435839	SNCG	protein_coding	0.0458692	0.388945
ENSG00000173212	-3.24423	0.61225	10.0235	0.00154558	0.0100443	MAB21L3	protein_coding	0.00930355	0.0930087
ENSG00000117650	-3.24753	4.2729	84.0003	4.94712e-20	4.26123e-18	NEK2	protein_coding	0.225424	2.04533
ENSG00000126785	-3.25494	3.069	54.0317	1.97283e-13	8.47263e-12	RHOJ	protein_coding	0.0161001	0.164247
ENSG00000127528	-3.27652	2.65652	30.0549	4.19983e-08	8.57169e-07	KLF2	protein_coding	0.42678	3.60534
ENSG00000184408	-3.27698	4.93491	146.89	8.29572e-34	2.52953e-31	KCND2	protein_coding	0.0123917	0.116246
ENSG00000242689	-3.28168	0.353294	8.09773	0.00443208	0.023936	CNTF	protein_coding	0.0789899	0.672592
ENSG00000144583	-3.28708	3.97122	98.2037	3.77481e-23	4.14034e-21	MARCH4	protein_coding	0.0246439	0.246751
ENSG00000157168	-3.29232	4.8856	79.3291	5.25787e-19	4.11084e-17	NRG1	protein_coding	0.00457777	0.047842
ENSG00000163485	-3.29364	1.12662	12.195	0.000479188	0.00376388	ADORA1	protein_coding	0.0054988	0.0438059
ENSG00000183196	-3.30837	0.687381	8.00923	0.00465394	0.0249399	CHST6	protein_coding	0.0116749	0.114018
ENSG00000095383	-3.31394	5.42009	147.064	7.59833e-34	2.36417e-31	TBC1D2	protein_coding	0.136204	1.3619
ENSG00000157404	-3.31972	2.8032	32.2242	1.37371e-08	3.0391e-07	KIT	protein_coding	0.0165539	0.140457
ENSG00000166670	-3.35209	0.367102	7.7707	0.00531006	0.027621	MMP10	protein_coding	0.0236843	0.190947
ENSG00000164619	-3.39263	4.20576	98.5874	3.10988e-23	3.46082e-21	BMPER	protein_coding	0.0130182	0.131327
ENSG00000185972	-3.39461	1.97953	25.7948	3.79714e-07	6.49004e-06	CCIN	protein_coding	0.311526	3.63668
ENSG00000143320	-3.39914	4.04733	84.3046	4.24135e-20	3.69507e-18	CRABP2	protein_coding	0.449767	4.82757
ENSG00000114737	-3.41343	0.713429	10.5082	0.00118844	0.00803312	CISH	protein_coding	0.0423083	0.526039
ENSG00000168672	-3.44965	1.93405	25.6436	4.10647e-07	6.97185e-06	FAM84B	protein_coding	0.0992167	1.14268
ENSG00000134198	-3.48059	2.62827	45.3282	1.66635e-11	5.42845e-10	TSPAN2	protein_coding	0.0229014	0.276886
ENSG00000182667	-3.49406	5.04673	137.452	9.60609e-32	2.48228e-29	NTM	protein_coding	0.00590108	0.0621616
ENSG00000162630	-3.49733	2.99441	56.463	5.72668e-14	2.56791e-12	B3GALT2	protein_coding	0.158091	1.96545
ENSG00000129810	-3.503	2.53514	18.8724	1.39758e-05	0.000168973	SGOL1	protein_coding	0.0424726	0.389535
ENSG00000091831	-3.52448	0.500973	9.25106	0.00235359	0.0142166	ESR1	protein_coding	0.000507061	0.00460604
ENSG00000107562	-3.52524	4.74049	141.022	1.59103e-32	4.33157e-30	CXCL12	protein_coding	0.257901	2.99975
ENSG00000142627	-3.54502	3.45485	54.2002	1.81073e-13	7.8205e-12	EPHA2	protein_coding	0.0637844	0.597525
ENSG00000130477	-3.56163	3.62892	91.3108	1.22788e-21	1.24857e-19	UNC13A	protein_coding	0.0220661	0.266694
ENSG00000126217	-3.57661	2.39843	25.6441	4.10549e-07	6.97185e-06	MCF2L	protein_coding	0.00482959	0.0459843
ENSG00000133107	-3.59382	3.52899	90.4626	1.88503e-21	1.87838e-19	TRPC4	protein_coding	0.00735662	0.0910243
ENSG00000170421	-3.6247	1.44349	12.5189	0.000402853	0.00325313	KRT8	protein_coding	0.00985135	0.0798707
ENSG00000148773	-3.6539	7.01346	280.141	6.99602e-63	8.88845e-60	MKI67	protein_coding	0.639282	8.03753
ENSG00000205426	-3.65627	2.07024	25.5194	4.37958e-07	7.39436e-06	KRT81	protein_coding	0.0883384	1.23215
ENSG00000079337	-3.66396	1.37744	19.966	7.88331e-06	0.000100325	RAPGEF3	protein_coding	0.0123961	0.128246
ENSG00000100065	-3.68985	2.36661	24.4775	7.5184e-07	1.21169e-05	CARD10	protein_coding	0.0256518	0.31904
ENSG00000275342	-3.73719	2.10714	26.1388	3.17736e-07	5.52992e-06	SGK223	protein_coding	0.0101269	0.116091
ENSG00000115363	-3.81613	4.55901	122.886	1.47726e-28	2.55935e-26	EVA1A	protein_coding	0.0307367	0.434356
ENSG00000136999	-3.82171	5.0251	83.938	5.10547e-20	4.37292e-18	NOV	protein_coding	0.576261	7.41126
ENSG00000160013	-3.83806	3.62644	101.661	6.58884e-24	7.90972e-22	PTGIR	protein_coding	0.35147	4.87399
ENSG00000132688	-3.96461	2.64586	47.1753	6.49136e-12	2.24926e-10	NES	protein_coding	0.0750631	1.35335
ENSG00000132185	-3.99752	1.38325	22.5943	2.00072e-06	2.93864e-05	FCRLA	protein_coding	0.0449693	0.664521
ENSG00000137872	-4.0433	0.829951	9.64664	0.00189698	0.011853	SEMA6D	protein_coding	0.000907048	0.00487309
ENSG00000144063	-4.08326	4.38013	101.298	7.91353e-24	9.42576e-22	MALL	protein_coding	0.0713765	1.19041
ENSG00000153064	-4.1186	0.887283	7.69119	0.00554911	0.02863	BANK1	protein_coding	0.000555037	0.00448791
ENSG00000139304	-4.11997	1.52494	16.4995	4.86635e-05	0.00051702	PTPRQ	protein_coding	0.00198673	0.0171371
ENSG00000070601	-4.13608	0.775682	12.893	0.000329806	0.00273422	FRMPD1	protein_coding	0.00218044	0.0288923
ENSG00000140538	-4.17518	2.03555	26.2615	2.98177e-07	5.24338e-06	NTRK3	protein_coding	0.00105822	0.0179788
ENSG00000156711	-4.22621	3.49622	61.637	4.1299e-15	2.10583e-13	MAPK13	protein_coding	0.0850416	1.24679
ENSG00000164761	-4.23333	6.65587	257.77	5.2548e-58	5.34098e-55	TNFRSF11B	protein_coding	0.360237	6.65873
ENSG00000104177	-4.24153	0.707552	11.9349	0.000550907	0.00424198	MYEF2	protein_coding	0.0081312	0.0671222
ENSG00000138675	-4.24254	3.51768	86.184	1.63953e-20	1.48787e-18	FGF5	protein_coding	0.0151257	0.31237
ENSG00000124191	-4.2436	0.0979118	8.99949	0.00270055	0.0159337	TOX2	protein_coding	0.000594955	0.009751
ENSG00000197077	-4.24986	3.01794	59.1386	1.4695e-14	7.08986e-13	KIAA1671	protein_coding	0.00311128	0.0591787
ENSG00000150551	-4.27015	0.156579	10.5243	0.00117817	0.00798327	LYPD1	protein_coding	0.00337366	0.062629
ENSG00000013293	-4.27882	2.14488	17.3491	3.11039e-05	0.000348941	SLC7A14	protein_coding	0.00286704	0.0617225
ENSG00000183715	-4.52763	3.23774	41.4797	1.19101e-10	3.46529e-09	OPCML	protein_coding	0.00136135	0.015416
ENSG00000066248	-4.76227	1.68658	29.4934	5.6108e-08	1.11383e-06	NGEF	protein_coding	0.00243756	0.0433053
ENSG00000182901	-4.85948	0.711418	15.5798	7.90941e-05	0.00079438	RGS7	protein_coding	0.000158274	0.00527757
ENSG00000176771	-4.93899	2.6028	47.2567	6.22719e-12	2.16757e-10	NCKAP5	protein_coding	0.000500652	0.0122886
ENSG00000127329	-4.97634	5.19504	272.734	2.87768e-61	3.37486e-58	PTPRB	protein_coding	0.0180167	0.58369
ENSG00000111863	-5.04471	1.27026	22.619	1.97523e-06	2.91805e-05	ADTRP	protein_coding	0.00129232	0.0404897
ENSG00000170681	-5.08327	1.51337	27.4239	1.63399e-07	2.99421e-06	MURC	protein_coding	0.0156152	0.562593
ENSG00000138772	-5.1201	1.23062	27.2808	1.75949e-07	3.19347e-06	ANXA3	protein_coding	0.00205075	0.0728595
ENSG00000065361	-5.17304	2.30962	56.5568	5.45989e-14	2.4555e-12	ERBB3	protein_coding	0.0115189	0.382025
ENSG00000128342	-5.26728	1.58951	33.3652	7.63795e-09	1.74585e-07	LIF	protein_coding	0.0188717	1.02114
ENSG00000111057	-5.35032	4.92961	268.813	2.05883e-60	2.24206e-57	KRT18	protein_coding	0.361996	14.5699
ENSG00000180914	-5.53372	6.09254	125.187	4.63197e-29	8.61208e-27	OXTR	protein_coding	0.149815	6.98154
ENSG00000186832	-5.58589	2.35326	44.2281	2.92263e-11	9.28299e-10	KRT16	protein_coding	0.0294607	1.45583
ENSG00000125414	-5.62506	4.87587	194.167	3.91659e-44	2.13258e-41	MYH2	protein_coding	0.0346947	1.97524
ENSG00000182261	-5.88496	1.31286	29.1679	6.637e-08	1.29396e-06	NLRP10	protein_coding	0.0102266	0.671589
ENSG00000186847	-5.93149	3.49341	130.151	3.7977e-30	7.51945e-28	KRT14	protein_coding	0.0811043	4.57081
ENSG00000164283	-6.04337	2.53897	80.2573	3.28693e-19	2.62369e-17	ESM1	protein_coding	0.00402457	0.257013
ENSG00000104783	-6.14585	1.19198	27.7872	1.35418e-07	2.51779e-06	KCNN4	protein_coding	0.00403928	0.258217
ENSG00000183454	-6.56437	1.52525	36.6142	1.43978e-09	3.65847e-08	GRIN2A	protein_coding	0.000138523	0.0122536
ENSG00000171345	-6.61679	3.26515	90.221	2.12991e-21	2.06832e-19	KRT19	protein_coding	0.0507136	3.85987
ENSG00000131737	-7.0997	4.25997	204.491	2.18723e-46	1.44985e-43	KRT34	protein_coding	0.051255	7.83171
ENSG00000197632	-7.43955	3.04475	122.358	1.92693e-28	3.27637e-26	SERPINB2	protein_coding	0.00369429	0.511068
ENSG00000126010	-7.84544	0.763217	26.8432	2.20647e-07	3.96596e-06	GRPR	protein_coding	0	0.0959954
ENSG00000158008	-7.87257	0.797115	25.2105	5.14021e-07	8.57836e-06	EXTL1	protein_coding	0	0.166026
ENSG00000197977	-8.00877	0.933879	30.2159	3.8652e-08	7.94571e-07	ELOVL2	protein_coding	0	0.0619753
ENSG00000120279	-8.08559	0.96763	31.9775	1.5597e-08	3.40676e-07	MYCT1	protein_coding	0	0.135547

## Sheet: POLY
geneID	logFC	logCPM	LR	PValue	FDR	gene_name	biotype	Mean_ADI (RPKM)	Mean_CT (RPKM)
ENSG00000136160	10.3244	5.50574	551.821	5.05555e-122	2.51311e-118	EDNRB	protein_coding	3.73487	0.00241829
ENSG00000102760	10.0103	7.2007	737.939	1.68223e-162	2.5087e-158	RGCC	protein_coding	22.0475	0.0204178
ENSG00000109906	9.30026	4.52479	356.508	1.62155e-79	3.45461e-76	ZBTB16	protein_coding	0.240359	0.000331408
ENSG00000158104	9.06637	1.65054	76.3016	2.43492e-18	1.38068e-16	HPD	protein_coding	0.265935	0
ENSG00000118432	8.86583	3.2363	194.666	3.04762e-44	1.22836e-41	CNR1	protein_coding	0.708869	0.00103751
ENSG00000004799	8.81757	7.2422	627.009	2.23543e-138	1.66685e-134	PDK4	protein_coding	23.2305	0.0525197
ENSG00000117594	8.69489	6.59153	491.729	5.99097e-109	1.78687e-105	HSD11B1	protein_coding	3.93302	0.0102308
ENSG00000179593	8.63993	1.20163	54.97	1.22385e-13	4.24447e-12	ALOX15B	protein_coding	0.471941	0
ENSG00000173432	8.23195	0.957297	48.1614	3.92542e-12	1.14784e-10	SAA1	protein_coding	0.893522	0
ENSG00000101542	8.13814	0.774928	45.1463	1.82851e-11	4.75891e-10	CDH20	protein_coding	0.0146655	0
ENSG00000122035	7.91792	0.545412	36.8779	1.2576e-09	2.52758e-08	RASL11A	protein_coding	0.857568	0
ENSG00000133800	7.68469	0.444621	34.8932	3.48289e-09	6.54985e-08	LYVE1	protein_coding	0.0438606	0
ENSG00000134042	7.60641	0.420579	33.2719	8.01316e-09	1.43286e-07	MRO	protein_coding	0.0733311	0
ENSG00000189221	7.58206	6.00169	462.728	1.22529e-102	3.04547e-99	MAOA	protein_coding	1.38219	0.00760505
ENSG00000179256	7.54317	0.283862	32.3302	1.30073e-08	2.2714e-07	SMCO3	protein_coding	0.22321	0
ENSG00000187288	7.41513	3.14836	176.616	2.65674e-40	8.0857e-38	CIDEC	protein_coding	1.30674	0.00639747
ENSG00000115255	7.31895	0.115534	27.4526	1.6099e-07	2.32639e-06	REEP6	protein_coding	0.249047	0
ENSG00000173208	7.2624	4.25676	277.096	3.22479e-62	3.4351e-59	ABCD2	protein_coding	0.542125	0.00347748
ENSG00000140807	7.16316	-0.0111562	26.2566	2.9893e-07	4.12773e-06	NKD1	protein_coding	0.0174699	0
ENSG00000114279	6.96269	-0.151899	26.3847	2.79755e-07	3.87731e-06	FGF12	protein_coding	0.00226519	0
ENSG00000187094	6.92874	4.22191	204.965	1.72344e-46	8.7935e-44	CCK	protein_coding	4.33075	0.0287262
ENSG00000048540	6.675	6.87289	516.559	2.37204e-114	8.84357e-111	LMO3	protein_coding	3.73209	0.0365064
ENSG00000277586	6.48796	3.76622	181.127	2.74953e-41	8.54244e-39	NEFL	protein_coding	4.32468	0.0495421
ENSG00000178199	6.47472	0.957689	44.4246	2.64342e-11	6.7618e-10	ZC3H12D	protein_coding	0.0953285	0.000718363
ENSG00000108551	6.3258	4.81464	314.25	2.59073e-70	3.21963e-67	RASD1	protein_coding	28.3307	0.354232
ENSG00000162998	6.11756	0.57553	32.3463	1.29001e-08	2.25532e-07	FRZB	protein_coding	0.0774163	0.000811193
ENSG00000158473	5.66404	2.88252	116.168	4.36622e-27	5.72663e-25	CD1D	protein_coding	2.90619	0.056653
ENSG00000221866	5.62256	4.54397	112.851	2.32582e-26	2.86653e-24	PLXNA4	protein_coding	0.0860426	0.00217418
ENSG00000187193	5.43789	6.99838	243.436	7.00772e-55	6.14742e-52	MT1X	protein_coding	140.843	3.45215
ENSG00000249992	5.36549	4.59848	277.341	2.85187e-62	3.27154e-59	TMEM158	protein_coding	26.0104	0.638399
ENSG00000154856	5.22489	1.75567	47.1258	6.65739e-12	1.8662e-10	APCDD1	protein_coding	0.181393	0.00544797
ENSG00000006283	5.20399	1.35055	36.2551	1.73104e-09	3.40566e-08	CACNA1G	protein_coding	0.0691951	0.00190725
ENSG00000163884	5.17516	3.69806	169.287	1.05912e-38	2.87177e-36	KLF15	protein_coding	1.70613	0.049709
ENSG00000119915	5.12159	1.01487	34.4535	4.36561e-09	8.06745e-08	ELOVL3	protein_coding	1.11887	0.0337184
ENSG00000172476	5.11851	-0.256411	17.4268	2.9858e-05	0.000273845	RAB40A	protein_coding	0.0670611	0.00139262
ENSG00000128045	4.98094	4.23666	197.703	6.62451e-45	2.99368e-42	RASL11B	protein_coding	8.02113	0.274968
ENSG00000107551	4.96042	5.36907	204.913	1.76896e-46	8.7935e-44	RASSF4	protein_coding	2.20603	0.063255
ENSG00000135678	4.91979	5.30936	318.178	3.61176e-71	4.89656e-68	CPM	protein_coding	0.593058	0.0202155
ENSG00000103196	4.85924	8.14513	214.95	1.14294e-48	7.10192e-46	CRISPLD2	protein_coding	5.43427	0.179475
ENSG00000102271	4.85442	4.56992	185.215	3.52337e-42	1.22195e-39	KLHL4	protein_coding	0.294695	0.0126403
ENSG00000151692	4.77015	3.11405	62.5138	2.64584e-15	1.13383e-13	RNF144A	protein_coding	0.10945	0.00492266
ENSG00000171051	4.73235	1.38183	31.2633	2.25301e-08	3.78369e-07	FPR1	protein_coding	0.0814596	0.00424096
ENSG00000269113	4.71649	2.01751	48.3765	3.5175e-12	1.03874e-10	TRABD2B	protein_coding	0.0310383	0.00174446
ENSG00000109819	4.68436	1.64732	46.9118	7.42551e-12	2.06598e-10	PPARGC1A	protein_coding	0.0394174	0.00152583
ENSG00000105880	4.64421	0.320615	18.6645	1.55858e-05	0.000153016	DLX5	protein_coding	0.470561	0.0175275
ENSG00000205364	4.63719	4.82343	102.258	4.87412e-24	4.81376e-22	MT1M	protein_coding	31.5324	1.03446
ENSG00000177575	4.62681	0.501522	24.0483	9.39507e-07	1.17639e-05	CD163	protein_coding	0.0763014	0.00261913
ENSG00000116741	4.61956	8.10404	338.977	1.06577e-75	1.76599e-72	RGS2	protein_coding	162.837	6.70235
ENSG00000198610	4.59241	2.3423	70.9995	3.57313e-17	1.83113e-15	AKR1C4	protein_coding	0.407196	0.0170785
ENSG00000245848	4.57146	0.760517	19.1485	1.20933e-05	0.000121856	CEBPA	protein_coding	1.17702	0.0601962
ENSG00000183111	4.53461	-0.0818985	15.0837	0.00010285	0.000808963	ARHGEF37	protein_coding	0.0190686	0.000762775
ENSG00000096060	4.38564	6.65258	159.878	1.20327e-36	2.80382e-34	FKBP5	protein_coding	1.23422	0.0614725
ENSG00000114268	4.37357	2.61148	38.4499	5.6178e-10	1.18498e-08	PFKFB4	protein_coding	0.248217	0.0209839
ENSG00000137959	4.33631	5.15609	92.0393	8.4973e-22	6.66948e-20	IFI44L	protein_coding	2.54061	0.17886
ENSG00000131477	4.3249	0.288207	19.0446	1.27695e-05	0.000127807	RAMP2	protein_coding	0.443753	0.0205857
ENSG00000174697	4.27751	1.22803	38.423	5.69583e-10	1.19975e-08	LEP	protein_coding	0.261199	0.0132031
ENSG00000125144	4.19565	1.30601	33.6239	6.6866e-09	1.20869e-07	MT1G	protein_coding	3.4909	0.234529
ENSG00000091129	4.14329	5.76115	248.59	5.26906e-56	5.2385e-53	NRCAM	protein_coding	0.331098	0.0188035
ENSG00000198417	4.11498	1.21191	21.3347	3.85691e-06	4.286e-05	MT1F	protein_coding	1.36708	0.115804
ENSG00000134824	4.08147	8.01036	233.626	9.6538e-53	6.85558e-50	FADS2	protein_coding	6.56013	0.370734
ENSG00000149485	4.01367	9.24318	198.783	3.85029e-45	1.85224e-42	FADS1	protein_coding	38.5888	2.22811
ENSG00000137869	3.9838	3.14253	93.5165	4.02819e-22	3.33735e-20	CYP19A1	protein_coding	0.12432	0.00861274
ENSG00000119508	3.97026	1.09188	14.3614	0.000150865	0.00112549	NR4A3	protein_coding	0.0758216	0.0138752
ENSG00000144891	3.96717	2.78251	77.5237	1.31137e-18	7.58005e-17	AGTR1	protein_coding	0.289342	0.0186818
ENSG00000134121	3.95693	3.61947	99.2388	2.23816e-23	2.07315e-21	CHL1	protein_coding	0.1044	0.0079197
ENSG00000169715	3.9535	7.69535	319.864	1.55063e-71	2.31245e-68	MT1E	protein_coding	237.856	15.4186
ENSG00000099194	3.94104	9.72331	196.519	1.20073e-44	5.11612e-42	SCD	protein_coding	89.4455	6.0141
ENSG00000166106	3.93359	0.8019	10.4334	0.00123759	0.006941	ADAMTS15	protein_coding	0.108651	0.0139099
ENSG00000139832	3.9108	2.70288	58.0951	2.49744e-14	9.45288e-13	RAB20	protein_coding	0.305178	0.0227856
ENSG00000106236	3.89959	-0.105827	10.1536	0.00144021	0.00784721	NPTX2	protein_coding	0.111962	0.010075
ENSG00000157514	3.84113	9.12647	208.461	2.97663e-47	1.70733e-44	TSC22D3	protein_coding	16.3244	1.10669
ENSG00000183691	3.82102	5.66977	157.398	4.19022e-36	9.18952e-34	NOG	protein_coding	49.4206	4.24725
ENSG00000181284	3.78508	0.684257	10.6759	0.00108543	0.00623058	TMEM102	protein_coding	1.09341	0.1967
ENSG00000134533	3.78331	4.72073	137.631	8.77603e-32	1.61577e-29	RERG	protein_coding	0.203797	0.0147727
ENSG00000078018	3.77259	1.63281	28.3249	1.02566e-07	1.54502e-06	MAP2	protein_coding	0.0174013	0.00147236
ENSG00000053747	3.75571	2.23999	28.9838	7.29864e-08	1.12909e-06	LAMA3	protein_coding	0.032508	0.00285705
ENSG00000249242	3.74873	1.2043	16.5566	4.72193e-05	0.000410601	TMEM150C	protein_coding	0.0481566	0.00674479
ENSG00000187151	3.74004	1.59195	23.326	1.36741e-06	1.65734e-05	ANGPTL5	protein_coding	0.197548	0.0170157
ENSG00000173918	3.7189	7.0452	188.214	7.80011e-43	2.83715e-40	C1QTNF1	protein_coding	9.12879	0.660061
ENSG00000095637	3.71045	2.29743	64.2356	1.10397e-15	4.91446e-14	SORBS1	protein_coding	0.0355925	0.00265987
ENSG00000105509	3.71026	4.24448	134.968	3.35521e-31	5.81817e-29	HAS1	protein_coding	3.26477	0.232506
ENSG00000171408	3.65473	4.54858	148.18	4.33307e-34	8.85192e-32	PDE7B	protein_coding	0.127243	0.00931083
ENSG00000159167	3.64348	5.82272	129.661	4.86027e-30	7.6296e-28	STC1	protein_coding	8.1117	0.648619
ENSG00000152049	3.62351	7.79042	163.058	2.42916e-37	5.93869e-35	KCNE4	protein_coding	2.79788	0.220827
ENSG00000185432	3.60494	4.87995	186.144	2.20853e-42	7.84184e-40	METTL7A	protein_coding	6.03637	0.482289
ENSG00000131386	3.59617	5.86346	149.23	2.55422e-34	5.36494e-32	GALNT15	protein_coding	1.89617	0.139256
ENSG00000138759	3.59366	3.35891	56.7836	4.86517e-14	1.77394e-12	FRAS1	protein_coding	0.0398335	0.00276896
ENSG00000151632	3.55443	7.2794	236.036	2.87755e-53	2.14564e-50	AKR1C2	protein_coding	1.34558	0.114614
ENSG00000177453	3.54327	1.11745	18.0968	2.09954e-05	0.000199303	NIM1K	protein_coding	0.0419708	0.0032844
ENSG00000179094	3.53866	4.56479	153.309	3.27853e-35	7.0859e-33	PER1	protein_coding	2.73011	0.222131
ENSG00000227268	3.50461	0.145824	10.9353	0.000943468	0.00551762	KLLN	protein_coding	0.428516	0.0394501
ENSG00000102996	3.50354	2.41785	36.2783	1.71056e-09	3.36983e-08	MMP15	protein_coding	0.437809	0.0571702
ENSG00000150907	3.48125	4.86473	94.9209	1.98145e-22	1.67894e-20	FOXO1	protein_coding	0.481887	0.0430425
ENSG00000127863	3.42	2.7748	52.822	3.65192e-13	1.19432e-11	TNFRSF19	protein_coding	0.114643	0.0104955
ENSG00000092068	3.41454	4.2202	99.6318	1.8353e-23	1.7433e-21	SLC7A8	protein_coding	0.575936	0.0627649
ENSG00000188613	3.37127	0.363585	12.5827	0.00038934	0.00257027	NANOS1	protein_coding	0.490786	0.0525894
ENSG00000103253	3.36821	-7.70508e-05	12.1468	0.000491729	0.00316357	HAGHL	protein_coding	0.17583	0.0169744
ENSG00000132329	3.32427	0.501133	14.2476	0.000160269	0.00118969	RAMP1	protein_coding	0.0424114	0.00480541
ENSG00000147257	3.31254	1.39098	21.3474	3.83135e-06	4.26077e-05	GPC3	protein_coding	0.00962532	0.0010327
ENSG00000177875	3.29731	0.124547	9.5231	0.00202902	0.0105652	CCDC184	protein_coding	0.7292	0.0839439
ENSG00000113448	3.27795	6.11673	181.797	1.96389e-41	6.29413e-39	PDE4D	protein_coding	0.081444	0.00798858
ENSG00000174059	3.27711	1.74233	25.8024	3.78228e-07	5.1324e-06	CD34	protein_coding	0.180283	0.0236242
ENSG00000117479	3.27027	5.18475	184.978	3.9686e-42	1.34509e-39	SLC19A2	protein_coding	2.98165	0.30357
ENSG00000141404	3.26287	0.26184	6.96115	0.00832986	0.0336193	GNAL	protein_coding	0.00805515	0.00241422
ENSG00000133216	3.23951	-0.0695208	9.26122	0.00234057	0.0119129	EPHB2	protein_coding	0.00668229	0.000898399
ENSG00000139266	3.22867	-0.0585013	11.027	0.000897955	0.00528879	MARCH9	protein_coding	0.262287	0.0282478
ENSG00000099994	3.18762	1.0092	18.0492	2.15266e-05	0.000203697	SUSD2	protein_coding	0.417054	0.0528451
ENSG00000078725	3.16062	2.12442	35.3106	2.81104e-09	5.37449e-08	BRINP1	protein_coding	0.0343284	0.00425445
ENSG00000061656	3.15982	1.3147	23.7196	1.11441e-06	1.37576e-05	SPAG4	protein_coding	0.869965	0.0899101
ENSG00000167772	3.15753	4.79802	130.481	3.2157e-30	5.15653e-28	ANGPTL4	protein_coding	4.48024	0.498109
ENSG00000109107	3.15711	2.5611	54.4278	1.61263e-13	5.47816e-12	ALDOC	protein_coding	2.54073	0.28815
ENSG00000154188	3.14677	7.43015	195.874	1.66051e-44	6.87867e-42	ANGPT1	protein_coding	1.24484	0.141285
ENSG00000187957	3.14496	2.067	27.7994	1.34566e-07	1.98889e-06	DNER	protein_coding	0.0205457	0.00265167
ENSG00000225697	3.11704	3.21795	64.7166	8.64852e-16	3.8848e-14	SLC26A6	protein_coding	1.68089	0.205004
ENSG00000116194	3.11255	6.92992	157.599	3.78727e-36	8.42979e-34	ANGPTL1	protein_coding	10.11	1.314
ENSG00000163638	3.10378	2.33325	45.4055	1.60181e-11	4.19083e-10	ADAMTS9	protein_coding	0.0501919	0.00608094
ENSG00000262655	3.10117	4.32141	99.0024	2.52198e-23	2.32162e-21	SPON1	protein_coding	0.115553	0.0138451
ENSG00000111341	3.1007	5.07106	55.8223	7.93281e-14	2.81671e-12	MGP	protein_coding	12.6426	1.53306
ENSG00000143554	3.09944	1.94801	36.5597	1.48058e-09	2.94791e-08	SLC27A3	protein_coding	1.12079	0.143486
ENSG00000130066	3.09369	9.14358	131.493	1.93162e-30	3.16552e-28	SAT1	protein_coding	328.735	39.9435
ENSG00000123689	3.07902	7.44577	77.0137	1.69777e-18	9.738e-17	G0S2	protein_coding	317.229	42.6246
ENSG00000141401	3.0584	5.67449	168.794	1.35674e-38	3.61304e-36	IMPA2	protein_coding	1.82658	0.214609
ENSG00000125148	3.03861	7.96387	143.658	4.22102e-33	8.07026e-31	MT2A	protein_coding	346.354	38.477
ENSG00000177380	3.01698	0.823426	11.3324	0.000761684	0.00458639	PPFIA3	protein_coding	0.0882155	0.014298
ENSG00000164112	3.01684	1.92407	35.558	2.47569e-09	4.77619e-08	TMEM155	protein_coding	1.01767	0.140483
ENSG00000123364	3.00322	0.830514	13.2731	0.000269249	0.0018598	HOXC13	protein_coding	0.333364	0.0640523
ENSG00000101955	2.99005	5.81382	136.138	1.86112e-31	3.34396e-29	SRPX	protein_coding	1.39514	0.175893
ENSG00000164128	2.9855	2.56444	43.8461	3.55235e-11	8.99427e-10	NPY1R	protein_coding	0.481081	0.0533349
ENSG00000180447	2.98235	7.58423	196.902	9.90847e-45	4.34603e-42	GAS1	protein_coding	121.1	14.7591
ENSG00000133056	2.97578	1.77196	14.9223	0.000112031	0.000871986	PIK3C2B	protein_coding	0.0791769	0.0117649
ENSG00000196616	2.96111	2.20738	16.6788	4.4273e-05	0.000389065	ADH1B	protein_coding	0.54318	0.0407497
ENSG00000129596	2.94933	2.26289	24.8739	6.12051e-07	7.95773e-06	CDO1	protein_coding	0.661873	0.0920266
ENSG00000106123	2.94461	1.16046	14.8783	0.000114675	0.000887925	EPHB6	protein_coding	0.225513	0.0373397
ENSG00000175040	2.92694	4.25627	106.377	6.09544e-25	6.78368e-23	CHST2	protein_coding	7.17687	0.9548
ENSG00000165029	2.90953	5.50949	164.479	1.18891e-37	3.00511e-35	ABCA1	protein_coding	0.547458	0.0712733
ENSG00000120875	2.90815	3.84968	91.8869	9.17732e-22	7.16551e-20	DUSP4	protein_coding	1.46465	0.185786
ENSG00000101230	2.88163	1.74825	27.2186	1.81701e-07	2.60799e-06	ISM1	protein_coding	0.0698504	0.0103988
ENSG00000151640	2.85992	0.748432	11.3313	0.000762131	0.00458663	DPYSL4	protein_coding	0.130017	0.0249403
ENSG00000185669	2.85961	0.605104	13.3388	0.000259976	0.00180494	SNAI3	protein_coding	0.275308	0.0431152
ENSG00000170801	2.85673	7.53991	175.525	4.59832e-40	1.37149e-37	HTRA3	protein_coding	8.7084	1.25064
ENSG00000187134	2.85312	7.88725	88.8162	4.33245e-21	3.24673e-19	AKR1C1	protein_coding	2.88246	0.399923
ENSG00000253958	2.84945	0.433247	7.14203	0.0075298	0.0309515	CLDN23	protein_coding	0.915628	0.181362
ENSG00000138356	2.84688	6.39045	161.924	4.29762e-37	1.03372e-34	AOX1	protein_coding	1.61144	0.225552
ENSG00000176723	2.84539	1.01017	12.5429	0.000397718	0.00261746	ZNF843	protein_coding	0.285446	0.0634995
ENSG00000198624	2.84419	3.74301	46.71	8.23093e-12	2.26472e-10	CCDC69	protein_coding	0.543076	0.0766733
ENSG00000153094	2.82429	2.29118	36.1326	1.8434e-09	3.61719e-08	BCL2L11	protein_coding	0.17476	0.0233026
ENSG00000112319	2.8194	2.4992	27.2001	1.83447e-07	2.63053e-06	EYA4	protein_coding	0.0333761	0.00504525
ENSG00000078114	2.81224	2.88788	51.4729	7.25913e-13	2.29355e-11	NEBL	protein_coding	0.0322733	0.00468525
ENSG00000130164	2.79939	5.55043	124.071	8.12958e-29	1.18859e-26	LDLR	protein_coding	1.82642	0.277943
ENSG00000146278	2.79538	6.5651	171.754	3.0629e-39	8.61832e-37	PNRC1	protein_coding	37.7161	5.2479
ENSG00000138829	2.78349	6.01459	124.822	5.56818e-29	8.22162e-27	FBN2	protein_coding	0.282569	0.0394984
ENSG00000017427	2.75682	4.57529	110.147	9.09665e-26	1.10291e-23	IGF1	protein_coding	0.491221	0.0707962
ENSG00000170153	2.7557	1.90445	32.9044	9.68051e-09	1.71049e-07	RNF150	protein_coding	0.0179816	0.00274317
ENSG00000099822	2.74741	0.141682	8.94493	0.00278241	0.0137489	HCN2	protein_coding	0.0581315	0.00976222
ENSG00000154548	2.7416	0.988253	12.5836	0.000389138	0.00257007	SRSF12	protein_coding	0.140148	0.0272287
ENSG00000175155	2.73575	5.66802	148.921	2.98343e-34	6.17943e-32	YPEL2	protein_coding	1.26833	0.183581
ENSG00000170412	2.72982	1.51902	15.3265	9.04366e-05	0.000721219	GPRC5C	protein_coding	0.166906	0.0369303
ENSG00000168079	2.72638	4.53949	49.8005	1.70204e-12	5.19071e-11	SCARA5	protein_coding	0.302446	0.0735576
ENSG00000221869	2.72145	6.56082	98.2551	3.67819e-23	3.32442e-21	CEBPD	protein_coding	73.9308	12.7218
ENSG00000104213	2.71273	0.715035	9.49566	0.00205958	0.0107057	PDGFRL	protein_coding	0.0387967	0.00606006
ENSG00000169174	2.71071	4.08534	50.6704	1.09252e-12	3.39434e-11	PCSK9	protein_coding	1.18072	0.156553
ENSG00000101347	2.70946	5.60496	105.103	1.15922e-24	1.23482e-22	SAMHD1	protein_coding	1.38658	0.193116
ENSG00000135643	2.70347	0.81639	13.2824	0.000267915	0.00185144	KCNMB4	protein_coding	0.0396317	0.00642437
ENSG00000134532	2.69649	0.536325	7.61458	0.00578984	0.0249549	SOX5	protein_coding	0.00469985	0.00133226
ENSG00000183160	2.69459	8.6933	143.242	5.20311e-33	9.82203e-31	TMEM119	protein_coding	84.9495	12.7529
ENSG00000169738	2.6924	4.17313	96.3975	9.3988e-23	8.34312e-21	DCXR	protein_coding	12.0259	1.84566
ENSG00000139209	2.68011	4.90846	54.2042	1.80699e-13	6.09675e-12	SLC38A4	protein_coding	0.723407	0.164958
ENSG00000119782	2.67935	1.04091	13.4099	0.000250294	0.00174995	FKBP1B	protein_coding	0.242854	0.0434413
ENSG00000183091	2.67783	0.298724	7.61494	0.00578867	0.0249549	NEB	protein_coding	0.00701448	0.00133421
ENSG00000104043	2.67207	2.21958	27.9575	1.24012e-07	1.85125e-06	ATP8B4	protein_coding	0.0240848	0.00428387
ENSG00000162878	2.66011	6.7342	165.186	8.33262e-38	2.14249e-35	PKDCC	protein_coding	17.432	2.8231
ENSG00000185950	2.65876	5.80262	113.019	2.13724e-26	2.65606e-24	IRS2	protein_coding	2.86254	0.433171
ENSG00000172366	2.65152	1.69183	17.7737	2.488e-05	0.000233209	FAM195A	protein_coding	0.461602	0.0760439
ENSG00000169710	2.64237	5.76687	109.57	1.2172e-25	1.45217e-23	FASN	protein_coding	4.7326	0.715031
ENSG00000147872	2.63893	8.18124	146.476	1.0217e-33	1.97877e-31	PLIN2	protein_coding	12.2306	1.9543
ENSG00000138606	2.62857	0.0405088	7.62608	0.00575303	0.0248869	SHF	protein_coding	0.0421328	0.00802231
ENSG00000166979	2.6283	3.25063	59.0125	1.56677e-14	6.08468e-13	EVA1C	protein_coding	0.159214	0.0244646
ENSG00000177283	2.6135	5.58041	99.358	2.10742e-23	1.96425e-21	FZD8	protein_coding	20.2542	3.50786
ENSG00000172985	2.59209	4.01411	83.3074	7.02347e-20	4.61414e-18	SH3RF3	protein_coding	0.0735887	0.0119079
ENSG00000164683	2.58124	2.14649	28.7166	8.37806e-08	1.27883e-06	HEY1	protein_coding	1.92377	0.308029
ENSG00000205129	2.58029	1.22634	13.8669	0.000196229	0.00141781	C4orf47	protein_coding	0.156082	0.0249467
ENSG00000108984	2.57859	1.68321	14.4467	0.000144179	0.0010832	MAP2K6	protein_coding	0.0386291	0.00888008
ENSG00000114790	2.56627	2.03115	30.6901	3.02705e-08	4.9826e-07	ARHGEF26	protein_coding	0.0500297	0.00865541
ENSG00000141449	2.49885	5.52989	87.2195	9.71227e-21	7.06532e-19	GREB1L	protein_coding	0.272369	0.0543384
ENSG00000168675	2.48324	4.79824	87.9131	6.83934e-21	5.02439e-19	LDLRAD4	protein_coding	0.107118	0.0204468
ENSG00000128594	2.48217	1.18636	16.1086	5.98118e-05	0.000504795	LRRC4	protein_coding	0.744264	0.122501
ENSG00000099998	2.48126	2.84432	42.1915	8.2757e-11	1.98099e-09	GGT5	protein_coding	0.471976	0.0847448
ENSG00000196562	2.47082	4.56761	94.5549	2.38391e-22	1.99726e-20	SULF2	protein_coding	0.307209	0.0551292
ENSG00000163637	2.46573	5.63411	46.8993	7.4728e-12	2.07527e-10	PRICKLE2	protein_coding	0.222135	0.0604196
ENSG00000102468	2.46126	3.19186	54.8777	1.28271e-13	4.42803e-12	HTR2A	protein_coding	0.228908	0.043245
ENSG00000256235	2.46018	6.10125	125.399	4.1627e-29	6.20784e-27	SMIM3	protein_coding	6.15772	1.15521
ENSG00000182175	2.45584	2.02831	27.9084	1.27199e-07	1.89125e-06	RGMA	protein_coding	0.122746	0.0218673
ENSG00000159674	2.44774	5.9858	86.5654	1.35194e-20	9.78715e-19	SPON2	protein_coding	2.61144	0.402821
ENSG00000169071	2.44203	3.33992	57.209	3.91877e-14	1.44655e-12	ROR2	protein_coding	0.043782	0.00837484
ENSG00000255112	2.4413	7.33097	146.575	9.71888e-34	1.90707e-31	CHMP1B	protein_coding	88.9898	16.418
ENSG00000175130	2.43311	5.39149	76.2935	2.44482e-18	1.38104e-16	MARCKSL1	protein_coding	27.5418	5.32028
ENSG00000125266	2.4303	0.176999	7.62284	0.00576337	0.0248914	EFNB2	protein_coding	0.0360264	0.00684798
ENSG00000196139	2.42819	5.84059	95.6167	1.39428e-22	1.18817e-20	AKR1C3	protein_coding	1.33802	0.243939
ENSG00000112541	2.42024	4.58259	61.7639	3.87206e-15	1.61692e-13	PDE10A	protein_coding	0.0607963	0.0116048
ENSG00000101670	2.41749	1.36344	15.4173	8.61952e-05	0.000691462	LIPG	protein_coding	0.100658	0.0215317
ENSG00000130821	2.41396	4.90818	95.6917	1.34243e-22	1.15056e-20	SLC6A8	protein_coding	5.93091	1.1154
ENSG00000009413	2.41328	7.76503	133.739	6.22987e-31	1.05575e-28	REV3L	protein_coding	1.99012	0.365271
ENSG00000147145	2.41061	0.526666	9.0407	0.00264035	0.0131699	LPAR4	protein_coding	0.220936	0.0461146
ENSG00000120899	2.40702	4.62367	37.6374	8.51956e-10	1.74522e-08	PTK2B	protein_coding	0.287599	0.0458985
ENSG00000184381	2.40493	0.464929	9.90935	0.00164441	0.00881487	PLA2G6	protein_coding	0.0227126	0.00404633
ENSG00000145244	2.39879	0.100753	6.6014	0.0101899	0.0392058	CORIN	protein_coding	0.00602344	0.00130711
ENSG00000108474	2.39285	1.89206	25.9629	3.48042e-07	4.75742e-06	PIGL	protein_coding	0.0448616	0.00854735
ENSG00000132196	2.38896	1.76081	9.24076	0.00236687	0.0120263	HSD17B7	protein_coding	0.25066	0.0513676
ENSG00000165495	2.37516	0.454153	8.20838	0.00416974	0.0191242	PKNOX2	protein_coding	0.00691767	0.00168345
ENSG00000165507	2.3713	7.65481	120.813	4.19958e-28	5.79892e-26	C10orf10	protein_coding	43.4459	8.03587
ENSG00000116962	2.35831	6.70835	86.4851	1.40794e-20	1.01433e-18	NID1	protein_coding	1.94414	0.393727
ENSG00000146411	2.35328	0.950721	10.6459	0.00110315	0.00631616	SLC2A12	protein_coding	0.044571	0.0104311
ENSG00000121068	2.34784	3.9637	54.9904	1.21122e-13	4.21046e-12	TBX2	protein_coding	2.73681	0.510683
ENSG00000185274	2.34371	4.10765	54.81	1.32765e-13	4.56202e-12	WBSCR17	protein_coding	0.0484426	0.0102444
ENSG00000115604	2.33269	1.64331	10.5118	0.00118614	0.00671304	IL18R1	protein_coding	0.0561094	0.0129447
ENSG00000143507	2.32955	4.70119	51.2166	8.27182e-13	2.597e-11	DUSP10	protein_coding	1.0999	0.184177
ENSG00000141338	2.32193	5.7777	35.7183	2.28007e-09	4.42167e-08	ABCA8	protein_coding	1.02085	0.221129
ENSG00000151726	2.3135	5.90401	92.9918	5.25127e-22	4.21033e-20	ACSL1	protein_coding	1.42011	0.262492
ENSG00000182871	2.31051	3.38981	13.5959	0.000226675	0.001607	COL18A1	protein_coding	0.151793	0.0396266
ENSG00000182704	2.30594	5.77972	88.0812	6.28231e-21	4.6611e-19	TSKU	protein_coding	5.81138	1.09271
ENSG00000168517	2.29786	0.313121	6.36077	0.0116671	0.0438375	HEXIM2	protein_coding	0.181138	0.0434385
ENSG00000091136	2.2877	7.27918	89.5316	3.01782e-21	2.2845e-19	LAMB1	protein_coding	3.24955	0.658493
ENSG00000153395	2.28754	6.07049	72.9985	1.29747e-17	6.91042e-16	LPCAT1	protein_coding	1.65633	0.329956
ENSG00000173599	2.28278	2.46639	13.351	0.000258278	0.00179818	PC	protein_coding	0.0841315	0.01684
ENSG00000099282	2.27918	0.584678	8.66572	0.00324253	0.0155335	TSPAN15	protein_coding	0.0378574	0.00913903
ENSG00000122547	2.27625	1.9149	7.59311	0.00585918	0.0252098	EEPD1	protein_coding	0.0396601	0.0100381
ENSG00000144649	2.2762	0.499434	7.74288	0.00539246	0.0236106	FAM198A	protein_coding	0.0245543	0.00619081
ENSG00000157184	2.2756	1.51192	12.3371	0.000444051	0.00289176	CPT2	protein_coding	0.251246	0.0544337
ENSG00000070214	2.26873	7.8746	106.251	6.49621e-25	7.17614e-23	SLC44A1	protein_coding	2.01284	0.399891
ENSG00000122378	2.25499	0.869703	6.73764	0.00943995	0.0369884	FAM213A	protein_coding	0.0842554	0.028764
ENSG00000007255	2.25324	2.77179	34.3732	4.54948e-09	8.36577e-08	TRAPPC6A	protein_coding	0.733648	0.147398
ENSG00000147119	2.25198	3.22631	47.5203	5.44382e-12	1.55823e-10	CHST7	protein_coding	0.625458	0.128572
ENSG00000166924	2.24867	0.708541	8.5906	0.00337903	0.0160739	NYAP1	protein_coding	0.22966	0.0579324
ENSG00000081320	2.24179	7.89749	109.487	1.26962e-25	1.50269e-23	STK17B	protein_coding	9.14059	1.9637
ENSG00000163993	2.22193	4.95788	65.6951	5.26361e-16	2.3859e-14	S100P	protein_coding	12.6133	2.42298
ENSG00000023839	2.21648	3.71139	33.4068	7.47627e-09	1.3433e-07	ABCC2	protein_coding	0.29237	0.0823516
ENSG00000167996	2.21379	4.88067	40.927	1.58019e-10	3.65355e-09	FTH1	protein_coding	5.97928	1.40095
ENSG00000164107	2.20365	3.42269	47.7075	4.94785e-12	1.42446e-10	HAND2	protein_coding	3.2402	0.738852
ENSG00000136630	2.19396	2.31098	23.2102	1.45222e-06	1.7536e-05	HLX	protein_coding	1.40918	0.298269
ENSG00000168209	2.18938	8.22145	99.9355	1.57442e-23	1.5148e-21	DDIT4	protein_coding	231.154	50.809
ENSG00000145284	2.18311	4.48264	62.4797	2.69202e-15	1.15032e-13	SCD5	protein_coding	0.214876	0.0481181
ENSG00000170561	2.18164	1.54576	12.2536	0.000464369	0.00301617	IRX2	protein_coding	0.731615	0.196702
ENSG00000205309	2.18012	0.447774	6.14094	0.0132087	0.0485176	NT5M	protein_coding	0.042116	0.0116331
ENSG00000165879	2.17106	0.907627	9.24875	0.00235656	0.0119821	FRAT1	protein_coding	1.00763	0.27889
ENSG00000115594	2.17089	8.26041	98.0041	4.17509e-23	3.75079e-21	IL1R1	protein_coding	4.3585	0.958706
ENSG00000054356	2.15708	2.96056	39.4251	3.40895e-10	7.4433e-09	PTPRN	protein_coding	0.628724	0.137027
ENSG00000064989	2.14433	2.96027	23.6587	1.15024e-06	1.41648e-05	CALCRL	protein_coding	0.11416	0.0314206
ENSG00000080546	2.14045	5.26773	88.3582	5.46141e-21	4.0723e-19	SESN1	protein_coding	0.577454	0.132722
ENSG00000135821	2.13091	8.69756	69.2171	8.81993e-17	4.35535e-15	GLUL	protein_coding	64.9486	14.101
ENSG00000027697	2.12978	8.03233	109.064	1.57167e-25	1.81693e-23	IFNGR1	protein_coding	19.3976	4.41917
ENSG00000133874	2.12953	1.67242	13.0287	0.000306758	0.00207657	RNF122	protein_coding	0.25164	0.0635466
ENSG00000275993	2.12846	0.901571	7.88903	0.00497355	0.022068	CH507-42P11.8	protein_coding	0.208914	0.0577681
ENSG00000140285	2.12106	11.4741	31.69	1.80849e-08	3.09645e-07	FGF7	protein_coding	68.8325	17.7877
ENSG00000171388	2.11918	1.57868	10.2801	0.00134475	0.00743575	APLN	protein_coding	0.466768	0.140134
ENSG00000153823	2.11716	4.93442	85.5169	2.29735e-20	1.60095e-18	PID1	protein_coding	0.11797	0.0269664
ENSG00000072818	2.11336	1.15054	13.6991	0.00021456	0.00153317	ACAP1	protein_coding	0.225074	0.0527791
ENSG00000144668	2.11078	3.26469	43.6606	3.90565e-11	9.83869e-10	ITGA9	protein_coding	0.0416983	0.00958882
ENSG00000150995	2.10736	2.7701	30.1334	4.03316e-08	6.46737e-07	ITPR1	protein_coding	0.030137	0.00768901
ENSG00000049323	2.10703	3.69178	32.1116	1.45562e-08	2.53298e-07	LTBP1	protein_coding	0.0448862	0.0118175
ENSG00000145882	2.10219	2.69632	31.2553	2.2623e-08	3.79278e-07	PCYOX1L	protein_coding	0.896711	0.19791
ENSG00000182580	2.09007	2.25809	26.6805	2.40036e-07	3.36434e-06	EPHB3	protein_coding	0.364444	0.0862403
ENSG00000169116	2.08982	2.56515	27.7329	1.39271e-07	2.05233e-06	PARM1	protein_coding	0.0813432	0.0201532
ENSG00000162595	2.08925	0.897095	11.215	0.00081138	0.00484657	DIRAS3	protein_coding	0.498567	0.116247
ENSG00000067113	2.08921	4.94442	56.6741	5.14376e-14	1.87095e-12	PPAP2A	protein_coding	0.456771	0.100932
ENSG00000165807	2.08906	1.22439	12.0072	0.000529949	0.00336586	PPP1R36	protein_coding	0.0883865	0.0224661
ENSG00000019549	2.08508	8.35771	82.3295	1.15192e-19	7.31002e-18	SNAI2	protein_coding	130.702	31.2503
ENSG00000121361	2.08416	6.16866	97.7481	4.75144e-23	4.24301e-21	KCNJ8	protein_coding	11.004	2.52753
ENSG00000170271	2.08152	2.37179	16.8674	4.00836e-05	0.000355179	FAXDC2	protein_coding	0.214212	0.0411639
ENSG00000174705	2.07201	5.69465	34.5051	4.25137e-09	7.87636e-08	SH3PXD2B	protein_coding	0.662635	0.136887
ENSG00000083807	2.07037	0.83334	9.64945	0.00189408	0.00995997	SLC27A5	protein_coding	0.0810365	0.0188903
ENSG00000188783	2.05277	3.46376	27.7738	1.36359e-07	2.01338e-06	PRELP	protein_coding	1.10938	0.286129
ENSG00000106772	2.04905	5.54753	51.9012	5.83636e-13	1.86776e-11	PRUNE2	protein_coding	0.253135	0.0635489
ENSG00000118689	2.04847	6.28014	53.8678	2.14448e-13	7.20284e-12	FOXO3	protein_coding	1.01856	0.225919
ENSG00000125510	2.04647	0.834818	8.54779	0.00345943	0.0163936	OPRL1	protein_coding	0.128976	0.033152
ENSG00000196976	2.04612	3.06763	32.82	1.01098e-08	1.78212e-07	LAGE3	protein_coding	9.09137	2.11945
ENSG00000134830	2.03866	1.56321	15.5246	8.14396e-05	0.000657914	C5AR2	protein_coding	0.29547	0.0732944
ENSG00000167703	2.03826	3.69284	48.5369	3.24137e-12	9.61004e-11	SLC43A2	protein_coding	0.348029	0.0823976
ENSG00000076555	2.03775	2.36377	24.9091	6.00972e-07	7.83417e-06	ACACB	protein_coding	0.0542233	0.0126948
ENSG00000116133	2.03749	6.59037	81.201	2.03891e-19	1.27758e-17	DHCR24	protein_coding	4.1324	0.990999
ENSG00000122121	2.03545	1.36653	7.99663	0.00468645	0.0210636	XPNPEP2	protein_coding	0.1042	0.0482139
ENSG00000100292	2.03343	7.59925	55.164	1.10882e-13	3.88164e-12	HMOX1	protein_coding	22.129	5.85427
ENSG00000104290	2.03277	1.56437	12.4765	0.000412096	0.00270017	FZD3	protein_coding	0.0575887	0.012019
ENSG00000165061	2.02734	2.51401	16.6949	4.38993e-05	0.000386008	ZMAT4	protein_coding	0.0243576	0.00616401
ENSG00000131037	2.02537	0.127856	6.62644	0.0100476	0.0388086	EPS8L1	protein_coding	0.0937487	0.0224744
ENSG00000149212	2.02319	6.56947	99.6896	1.78258e-23	1.70408e-21	SESN3	protein_coding	2.28519	0.549267
ENSG00000165092	2.01642	2.68043	25.324	4.84646e-07	6.44739e-06	ALDH1A1	protein_coding	0.0564982	0.0152262
ENSG00000114251	2.01641	6.44262	71.0018	3.56899e-17	1.83113e-15	WNT5A	protein_coding	5.49875	1.49856
ENSG00000104332	2.01208	5.90813	60.358	7.9082e-15	3.20476e-13	SFRP1	protein_coding	1.99065	0.535011
ENSG00000100336	2.00111	0.631745	7.4095	0.00648805	0.0274246	APOL4	protein_coding	0.144064	0.0373227
ENSG00000008513	2.00108	8.24981	70.7008	4.15714e-17	2.12313e-15	ST3GAL1	protein_coding	4.2206	0.978229
ENSG00000163536	1.99741	2.697	20.2471	6.80572e-06	7.19814e-05	SERPINI1	protein_coding	0.107828	0.0298194
ENSG00000139132	1.99162	5.2222	58.9252	1.63782e-14	6.31132e-13	FGD4	protein_coding	0.234806	0.0663166
ENSG00000099139	1.98849	4.04859	41.2572	1.33457e-10	3.1049e-09	PCSK5	protein_coding	0.0552365	0.0143664
ENSG00000147408	1.98778	3.03057	20.7458	5.24452e-06	5.64297e-05	CSGALNACT1	protein_coding	0.0359059	0.00874732
ENSG00000135362	1.98513	3.22837	37.8945	7.4674e-10	1.55316e-08	PRR5L	protein_coding	0.0882036	0.0214779
ENSG00000064309	1.98302	4.54685	48.1307	3.98737e-12	1.16367e-10	CDON	protein_coding	0.345514	0.0877372
ENSG00000221968	1.98181	5.67799	74.3354	6.59096e-18	3.58726e-16	FADS3	protein_coding	4.44632	1.07354
ENSG00000117461	1.97941	1.78102	13.6268	0.000222984	0.00158577	PIK3R3	protein_coding	0.0614154	0.0128113
ENSG00000184588	1.97085	3.00901	21.1355	4.27922e-06	4.70967e-05	PDE4B	protein_coding	0.0208371	0.00627749
ENSG00000041982	1.96782	6.13504	63.0907	1.97407e-15	8.55794e-14	TNC	protein_coding	1.09808	0.32108
ENSG00000100906	1.96771	6.80732	86.1497	1.66821e-20	1.17905e-18	NFKBIA	protein_coding	54.5778	14.5238
ENSG00000119138	1.9621	6.9759	93.1633	4.81539e-22	3.92414e-20	KLF9	protein_coding	6.61618	1.76804
ENSG00000213694	1.95858	3.80333	17.8098	2.44122e-05	0.000229257	S1PR3	protein_coding	1.70161	0.349434
ENSG00000169083	1.95839	3.12513	22.0239	2.69279e-06	3.07015e-05	AR	protein_coding	0.0730953	0.0200563
ENSG00000125864	1.95768	1.02143	10.1259	0.001462	0.00794562	BFSP1	protein_coding	0.0393343	0.0105647
ENSG00000140479	1.95746	2.01177	15.7398	7.268e-05	0.000597507	PCSK6	protein_coding	0.0279246	0.00620285
ENSG00000134686	1.95572	6.6324	80.0948	3.56871e-19	2.16342e-17	PHC2	protein_coding	1.47963	0.366661
ENSG00000198121	1.9501	8.86287	69.7764	6.64235e-17	3.32407e-15	LPAR1	protein_coding	4.43366	1.20199
ENSG00000143845	1.94396	1.54795	14.7849	0.000120496	0.00092627	ETNK2	protein_coding	0.209997	0.0529339
ENSG00000206052	1.94095	4.3072	46.1579	1.09095e-11	2.94202e-10	DOK6	protein_coding	0.068576	0.0193693
ENSG00000186918	1.93451	5.23396	62.6332	2.49024e-15	1.07332e-13	ZNF395	protein_coding	1.05647	0.261124
ENSG00000154319	1.93181	5.88727	46.7379	8.11427e-12	2.23675e-10	FAM167A	protein_coding	1.69586	0.520115
ENSG00000101938	1.92478	2.75787	28.8258	7.91897e-08	1.21498e-06	CHRDL1	protein_coding	0.0857387	0.0223219
ENSG00000115602	1.92218	2.87558	7.18843	0.0073375	0.0302527	IL1RL1	protein_coding	0.267393	0.0810868
ENSG00000127083	1.91448	0.770635	7.64113	0.00570523	0.0247127	OMD	protein_coding	0.232827	0.0700172
ENSG00000157216	1.91355	4.34199	45.2536	1.73101e-11	4.52095e-10	SSBP3	protein_coding	0.172019	0.043017
ENSG00000146477	1.90785	0.766901	7.62374	0.00576048	0.0248914	SLC22A3	protein_coding	0.0252564	0.0058066
ENSG00000167508	1.90766	4.83098	59.2292	1.40335e-14	5.52193e-13	MVD	protein_coding	3.99733	1.06586
ENSG00000188315	1.90432	0.441349	6.27587	0.0122393	0.0455971	C3orf62	protein_coding	0.20954	0.0536638
ENSG00000144810	1.90036	6.33038	39.9872	2.55633e-10	5.70696e-09	COL8A1	protein_coding	0.782838	0.217339
ENSG00000125967	1.89748	2.36801	19.5381	9.86105e-06	0.000101419	NECAB3	protein_coding	0.46479	0.119624
ENSG00000196549	1.89107	10.7254	47.3574	5.9154e-12	1.68031e-10	MME	protein_coding	16.6072	4.60592
ENSG00000134243	1.89015	5.18754	27.1499	1.88279e-07	2.68947e-06	SORT1	protein_coding	0.642544	0.177296
ENSG00000148426	1.88898	3.56309	26.8303	2.22122e-07	3.12796e-06	PROSER2	protein_coding	0.362149	0.115484
ENSG00000142494	1.88737	1.48213	14.1788	0.000166237	0.00122788	SLC47A1	protein_coding	0.0501504	0.0133914
ENSG00000143819	1.88563	3.53191	26.5821	2.5257e-07	3.52675e-06	EPHX1	protein_coding	0.50707	0.134554
ENSG00000180694	1.88512	6.57329	76.043	2.77554e-18	1.55608e-16	TMEM64	protein_coding	0.885546	0.237168
ENSG00000129422	1.88359	1.65359	8.11762	0.00438371	0.0199251	MTUS1	protein_coding	0.0317805	0.00779235
ENSG00000166292	1.88356	3.09626	34.8644	3.53479e-09	6.63909e-08	TMEM100	protein_coding	1.06427	0.287268
ENSG00000110628	1.87415	0.786186	8.49127	0.00356855	0.0168304	SLC22A18	protein_coding	0.100096	0.0256874
ENSG00000117318	1.87053	9.77299	55.842	7.85364e-14	2.79526e-12	ID3	protein_coding	733.874	198.764
ENSG00000126709	1.86066	3.84659	22.5712	2.02498e-06	2.37037e-05	IFI6	protein_coding	3.56114	1.07205
ENSG00000116285	1.85592	7.57744	59.2164	1.41253e-14	5.54345e-13	ERRFI1	protein_coding	13.6848	3.74641
ENSG00000175938	1.84817	2.43378	22.438	2.17039e-06	2.52276e-05	ORAI3	protein_coding	1.11694	0.321354
ENSG00000104687	1.8469	5.58119	55.5408	9.15416e-14	3.22733e-12	GSR	protein_coding	1.51464	0.400989
ENSG00000047936	1.84671	1.13516	8.76703	0.00306724	0.014892	ROS1	protein_coding	0.025038	0.00590839
ENSG00000163874	1.84625	3.02634	31.3175	2.19097e-08	3.69615e-07	ZC3H12A	protein_coding	1.27636	0.366328
ENSG00000071282	1.84583	5.9269	69.3109	8.41044e-17	4.16694e-15	LMCD1	protein_coding	1.43595	0.391506
ENSG00000132970	1.84347	7.01434	85.2643	2.61038e-20	1.80225e-18	WASF3	protein_coding	1.55091	0.419577
ENSG00000183570	1.84027	1.47357	10.9109	0.000955975	0.00557765	PCBP3	protein_coding	0.0140004	0.00377595
ENSG00000176371	1.84021	2.05006	14.7599	0.000122106	0.00093431	ZSCAN2	protein_coding	0.231782	0.0677727
ENSG00000174938	1.83948	0.836425	7.26137	0.00704537	0.0293157	SEZ6L2	protein_coding	0.0874804	0.0258419
ENSG00000167487	1.83063	2.72984	21.772	3.07043e-06	3.47152e-05	KLHL26	protein_coding	0.285149	0.0894164
ENSG00000135245	1.82948	3.88319	38.3622	5.876e-10	1.23421e-08	HILPDA	protein_coding	8.9158	2.43942
ENSG00000143847	1.82869	1.93261	15.5723	7.94074e-05	0.000644639	PPFIA4	protein_coding	0.109316	0.034289
ENSG00000134461	1.82446	1.38199	10.8185	0.00100493	0.00582951	ANKRD16	protein_coding	0.136645	0.0383584
ENSG00000153132	1.82241	4.02761	34.9406	3.39922e-09	6.41678e-08	CLGN	protein_coding	0.630384	0.185859
ENSG00000169660	1.82083	2.31513	20.7796	5.15299e-06	5.54849e-05	HEXDC	protein_coding	0.307251	0.0901539
ENSG00000126803	1.81742	3.17164	25.8919	3.61082e-07	4.91315e-06	HSPA2	protein_coding	1.33629	0.394147
ENSG00000185345	1.81713	1.34781	11.5124	0.000691341	0.00421675	PARK2	protein_coding	0.00273922	0.000834441
ENSG00000167702	1.81302	0.781503	7.31362	0.0068434	0.0286512	KIFC2	protein_coding	0.309288	0.0869971
ENSG00000124216	1.80697	3.33197	14.997	0.000107685	0.000840789	SNAI1	protein_coding	2.5104	0.874353
ENSG00000187498	1.80358	8.39839	36.3447	1.65331e-09	3.27433e-08	COL4A1	protein_coding	3.12261	1.14018
ENSG00000111684	1.80139	2.93338	23.2019	1.45851e-06	1.75977e-05	LPCAT3	protein_coding	0.270389	0.0834205
ENSG00000170549	1.79836	1.31725	8.0995	0.00442775	0.0200985	IRX1	protein_coding	0.680151	0.205116
ENSG00000103024	1.79649	2.45261	17.3638	3.08649e-05	0.000281694	NME3	protein_coding	5.84003	1.62954
ENSG00000166741	1.79269	9.63161	51.4999	7.16022e-13	2.27192e-11	NNMT	protein_coding	22.1323	6.44874
ENSG00000067992	1.78848	1.36576	9.09581	0.00256196	0.0128511	PDK3	protein_coding	0.0513553	0.0135382
ENSG00000186480	1.78689	6.46094	79.9141	3.91055e-19	2.35153e-17	INSIG1	protein_coding	10.9182	3.22258
ENSG00000204103	1.7829	1.56192	12.5072	0.000405383	0.00266086	MAFB	protein_coding	1.31474	0.40651
ENSG00000087842	1.78139	3.9868	38.3013	6.06218e-10	1.27152e-08	PIR	protein_coding	0.224369	0.0627307
ENSG00000114378	1.77685	0.869549	8.03736	0.00458224	0.0207138	HYAL1	protein_coding	0.207392	0.0588217
ENSG00000132623	1.77493	1.08352	8.51092	0.00353021	0.0166654	ANKEF1	protein_coding	0.0402914	0.0129291
ENSG00000130193	1.77357	2.92728	25.4709	4.49115e-07	6.01766e-06	THEM6	protein_coding	1.16757	0.366251
ENSG00000012660	1.76893	9.0575	39.3296	3.57979e-10	7.79348e-09	ELOVL5	protein_coding	10.1195	2.90523
ENSG00000147813	1.76237	2.0851	17.1081	3.5311e-05	0.000317083	NAPRT	protein_coding	1.65526	0.473924
ENSG00000157193	1.75792	3.0371	29.0226	7.15381e-08	1.11014e-06	LRP8	protein_coding	0.153283	0.0440084
ENSG00000008394	1.75548	10.1239	37.8702	7.56106e-10	1.57045e-08	MGST1	protein_coding	6.5788	1.93356
ENSG00000101000	1.74947	6.24599	59.861	1.01796e-14	4.06994e-13	PROCR	protein_coding	22.5586	6.09916
ENSG00000130962	1.74892	6.87298	79.1724	5.69211e-19	3.35519e-17	PRRG1	protein_coding	1.66829	0.499979
ENSG00000131019	1.74762	2.05949	15.9012	6.6735e-05	0.000554131	ULBP3	protein_coding	1.01703	0.325664
ENSG00000119938	1.74534	7.79386	46.7486	8.07017e-12	2.22871e-10	PPP1R3C	protein_coding	73.7474	22.4019
ENSG00000138944	1.74375	1.85866	8.29377	0.00397812	0.0183956	KIAA1644	protein_coding	0.0693013	0.0282752
ENSG00000174804	1.73879	7.3751	48.8692	2.73613e-12	8.16077e-11	FZD4	protein_coding	26.89	7.29477
ENSG00000169418	1.73218	4.35345	36.8813	1.25546e-09	2.52668e-08	NPR1	protein_coding	2.09973	0.558347
ENSG00000196159	1.73126	5.31451	31.5381	1.95569e-08	3.333e-07	FAT4	protein_coding	0.340512	0.109469
ENSG00000064393	1.73038	5.66785	67.1015	2.57885e-16	1.20938e-14	HIPK2	protein_coding	0.361634	0.108271
ENSG00000166896	1.73024	1.1821	8.89299	0.00286267	0.0140662	XRCC6BP1	protein_coding	0.206352	0.0594879
ENSG00000205002	1.72969	3.18586	22.018	2.70103e-06	3.0772e-05	AARD	protein_coding	2.2341	0.648457
ENSG00000134201	1.72784	0.804002	6.85539	0.00883741	0.0352009	GSTM5	protein_coding	0.0364961	0.0117902
ENSG00000144724	1.72327	7.64615	71.9367	2.22215e-17	1.16686e-15	PTPRG	protein_coding	0.420499	0.123628
ENSG00000196739	1.72304	3.38923	25.9281	3.54373e-07	4.83068e-06	COL27A1	protein_coding	0.0992317	0.0335511
ENSG00000102935	1.72175	2.53088	16.985	3.76773e-05	0.00033606	ZNF423	protein_coding	0.0238311	0.0066026
ENSG00000198598	1.72161	4.19119	36.725	1.36023e-09	2.71554e-08	MMP17	protein_coding	1.2078	0.347734
ENSG00000113916	1.71811	4.71509	39.1547	3.91521e-10	8.48656e-09	BCL6	protein_coding	1.64352	0.510194
ENSG00000135929	1.71603	1.61809	11.5933	0.000661897	0.00406543	CYP27A1	protein_coding	0.13248	0.0437998
ENSG00000081760	1.71567	4.80284	44.1782	2.99804e-11	7.61665e-10	AACS	protein_coding	0.553937	0.161405
ENSG00000214193	1.70409	2.22617	16.3672	5.21806e-05	0.000449809	SH3D21	protein_coding	0.376528	0.115521
ENSG00000006756	1.70062	3.22516	27.4914	1.57796e-07	2.28689e-06	ARSD	protein_coding	0.560728	0.171451
ENSG00000143196	1.69559	4.08431	13.0945	0.000296161	0.00201307	DPT	protein_coding	0.73165	0.266029
ENSG00000139508	1.69551	1.19131	8.69616	0.00318881	0.0153551	SLC46A3	protein_coding	0.168326	0.0557864
ENSG00000074211	1.69542	1.12	6.92231	0.00851269	0.0341831	PPP2R2C	protein_coding	0.0127884	0.00401783
ENSG00000143416	1.69523	1.29746	6.36575	0.0116344	0.0437367	SELENBP1	protein_coding	0.455091	0.117489
ENSG00000120690	1.69496	5.77012	60.0321	9.33242e-15	3.74125e-13	ELF1	protein_coding	0.64005	0.201524
ENSG00000189298	1.694	2.25467	17.5363	2.8187e-05	0.000260442	ZKSCAN3	protein_coding	0.362152	0.116619
ENSG00000134333	1.68759	12.0919	17.9321	2.28926e-05	0.000216074	LDHA	protein_coding	485.459	136.464
ENSG00000026652	1.68471	3.63753	24.5082	7.39942e-07	9.52093e-06	AGPAT4	protein_coding	0.134742	0.0378923
ENSG00000184371	1.68402	6.3206	62.2171	3.07599e-15	1.2995e-13	CSF1	protein_coding	5.92285	1.76265
ENSG00000076554	1.6814	1.55051	10.4213	0.00124572	0.00698136	TPD52	protein_coding	0.0209699	0.00716249
ENSG00000100116	1.67798	3.52917	30.5946	3.17971e-08	5.21087e-07	GCAT	protein_coding	1.87273	0.579584
ENSG00000144476	1.67559	4.78403	38.9067	4.44555e-10	9.59429e-09	ACKR3	protein_coding	2.78481	0.973929
ENSG00000141753	1.66366	9.76268	37.2417	1.04359e-09	2.11741e-08	IGFBP4	protein_coding	92.6708	29.0555
ENSG00000021762	1.66279	4.63889	33.4088	7.46862e-09	1.3433e-07	OSBPL5	protein_coding	0.475874	0.147198
ENSG00000092096	1.65957	2.89776	22.9662	1.64872e-06	1.96541e-05	SLC22A17	protein_coding	1.67866	0.544186
ENSG00000124766	1.65753	6.526	66.7774	3.03964e-16	1.40485e-14	SOX4	protein_coding	24.1612	7.35699
ENSG00000105643	1.65599	3.9642	24.8111	6.32329e-07	8.21422e-06	ARRDC2	protein_coding	1.84649	0.548324
ENSG00000124785	1.6533	5.24211	44.6404	2.36756e-11	6.08748e-10	NRN1	protein_coding	6.02906	1.77015
ENSG00000052802	1.64984	7.36915	65.8239	4.93064e-16	2.24179e-14	MSMO1	protein_coding	16.1016	5.16653
ENSG00000125384	1.64623	2.30065	15.7554	7.20834e-05	0.000594043	PTGER2	protein_coding	0.511104	0.160529
ENSG00000114023	1.6436	5.81708	46.6415	8.52377e-12	2.32811e-10	FAM162A	protein_coding	3.05206	0.940183
ENSG00000157600	1.63963	4.48255	41.3061	1.30163e-10	3.04729e-09	TMEM164	protein_coding	0.187783	0.0599071
ENSG00000141441	1.63899	3.31593	22.3391	2.28503e-06	2.64982e-05	GAREM	protein_coding	0.0437611	0.0135019
ENSG00000152642	1.63511	4.17907	25.3211	4.8538e-07	6.4514e-06	GPD1L	protein_coding	0.43931	0.134408
ENSG00000113369	1.63103	8.28436	38.5227	5.41217e-10	1.1481e-08	ARRDC3	protein_coding	32.3082	10.2699
ENSG00000181744	1.62902	4.2955	30.0025	4.31481e-08	6.88201e-07	C3orf58	protein_coding	0.381116	0.124914
ENSG00000174740	1.62859	3.01734	24.5967	7.06742e-07	9.12523e-06	PABPC5	protein_coding	3.00567	0.985563
ENSG00000006025	1.624	1.4675	6.83068	0.00896051	0.0355394	OSBPL7	protein_coding	0.289883	0.0832128
ENSG00000165966	1.62089	2.05253	12.9065	0.000327441	0.00220159	PDZRN4	protein_coding	0.0152621	0.00552624
ENSG00000107984	1.62061	9.80616	43.4257	4.40361e-11	1.09818e-09	DKK1	protein_coding	361.777	116.085
ENSG00000111275	1.61722	4.4737	44.9595	2.01157e-11	5.19905e-10	ALDH2	protein_coding	0.775047	0.250347
ENSG00000175745	1.61606	3.78249	28.8522	7.81154e-08	1.20096e-06	NR2F1	protein_coding	1.80694	0.621421
ENSG00000145675	1.61114	7.63373	66.9325	2.80971e-16	1.30941e-14	PIK3R1	protein_coding	3.47734	1.13343
ENSG00000184227	1.60934	2.64378	16.3504	5.2644e-05	0.000452496	ACOT1	protein_coding	1.33409	0.500926
ENSG00000126882	1.60872	1.68627	9.88475	0.00166654	0.00890365	FAM78A	protein_coding	0.243667	0.0910245
ENSG00000135414	1.60851	3.12562	21.6771	3.2262e-06	3.62838e-05	GDF11	protein_coding	0.90925	0.319471
ENSG00000154217	1.60796	4.94922	52.2845	4.80159e-13	1.55328e-11	PITPNC1	protein_coding	0.144828	0.0477918
ENSG00000110921	1.60384	3.14083	22.5346	2.0639e-06	2.41404e-05	MVK	protein_coding	0.534262	0.171075
ENSG00000182993	1.60136	1.9414	11.8977	0.00056203	0.00353056	C12orf60	protein_coding	0.0530554	0.01753
ENSG00000148926	1.59895	8.57281	45.7261	1.35998e-11	3.60879e-10	ADM	protein_coding	210.398	69.8275
ENSG00000142657	1.59701	5.68914	42.743	6.24242e-11	1.51618e-09	PGD	protein_coding	3.61522	1.1498
ENSG00000164976	1.59621	1.39796	7.02651	0.00803118	0.0326435	KIAA1161	protein_coding	0.369376	0.110455
ENSG00000088826	1.59449	4.1907	27.8274	1.32632e-07	1.96419e-06	SMOX	protein_coding	0.416871	0.129338
ENSG00000067064	1.59274	8.10747	48.3067	3.64505e-12	1.07216e-10	IDI1	protein_coding	44.3934	15.1287
ENSG00000056972	1.58845	4.17226	35.7826	2.20614e-09	4.28946e-08	TRAF3IP2	protein_coding	0.53743	0.183162
ENSG00000110660	1.58744	4.65932	36.4331	1.57998e-09	3.13744e-08	SLC35F2	protein_coding	0.276149	0.0908897
ENSG00000189134	1.58718	2.78179	17.7772	2.48345e-05	0.000232929	NKAPL	protein_coding	6.15875	2.08404
ENSG00000148143	1.58525	4.51002	43.5468	4.13943e-11	1.03402e-09	ZNF462	protein_coding	0.227287	0.0753988
ENSG00000162545	1.58321	3.03121	22.924	1.68533e-06	1.99918e-05	CAMK2N1	protein_coding	3.17491	1.03416
ENSG00000121440	1.58313	4.31464	36.2973	1.69398e-09	3.346e-08	PDZRN3	protein_coding	0.122088	0.041617
ENSG00000101463	1.5828	4.8729	42.5897	6.75157e-11	1.63452e-09	SYNDIG1	protein_coding	0.225385	0.0705724
ENSG00000079691	1.57855	4.87126	38.7915	4.71574e-10	1.01188e-08	LRRC16A	protein_coding	0.130877	0.0404735
ENSG00000155792	1.57724	6.63471	37.778	7.92693e-10	1.63505e-08	DEPTOR	protein_coding	0.837976	0.282756
ENSG00000166165	1.5725	3.99364	27.6972	1.41868e-07	2.08235e-06	CKB	protein_coding	6.74338	2.31787
ENSG00000006118	1.57094	2.46403	10.0286	0.00154128	0.00832189	TMEM132A	protein_coding	0.629838	0.222809
ENSG00000123983	1.57026	7.81184	56.9477	4.47558e-14	1.63991e-12	ACSL3	protein_coding	4.03962	1.32808
ENSG00000143127	1.56842	2.03557	11.2809	0.00078307	0.00469559	ITGA10	protein_coding	0.336526	0.100491
ENSG00000169764	1.56175	9.69397	32.5273	1.17531e-08	2.06204e-07	UGP2	protein_coding	24.5803	8.13543
ENSG00000270885	1.55883	1.32716	8.79751	0.00301642	0.0146719	RASL10B	protein_coding	0.293859	0.0989499
ENSG00000168646	1.557	2.40945	11.5521	0.000676734	0.00413952	AXIN2	protein_coding	0.245924	0.0719832
ENSG00000005810	1.55604	6.78172	59.1693	1.44675e-14	5.648e-13	MYCBP2	protein_coding	0.580062	0.198531
ENSG00000122971	1.55562	1.89117	9.16574	0.00246588	0.0124699	ACADS	protein_coding	0.375251	0.130495
ENSG00000167291	1.55165	7.45116	57.4406	3.48344e-14	1.30197e-12	TBC1D16	protein_coding	2.54584	0.834392
ENSG00000077782	1.55014	7.4404	63.2361	1.83358e-15	7.97206e-14	FGFR1	protein_coding	4.50425	1.51459
ENSG00000225614	1.54978	4.42895	34.2613	4.81874e-09	8.82823e-08	ZNF469	protein_coding	2.39994	0.829699
ENSG00000164920	1.54842	4.30239	31.8981	1.62477e-08	2.80442e-07	OSR2	protein_coding	3.79564	1.30361
ENSG00000131459	1.54659	4.4732	35.6432	2.36969e-09	4.5895e-08	GFPT2	protein_coding	0.613382	0.222782
ENSG00000108950	1.54552	3.88791	27.3412	1.7054e-07	2.45964e-06	FAM20A	protein_coding	0.330978	0.114178
ENSG00000186792	1.54438	1.89127	7.31039	0.0068557	0.0286866	HYAL3	protein_coding	0.804709	0.27986
ENSG00000109846	1.54287	8.10959	30.6514	3.08804e-08	5.0718e-07	CRYAB	protein_coding	27.5833	8.8594
ENSG00000104549	1.53993	5.72686	52.48	4.34649e-13	1.41218e-11	SQLE	protein_coding	3.27609	1.17238
ENSG00000169855	1.53768	6.14681	47.4764	5.56712e-12	1.58743e-10	ROBO1	protein_coding	0.0901488	0.0307868
ENSG00000170791	1.53538	7.01271	55.8742	7.7261e-14	2.76305e-12	CHCHD7	protein_coding	26.9503	9.33285
ENSG00000183044	1.53204	2.50253	8.87445	0.00289189	0.0141864	ABAT	protein_coding	0.0724246	0.0282268
ENSG00000160321	1.53189	1.44434	7.51921	0.00610445	0.0260548	ZNF208	protein_coding	0.0489586	0.015197
ENSG00000090565	1.53013	5.92254	45.9539	1.21069e-11	3.24148e-10	RAB11FIP3	protein_coding	0.933767	0.309232
ENSG00000139428	1.52985	4.64631	31.7135	1.78676e-08	3.06276e-07	MMAB	protein_coding	1.84334	0.634314
ENSG00000131831	1.52787	1.48149	8.65975	0.00325316	0.0155694	RAI2	protein_coding	0.0614802	0.0226128
ENSG00000047648	1.52655	2.07173	13.2281	0.00027579	0.0018997	ARHGAP6	protein_coding	0.011225	0.00403014
ENSG00000184160	1.52293	7.50492	40.4506	2.01646e-10	4.5843e-09	ADRA2C	protein_coding	123.95	42.7844
ENSG00000168264	1.52124	6.88446	60.1716	8.69383e-15	3.49464e-13	IRF2BP2	protein_coding	33.1238	11.8221
ENSG00000099330	1.52113	2.78505	17.054	3.63327e-05	0.000325033	OCEL1	protein_coding	3.29608	1.16076
ENSG00000249471	1.52083	1.73003	8.00278	0.00467055	0.0210111	ZNF324B	protein_coding	0.719541	0.294563
ENSG00000181195	1.52066	4.05564	30.0872	4.13048e-08	6.61631e-07	PENK	protein_coding	2.40232	0.859285
ENSG00000120594	1.51901	5.62636	51.1168	8.70281e-13	2.72086e-11	PLXDC2	protein_coding	0.156082	0.0524546
ENSG00000145860	1.51889	6.81576	61.0133	5.6691e-15	2.32262e-13	RNF145	protein_coding	3.15644	1.12118
ENSG00000060656	1.51616	3.39377	18.5468	1.6578e-05	0.00016127	PTPRU	protein_coding	0.170388	0.0576909
ENSG00000134871	1.51474	8.26116	31.2543	2.26351e-08	3.79278e-07	COL4A2	protein_coding	2.10839	0.850608
ENSG00000104812	1.511	4.76654	43.7357	3.7586e-11	9.50033e-10	GYS1	protein_coding	1.59399	0.557738
ENSG00000130707	1.50739	5.7983	38.5763	5.26552e-10	1.11859e-08	ASS1	protein_coding	1.48643	0.478968
ENSG00000185650	1.50612	7.69158	58.3363	2.20933e-14	8.42654e-13	ZFP36L1	protein_coding	35.4023	12.699
ENSG00000007944	1.50431	3.14313	8.89098	0.00286583	0.0140771	MYLIP	protein_coding	0.714479	0.209818
ENSG00000140859	-1.50155	4.50379	37.3704	9.76941e-10	1.99032e-08	KIFC3	protein_coding	0.112481	0.316653
ENSG00000079462	-1.50365	1.28651	7.86182	0.00504896	0.0223229	PAFAH1B3	protein_coding	0.189905	0.511161
ENSG00000275713	-1.50373	4.93194	40.4226	2.04565e-10	4.6363e-09	HIST1H2BH	protein_coding	41.0863	118.173
ENSG00000150051	-1.50402	3.84573	12.3995	0.000429448	0.00280401	MKX	protein_coding	0.127121	0.259379
ENSG00000000460	-1.50615	2.77818	18.9654	1.33112e-05	0.000132872	C1orf112	protein_coding	0.018289	0.0507694
ENSG00000120539	-1.50645	5.37904	51.4845	7.21645e-13	2.2849e-11	MASTL	protein_coding	0.672962	1.90526
ENSG00000091490	-1.50978	6.25358	48.2771	3.70056e-12	1.08635e-10	SEL1L3	protein_coding	0.346902	0.961682
ENSG00000163393	-1.51245	3.71036	25.4201	4.61078e-07	6.15032e-06	SLC22A15	protein_coding	0.072051	0.203641
ENSG00000163923	-1.51451	4.08994	31.7891	1.71853e-08	2.95598e-07	RPL39L	protein_coding	0.149891	0.411829
ENSG00000119139	-1.51641	1.88569	10.6516	0.00109976	0.00630312	TJP2	protein_coding	0.0138311	0.0382004
ENSG00000125347	-1.51817	3.37624	22.8003	1.79735e-06	2.11554e-05	IRF1	protein_coding	0.590239	1.63143
ENSG00000102172	-1.51863	7.24422	45.9939	1.18624e-11	3.18745e-10	SMS	protein_coding	1.43241	4.14832
ENSG00000168386	-1.5193	6.29736	48.2358	3.77919e-12	1.10725e-10	FILIP1L	protein_coding	0.134643	0.416966
ENSG00000243927	-1.52008	4.78999	28.9652	7.36898e-08	1.13761e-06	MRPS6	protein_coding	0.207897	0.577484
ENSG00000274267	-1.52276	7.60156	53.0715	3.21622e-13	1.05646e-11	HIST1H3B	protein_coding	252.155	693.995
ENSG00000178878	-1.52297	3.61065	20.5196	5.90228e-06	6.30973e-05	APOLD1	protein_coding	0.0602018	0.171218
ENSG00000129911	-1.52333	2.99824	13.6365	0.000221827	0.00157887	KLF16	protein_coding	0.393154	1.00019
ENSG00000182481	-1.52577	6.72586	57.7771	2.93562e-14	1.10274e-12	KPNA2	protein_coding	4.85498	13.8003
ENSG00000169908	-1.52615	5.0687	6.30667	0.0120284	0.0449011	TM4SF1	protein_coding	1.79058	5.74372
ENSG00000074527	-1.53017	4.73769	36.4784	1.54364e-09	3.06936e-08	NTN4	protein_coding	0.0940634	0.301755
ENSG00000167601	-1.53554	8.27765	54.3127	1.70991e-13	5.78228e-12	AXL	protein_coding	3.81197	10.7607
ENSG00000164099	-1.53586	4.72892	37.8579	7.60883e-10	1.57817e-08	PRSS12	protein_coding	0.198538	0.523789
ENSG00000157551	-1.5387	3.41634	22.7662	1.82958e-06	2.15178e-05	KCNJ15	protein_coding	0.0351346	0.104741
ENSG00000109685	-1.54257	6.00481	52.173	5.08198e-13	1.63688e-11	WHSC1	protein_coding	0.301153	0.854795
ENSG00000159147	-1.5438	3.41421	26.4784	2.66495e-07	3.70732e-06	DONSON	protein_coding	0.1811	0.533722
ENSG00000197905	-1.54582	2.93279	22.5725	2.02363e-06	2.37037e-05	TEAD4	protein_coding	0.0465687	0.135868
ENSG00000147224	-1.54593	7.72887	46.7867	7.91493e-12	2.18989e-10	PRPS1	protein_coding	4.65938	14.0942
ENSG00000146410	-1.54797	2.38004	15.9736	6.42308e-05	0.000537226	MTFR2	protein_coding	0.134567	0.381652
ENSG00000149636	-1.54883	5.83078	41.8069	1.00745e-10	2.39619e-09	DSN1	protein_coding	1.40238	3.74164
ENSG00000164171	-1.55037	1.94611	9.80491	0.00174046	0.00924343	ITGA2	protein_coding	0.0172528	0.0518971
ENSG00000196550	-1.55349	1.66149	10.2213	0.00138829	0.00761443	FAM72A	protein_coding	0.0816701	0.244081
ENSG00000164087	-1.55404	2.97604	20.3318	6.5108e-06	6.9178e-05	POC1A	protein_coding	0.0484362	0.144199
ENSG00000174799	-1.55895	4.76994	46.4271	9.50924e-12	2.59253e-10	CEP135	protein_coding	0.16277	0.477865
ENSG00000187688	-1.55938	3.96058	23.3998	1.31595e-06	1.59941e-05	TRPV2	protein_coding	0.36827	1.06604
ENSG00000118785	-1.55994	1.63677	8.84664	0.00293628	0.014357	SPP1	protein_coding	0.199885	0.556502
ENSG00000124795	-1.56145	9.31696	40.4505	2.01656e-10	4.5843e-09	DEK	protein_coding	8.11961	23.0158
ENSG00000082438	-1.56481	5.18675	46.2131	1.06064e-11	2.87064e-10	COBLL1	protein_coding	0.097313	0.283692
ENSG00000248905	-1.56864	3.95553	32.0572	1.49702e-08	2.59895e-07	FMN1	protein_coding	0.0176317	0.053824
ENSG00000170325	-1.5697	2.38884	8.59831	0.00336475	0.0160266	PRDM10	protein_coding	0.0298709	0.0688178
ENSG00000143702	-1.57022	7.08506	58.4771	2.05673e-14	7.86462e-13	CEP170	protein_coding	0.524105	1.54594
ENSG00000110427	-1.57107	5.26388	44.6973	2.29973e-11	5.92329e-10	KIAA1549L	protein_coding	0.149023	0.429924
ENSG00000105486	-1.57356	3.43656	27.1736	1.85986e-07	2.66437e-06	LIG1	protein_coding	0.0971751	0.286781
ENSG00000103966	-1.57488	4.40484	39.777	2.8468e-10	6.28952e-09	EHD4	protein_coding	0.140419	0.406782
ENSG00000092820	-1.57563	4.76648	45.4246	1.58632e-11	4.1576e-10	EZR	protein_coding	0.254383	0.750922
ENSG00000049192	-1.57564	5.39608	47.1945	6.42814e-12	1.80891e-10	ADAMTS6	protein_coding	0.0619127	0.189639
ENSG00000168496	-1.57741	4.80611	46.6497	8.48787e-12	2.32683e-10	FEN1	protein_coding	3.03038	9.00377
ENSG00000196876	-1.58089	4.16916	36.3136	1.6799e-09	3.32259e-08	SCN8A	protein_coding	0.0399604	0.119991
ENSG00000099256	-1.58165	5.09493	46.6456	8.50564e-12	2.32742e-10	PRTFDC1	protein_coding	0.159351	0.493962
ENSG00000181381	-1.58344	4.74397	34.4625	4.34532e-09	8.03993e-08	DDX60L	protein_coding	0.0715465	0.221944
ENSG00000139278	-1.58346	6.63347	64.173	1.13961e-15	5.04302e-14	GLIPR1	protein_coding	2.13755	6.41218
ENSG00000106484	-1.58398	3.14158	22.2034	2.4524e-06	2.82414e-05	MEST	protein_coding	0.22727	0.624347
ENSG00000103599	-1.58715	1.94396	8.25027	0.00407459	0.0187834	IQCH	protein_coding	0.00593115	0.0236622
ENSG00000101194	-1.59723	1.80721	9.26541	0.00233522	0.0118938	SLC17A9	protein_coding	0.112417	0.28783
ENSG00000137727	-1.59874	3.05896	17.5918	2.73773e-05	0.000253746	ARHGAP20	protein_coding	0.031175	0.0886836
ENSG00000154640	-1.6	4.64382	45.2472	1.73672e-11	4.52793e-10	BTG3	protein_coding	0.63328	1.93579
ENSG00000131470	-1.60032	2.4626	17.1582	3.43922e-05	0.000309904	PSMC3IP	protein_coding	0.491917	1.41882
ENSG00000111206	-1.60284	5.12774	52.1477	5.14788e-13	1.65198e-11	FOXM1	protein_coding	0.919378	2.67815
ENSG00000151287	-1.61325	5.3801	38.7424	4.83584e-10	1.03319e-08	TEX30	protein_coding	2.82359	7.75978
ENSG00000156876	-1.61447	4.00271	29.2276	6.43564e-08	1.00497e-06	SASS6	protein_coding	0.167645	0.471481
ENSG00000079616	-1.6159	3.67015	24.1227	9.0389e-07	1.13945e-05	KIF22	protein_coding	0.419918	1.2878
ENSG00000134291	-1.61593	5.46943	56.4979	5.6258e-14	2.0413e-12	TMEM106C	protein_coding	4.12633	12.497
ENSG00000117228	-1.61642	5.00288	42.2011	8.23518e-11	1.97446e-09	GBP1	protein_coding	1.22992	3.64947
ENSG00000100599	-1.62225	3.47253	21.9538	2.79298e-06	3.17225e-05	RIN3	protein_coding	0.030327	0.0940193
ENSG00000080823	-1.62319	3.22779	25.3339	4.82169e-07	6.42016e-06	MOK	protein_coding	0.0530909	0.173284
ENSG00000109674	-1.62601	3.5926	31.2422	2.27757e-08	3.80779e-07	NEIL3	protein_coding	0.107415	0.337837
ENSG00000139174	-1.62799	1.88565	11.7188	0.000618732	0.00383187	PRICKLE1	protein_coding	0.0119951	0.0400051
ENSG00000276023	-1.62872	5.39017	59.4434	1.25865e-14	4.9921e-13	DUSP14	protein_coding	0.865485	2.66075
ENSG00000146197	-1.63107	6.6794	57.2674	3.80417e-14	1.41123e-12	SCUBE3	protein_coding	1.36006	3.93177
ENSG00000274290	-1.63695	5.30166	45.8486	1.27753e-11	3.40212e-10	HIST1H2BE	protein_coding	50.7193	152.734
ENSG00000001460	-1.63977	3.4236	26.6286	2.46562e-07	3.44609e-06	STPG1	protein_coding	0.0878192	0.263438
ENSG00000178752	-1.63998	1.73739	10.8193	0.00100448	0.00582951	FAM132B	protein_coding	0.158422	0.474167
ENSG00000278588	-1.64332	7.05406	59.0202	1.56063e-14	6.07669e-13	HIST1H2BI	protein_coding	181.238	516.734
ENSG00000100297	-1.64377	4.56631	45.6198	1.43582e-11	3.79653e-10	MCM5	protein_coding	0.449997	1.39886
ENSG00000140534	-1.6472	2.43085	17.9489	2.26917e-05	0.000214314	TICRR	protein_coding	0.0443664	0.142661
ENSG00000102763	-1.65111	5.23481	25.2891	4.93489e-07	6.54169e-06	VWA8	protein_coding	0.0417136	0.14825
ENSG00000005059	-1.65579	4.38751	45.6334	1.42586e-11	3.77689e-10	CCDC109B	protein_coding	0.07755	0.245017
ENSG00000276410	-1.66281	7.22205	53.0782	3.20533e-13	1.05521e-11	HIST1H2BB	protein_coding	213.346	570.971
ENSG00000117122	-1.66341	2.51812	16.8548	4.03509e-05	0.000357124	MFAP2	protein_coding	0.442066	1.30237
ENSG00000040275	-1.66346	8.0527	63.3165	1.76022e-15	7.69801e-14	SPDL1	protein_coding	6.07218	19.022
ENSG00000185347	-1.66791	1.85736	10.7734	0.0010297	0.00595192	C14orf80	protein_coding	0.172493	0.523225
ENSG00000197275	-1.6696	3.10086	21.4129	3.70266e-06	4.12381e-05	RAD54B	protein_coding	0.0388799	0.123185
ENSG00000123572	-1.67026	4.75998	40.6206	1.8485e-10	4.22154e-09	NRK	protein_coding	0.097691	0.297834
ENSG00000162618	-1.67177	5.34534	53.3308	2.81854e-13	9.40334e-12	ELTD1	protein_coding	0.165233	0.526121
ENSG00000165410	-1.679	8.22338	59.4743	1.23902e-14	4.92733e-13	CFL2	protein_coding	17.4048	56.7605
ENSG00000198554	-1.68031	6.54438	57.1873	3.96224e-14	1.45899e-12	WDHD1	protein_coding	0.535107	1.57644
ENSG00000132849	-1.68668	3.59178	32.9859	9.28285e-09	1.64608e-07	INADL	protein_coding	0.0132173	0.0430037
ENSG00000014914	-1.68756	2.94079	24.9494	5.8855e-07	7.69917e-06	MTMR11	protein_coding	0.439165	1.37585
ENSG00000106366	-1.69169	10.4941	41.4692	1.19742e-10	2.81659e-09	SERPINE1	protein_coding	55.9237	180.914
ENSG00000198924	-1.69182	4.24674	30.1694	3.95912e-08	6.36919e-07	DCLRE1A	protein_coding	0.481475	1.42455
ENSG00000080839	-1.69243	4.8399	52.6144	4.05902e-13	1.32456e-11	RBL1	protein_coding	0.135791	0.43436
ENSG00000274641	-1.69566	6.46182	56.0364	7.114e-14	2.55641e-12	HIST1H2BO	protein_coding	120.109	342.376
ENSG00000153071	-1.69704	7.25849	76.5705	2.12494e-18	1.21415e-16	DAB2	protein_coding	0.798685	2.57596
ENSG00000178726	-1.7002	4.12984	40.6605	1.81116e-10	4.14897e-09	THBD	protein_coding	1.93112	6.49978
ENSG00000184445	-1.70425	5.51101	60.9542	5.84177e-15	2.3868e-13	KNTC1	protein_coding	0.218143	0.6969
ENSG00000134668	-1.708	3.27132	27.0937	1.93825e-07	2.7634e-06	SPOCD1	protein_coding	0.183354	0.558231
ENSG00000187800	-1.71059	3.44679	28.6422	8.70657e-08	1.32495e-06	PEAR1	protein_coding	0.228789	0.712203
ENSG00000164109	-1.71511	7.00619	53.7661	2.25836e-13	7.56831e-12	MAD2L1	protein_coding	5.45013	16.9307
ENSG00000110092	-1.71512	7.44061	68.7763	1.10292e-16	5.37512e-15	CCND1	protein_coding	6.25178	19.6643
ENSG00000172167	-1.71632	4.16683	34.738	3.77199e-09	7.04908e-08	MTBP	protein_coding	0.0915682	0.274327
ENSG00000147509	-1.71952	2.31751	17.3316	3.13917e-05	0.000285802	RGS20	protein_coding	0.0195229	0.0691812
ENSG00000185437	-1.72277	4.79069	49.3244	2.16948e-12	6.54928e-11	SH3BGR	protein_coding	0.180265	0.608308
ENSG00000105976	-1.72647	4.18726	39.4506	3.36461e-10	7.36805e-09	MET	protein_coding	0.0686723	0.217255
ENSG00000064763	-1.73109	3.01048	28.0697	1.17021e-07	1.75214e-06	FAR2	protein_coding	0.0192242	0.0628259
ENSG00000204941	-1.73218	7.35398	70.2232	5.29587e-17	2.66815e-15	PSG5	protein_coding	3.81532	12.3033
ENSG00000196074	-1.73258	1.23397	8.3656	0.0038239	0.0178206	SYCP2	protein_coding	0.0166384	0.0462249
ENSG00000137960	-1.7326	3.02604	25.6411	4.11189e-07	5.55944e-06	GIPC2	protein_coding	0.0232883	0.0763202
ENSG00000128245	-1.73518	7.44067	74.7968	5.2174e-18	2.87111e-16	YWHAH	protein_coding	6.12784	20.2754
ENSG00000102678	-1.73541	4.70706	24.5043	7.41449e-07	9.5321e-06	FGF9	protein_coding	0.36426	1.19963
ENSG00000154553	-1.73755	1.92398	12.6627	0.000373026	0.00247132	PDLIM3	protein_coding	0.0501981	0.154068
ENSG00000138119	-1.74103	7.27676	80.1911	3.39895e-19	2.06892e-17	MYOF	protein_coding	0.404658	1.3561
ENSG00000101412	-1.74148	4.78396	51.6015	6.79908e-13	2.16193e-11	E2F1	protein_coding	1.18124	3.81877
ENSG00000165490	-1.74535	4.29375	37.9509	7.25488e-10	1.51106e-08	DDIAS	protein_coding	0.162845	0.502163
ENSG00000127311	-1.74922	1.64638	9.2701	0.00232925	0.0118675	HELB	protein_coding	0.0356763	0.0969773
ENSG00000119969	-1.75073	5.32793	55.2677	1.05184e-13	3.69086e-12	HELLS	protein_coding	0.172038	0.537484
ENSG00000240583	-1.75108	2.28206	16.7355	4.29683e-05	0.000378268	AQP1	protein_coding	0.15143	0.529371
ENSG00000182389	-1.75237	3.69748	25.0092	5.70584e-07	7.49043e-06	CACNB4	protein_coding	0.0196567	0.0760113
ENSG00000134775	-1.75325	2.60422	15.014	0.000106718	0.000834113	FHOD3	protein_coding	0.00647524	0.0180483
ENSG00000122966	-1.75353	2.94012	26.67	2.41339e-07	3.37943e-06	CIT	protein_coding	0.0182041	0.0599667
ENSG00000198768	-1.75548	3.6433	35.3866	2.70334e-09	5.19522e-08	APCDD1L	protein_coding	0.103926	0.33543
ENSG00000164484	-1.75718	6.49773	63.3031	1.77224e-15	7.72789e-14	TMEM200A	protein_coding	0.50046	1.83187
ENSG00000166923	-1.75745	10.7622	34.0636	5.33388e-09	9.73613e-08	GREM1	protein_coding	28.959	99.0473
ENSG00000184357	-1.75861	10.0801	38.781	4.7413e-10	1.01591e-08	HIST1H1B	protein_coding	780.61	2402.42
ENSG00000138696	-1.76064	3.98861	28.8401	7.86078e-08	1.20729e-06	BMPR1B	protein_coding	0.017523	0.0606018
ENSG00000146674	-1.76144	11.2699	36.8252	1.29212e-09	2.58996e-08	IGFBP3	protein_coding	115.545	397.312
ENSG00000162063	-1.76235	3.46367	30.4659	3.39795e-08	5.5381e-07	CCNF	protein_coding	0.164897	0.570482
ENSG00000135476	-1.7637	2.3753	21.0952	4.37026e-06	4.78867e-05	ESPL1	protein_coding	0.0909634	0.304012
ENSG00000089685	-1.76414	5.84682	60.2229	8.46999e-15	3.42312e-13	BIRC5	protein_coding	2.30386	7.7158
ENSG00000132436	-1.76428	5.39112	55.9185	7.55368e-14	2.70789e-12	FIGNL1	protein_coding	0.200738	0.647279
ENSG00000149548	-1.76429	3.21696	31.4879	2.00691e-08	3.41265e-07	CCDC15	protein_coding	0.0475157	0.16008
ENSG00000049246	-1.76734	2.89432	22.2545	2.38802e-06	2.75638e-05	PER3	protein_coding	0.04968	0.187557
ENSG00000075218	-1.76875	2.96568	27.0502	1.98237e-07	2.8209e-06	GTSE1	protein_coding	0.0966537	0.350835
ENSG00000102024	-1.76929	10.0646	47.9162	4.4482e-12	1.28808e-10	PLS3	protein_coding	5.45726	18.4174
ENSG00000140525	-1.775	5.9988	58.9477	1.61916e-14	6.27183e-13	FANCI	protein_coding	0.40134	1.33631
ENSG00000182963	-1.77595	4.54748	54.9647	1.22716e-13	4.2461e-12	GJC1	protein_coding	0.322533	1.11018
ENSG00000112183	-1.77929	2.16277	16.764	4.23286e-05	0.000372856	RBM24	protein_coding	0.144878	0.538829
ENSG00000166963	-1.78097	5.62984	49.4576	2.02703e-12	6.13167e-11	MAP1A	protein_coding	1.22104	3.55933
ENSG00000162607	-1.78265	7.36085	75.7473	3.22393e-18	1.80069e-16	USP1	protein_coding	4.84775	16.3218
ENSG00000165617	-1.78267	6.67381	42.8195	6.00303e-11	1.4628e-09	DACT1	protein_coding	2.70879	11.4905
ENSG00000123219	-1.78682	7.22276	42.1783	8.332e-11	1.99127e-09	CENPK	protein_coding	1.65819	4.90955
ENSG00000187741	-1.78708	1.60256	10.6082	0.00112588	0.00641828	FANCA	protein_coding	0.0168388	0.055571
ENSG00000145934	-1.7882	3.2703	32.2511	1.35481e-08	2.36031e-07	TENM2	protein_coding	0.00449227	0.0148852
ENSG00000124875	-1.78822	1.37918	7.53533	0.00605007	0.0258677	CXCL6	protein_coding	0.0819943	0.2988
ENSG00000142227	-1.79147	6.09762	59.2805	1.36724e-14	5.39409e-13	EMP3	protein_coding	3.34361	11.7442
ENSG00000131018	-1.79187	6.75472	84.1833	4.50974e-20	3.01587e-18	SYNE1	protein_coding	0.0940519	0.323585
ENSG00000169255	-1.79207	3.96677	37.8546	7.62168e-10	1.57864e-08	B3GALNT1	protein_coding	0.330106	1.103
ENSG00000093009	-1.79231	3.03208	24.5203	7.35295e-07	9.4693e-06	CDC45	protein_coding	0.0807081	0.305885
ENSG00000111452	-1.79273	4.26179	34.9253	3.42599e-09	6.45914e-08	GPR133	protein_coding	0.0469546	0.155193
ENSG00000175592	-1.79678	4.98483	46.3803	9.73908e-12	2.65035e-10	FOSL1	protein_coding	1.6872	5.69543
ENSG00000169429	-1.80073	3.49763	14.4803	0.000141633	0.00106621	CXCL8	protein_coding	1.15345	5.73844
ENSG00000127564	-1.80086	2.08135	13.9979	0.000183016	0.00133386	PKMYT1	protein_coding	0.13791	0.500899
ENSG00000152137	-1.80113	3.70001	29.1352	6.75008e-08	1.05187e-06	HSPB8	protein_coding	0.13866	0.462434
ENSG00000108379	-1.80447	1.18793	9.56158	0.00198692	0.010387	WNT3	protein_coding	0.0123382	0.0463795
ENSG00000151725	-1.80553	6.36155	62.3757	2.83803e-15	1.20237e-13	CENPU	protein_coding	0.982749	3.16515
ENSG00000129195	-1.80665	3.20734	31.4656	2.03004e-08	3.44806e-07	FAM64A	protein_coding	0.574553	1.98709
ENSG00000169026	-1.8098	2.00568	16.1007	6.00618e-05	0.000506619	MFSD7	protein_coding	0.215939	0.778826
ENSG00000094916	-1.81497	7.35662	82.002	1.35949e-19	8.55446e-18	CBX5	protein_coding	1.46101	5.19341
ENSG00000095002	-1.81907	4.90571	51.1076	8.74397e-13	2.72801e-11	MSH2	protein_coding	0.0821588	0.291047
ENSG00000120802	-1.82531	6.49048	85.0474	2.91302e-20	2.00193e-18	TMPO	protein_coding	1.13141	4.01343
ENSG00000096746	-1.82532	5.38574	15.8658	6.79972e-05	0.000563044	HNRNPH3	protein_coding	1.75305	5.16116
ENSG00000171848	-1.82545	5.79115	41.6176	1.1099e-10	2.63146e-09	RRM2	protein_coding	2.86408	9.25752
ENSG00000249115	-1.82649	1.75425	15.5463	8.05075e-05	0.000651796	HAUS5	protein_coding	0.110146	0.39261
ENSG00000109061	-1.8274	0.985663	7.12718	0.0075924	0.031183	MYH1	protein_coding	0.0262354	0.110041
ENSG00000235162	-1.83083	8.00041	79.8391	4.06169e-19	2.43261e-17	C12orf75	protein_coding	0.696553	2.48557
ENSG00000070950	-1.83117	5.60616	66.7754	3.04276e-16	1.40485e-14	RAD18	protein_coding	0.115829	0.398757
ENSG00000081041	-1.83471	1.48487	10.2001	0.0014043	0.007686	CXCL2	protein_coding	0.440766	1.86477
ENSG00000119326	-1.83713	6.10872	80.8688	2.41213e-19	1.50511e-17	CTNNAL1	protein_coding	0.424488	1.51393
ENSG00000135046	-1.84169	10.3408	50.0931	1.46623e-12	4.50844e-11	ANXA1	protein_coding	30.5195	108.636
ENSG00000163565	-1.84427	7.09825	37.6993	8.25349e-10	1.69304e-08	IFI16	protein_coding	1.24375	3.71228
ENSG00000168685	-1.84629	6.54019	83.4408	6.56538e-20	4.35153e-18	IL7R	protein_coding	1.49967	5.40115
ENSG00000148400	-1.84787	1.2654	10.4608	0.00121933	0.00685923	NOTCH1	protein_coding	0.0200336	0.0670661
ENSG00000072571	-1.84993	6.35749	66.6285	3.27806e-16	1.50882e-14	HMMR	protein_coding	1.14174	4.00933
ENSG00000104368	-1.85227	4.29099	29.2794	6.26585e-08	9.79482e-07	PLAT	protein_coding	0.273425	0.91561
ENSG00000100784	-1.85282	1.32378	11.6122	0.000655217	0.00403437	RPS6KA5	protein_coding	0.00474503	0.016814
ENSG00000081189	-1.85444	4.6301	55.8539	7.80614e-14	2.785e-12	MEF2C	protein_coding	0.0567663	0.207439
ENSG00000146263	-1.86195	5.46561	73.2994	1.114e-17	5.97593e-16	MMS22L	protein_coding	0.135658	0.487468
ENSG00000101680	-1.86199	0.676016	7.51502	0.00611866	0.026108	LAMA1	protein_coding	0.00357447	0.0126677
ENSG00000092470	-1.86339	4.64354	57.295	3.75102e-14	1.39499e-12	WDR76	protein_coding	0.265445	0.928382
ENSG00000163689	-1.87035	3.03465	32.0371	1.51254e-08	2.6198e-07	C3orf67	protein_coding	0.0105396	0.0375931
ENSG00000136824	-1.87634	7.0638	79.4251	5.00848e-19	2.98766e-17	SMC2	protein_coding	1.19057	4.47332
ENSG00000173442	-1.87652	5.8732	61.7591	3.88155e-15	1.61692e-13	EHBP1L1	protein_coding	1.53955	5.49078
ENSG00000177409	-1.88054	5.47367	77.602	1.26045e-18	7.31402e-17	SAMD9L	protein_coding	1.03178	3.79504
ENSG00000112029	-1.88558	5.84463	78.0748	9.92137e-19	5.77958e-17	FBXO5	protein_coding	1.9019	6.86159
ENSG00000138771	-1.88683	4.76294	51.7771	6.21715e-13	1.98536e-11	SHROOM3	protein_coding	0.03519	0.11965
ENSG00000076382	-1.8919	4.45914	55.6137	8.82046e-14	3.11705e-12	SPAG5	protein_coding	0.417761	1.5893
ENSG00000031691	-1.89199	6.00678	43.6012	4.02596e-11	1.01076e-09	CENPQ	protein_coding	1.05465	3.25249
ENSG00000128805	-1.89238	3.60811	27.7258	1.39784e-07	2.0538e-06	ARHGAP22	protein_coding	0.0219768	0.092065
ENSG00000146670	-1.90041	4.58078	58.086	2.50903e-14	9.4727e-13	CDCA5	protein_coding	0.560973	2.09287
ENSG00000132821	-1.90231	1.07134	9.81851	0.00172764	0.00918188	VSTM2L	protein_coding	0.018902	0.0708791
ENSG00000123609	-1.90532	4.78856	53.2481	2.93971e-13	9.7206e-12	NMI	protein_coding	0.621987	2.17754
ENSG00000148677	-1.91013	8.06686	86.3298	1.52297e-20	1.09193e-18	ANKRD1	protein_coding	12.1796	46.1729
ENSG00000097046	-1.91286	4.71917	63.3862	1.69907e-15	7.45242e-14	CDC7	protein_coding	0.445162	1.65242
ENSG00000139926	-1.91824	9.22045	69.0075	9.80891e-17	4.81185e-15	FRMD6	protein_coding	1.0214	3.91464
ENSG00000137831	-1.91848	7.15958	71.706	2.49767e-17	1.30237e-15	UACA	protein_coding	0.562816	2.05606
ENSG00000166851	-1.91886	2.96552	25.423	4.60405e-07	6.14683e-06	PLK1	protein_coding	0.246077	0.951007
ENSG00000162645	-1.92327	2.54679	18.6287	1.58809e-05	0.000155606	GBP2	protein_coding	0.0516834	0.202357
ENSG00000164850	-1.92669	2.48207	18.8802	1.3919e-05	0.000138106	GPER1	protein_coding	0.21125	0.723541
ENSG00000099377	-1.93244	1.2168	11.9104	0.000558211	0.00350805	HSD3B7	protein_coding	0.222526	0.844833
ENSG00000152953	-1.93846	3.45466	34.7665	3.71706e-09	6.95514e-08	STK32B	protein_coding	0.00951191	0.0382505
ENSG00000133119	-1.94232	5.30835	68.8787	1.04708e-16	5.11973e-15	RFC3	protein_coding	0.118234	0.412044
ENSG00000170421	-1.94368	0.929675	8.23421	0.00411081	0.0189036	KRT8	protein_coding	0.0146579	0.0505791
ENSG00000013810	-1.94445	3.96822	34.0081	5.48834e-09	1.00058e-07	TACC3	protein_coding	0.266169	1.03589
ENSG00000173406	-1.94583	3.85769	45.8819	1.25602e-11	3.3508e-10	DAB1	protein_coding	0.00381495	0.0146424
ENSG00000120318	-1.94584	1.02595	10.0297	0.0015404	0.00832018	ARAP3	protein_coding	0.0279512	0.102091
ENSG00000112984	-1.95289	3.98681	41.0179	1.50839e-10	3.49838e-09	KIF20A	protein_coding	0.729341	2.75644
ENSG00000104611	-1.95381	6.56982	89.5865	2.93516e-21	2.23327e-19	SH2D4A	protein_coding	0.487463	1.80647
ENSG00000168398	-1.95826	3.01899	27.459	1.60457e-07	2.32321e-06	BDKRB2	protein_coding	0.0785337	0.319353
ENSG00000121211	-1.9588	4.00669	49.8911	1.62524e-12	4.97683e-11	MND1	protein_coding	0.0903417	0.359398
ENSG00000096696	-1.95954	6.50799	79.1812	5.66667e-19	3.35345e-17	DSP	protein_coding	0.85735	3.16661
ENSG00000136928	-1.96177	2.48249	19.4025	1.05869e-05	0.000108138	GABBR2	protein_coding	0.00516782	0.0201368
ENSG00000215784	-1.96383	1.97818	11.6883	0.000628953	0.00389033	FAM72D	protein_coding	0.0793786	0.367475
ENSG00000161888	-1.96531	4.74812	67.5807	2.02233e-16	9.5743e-15	SPC24	protein_coding	0.446912	1.74744
ENSG00000130477	-1.96613	2.85085	23.1978	1.46162e-06	1.7621e-05	UNC13A	protein_coding	0.0277575	0.133222
ENSG00000171320	-1.97027	5.49266	66.4859	3.52401e-16	1.61703e-14	ESCO2	protein_coding	0.479776	1.71997
ENSG00000169933	-1.9769	2.68398	27.1104	1.92162e-07	2.74231e-06	FRMPD4	protein_coding	0.0044463	0.0168484
ENSG00000144554	-1.9784	3.55052	42.1343	8.5217e-11	2.03335e-09	FANCD2	protein_coding	0.0639855	0.240152
ENSG00000138182	-1.97871	6.4304	74.963	4.79607e-18	2.64903e-16	KIF20B	protein_coding	0.496588	1.84896
ENSG00000131747	-1.97934	8.36171	82.2028	1.22816e-19	7.76084e-18	TOP2A	protein_coding	4.63422	17.7005
ENSG00000173641	-1.98497	7.47876	70.644	4.27862e-17	2.17031e-15	HSPB7	protein_coding	13.8566	50.1636
ENSG00000083799	-1.98524	5.78372	85.3774	2.46519e-20	1.70993e-18	CYLD	protein_coding	0.374847	1.45842
ENSG00000104881	-1.986	2.35626	23.9236	1.00236e-06	1.2488e-05	PPP1R13L	protein_coding	0.0743094	0.29433
ENSG00000080986	-1.98711	6.89785	61.5212	4.37998e-15	1.81441e-13	NDC80	protein_coding	1.19185	4.08203
ENSG00000196584	-1.98721	3.58024	42.8082	6.0378e-11	1.46887e-09	XRCC2	protein_coding	0.152543	0.59569
ENSG00000068489	-1.99007	3.51423	44.2555	2.882e-11	7.35948e-10	PRR11	protein_coding	0.0932413	0.363348
ENSG00000156136	-1.9904	5.81727	88.0042	6.53152e-21	4.82201e-19	DCK	protein_coding	0.591215	2.33593
ENSG00000137404	-1.99167	1.9547	14.7759	0.00012107	0.00092924	NRM	protein_coding	0.427318	1.75361
ENSG00000134057	-1.99268	5.90449	74.0569	7.58956e-18	4.11575e-16	CCNB1	protein_coding	2.08086	8.54891
ENSG00000130176	-1.99552	4.3377	40.16	2.33986e-10	5.25518e-09	CNN1	protein_coding	0.699236	2.74482
ENSG00000144821	-1.99873	1.93308	13.071	0.000299908	0.00203481	MYH15	protein_coding	0.00832617	0.0398367
ENSG00000117399	-2.00128	3.30646	31.8329	1.6802e-08	2.8934e-07	CDC20	protein_coding	0.911766	3.65556
ENSG00000213186	-2.00275	4.98986	72.2476	1.89821e-17	1.00028e-15	TRIM59	protein_coding	0.238826	0.945057
ENSG00000111665	-2.00285	2.90131	34.8307	3.59659e-09	6.74666e-08	CDCA3	protein_coding	0.403134	1.59576
ENSG00000115884	-2.00359	5.98425	84.9869	3.00342e-20	2.03591e-18	SDC1	protein_coding	1.02333	4.10098
ENSG00000087586	-2.0061	4.75332	73.5315	9.90425e-18	5.3322e-16	AURKA	protein_coding	0.460964	1.87207
ENSG00000123473	-2.00699	4.65311	69.3503	8.24403e-17	4.09811e-15	STIL	protein_coding	0.154503	0.625207
ENSG00000136108	-2.00783	7.04454	56.1442	6.73465e-14	2.42594e-12	CKAP2	protein_coding	2.63025	9.80096
ENSG00000105855	-2.00787	4.92144	49.2645	2.2367e-12	6.73858e-11	ITGB8	protein_coding	0.130705	0.576882
ENSG00000138160	-2.00854	5.35238	76.1577	2.61891e-18	1.4738e-16	KIF11	protein_coding	0.269203	1.03817
ENSG00000149503	-2.00957	2.87362	23.5098	1.2428e-06	1.51793e-05	INCENP	protein_coding	0.106173	0.381463
ENSG00000100206	-2.00978	2.17837	22.003	2.7222e-06	3.09657e-05	DMC1	protein_coding	0.0341498	0.134977
ENSG00000181938	-2.01122	2.66628	30.7978	2.86358e-08	4.73443e-07	GINS3	protein_coding	0.0219361	0.0883526
ENSG00000165480	-2.01195	4.79949	71.5572	2.69335e-17	1.39951e-15	SKA3	protein_coding	0.476678	1.92485
ENSG00000048052	-2.01286	4.07635	36.3957	1.61057e-09	3.19393e-08	HDAC9	protein_coding	0.00798187	0.0285078
ENSG00000145681	-2.02028	6.55904	86.1833	1.64005e-20	1.16673e-18	HAPLN1	protein_coding	0.482852	1.76506
ENSG00000051180	-2.02143	4.2064	30.1604	3.97747e-08	6.38493e-07	RAD51	protein_coding	0.215555	0.753722
ENSG00000101945	-2.02404	2.20607	24.4045	7.80872e-07	9.97472e-06	SUV39H1	protein_coding	0.131178	0.525678
ENSG00000185130	-2.0252	6.83965	82.6597	9.74701e-20	6.26539e-18	HIST1H2BL	protein_coding	100.776	368.528
ENSG00000175084	-2.02531	3.51655	35.5953	2.42867e-09	4.69154e-08	DES	protein_coding	0.516061	2.17507
ENSG00000138623	-2.02672	6.78562	67.484	2.12405e-16	1.0024e-14	SEMA7A	protein_coding	1.86705	6.87858
ENSG00000135905	-2.02697	3.84836	47.8132	4.68818e-12	1.35494e-10	DOCK10	protein_coding	0.0200693	0.0823676
ENSG00000114346	-2.02854	7.00654	105.744	8.38927e-25	9.06588e-23	ECT2	protein_coding	0.716735	2.90929
ENSG00000128641	-2.02943	8.0435	71.8287	2.34708e-17	1.22814e-15	MYO1B	protein_coding	0.601165	2.32429
ENSG00000106462	-2.03466	4.92158	72.5776	1.60589e-17	8.49241e-16	EZH2	protein_coding	0.157458	0.623823
ENSG00000167513	-2.04407	2.07325	20.4894	5.99624e-06	6.40559e-05	CDT1	protein_coding	0.26384	1.06384
ENSG00000196155	-2.04573	1.73782	16.8205	4.10863e-05	0.000362986	PLEKHG4	protein_coding	0.102716	0.421666
ENSG00000176490	-2.04704	4.55004	68.6599	1.16997e-16	5.66488e-15	DIRAS1	protein_coding	1.32742	5.44243
ENSG00000127423	-2.04768	1.90405	18.4096	1.78161e-05	0.000172415	AUNIP	protein_coding	0.0484857	0.208416
ENSG00000175643	-2.04787	1.93276	18.2631	1.92395e-05	0.000184751	RMI2	protein_coding	0.0135075	0.0571711
ENSG00000100526	-2.05676	5.10241	73.587	9.62954e-18	5.20309e-16	CDKN3	protein_coding	0.558601	2.36324
ENSG00000179630	-2.05843	7.73574	69.373	8.14968e-17	4.06476e-15	LACC1	protein_coding	5.27877	23.7927
ENSG00000184584	-2.06107	4.25328	61.9226	3.5722e-15	1.50487e-13	TMEM173	protein_coding	0.984228	4.10933
ENSG00000012048	-2.06122	5.44066	59.1985	1.42539e-14	5.57923e-13	BRCA1	protein_coding	0.23883	0.824509
ENSG00000178922	-2.06178	1.28491	13.4539	0.000244491	0.0017142	HYI	protein_coding	0.277211	1.21351
ENSG00000164045	-2.06216	3.21526	39.6827	2.98761e-10	6.59087e-09	CDC25A	protein_coding	0.110059	0.469347
ENSG00000146592	-2.06319	1.3238	8.58001	0.00339873	0.0161521	CREB5	protein_coding	0.00169294	0.00684163
ENSG00000102007	-2.06501	5.1411	80.0407	3.66767e-19	2.21441e-17	PLP2	protein_coding	3.95763	17.2285
ENSG00000205683	-2.0686	0.858459	6.76812	0.00928007	0.0364961	DPF3	protein_coding	0.00291074	0.00896095
ENSG00000277224	-2.06891	4.76223	54.4562	1.58953e-13	5.41203e-12	HIST1H2BF	protein_coding	27.304	114.092
ENSG00000029153	-2.07141	4.6023	53.2648	2.91481e-13	9.65967e-12	ARNTL2	protein_coding	0.0957783	0.425372
ENSG00000137463	-2.0728	0.921096	8.68481	0.00320873	0.0154211	MGARP	protein_coding	0.0477075	0.192161
ENSG00000214944	-2.07298	1.09667	12.2215	0.000472412	0.00306441	ARHGEF28	protein_coding	0.00228614	0.010021
ENSG00000144395	-2.07623	3.21507	39.4187	3.42008e-10	7.45668e-09	CCDC150	protein_coding	0.0276452	0.118845
ENSG00000119862	-2.07673	0.462202	7.47703	0.00624909	0.0265506	LGALSL	protein_coding	0.0597834	0.259535
ENSG00000143367	-2.08063	3.88763	40.4445	2.0228e-10	4.59148e-09	TUFT1	protein_coding	0.1378	0.534692
ENSG00000197536	-2.08313	0.711501	7.87488	0.00501261	0.022206	C5orf56	protein_coding	0.00807346	0.0366016
ENSG00000131351	-2.08873	3.33029	37.4423	9.41577e-10	1.92089e-08	HAUS8	protein_coding	0.146461	0.612335
ENSG00000121236	-2.08919	1.79654	17.5125	2.85423e-05	0.000263073	TRIM6	protein_coding	0.0716683	0.316956
ENSG00000168781	-2.09251	1.83128	20.4843	6.01229e-06	6.41813e-05	PPIP5K1	protein_coding	0.0226131	0.0955241
ENSG00000001461	-2.0944	6.37902	80.6848	2.64754e-19	1.63152e-17	NIPAL3	protein_coding	0.570751	2.33218
ENSG00000163535	-2.09451	5.7333	48.3635	3.54102e-12	1.04362e-10	SGOL2	protein_coding	0.328862	1.10602
ENSG00000138735	-2.09659	4.57297	55.1578	1.11233e-13	3.88482e-12	PDE5A	protein_coding	0.0657133	0.284523
ENSG00000197299	-2.09746	4.21751	57.0647	4.21701e-14	1.54897e-12	BLM	protein_coding	0.0704591	0.301153
ENSG00000154153	-2.10153	1.61145	11.9832	0.000536819	0.00339508	FAM134B	protein_coding	0.00668465	0.0322888
ENSG00000151623	-2.10567	2.6552	25.0023	5.72631e-07	7.51068e-06	NR3C2	protein_coding	0.00575463	0.0275352
ENSG00000078269	-2.10574	4.90362	72.9139	1.3543e-17	7.1874e-16	SYNJ2	protein_coding	0.0941019	0.412719
ENSG00000158402	-2.10748	4.03197	41.6124	1.11283e-10	2.63422e-09	CDC25C	protein_coding	0.118274	0.489221
ENSG00000107738	-2.11364	4.01685	49.8744	1.63912e-12	5.00904e-11	C10orf54	protein_coding	0.230666	0.995727
ENSG00000179456	-2.11514	4.34318	67.687	1.91621e-16	9.12986e-15	ZBTB18	protein_coding	0.868603	3.8387
ENSG00000088325	-2.11551	6.1968	102.322	4.71806e-24	4.6907e-22	TPX2	protein_coding	0.438891	1.90019
ENSG00000183876	-2.1165	2.58331	22.025	2.69121e-06	3.07015e-05	ARSI	protein_coding	0.0442035	0.224992
ENSG00000189320	-2.11653	3.26778	40.3403	2.13365e-10	4.80652e-09	FAM180A	protein_coding	0.174275	0.745596
ENSG00000073756	-2.11756	4.39367	62.3903	2.81704e-15	1.19688e-13	PTGS2	protein_coding	0.945164	3.87491
ENSG00000081913	-2.11877	2.00725	17.4768	2.90841e-05	0.000267405	PHLPP1	protein_coding	0.00649057	0.0225426
ENSG00000134363	-2.12003	5.08184	43.5723	4.08587e-11	1.02236e-09	FST	protein_coding	1.88323	8.12866
ENSG00000229676	-2.12157	1.08156	11.9954	0.000533308	0.00338003	ZNF492	protein_coding	0.0215708	0.093105
ENSG00000119917	-2.12188	5.58309	58.6441	1.88935e-14	7.24314e-13	IFIT3	protein_coding	1.3286	5.96775
ENSG00000094804	-2.12296	4.70156	61.3402	4.80174e-15	1.97813e-13	CDC6	protein_coding	0.620588	2.40601
ENSG00000065923	-2.12516	4.24352	63.6156	1.51229e-15	6.67243e-14	SLC9A7	protein_coding	0.04443	0.189904
ENSG00000185614	-2.12764	0.875242	10.1627	0.00143313	0.00781723	FAM212A	protein_coding	0.342868	1.53705
ENSG00000156113	-2.12997	3.82814	34.9732	3.3427e-09	6.31808e-08	KCNMA1	protein_coding	0.00698469	0.0294325
ENSG00000101134	-2.13132	5.13027	80.7973	2.50096e-19	1.54758e-17	DOK5	protein_coding	0.0751785	0.321616
ENSG00000051341	-2.14095	4.58386	63.5641	1.55234e-15	6.82892e-14	POLQ	protein_coding	0.0777202	0.334842
ENSG00000058085	-2.14684	4.55851	38.2262	6.30012e-10	1.31957e-08	LAMC2	protein_coding	0.153003	0.643236
ENSG00000175063	-2.1474	5.12933	87.5003	8.42667e-21	6.16014e-19	UBE2C	protein_coding	2.89041	12.9911
ENSG00000113368	-2.14907	4.61462	62.535	2.61758e-15	1.12496e-13	LMNB1	protein_coding	0.150434	0.652659
ENSG00000144354	-2.14946	0.854238	6.77148	0.00926261	0.036466	CDCA7	protein_coding	0.0442397	0.178673
ENSG00000163735	-2.15623	1.18296	9.68103	0.0018618	0.00980404	CXCL5	protein_coding	0.348297	1.02546
ENSG00000100479	-2.1654	2.76489	34.8941	3.48143e-09	6.54985e-08	POLE2	protein_coding	0.0532791	0.240199
ENSG00000120156	-2.16703	6.32878	109.325	1.37746e-25	1.61749e-23	TEK	protein_coding	0.245343	1.07861
ENSG00000161800	-2.17125	6.63195	104.367	1.68089e-24	1.74077e-22	RACGAP1	protein_coding	0.62797	2.89252
ENSG00000156509	-2.17168	0.55363	6.87778	0.00872738	0.0348558	FBXO43	protein_coding	0.0346815	0.169009
ENSG00000143401	-2.17241	7.73805	65.2649	6.54763e-16	2.95894e-14	ANP32E	protein_coding	4.37989	19.6641
ENSG00000159259	-2.17331	2.73465	32.3823	1.26638e-08	2.21661e-07	CHAF1B	protein_coding	0.0690739	0.313564
ENSG00000183696	-2.17332	2.45243	29.3647	5.99584e-08	9.41221e-07	UPP1	protein_coding	0.0922446	0.432996
ENSG00000170312	-2.18159	7.65245	83.3577	6.84704e-20	4.51814e-18	CDK1	protein_coding	4.71315	19.612
ENSG00000177363	-2.18691	2.25539	18.4488	1.74535e-05	0.000169126	LRRN4CL	protein_coding	0.531181	2.05415
ENSG00000113361	-2.19085	3.45439	47.6392	5.1233e-12	1.47213e-10	CDH6	protein_coding	0.0289135	0.130996
ENSG00000035499	-2.19157	3.06642	38.0717	6.81927e-10	1.42431e-08	DEPDC1B	protein_coding	0.0296776	0.128334
ENSG00000160447	-2.19208	0.954291	10.2832	0.00134249	0.00742603	PKN3	protein_coding	0.0341609	0.15438
ENSG00000183615	-2.19777	0.741371	9.53157	0.00201967	0.0105202	FAM167B	protein_coding	0.366219	1.48096
ENSG00000203760	-2.19795	4.9835	91.3136	1.22615e-21	9.52373e-20	CENPW	protein_coding	1.29891	5.9204
ENSG00000259207	-2.19813	1.92527	11.4873	0.000700746	0.00426366	ITGB3	protein_coding	0.0259311	0.0987361
ENSG00000182010	-2.19923	3.14896	39.5434	3.20852e-10	7.04694e-09	RTKN2	protein_coding	0.0377278	0.164052
ENSG00000243137	-2.20283	4.68141	62.4641	2.71347e-15	1.15617e-13	PSG4	protein_coding	0.720267	2.7768
ENSG00000138658	-2.2077	4.7225	71.2868	3.0889e-17	1.59947e-15	ZGRF1	protein_coding	0.100253	0.435596
ENSG00000133069	-2.21009	1.18312	14.1633	0.000167604	0.00123614	TMCC2	protein_coding	0.0154978	0.0761155
ENSG00000178999	-2.21571	3.55547	38.5076	5.45421e-10	1.15374e-08	AURKB	protein_coding	0.729547	3.19355
ENSG00000137804	-2.22275	6.61697	123.111	1.31857e-28	1.89075e-26	NUSAP1	protein_coding	0.720956	3.329
ENSG00000183814	-2.22724	4.5861	74.6291	5.67994e-18	3.11291e-16	LIN9	protein_coding	0.110379	0.493594
ENSG00000071539	-2.2286	3.50134	46.6692	8.40392e-12	2.30806e-10	TRIP13	protein_coding	0.142841	0.689182
ENSG00000156500	-2.23184	1.34455	15.3865	8.7614e-05	0.000700959	FAM122C	protein_coding	0.0159812	0.0664484
ENSG00000134690	-2.23906	3.63315	49.2169	2.29166e-12	6.87637e-11	CDCA8	protein_coding	0.238701	1.16965
ENSG00000111247	-2.23912	5.79271	84.3009	4.24913e-20	2.8673e-18	RAD51AP1	protein_coding	0.984647	4.20802
ENSG00000006453	-2.24183	1.3858	15.8771	6.75912e-05	0.000559993	BAIAP2L1	protein_coding	0.0069872	0.0373824
ENSG00000108854	-2.24432	7.47855	111.268	5.16868e-26	6.31808e-24	SMURF2	protein_coding	0.510331	2.4637
ENSG00000137812	-2.2473	5.57887	94.478	2.47833e-22	2.06477e-20	CASC5	protein_coding	0.241557	1.11168
ENSG00000162772	-2.25122	2.98501	35.1898	2.99079e-09	5.68898e-08	ATF3	protein_coding	0.0466336	0.230892
ENSG00000180875	-2.25181	7.5944	106.592	5.46815e-25	6.13132e-23	GREM2	protein_coding	0.570194	2.57896
ENSG00000126787	-2.25544	5.89067	103.882	2.14722e-24	2.17833e-22	DLGAP5	protein_coding	0.472934	2.24009
ENSG00000143797	-2.25995	7.93938	100.747	1.0449e-23	1.01186e-21	MBOAT2	protein_coding	0.560169	2.68578
ENSG00000136542	-2.26159	5.85921	101.962	5.66089e-24	5.554e-22	GALNT5	protein_coding	0.354702	1.68864
ENSG00000164949	-2.26782	1.08442	10.5445	0.00116537	0.00661306	GEM	protein_coding	0.0558126	0.241384
ENSG00000090530	-2.27203	2.22763	30.2419	3.81379e-08	6.15531e-07	LEPREL1	protein_coding	0.00920086	0.0448279
ENSG00000187951	-2.28197	3.30836	50.6138	1.12449e-12	3.48639e-11	ARHGAP11B	protein_coding	0.0230615	0.10788
ENSG00000165304	-2.28431	6.46951	113.082	2.06985e-26	2.59392e-24	MELK	protein_coding	0.297559	1.38862
ENSG00000137310	-2.28965	5.89509	107.079	4.27805e-25	4.87012e-23	TCF19	protein_coding	2.36461	11.391
ENSG00000263513	-2.29407	0.812943	9.37095	0.00220451	0.0113522	FAM72C	protein_coding	0.0155825	0.0973769
ENSG00000265190	-2.29577	0.695614	10.9533	0.000934352	0.0054772	ANXA8	protein_coding	0.0218223	0.0996497
ENSG00000075702	-2.29813	1.94094	19.8867	8.217e-06	8.60535e-05	WDR62	protein_coding	0.0260085	0.119169
ENSG00000189056	-2.29845	1.27839	14.9042	0.000113109	0.000879157	RELN	protein_coding	0.00158118	0.00701172
ENSG00000198826	-2.30078	6.11642	83.4738	6.45651e-20	4.29848e-18	ARHGAP11A	protein_coding	0.929973	4.64569
ENSG00000105516	-2.30471	0.761389	9.32008	0.00226656	0.0115996	DBP	protein_coding	0.082037	0.322642
ENSG00000198774	-2.30523	3.28732	49.0875	2.44799e-12	7.31602e-11	RASSF9	protein_coding	0.0891878	0.443984
ENSG00000163808	-2.30567	5.21224	96.2448	1.01522e-22	8.9586e-21	KIF15	protein_coding	0.111724	0.54809
ENSG00000139618	-2.30577	4.94929	90.3019	2.04457e-21	1.56362e-19	BRCA2	protein_coding	0.124312	0.599007
ENSG00000188112	-2.3076	3.62446	53.201	3.01099e-13	9.93426e-12	C6orf132	protein_coding	0.100256	0.483748
ENSG00000186185	-2.30761	2.39642	20.9895	4.61809e-06	5.0373e-05	KIF18B	protein_coding	0.0779983	0.361921
ENSG00000226650	-2.31143	1.47432	17.3859	3.05086e-05	0.000279125	KIF4B	protein_coding	0.209808	0.975331
ENSG00000174136	-2.31991	4.94012	90.7922	1.59582e-21	1.23308e-19	RGMB	protein_coding	0.340921	1.69228
ENSG00000159200	-2.32642	8.79368	104.6	1.49447e-24	1.55854e-22	RCAN1	protein_coding	1.4199	7.27735
ENSG00000171241	-2.32655	5.19228	99.4622	1.99947e-23	1.88722e-21	SHCBP1	protein_coding	0.296296	1.47284
ENSG00000131153	-2.33011	4.3457	61.599	4.21024e-15	1.74895e-13	GINS2	protein_coding	0.483389	2.41224
ENSG00000163507	-2.33204	5.63292	90.5029	1.84711e-21	1.41989e-19	KIAA1524	protein_coding	0.44645	2.03641
ENSG00000176208	-2.33965	3.07474	45.6024	1.44861e-11	3.82356e-10	ATAD5	protein_coding	0.0434192	0.213837
ENSG00000273703	-2.34053	6.46249	68.5205	1.25567e-16	6.06014e-15	HIST1H2BM	protein_coding	95.0465	367.657
ENSG00000113578	-2.35112	3.21227	36.736	1.35255e-09	2.70384e-08	FGF1	protein_coding	0.0277267	0.142648
ENSG00000173546	-2.35168	2.59784	38.5197	5.42026e-10	1.14819e-08	CSPG4	protein_coding	0.0500226	0.252776
ENSG00000138778	-2.35611	6.53439	114.808	8.66791e-27	1.11435e-24	CENPE	protein_coding	0.353649	1.64323
ENSG00000174371	-2.35745	5.31976	96.1885	1.04452e-22	9.16288e-21	EXO1	protein_coding	0.288733	1.39369
ENSG00000186871	-2.36424	4.44283	31.3465	2.15845e-08	3.64954e-07	ERCC6L	protein_coding	0.242428	1.00733
ENSG00000092853	-2.37097	4.53575	68.2627	1.43104e-16	6.88424e-15	CLSPN	protein_coding	0.162404	0.759837
ENSG00000188042	-2.37543	3.38179	53.265	2.91459e-13	9.65967e-12	ARL4C	protein_coding	0.811311	4.26987
ENSG00000157064	-2.37681	3.30366	43.2965	4.70431e-11	1.16731e-09	NMNAT2	protein_coding	0.0190056	0.0945931
ENSG00000135451	-2.3819	2.33247	28.7659	8.16772e-08	1.248e-06	TROAP	protein_coding	0.193839	0.945328
ENSG00000117632	-2.38277	8.08267	131.461	1.96342e-30	3.18267e-28	STMN1	protein_coding	3.83202	19.9174
ENSG00000105989	-2.3861	4.07493	69.0634	9.53501e-17	4.69292e-15	WNT2	protein_coding	0.108994	0.603247
ENSG00000275342	-2.39348	2.35383	32.7014	1.07459e-08	1.89202e-07	SGK223	protein_coding	0.0227293	0.120582
ENSG00000105808	-2.39388	1.54041	11.628	0.000649653	0.00400342	RASA4	protein_coding	0.0326471	0.0968221
ENSG00000163072	-2.40857	1.74065	23.1166	1.52465e-06	1.82775e-05	NOSTRIN	protein_coding	0.0120235	0.0673713
ENSG00000165244	-2.41169	4.60987	74.6227	5.69855e-18	3.11291e-16	ZNF367	protein_coding	0.235655	1.25483
ENSG00000101057	-2.41447	4.26602	58.8385	1.71161e-14	6.57867e-13	MYBL2	protein_coding	0.131008	0.636587
ENSG00000138180	-2.41902	7.00897	132.873	9.63656e-31	1.61472e-28	CEP55	protein_coding	1.2578	6.66406
ENSG00000088305	-2.42154	1.00339	10.7855	0.00102297	0.00591761	DNMT3B	protein_coding	0.0106909	0.0655915
ENSG00000186638	-2.42573	1.8444	25.1093	5.41717e-07	7.1429e-06	KIF24	protein_coding	0.0136395	0.0746941
ENSG00000134516	-2.43029	0.911863	13.6791	0.000216852	0.00154732	DOCK2	protein_coding	0.00114111	0.00648474
ENSG00000221826	-2.43132	3.21357	49.1382	2.38546e-12	7.14346e-11	PSG3	protein_coding	0.165044	0.798571
ENSG00000109805	-2.43223	5.89402	120.25	5.57562e-28	7.62837e-26	NCAPG	protein_coding	0.560576	2.92736
ENSG00000169679	-2.4425	5.32926	82.5967	1.00625e-19	6.44042e-18	BUB1	protein_coding	0.336196	1.64187
ENSG00000162746	-2.44296	2.3868	22.2933	2.34022e-06	2.70331e-05	FCRLB	protein_coding	0.286837	1.24052
ENSG00000172197	-2.44669	0.204144	7.37116	0.00662781	0.027921	MBOAT1	protein_coding	0.00326245	0.0141453
ENSG00000157456	-2.44895	5.11134	93.0562	5.08291e-22	4.09738e-20	CCNB2	protein_coding	0.552957	2.88963
ENSG00000065328	-2.44925	4.14468	70.6458	4.27468e-17	2.17031e-15	MCM10	protein_coding	0.117234	0.587042
ENSG00000144583	-2.45946	3.89712	68.0069	1.62924e-16	7.81249e-15	MARCH4	protein_coding	0.0400939	0.216628
ENSG00000111266	-2.46482	2.48156	40.0914	2.42352e-10	5.41859e-09	DUSP16	protein_coding	0.0186241	0.103498
ENSG00000176438	-2.47629	3.74455	61.3024	4.89476e-15	2.0109e-13	SYNE3	protein_coding	0.0618156	0.322676
ENSG00000133816	-2.47771	7.30886	129.764	4.61407e-30	7.32018e-28	MICAL2	protein_coding	0.279928	1.58525
ENSG00000095752	-2.48112	1.82211	24.6543	6.85932e-07	8.87191e-06	IL11	protein_coding	0.158222	0.941713
ENSG00000024526	-2.48704	6.3135	109.929	1.01549e-25	1.22129e-23	DEPDC1	protein_coding	1.06364	5.81388
ENSG00000171488	-2.48999	3.87393	70.4752	4.66081e-17	2.35616e-15	LRRC8C	protein_coding	0.0326391	0.178615
ENSG00000172379	-2.49241	3.16003	53.4703	2.62531e-13	8.77832e-12	ARNT2	protein_coding	0.0132739	0.0766717
ENSG00000171791	-2.49244	1.97648	25.5049	4.41263e-07	5.92309e-06	BCL2	protein_coding	0.00545126	0.0322991
ENSG00000110203	-2.49748	0.483162	9.22526	0.00238699	0.0121161	FOLR3	protein_coding	0.0132553	0.0815533
ENSG00000132326	-2.49773	0.891817	13.0545	0.000302558	0.00205093	PER2	protein_coding	0.0107075	0.060744
ENSG00000144824	-2.50154	5.65204	94.6024	2.32733e-22	1.96087e-20	PHLDB2	protein_coding	0.0646854	0.345802
ENSG00000101003	-2.50873	3.70731	64.4129	1.00894e-15	4.51842e-14	GINS1	protein_coding	0.0878477	0.483267
ENSG00000261115	-2.50929	1.33481	15.9768	6.41248e-05	0.000536941	TMEM178B	protein_coding	0.0019951	0.00946648
ENSG00000154027	-2.51139	5.15312	104.074	1.9485e-24	1.99027e-22	AK5	protein_coding	0.0381932	0.216237
ENSG00000011426	-2.51219	7.77579	135.009	3.28749e-31	5.7678e-29	ANLN	protein_coding	1.04167	5.80086
ENSG00000005884	-2.51335	3.42258	58.933	1.63131e-14	6.30252e-13	ITGA3	protein_coding	0.0892818	0.521184
ENSG00000106034	-2.52098	5.66619	83.2526	7.22122e-20	4.72325e-18	CPED1	protein_coding	0.0415594	0.286096
ENSG00000197457	-2.53501	2.23043	26.914	2.12717e-07	3.01462e-06	STMN3	protein_coding	0.0882415	0.561137
ENSG00000156970	-2.53973	4.72519	82.5206	1.04572e-19	6.66446e-18	BUB1B	protein_coding	0.13777	0.734736
ENSG00000123496	-2.54921	7.2547	55.3998	9.83442e-14	3.45898e-12	IL13RA2	protein_coding	3.15653	15.9056
ENSG00000112742	-2.55829	6.33771	117.359	2.39565e-27	3.24785e-25	TTK	protein_coding	0.648562	3.52465
ENSG00000129810	-2.55833	3.08898	50.9364	9.54066e-13	2.97035e-11	SGOL1	protein_coding	0.0912549	0.55397
ENSG00000154839	-2.56281	4.69495	103.468	2.64681e-24	2.66702e-22	SKA1	protein_coding	0.394387	2.28428
ENSG00000183150	-2.56408	-0.0274794	7.75641	0.00535221	0.0234619	GPR19	protein_coding	0.00660824	0.0375455
ENSG00000103888	-2.56433	7.73167	106.179	6.73553e-25	7.3858e-23	CEMIP	protein_coding	0.377916	2.08412
ENSG00000115163	-2.56676	3.71631	67.762	1.84474e-16	8.81752e-15	CENPA	protein_coding	0.100519	0.602551
ENSG00000118596	-2.57851	5.40344	128.41	9.12933e-30	1.40356e-27	SLC16A7	protein_coding	0.0622801	0.372408
ENSG00000169744	-2.58328	4.05769	59.5496	1.19251e-14	4.75507e-13	LDB2	protein_coding	0.0118937	0.0707855
ENSG00000123485	-2.58971	4.19726	86.1798	1.64296e-20	1.16673e-18	HJURP	protein_coding	0.247146	1.46477
ENSG00000138131	-2.59076	2.64115	40.148	2.35433e-10	5.27179e-09	LOXL4	protein_coding	0.0800743	0.505191
ENSG00000198901	-2.59486	6.23335	122.041	2.26067e-28	3.2108e-26	PRC1	protein_coding	0.685803	4.38396
ENSG00000139304	-2.5969	1.28202	15.4021	8.68901e-05	0.000695914	PTPRQ	protein_coding	0.00283139	0.0129825
ENSG00000168078	-2.59842	6.7114	126.406	2.50559e-29	3.81284e-27	PBK	protein_coding	1.09925	6.24364
ENSG00000266524	-2.60746	1.55237	20.8971	4.84634e-06	5.24862e-05	GDF10	protein_coding	0.0511821	0.361636
ENSG00000125740	-2.60875	2.42107	22.4254	2.1847e-06	2.53741e-05	FOSB	protein_coding	0.188271	1.23924
ENSG00000117226	-2.61253	7.00161	157.824	3.38207e-36	7.64194e-34	GBP3	protein_coding	2.21969	13.5401
ENSG00000134259	-2.62182	4.81838	107.049	4.34399e-25	4.90772e-23	NGF	protein_coding	0.154899	0.914401
ENSG00000183856	-2.63385	3.35491	54.3493	1.67842e-13	5.68869e-12	IQGAP3	protein_coding	0.0616445	0.363528
ENSG00000237649	-2.63542	3.57576	73.2703	1.13056e-17	6.04305e-16	KIFC1	protein_coding	0.1764	1.09554
ENSG00000134198	-2.65563	2.69832	41.7469	1.03884e-10	2.46692e-09	TSPAN2	protein_coding	0.037315	0.265847
ENSG00000117650	-2.66839	4.68835	92.9141	5.46153e-22	4.33233e-20	NEK2	protein_coding	0.409733	2.60317
ENSG00000137872	-2.67218	0.855257	14.6169	0.000131726	0.000999709	SEMA6D	protein_coding	0.000723609	0.00469985
ENSG00000066279	-2.67335	5.32553	136.144	1.85555e-31	3.34396e-29	ASPM	protein_coding	0.174591	1.10043
ENSG00000185697	-2.67504	4.78393	121.348	3.2066e-28	4.46916e-26	MYBL1	protein_coding	0.141791	0.907264
ENSG00000010278	-2.67718	4.66546	52.9538	3.41485e-13	1.11924e-11	CD9	protein_coding	0.165632	1.13797
ENSG00000142731	-2.67726	6.31149	85.033	2.93431e-20	2.00209e-18	PLK4	protein_coding	1.25416	7.38434
ENSG00000143476	-2.6816	4.16303	65.065	7.24696e-16	3.26507e-14	DTL	protein_coding	0.0706559	0.42129
ENSG00000122641	-2.68371	8.18149	106.136	6.88393e-25	7.49343e-23	INHBA	protein_coding	3.97838	28.2657
ENSG00000276043	-2.68698	3.05639	57.3136	3.71581e-14	1.38535e-12	UHRF1	protein_coding	0.0370877	0.236485
ENSG00000095383	-2.6877	4.64334	98.9055	2.64847e-23	2.42311e-21	TBC1D2	protein_coding	0.116602	0.755337
ENSG00000100234	-2.69389	4.89823	76.5019	2.19998e-18	1.25223e-16	TIMP3	protein_coding	0.114814	0.848463
ENSG00000198796	-2.69629	6.50615	172.297	2.331e-39	6.68505e-37	ALPK2	protein_coding	0.163581	1.06383
ENSG00000152253	-2.69874	4.7096	79.297	5.34404e-19	3.17513e-17	SPC25	protein_coding	0.0963697	0.557593
ENSG00000148773	-2.69887	4.80943	104.249	1.78392e-24	1.83473e-22	MKI67	protein_coding	0.241508	1.63075
ENSG00000121621	-2.70266	5.58811	125.663	3.64399e-29	5.48918e-27	KIF18A	protein_coding	0.147503	0.944247
ENSG00000136492	-2.70528	4.70336	93.335	4.41516e-22	3.61776e-20	BRIP1	protein_coding	0.0426773	0.240514
ENSG00000142149	-2.70636	0.531767	13.3334	0.000260724	0.00180761	HUNK	protein_coding	0.0018929	0.0127636
ENSG00000144218	-2.7108	1.29435	18.6971	1.53219e-05	0.000150623	AFF3	protein_coding	0.00107825	0.00644827
ENSG00000169213	-2.71127	7.22041	166.619	4.05191e-38	1.06011e-35	RAB3B	protein_coding	0.486943	3.10934
ENSG00000142945	-2.71919	4.4904	95.9119	1.20108e-22	1.03536e-20	KIF2C	protein_coding	0.209049	1.38443
ENSG00000164161	-2.71969	1.86857	23.7381	1.10375e-06	1.36486e-05	HHIP	protein_coding	0.0102151	0.0593611
ENSG00000151414	-2.72555	9.90324	92.5078	6.70589e-22	5.29127e-20	NEK7	protein_coding	1.53321	10.0388
ENSG00000172348	-2.73611	3.59763	56.8775	4.63826e-14	1.69535e-12	RCAN2	protein_coding	0.011282	0.0763375
ENSG00000163485	-2.73669	1.22662	19.1114	1.23303e-05	0.00012391	ADORA1	protein_coding	0.0069065	0.0477099
ENSG00000118193	-2.74059	5.17025	108.74	1.85043e-25	2.12273e-23	KIF14	protein_coding	0.142138	0.891722
ENSG00000117724	-2.74106	7.39824	181.829	1.93193e-41	6.29413e-39	CENPF	protein_coding	0.719982	4.7684
ENSG00000039068	-2.74431	0.0282798	7.74329	0.00539125	0.0236106	CDH1	protein_coding	0.00270101	0.014345
ENSG00000121577	-2.76073	0.267321	7.53529	0.00605019	0.0258677	POPDC2	protein_coding	0.0107745	0.0614916
ENSG00000137752	-2.76528	1.10996	13.9658	0.000186166	0.00135197	CASP1	protein_coding	0.0517636	0.356231
ENSG00000121152	-2.77041	2.94103	47.7149	4.92937e-12	1.42189e-10	NCAPH	protein_coding	0.0523296	0.338816
ENSG00000169607	-2.77678	5.68282	96.0935	1.09586e-22	9.55702e-21	CKAP2L	protein_coding	0.516411	3.12622
ENSG00000167550	-2.81434	0.69191	14.0322	0.000179708	0.00131307	RHEBL1	protein_coding	0.0766547	0.465175
ENSG00000128567	-2.83359	7.08226	116.163	4.37763e-27	5.72663e-25	PODXL	protein_coding	0.647873	4.02063
ENSG00000139734	-2.83385	4.43392	104.821	1.3366e-24	1.40371e-22	DIAPH3	protein_coding	0.0103377	0.0755082
ENSG00000185745	-2.85068	5.55086	116.477	3.73707e-27	5.0208e-25	IFIT1	protein_coding	0.851013	5.83268
ENSG00000196843	-2.85142	2.45622	46.9202	7.3936e-12	2.06098e-10	ARID5A	protein_coding	0.0779343	0.585842
ENSG00000204767	-2.85319	3.15425	60.5906	7.02682e-15	2.86314e-13	FAM196B	protein_coding	0.0205196	0.129208
ENSG00000153993	-2.85415	5.02785	114.495	1.01542e-26	1.29427e-24	SEMA3D	protein_coding	0.0433475	0.295213
ENSG00000137331	-2.86734	4.96233	123.486	1.09161e-28	1.58051e-26	IER3	protein_coding	5.23369	40.3991
ENSG00000081923	-2.87413	5.15344	135.25	2.91157e-31	5.16907e-29	ATP8B1	protein_coding	0.0548422	0.396578
ENSG00000143228	-2.87562	6.14333	147.056	7.63006e-34	1.51716e-31	NUF2	protein_coding	0.198704	1.38108
ENSG00000139354	-2.88527	3.19575	66.1006	4.28489e-16	1.96014e-14	GAS2L3	protein_coding	0.0402804	0.288515
ENSG00000185760	-2.88956	3.25011	40.3956	2.07411e-10	4.68655e-09	KCNQ5	protein_coding	0.00479692	0.0275457
ENSG00000170681	-2.90483	2.44774	35.0583	3.19987e-09	6.06348e-08	MURC	protein_coding	0.100221	0.963749
ENSG00000132185	-2.9051	1.54763	18.577	1.63176e-05	0.000159361	FCRLA	protein_coding	0.0672045	0.662008
ENSG00000023445	-2.91522	2.02713	25.7506	3.88497e-07	5.26696e-06	BIRC3	protein_coding	0.048122	0.302742
ENSG00000136244	-2.9264	3.78313	69.8435	6.42003e-17	3.22363e-15	IL6	protein_coding	0.495773	3.93334
ENSG00000184408	-2.93321	4.73805	102.842	3.62961e-24	3.63277e-22	KCND2	protein_coding	0.0143007	0.0967901
ENSG00000145358	-2.93792	4.01666	54.7657	1.35793e-13	4.65537e-12	DDIT4L	protein_coding	0.767026	5.72961
ENSG00000165626	-2.93839	2.5114	51.7528	6.29472e-13	2.00584e-11	BEND7	protein_coding	0.0138016	0.107745
ENSG00000165891	-2.93986	4.02272	101.563	6.92313e-24	6.74801e-22	E2F7	protein_coding	0.0853186	0.638645
ENSG00000137807	-2.97766	6.81746	207.057	6.02642e-47	3.20971e-44	KIF23	protein_coding	0.746814	5.83904
ENSG00000126785	-2.98252	3.11131	61.8203	3.76272e-15	1.57622e-13	RHOJ	protein_coding	0.0214928	0.167287
ENSG00000196460	-2.98453	1.20299	21.0111	4.56641e-06	4.99259e-05	RFX8	protein_coding	0.00527575	0.0489267
ENSG00000175305	-2.9848	4.56092	47.2745	6.17101e-12	1.74627e-10	CCNE2	protein_coding	0.440572	2.31706
ENSG00000013297	-2.99086	7.10303	189.049	5.12642e-43	1.91126e-40	CLDN11	protein_coding	0.0687551	0.552765
ENSG00000197646	-2.99611	4.18737	105.554	9.23586e-25	9.90895e-23	PDCD1LG2	protein_coding	0.0682169	0.524461
ENSG00000110031	-2.99974	3.56188	66.908	2.84473e-16	1.3216e-14	LPXN	protein_coding	0.0573998	0.396121
ENSG00000186654	-3.00134	0.0608583	10.2539	0.00136397	0.00750864	PRR5	protein_coding	0.00339451	0.021879
ENSG00000102098	-3.01359	1.30402	24.4587	7.59213e-07	9.74366e-06	SCML2	protein_coding	0.00417118	0.0352321
ENSG00000151150	-3.02646	0.4195	12.2119	0.000474846	0.00307619	ANK3	protein_coding	0.000330005	0.00290176
ENSG00000163827	-3.02681	3.61591	74.9637	4.79442e-18	2.64903e-16	LRRC2	protein_coding	0.0434473	0.328661
ENSG00000197971	-3.03231	4.51744	129.093	6.47063e-30	1.00517e-27	MBP	protein_coding	0.0316206	0.260858
ENSG00000169247	-3.05291	0.955552	19.8467	8.39056e-06	8.76864e-05	SH3TC2	protein_coding	0.00250298	0.0225782
ENSG00000197467	-3.05347	2.34007	44.7609	2.2263e-11	5.74408e-10	COL13A1	protein_coding	0.00662803	0.0530098
ENSG00000080493	-3.07718	4.13392	83.2172	7.35138e-20	4.78739e-18	SLC4A4	protein_coding	0.00870661	0.0812831
ENSG00000189057	-3.08521	4.05527	65.9061	4.72932e-16	2.15683e-14	FAM111B	protein_coding	0.206104	1.40953
ENSG00000090889	-3.11684	3.58818	79.1175	5.85247e-19	3.43614e-17	KIF4A	protein_coding	0.0207378	0.159771
ENSG00000082497	-3.12135	2.5909	28.3428	1.01626e-07	1.53373e-06	SERTAD4	protein_coding	0.0704694	0.767301
ENSG00000119922	-3.16624	5.55483	170.73	5.12519e-39	1.41541e-36	IFIT2	protein_coding	1.2356	11.5327
ENSG00000110987	-3.16856	2.08176	45.0442	1.92638e-11	4.99619e-10	BCL7A	protein_coding	0.0195888	0.169659
ENSG00000137309	-3.17206	6.64914	172.817	1.79414e-39	5.24628e-37	HMGA1	protein_coding	2.32448	19.0789
ENSG00000100558	-3.17373	1.47168	21.7404	3.12155e-06	3.51864e-05	PLEK2	protein_coding	0.0303597	0.177201
ENSG00000160013	-3.18368	2.83331	54.7019	1.4027e-13	4.7978e-12	PTGIR	protein_coding	0.256575	2.70289
ENSG00000169432	-3.18677	3.81249	92.9802	5.28204e-22	4.21236e-20	SCN9A	protein_coding	0.0148751	0.138459
ENSG00000170545	-3.19063	2.50204	57.5848	3.23714e-14	1.21295e-12	SMAGP	protein_coding	0.0417307	0.373694
ENSG00000205336	-3.20258	0.0402009	11.5173	0.000689519	0.00420737	GPR56	protein_coding	0.00283252	0.0273401
ENSG00000182667	-3.21619	4.75335	134.697	3.84617e-31	6.59286e-29	NTM	protein_coding	0.00551579	0.0498006
ENSG00000080031	-3.22495	2.93396	49.6622	1.82632e-12	5.55834e-11	PTPRH	protein_coding	0.0554684	0.468777
ENSG00000188610	-3.23471	0.957827	17.0239	3.69117e-05	0.00032991	FAM72B	protein_coding	0.0163298	0.178057
ENSG00000156711	-3.23533	2.85035	71.2295	3.1799e-17	1.6409e-15	MAPK13	protein_coding	0.0802627	0.755036
ENSG00000142627	-3.24002	3.03838	77.0429	1.67287e-18	9.63227e-17	EPHA2	protein_coding	0.0484825	0.455037
ENSG00000115363	-3.24255	5.32936	181.777	1.98367e-41	6.29413e-39	EVA1A	protein_coding	0.0771436	0.719177
ENSG00000154678	-3.25953	7.14176	214.705	1.2924e-48	7.70944e-46	PDE1C	protein_coding	0.0478294	0.466523
ENSG00000066923	-3.27855	0.080113	11.7236	0.000617121	0.00382348	STAG3	protein_coding	0.00437562	0.0358392
ENSG00000143469	-3.29825	1.53597	18.1231	2.07075e-05	0.000196946	SYT14	protein_coding	0.00227507	0.0201517
ENSG00000138685	-3.29846	8.75885	152.919	3.99e-35	8.50041e-33	FGF2	protein_coding	1.07677	11.0289
ENSG00000149201	-3.30711	1.40366	26.4942	2.6433e-07	3.68063e-06	CCDC81	protein_coding	0.00822069	0.093657
ENSG00000106537	-3.34936	1.54975	24.753	6.51684e-07	8.45092e-06	TSPAN13	protein_coding	0.0132581	0.163851
ENSG00000205476	-3.36264	1.67109	24.3876	7.87747e-07	1.00493e-05	CCDC85C	protein_coding	0.00669669	0.0513951
ENSG00000156140	-3.3943	0.20312	11.4908	0.000699401	0.00425895	ADAMTS3	protein_coding	0.000668578	0.00594835
ENSG00000164619	-3.41103	3.44936	93.0566	5.08211e-22	4.09738e-20	BMPER	protein_coding	0.0070755	0.0779592
ENSG00000172927	-3.42506	0.769939	15.7927	7.06735e-05	0.000583298	MYEOV	protein_coding	0.00441132	0.0362395
ENSG00000180777	-3.44204	1.26605	18.1543	2.0371e-05	0.000193992	ANKRD30B	protein_coding	0.00329956	0.0320224
ENSG00000126217	-3.45598	0.563611	15.0109	0.000106892	0.000835031	MCF2L	protein_coding	0.00112238	0.0112637
ENSG00000112186	-3.47311	3.91433	95.9957	1.15136e-22	9.98269e-21	CAP2	protein_coding	0.0138997	0.166673
ENSG00000196611	-3.47944	5.40427	34.7959	3.66139e-09	6.85959e-08	MMP1	protein_coding	1.08912	9.14823
ENSG00000140538	-3.49199	1.94032	39.8832	2.69608e-10	5.97772e-09	NTRK3	protein_coding	0.0016772	0.0167541
ENSG00000155816	-3.5027	7.82816	236.506	2.27302e-53	1.78408e-50	FMN2	protein_coding	0.0816015	0.903561
ENSG00000107562	-3.58531	4.81175	163.097	2.38216e-37	5.92085e-35	CXCL12	protein_coding	0.262951	3.14781
ENSG00000138675	-3.60651	3.84104	121.789	2.56713e-28	3.61167e-26	FGF5	protein_coding	0.0310296	0.372079
ENSG00000133107	-3.62806	3.36043	88.9331	4.08399e-21	3.07599e-19	TRPC4	protein_coding	0.00664692	0.0792723
ENSG00000101311	-3.71921	1.86124	38.7447	4.8302e-10	1.03319e-08	FERMT1	protein_coding	0.0114799	0.128618
ENSG00000125414	-3.72069	3.06303	47.5153	5.45764e-12	1.55919e-10	MYH2	protein_coding	0.0341863	0.532216
ENSG00000136999	-3.73759	4.22532	132.612	1.0993e-30	1.82154e-28	NOV	protein_coding	0.305369	4.27043
ENSG00000117152	-3.76483	6.37112	98.6039	3.08415e-23	2.80451e-21	RGS4	protein_coding	1.06076	19.4798
ENSG00000205426	-3.77047	1.30821	30.8152	2.83812e-08	4.69755e-07	KRT81	protein_coding	0.0490755	0.76671
ENSG00000186479	-3.79275	0.442478	16.6362	4.52788e-05	0.000396502	RGS7BP	protein_coding	0.00197764	0.0202281
ENSG00000081059	-3.83939	2.22012	61.4431	4.55716e-15	1.88257e-13	TCF7	protein_coding	0.0150923	0.223979
ENSG00000179046	-3.86106	0.715605	13.7815	0.000205346	0.00147582	TRIML2	protein_coding	0.0167529	0.139196
ENSG00000111057	-3.91599	3.50502	116.307	4.07221e-27	5.42221e-25	KRT18	protein_coding	0.342081	5.15674
ENSG00000143320	-3.92388	4.29201	147.556	5.9313e-34	1.19532e-31	CRABP2	protein_coding	0.387677	5.84358
ENSG00000157168	-3.9613	3.95285	99.3831	2.08092e-23	1.95175e-21	NRG1	protein_coding	0.00179913	0.0253519
ENSG00000127528	-3.96887	2.9692	93.3824	4.31068e-22	3.55167e-20	KLF2	protein_coding	0.313618	4.63759
ENSG00000115008	-3.97566	0.486434	15.9578	6.47716e-05	0.00054084	IL1A	protein_coding	0.0153895	0.208602
ENSG00000075213	-4.02506	1.40389	35.8426	2.13917e-09	4.16467e-08	SEMA3A	protein_coding	0.000527524	0.00849973
ENSG00000138772	-4.10637	2.4025	59.4093	1.28065e-14	5.06588e-13	ANXA3	protein_coding	0.00836542	0.162278
ENSG00000164483	-4.28967	0.973505	22.3046	2.32648e-06	2.68952e-05	SAMD3	protein_coding	0.00143905	0.0148461
ENSG00000162630	-4.30658	4.77006	232.558	1.6499e-52	1.11841e-49	B3GALT2	protein_coding	0.33454	6.76426
ENSG00000144063	-4.36649	4.7045	194.478	3.34945e-44	1.31448e-41	MALL	protein_coding	0.0715324	1.50767
ENSG00000156265	-4.40401	4.23189	141.015	1.59699e-32	2.97698e-30	MAP3K7CL	protein_coding	0.018779	0.358398
ENSG00000177570	-4.43401	3.25684	114.272	1.13615e-26	1.43588e-24	SAMD12	protein_coding	0.00186295	0.0410622
ENSG00000183715	-4.46467	3.47954	78.4859	8.05715e-19	4.71201e-17	OPCML	protein_coding	0.00134642	0.0182755
ENSG00000127329	-4.47133	4.27961	198.097	5.43409e-45	2.53245e-42	PTPRB	protein_coding	0.0130011	0.302471
ENSG00000100065	-4.55304	1.59063	43.6375	3.95193e-11	9.93848e-10	CARD10	protein_coding	0.00970219	0.182425
ENSG00000164761	-4.58516	7.59901	345.517	4.01222e-77	7.47927e-74	TNFRSF11B	protein_coding	0.535698	12.9848
ENSG00000116701	-4.61991	0.370787	18.9618	1.33364e-05	0.000133034	NCF2	protein_coding	0.00211859	0.0590982
ENSG00000176771	-4.67584	2.444	80.8475	2.43829e-19	1.51509e-17	NCKAP5	protein_coding	0.000471406	0.0111316
ENSG00000065361	-4.69049	1.14266	38.1127	6.6774e-10	1.39663e-08	ERBB3	protein_coding	0.00552464	0.162427
ENSG00000111863	-4.90204	3.23869	105.006	1.21784e-24	1.28806e-22	ADTRP	protein_coding	0.00648827	0.186997
ENSG00000126860	-5.04976	0.669848	28.7722	8.14122e-08	1.24523e-06	EVI2A	protein_coding	0.0169685	0.632666
ENSG00000173212	-5.12645	-0.0582833	18.324	1.86342e-05	0.000179516	MAB21L3	protein_coding	0.00193551	0.064158
ENSG00000129173	-5.23957	0.968941	33.876	5.87382e-09	1.06695e-07	E2F8	protein_coding	0.00477014	0.194962
ENSG00000180914	-5.43324	5.64901	158.316	2.63978e-36	6.05646e-34	OXTR	protein_coding	0.111994	5.08495
ENSG00000144191	-5.44158	0.992578	37.7323	8.11501e-10	1.66693e-08	CNGA3	protein_coding	0.001399	0.0667982
ENSG00000186847	-5.47461	2.01259	64.1903	1.12961e-15	5.01367e-14	KRT14	protein_coding	0.0376056	1.60319
ENSG00000134470	-5.47745	0.2763	23.7465	1.09897e-06	1.3612e-05	IL15RA	protein_coding	0.0011191	0.0497111
ENSG00000158008	-5.56513	1.0242	37.3574	9.83495e-10	2.00094e-08	EXTL1	protein_coding	0.00318784	0.213166
ENSG00000182901	-5.57285	1.81534	60.2097	8.5269e-15	3.4368e-13	RGS7	protein_coding	0.000239949	0.0110787
ENSG00000066248	-5.74535	2.00074	68.6637	1.16773e-16	5.66488e-15	NGEF	protein_coding	0.00135097	0.0549633
ENSG00000171345	-5.9772	2.78873	115.644	5.68845e-27	7.37668e-25	KRT19	protein_coding	0.0500269	2.78968
ENSG00000197977	-6.19703	0.866059	37.3264	9.99211e-10	2.03014e-08	ELOVL2	protein_coding	0.000439249	0.0501528
ENSG00000150551	-6.3365	1.03034	44.0483	3.20376e-11	8.12546e-10	LYPD1	protein_coding	0.00170079	0.136477
ENSG00000120279	-6.64053	2.00418	84.2254	4.41464e-20	2.96557e-18	MYCT1	protein_coding	0.00340847	0.281157
ENSG00000164283	-6.75846	3.70401	192.224	1.03946e-43	3.97475e-41	ESM1	protein_coding	0.00402889	0.565189
ENSG00000131737	-6.83306	3.21777	160.231	1.00716e-36	2.38409e-34	KRT34	protein_coding	0.0330573	3.78404
ENSG00000130988	-6.94432	-0.185117	22.8212	1.77791e-06	2.09763e-05	RGN	protein_coding	0	0.0917006
ENSG00000212724	-7.22116	0.111393	27.5549	1.52699e-07	2.22383e-06	KRTAP2-3	protein_coding	0	2.03472
ENSG00000180332	-7.64311	0.42717	33.944	5.67201e-09	1.03154e-07	KCTD4	protein_coding	0	1.22219
ENSG00000136541	-7.83117	0.632939	38.3947	5.77885e-10	1.21552e-08	ERMN	protein_coding	0	0.301302
ENSG00000153233	-9.00933	1.64221	80.448	2.98451e-19	1.83161e-17	PTPRR	protein_coding	0	0.0205121
ENSG00000197632	-9.22912	3.7322	246.527	1.48492e-55	1.38404e-52	SERPINB2	protein_coding	0.00141175	0.807214
ENSG00000186832	-9.24073	1.84167	82.7432	9.34352e-20	6.05826e-18	KRT16	protein_coding	0	1.08403
